# Supplementary material for: Single-cell profiling of vascular endothelial cells reveals progressive organ-specific vulnerabilities during obesity
Source: Nat Metab. 2022 Nov 18;4(11):1591–610. doi: 10.1038/s42255-022-00674-x (PMC9684070; doi:10.1038/s42255-022-00674-x)
Supplement: Supplementary file 2 — Supplementary Tables 1–9. [file 42255_2022_674_MOESM2_ESM.xlsx]

## Sheet: Supplementary Table 1
Supplementary Table 1 - Number of total detected cells in each sample, as well as the number of ECs in each sample after filtering for non-ECs and doublets
Sample name	Detected cells (Cellranger)	Cells after filtering & doublet removal
brain_chow_3m	10850	9063
brain_chow_4m	10158	8977
brain_chow_6m	10089	8914
brain_Ob_3m	11248	9626
brain_Ob_4m	9735	8505
brain_Ob_6m	4441	3932
brain_rev_1m	8099	7079
brain_rev_3m	8850	7793
heart_chow_3m	21454	14580
heart_chow_4m	7760	6831
heart_chow_6m	7463	6364
heart_Ob_3m	13012	8485
heart_Ob_4m	9094	7843
heart_Ob_6m	2864	2503
heart_rev_1m	7741	6693
heart_rev_3m	8739	7615
kidney_chow_3m	9103	7621
kidney_chow_4m	9701	7978
kidney_chow_6m	10020	8451
kidney_Ob_3m	9793	8064
kidney_Ob_4m	9878	8392
kidney_Ob_6m	4513	3883
kidney_rev_1m	9211	7759
kidney_rev_3m	8012	6961
liver_chow_3m	4733	4261
liver_chow_4m	9141	7600
liver_chow_6m	11021	8335
liver_Ob_3m	4306	3639
liver_Ob_4m	9382	7841
liver_Ob_6m	3061	2416
liver_rev_1m	9658	7739
liver_rev_3m	9279	7328
lung_chow_3m	11482	8955
lung_chow_4m	9408	6838
lung_chow_6m	8481	6106
lung_Ob_3m	10554	8606
lung_Ob_4m	8747	7111
lung_Ob_6m	4907	3900
lung_rev_1m	6759	5053
lung_rev_3m	9807	7541
sc_chow_3m	6280	5187
sc_chow_4m	7997	5833
sc_chow_6m	12754	9583
sc_Ob_3m	5441	4436
sc_Ob_4m	6430	5042
sc_Ob_6m	8062	5724
sc_rev_1m	6685	4727
sc_rev_3m	6287	4419
vis_chow_3m	3708	3250
vis_chow_4m	7610	4999
vis_chow_6m	16686	11578
vis_Ob_3m	4541	3966
vis_Ob_4m	4353	2946
vis_Ob_6m	9635	7191
vis_rev_1m	8004	5675
vis_rev_3m	7325	4556
Total	474352	376293

## Sheet: Supplementary Table 2
Supplementary Table 2 - Numbers of cells and DEGs in each cluster in each organ. Number of cells in each cluster are for chow and WD combined, and are the number of ECs after filtering out low quality and non-ECs. Data with two different statistical cut-offs is provided. #deg - number of differentially expressed genes; q-val - false discovery rate; ABS - absolute fold change
brain							liver
	#cells in cluster	# deg, q-val<0.05	q-val<0.5 AND ABS(logFC)>0.1	p-val<0.05 AND ABS(logFC)>0.1				#cells in cluster	# deg, q-val<0.05	q-val<0.5 AND ABS(logFC)>0.1	p-val<0.05 AND ABS(logFC)>0.1
AP1	421	4	4	527			art	159	5	5	741
art	139	0	0	460			cap1	4054	506	412	475
cap	9082	194	86	90			cap2	1560	144	142	628
capA	6059	122	65	82			cap3	812	8	8	579
fenestr	50	0	0	348			liver1	710	16	16	197
Hb	333	3	3	250			liver2	175	0	0	572
platelet	119	0	0	410			ven	392	15	15	782
ven	2486	73	67	157			prolif	38	0	0	425
heart
	#cells in cluster	# deg, q-val<0.05	q-val<0.5 AND ABS(logFC)>0.1	p-val<0.05 AND ABS(logFC)>0.1			vis AT
ang	831	22	22	511				#cells in cluster	# deg, q-val<0.05	q-val<0.5 AND ABS(logFC)>0.1	p-val<0.05 AND ABS(logFC)>0.1
AP1	3758	122	118	263			ang	154	2	2	527
arteriole	1709	70	70	435			art	450	50	50	1150
art	79	0	0	444			cap1	1688	484	479	1080
cap1	7790	243	203	267			cap2	1503	129	129	1224
cap2	6179	236	208	290			lymph1	2192	276	274	1206
Hb	124	0	0	657			lymph2	111	0	0	466
IFN	898	30	30	522			ven	820	100	100	866
lymph	376	2	2	578			venule	253	6	6	795
ven	1272	58	58	488			vis	29	0	0	310
prolif	49	0	0	488			prolif	16	0	0	259
lungs							sc AT
	#cells in cluster	# deg, q-val<0.05	q-val<0.5 AND ABS(logFC)>0.1	p-val<0.05 AND ABS(logFC)>0.1				#cells in cluster	# deg, q-val<0.05	q-val<0.5 AND ABS(logFC)>0.1	p-val<0.05 AND ABS(logFC)>0.1
aEC	1939	121	121	738			ang	479	11	11	743
Aqp5a	837	78	78	695			art	934	110	110	952
Aqp5b	158	2	2	270			cap1	1753	338	337	1135
art	523	11	11	588			cap2	1563	222	222	856
cap1	8491	521	315	329			cap3	1471	252	252	1149
cap2	1707	82	82	545			cap4	1367	308	308	1266
lymph	433	1	1	581			fenestr	575	11	11	1019
platelet	114	0	0	684			Hb	73	1	1	503
EC-pneum	309	1545	968	2262			lymph	290	15	15	1108
pulm2a	1191	102	102	865			ven	294	28	28	930
pulm2b	266	0	0	188			venule	769	262	262	1072
ven	1574	81	81	462			prolif	55	2	2	1142
prolif	19	0	0	376
kidneys
	#cells in cluster	# deg, q<0.05	q-val<0.5 AND ABS(logFC)>0.1	p-val<0.05 AND ABS(logFC)>0.1
EC-ang	260	2	2	440
EC-AP1	251	0	0	459
EC-Aqp1-arteriole	1337	17	17	236
EC-art	336	0	0	485
EC-cap1	7269	171	95	108
EC-cap2	1855	36	33	220
EC-cap3	859	10	10	417
gEC	145	0	0	395
mEC1	902	17	17	468
mEC2	222	0	0	516
lymph	64	0	0	420
EC-ven	621	9	9	485
EC-venule	1564	12	11	275

## Sheet: Supplementary Table 3
Supplementary Table 3 - Genes enriched in the visceral AT EC angiogenic population compared to all the other clusters. The fold-change represents the log-enrichment of gene expression in the angiogenic EC population versus all other EC populaitons combined.
p_val	avg_logFC	pct.1	pct.2	p_val_adj	cluster	gene
7.48418e-241	1.96358	0.786	0.069	1.82112e-236	EC-ang	Pgf
0	1.68398	0.649	0.028	0	EC-ang	Apln
4.26923e-75	1.67291	0.981	0.692	1.03883e-70	EC-ang	Col4a1
4.91411e-75	1.51085	0.955	0.478	1.19575e-70	EC-ang	Lgals1
1.09439e-196	1.51079	0.838	0.1	2.66297e-192	EC-ang	Nid2
6.96597e-78	1.50005	0.994	0.589	1.69503e-73	EC-ang	Col4a2
1.18816e-86	1.42898	0.955	0.417	2.89115e-82	EC-ang	Cd34
3.50732e-179	1.42885	0.669	0.065	8.53436e-175	EC-ang	Col15a1
1.64064e-77	1.38987	0.929	0.428	3.99217e-73	EC-ang	Fscn1
2.67524e-67	1.38231	0.994	0.8	6.50967e-63	EC-ang	Igfbp7
3.41856e-92	1.32613	0.831	0.218	8.31838e-88	EC-ang	Mcam
5.40902e-59	1.29674	0.929	0.569	1.31618e-54	EC-ang	Hspg2
4.36836e-208	1.27997	0.747	0.068	1.06295e-203	EC-ang	Kit
1.79493e-62	1.26876	0.896	0.364	4.36761e-58	EC-ang	Prnp
3.74589e-54	1.26264	0.903	0.635	9.11487e-50	EC-ang	Rhoc
1.94848e-62	1.26177	0.994	0.777	4.74124e-58	EC-ang	Sparc
2.3798e-58	1.2526	0.994	0.898	5.79077e-54	EC-ang	Vim
5.83973e-65	1.23917	1	0.921	1.42098e-60	EC-ang	Tmsb10
4.16789e-66	1.2346	0.948	0.536	1.01417e-61	EC-ang	Serpinh1
3.49527e-106	1.23382	0.701	0.122	8.50505e-102	EC-ang	AA467197
3.54129e-117	1.13634	0.617	0.084	8.61701e-113	EC-ang	Mest
6.25282e-84	1.0954	0.76	0.172	1.5215e-79	EC-ang	Nes
4.262e-104	1.08253	0.591	0.084	1.03707e-99	EC-ang	Cxcr4
8.39727e-107	1.07368	0.662	0.108	2.04331e-102	EC-ang	Vwa1
4.128e-47	1.01438	0.929	0.623	1.00447e-42	EC-ang	Cd93
9.66922e-22	0.982498	0.513	0.206	2.35281e-17	EC-ang	Chchd10
2.58189e-25	0.981274	0.818	0.576	6.28251e-21	EC-ang	Cyba
1.00738e-46	0.972515	0.916	0.573	2.45126e-42	EC-ang	Myadm
6.81291e-56	0.970134	0.779	0.277	1.65778e-51	EC-ang	Gnb4
1.80853e-49	0.951129	0.981	0.89	4.4007e-45	EC-ang	Pfn1
1.40823e-54	0.923795	0.825	0.306	3.42666e-50	EC-ang	Adgrl2
3.74606e-51	0.919217	0.922	0.456	9.11528e-47	EC-ang	Plxnd1
8.83367e-50	0.918661	0.87	0.358	2.1495e-45	EC-ang	Arhgap18
2.4998e-51	0.917373	0.74	0.272	6.08276e-47	EC-ang	Map1b
1.00244e-41	0.914533	0.727	0.273	2.43923e-37	EC-ang	Sox4
2.15682e-45	0.902257	0.883	0.45	5.24818e-41	EC-ang	Trp53i11
1.88949e-56	0.897024	0.818	0.287	4.5977e-52	EC-ang	Pxdn
4.33194e-38	0.860982	0.877	0.543	1.05409e-33	EC-ang	Csrp1
2.9796e-46	0.846062	0.766	0.279	7.25025e-42	EC-ang	Bcl6b
1.39779e-51	0.834658	0.825	0.311	3.40125e-47	EC-ang	N4bp3
1.45792e-74	0.823921	0.422	0.058	3.54757e-70	EC-ang	Tnc
7.23158e-97	0.818925	0.461	0.053	1.75966e-92	EC-ang	Col28a1
2.74935e-46	0.804275	1	0.993	6.68999e-42	EC-ang	Actb
2.91264e-60	0.79277	0.994	0.954	7.08732e-56	EC-ang	Gnai2
1.0123e-33	0.783051	0.942	0.596	2.46322e-29	EC-ang	Sparcl1
2.29564e-52	0.776493	0.695	0.217	5.58599e-48	EC-ang	Lxn
3.06137e-26	0.769762	0.63	0.298	7.44923e-22	EC-ang	Coro1b
7.69883e-29	0.763551	0.922	0.65	1.87336e-24	EC-ang	Tuba1a
5.0968e-126	0.748144	0.494	0.046	1.2402e-121	EC-ang	AC126280.1
1.18958e-35	0.733718	0.818	0.407	2.8946e-31	EC-ang	Lamc1
1.0703e-32	0.73269	0.935	0.81	2.60435e-28	EC-ang	Tagln2
2.64366e-26	0.731731	0.695	0.33	6.43282e-22	EC-ang	Pcdh17
8.07958e-54	0.722286	0.539	0.121	1.966e-49	EC-ang	Myh10
8.99899e-44	0.712804	0.669	0.206	2.18972e-39	EC-ang	Aplnr
7.27972e-33	0.711816	0.76	0.358	1.77137e-28	EC-ang	Ptp4a3
6.35627e-22	0.697418	0.799	0.459	1.54667e-17	EC-ang	Mast4
1.95762e-50	0.681148	0.565	0.145	4.76348e-46	EC-ang	Tnfaip8l1
5.52251e-45	0.666449	0.558	0.149	1.34379e-40	EC-ang	Mmp14
6.13967e-21	0.663973	0.753	0.433	1.49397e-16	EC-ang	Tmem176b
2.76294e-32	0.663662	0.903	0.572	6.72306e-28	EC-ang	Ets2
1.55509e-182	0.658327	0.429	0.022	3.78401e-178	EC-ang	Ptchd4
1.7016e-72	0.656793	0.565	0.102	4.14051e-68	EC-ang	Nos2
2.00566e-21	0.643043	0.565	0.266	4.88037e-17	EC-ang	Anxa6
4.89476e-46	0.641635	0.481	0.113	1.19104e-41	EC-ang	Chst1
0.00521711	0.639591	0.351	0.243	1	EC-ang	Gm26917
1.23801e-23	0.633062	0.805	0.508	3.01244e-19	EC-ang	Ppic
7.37585e-33	0.630144	0.669	0.247	1.79477e-28	EC-ang	F2r
6.0247e-24	0.628068	0.623	0.271	1.46599e-19	EC-ang	Flna
1.83242e-38	0.626718	0.429	0.105	4.45883e-34	EC-ang	Tubb6
8.84525e-31	0.626642	0.565	0.203	2.15231e-26	EC-ang	Gng2
3.31817e-38	0.626433	0.565	0.166	8.07411e-34	EC-ang	Plekha1
1.4828e-25	0.625959	0.682	0.321	3.60811e-21	EC-ang	Plp2
8.62745e-21	0.625596	0.604	0.276	2.09932e-16	EC-ang	4930523C07Rik
3.59923e-28	0.624548	0.968	0.856	8.758e-24	EC-ang	Itgb1
1.75048e-16	0.623914	0.883	0.714	4.25945e-12	EC-ang	Tubb5
6.16423e-18	0.623895	0.922	0.695	1.49994e-13	EC-ang	Rhob
3.79897e-26	0.622819	0.818	0.435	9.24404e-22	EC-ang	Pdgfb
8.02849e-28	0.621624	0.903	0.734	1.95357e-23	EC-ang	Ywhaq
1.35484e-22	0.61501	0.162	0.027	3.29673e-18	EC-ang	Cxcl2
3.11325e-25	0.614959	0.76	0.423	7.57547e-21	EC-ang	Jcad
6.39498e-60	0.6078	0.487	0.09	1.55609e-55	EC-ang	Casp3
1.84786e-25	0.606982	0.597	0.248	4.4964e-21	EC-ang	BC028528
1.08855e-30	0.605984	0.701	0.31	2.64876e-26	EC-ang	Vasp
2.08913e-33	0.603414	0.591	0.198	5.08349e-29	EC-ang	Nin
4.54579e-37	0.598149	0.487	0.136	1.10613e-32	EC-ang	Dpysl3
1.9025e-46	0.597235	0.643	0.174	4.62935e-42	EC-ang	St8sia4
7.67436e-32	0.593729	0.455	0.13	1.8674e-27	EC-ang	Noct
1.77306e-11	0.593295	0.123	0.029	4.31439e-07	EC-ang	Ccl2
8.07451e-40	0.589357	0.708	0.243	1.96477e-35	EC-ang	Rnf144a
3.0049e-45	0.589282	0.37	0.069	7.31183e-41	EC-ang	Msmp
6.0741e-27	0.588082	0.701	0.324	1.47801e-22	EC-ang	Myo1b
7.69201e-25	0.585163	0.929	0.763	1.8717e-20	EC-ang	Tpm4
2.9219e-20	0.581365	0.903	0.623	7.10986e-16	EC-ang	Ifngr1
1.29926e-29	0.581012	0.682	0.272	3.1615e-25	EC-ang	Knop1
5.09319e-37	0.57507	0.597	0.198	1.23933e-32	EC-ang	Strn4
5.56774e-16	0.573829	0.727	0.403	1.3548e-11	EC-ang	Tcim
1.00756e-27	0.56907	0.909	0.554	2.45169e-23	EC-ang	Cdh13
1.59493e-87	0.564182	0.403	0.044	3.88095e-83	EC-ang	Cd109
9.60814e-21	0.563558	0.896	0.7	2.33795e-16	EC-ang	Sh3bp5
5.43433e-27	0.562738	0.981	0.949	1.32234e-22	EC-ang	Actg1
5.41139e-12	0.561101	0.623	0.399	1.31675e-07	EC-ang	Ccnd1
1.05334e-20	0.559419	0.662	0.322	2.56309e-16	EC-ang	Odc1
8.54023e-29	0.556601	0.526	0.18	2.07809e-24	EC-ang	Rell1
1.00396e-19	0.556516	0.773	0.432	2.44294e-15	EC-ang	Rflnb
1.20664e-51	0.556419	0.39	0.066	2.93612e-47	EC-ang	Rarres1
3.84071e-21	0.547101	0.805	0.426	9.3456e-17	EC-ang	Raph1
3.24395e-26	0.545251	0.721	0.316	7.8935e-22	EC-ang	Myo10
9.06796e-07	0.54486	0.292	0.146	0.0220651	EC-ang	Stmn1
7.8135e-21	0.541661	0.942	0.767	1.90126e-16	EC-ang	Myh9
1.58732e-19	0.540259	0.857	0.63	3.86242e-15	EC-ang	Eif2s2
1.26076e-20	0.538855	0.903	0.65	3.06781e-16	EC-ang	Itga6
9.72046e-34	0.535474	0.565	0.18	2.36528e-29	EC-ang	Myo1d
7.32074e-17	0.534906	0.76	0.49	1.78136e-12	EC-ang	Actr3
2.19362e-35	0.534542	0.455	0.117	5.33773e-31	EC-ang	Fam111a
9.35167e-19	0.534377	0.688	0.385	2.27554e-14	EC-ang	Ppp1r14b
1.92597e-26	0.533708	0.545	0.203	4.68646e-22	EC-ang	Cnn2
1.09912e-22	0.533563	0.649	0.3	2.67449e-18	EC-ang	Arhgef7
9.85779e-15	0.532247	0.877	0.738	2.3987e-10	EC-ang	H2afz
6.40997e-53	0.52919	0.37	0.06	1.55974e-48	EC-ang	Slc1a5
2.71528e-20	0.525468	0.883	0.592	6.60708e-16	EC-ang	Smad1
1.11237e-28	0.524638	1	0.952	2.70672e-24	EC-ang	Tcf4
8.82692e-29	0.523282	0.513	0.172	2.14785e-24	EC-ang	Ifnar1
1.68452e-34	0.52152	0.662	0.222	4.09895e-30	EC-ang	Pcdh1
5.38368e-27	0.520617	0.448	0.14	1.31001e-22	EC-ang	Myo1e
3.52153e-131	0.520016	0.377	0.025	8.56893e-127	EC-ang	Rad51ap1
3.33637e-67	0.519235	0.409	0.059	8.1184e-63	EC-ang	Arl4c
1.04184e-18	0.512442	0.617	0.297	2.53511e-14	EC-ang	Asap2
2.66126e-19	0.511665	0.89	0.772	6.47564e-15	EC-ang	Cavin3
5.99442e-37	0.508136	0.338	0.068	1.45862e-32	EC-ang	Uchl1
1.18397e-53	0.507243	0.448	0.083	2.88095e-49	EC-ang	Lurap1l
1.0747e-31	0.504777	0.513	0.163	2.61506e-27	EC-ang	Slc41a1
4.71847e-52	0.504751	0.377	0.062	1.14815e-47	EC-ang	Gm13889
1.17814e-22	0.503612	0.727	0.373	2.86678e-18	EC-ang	Abracl
3.62474e-22	0.502693	0.825	0.443	8.82008e-18	EC-ang	Ctnnbip1
3.21881e-09	0.502193	0.675	0.459	7.83232e-05	EC-ang	Lama4
1.36963e-101	0.502058	0.325	0.024	3.33272e-97	EC-ang	Sez6l2
6.66239e-16	0.500706	0.89	0.683	1.62116e-11	EC-ang	Kif5b
2.49225e-208	0.500097	0.279	0.006	6.06439e-204	EC-ang	Lcp2
1.79879e-24	0.498882	0.571	0.212	4.37699e-20	EC-ang	Map4k3
1.16701e-14	0.497247	0.883	0.805	2.83968e-10	EC-ang	Anxa5
1.29932e-25	0.496218	0.955	0.855	3.16164e-21	EC-ang	Arpc3
4.49414e-26	0.493317	0.974	0.893	1.09356e-21	EC-ang	Cfl1
6.88416e-17	0.492934	0.727	0.424	1.67512e-12	EC-ang	Galnt1
1.82491e-08	0.489082	0.448	0.262	0.000444055	EC-ang	Lamb1
4.6457e-26	0.488986	0.617	0.251	1.13044e-21	EC-ang	Tcf3
7.32508e-31	0.488655	0.468	0.136	1.78241e-26	EC-ang	Relb
4.32677e-27	0.486994	0.494	0.161	1.05283e-22	EC-ang	Angpt2
6.86521e-48	0.486835	0.312	0.047	1.67051e-43	EC-ang	Sacs
3.75221e-30	0.485554	0.565	0.187	9.13026e-26	EC-ang	Papss2
6.5685e-139	0.485128	0.292	0.013	1.59831e-134	EC-ang	Adamts7
2.64366e-26	0.482631	0.981	0.965	6.43281e-22	EC-ang	Myl6
2.04208e-21	0.481348	0.721	0.36	4.96899e-17	EC-ang	Smtn
1.22847e-16	0.480613	0.864	0.665	2.98923e-12	EC-ang	Icam2
2.42863e-24	0.477241	0.506	0.181	5.90959e-20	EC-ang	Nucb2
6.51169e-32	0.475796	0.61	0.195	1.58449e-27	EC-ang	Notch4
5.13468e-23	0.474483	0.636	0.279	1.24942e-18	EC-ang	Cmtm3
7.84735e-222	0.472256	0.214	0.002	1.9095e-217	EC-ang	Il4i1
9.06423e-87	0.471569	0.266	0.019	2.2056e-82	EC-ang	Ppm1j
3.74026e-25	0.47066	0.63	0.257	9.10119e-21	EC-ang	Znrf1
3.64253e-19	0.470187	0.396	0.142	8.86337e-15	EC-ang	Cd82
1.25567e-17	0.469988	0.864	0.636	3.05541e-13	EC-ang	Clic4
3.62387e-15	0.468277	0.63	0.335	8.81795e-11	EC-ang	Dock4
7.01757e-19	0.467726	0.662	0.313	1.70758e-14	EC-ang	Nav1
1.47809e-14	0.467577	0.604	0.346	3.59664e-10	EC-ang	Nme1
5.32242e-14	0.467203	0.526	0.274	1.2951e-09	EC-ang	Prcp
9.51471e-40	0.466491	0.481	0.119	2.31521e-35	EC-ang	Ifngr2
9.74658e-23	0.466396	0.565	0.219	2.37163e-18	EC-ang	Kctd12b
1.52858e-21	0.461536	0.948	0.878	3.71949e-17	EC-ang	Fkbp1a
1.20358e-12	0.460757	0.714	0.428	2.92868e-08	EC-ang	Akap13
5.25462e-68	0.460692	0.409	0.056	1.27861e-63	EC-ang	Arhgef26
5.8844e-31	0.45994	0.591	0.2	1.43185e-26	EC-ang	Adm
4.00405e-29	0.459665	0.519	0.171	9.74306e-25	EC-ang	Acot7
9.61277e-18	0.458717	0.623	0.302	2.33908e-13	EC-ang	Ptpre
8.04399e-56	0.458675	0.468	0.084	1.95734e-51	EC-ang	Cd44
4.33726e-26	0.455468	0.539	0.198	1.05538e-21	EC-ang	Stx6
1.15203e-31	0.454891	0.474	0.134	2.80322e-27	EC-ang	Chst7
1.71357e-20	0.44611	0.578	0.25	4.16963e-16	EC-ang	Colgalt1
8.24229e-20	0.445878	0.916	0.826	2.0056e-15	EC-ang	Clic1
8.71997e-19	0.444361	0.578	0.268	2.12183e-14	EC-ang	Man1a
2.8848e-31	0.441926	0.487	0.146	7.01957e-27	EC-ang	Sept1
2.50459e-11	0.44188	0.812	0.457	6.09443e-07	EC-ang	AW112010
2.19313e-16	0.441647	0.63	0.319	5.33654e-12	EC-ang	Dapk2
2.59657e-16	0.438756	0.669	0.371	6.31822e-12	EC-ang	Tnfaip1
1.25392e-17	0.438386	0.591	0.273	3.05116e-13	EC-ang	Plekhg1
2.43911e-65	0.437639	0.292	0.031	5.93509e-61	EC-ang	Prdm1
6.20393e-35	0.436767	0.442	0.112	1.5096e-30	EC-ang	Mpp6
1.99724e-49	0.436461	0.338	0.053	4.85989e-45	EC-ang	Adam19
1.76163e-16	0.435756	0.779	0.54	4.28657e-12	EC-ang	Ccdc85b
1.09967e-15	0.435004	0.799	0.501	2.67583e-11	EC-ang	Clic5
6.07624e-16	0.431326	0.857	0.685	1.47853e-11	EC-ang	Mtch1
1.46408e-37	0.429487	0.383	0.084	3.56255e-33	EC-ang	Prrg3
8.84919e-14	0.427858	0.636	0.355	2.15327e-09	EC-ang	Grap
3.69835e-15	0.426247	0.766	0.494	8.99918e-11	EC-ang	Map4k4
6.88802e-12	0.425518	0.831	0.575	1.67606e-07	EC-ang	Plcb4
9.1679e-13	0.424966	0.766	0.537	2.23082e-08	EC-ang	Hnrnpab
1.18099e-14	0.424882	0.455	0.193	2.8737e-10	EC-ang	Adgre5
6.3659e-20	0.423436	0.526	0.221	1.54901e-15	EC-ang	Nhp2
4.83072e-93	0.421216	0.344	0.03	1.17546e-88	EC-ang	Gpc4
2.6102e-15	0.420978	0.701	0.417	6.3514e-11	EC-ang	Afap1l1
5.0828e-38	0.418281	0.357	0.072	1.2368e-33	EC-ang	Hcls1
4.99009e-29	0.416734	0.351	0.088	1.21424e-24	EC-ang	Tnip1
3.81878e-26	0.416304	1	0.998	9.29224e-22	EC-ang	Tmsb4x
2.80093e-15	0.416138	0.851	0.659	6.8155e-11	EC-ang	Rap1a
1.32438e-43	0.416035	0.312	0.051	3.22262e-39	EC-ang	Clca2
1.03206e-27	0.415867	0.383	0.103	2.51132e-23	EC-ang	Zc3h12c
6.31572e-36	0.412952	0.143	0.014	1.5368e-31	EC-ang	Ltb
1.57599e-48	0.411341	0.338	0.053	3.83487e-44	EC-ang	Srgap1
2.84484e-17	0.41034	0.558	0.256	6.92236e-13	EC-ang	Ppp1r18
1.24163e-17	0.409252	0.649	0.323	3.02126e-13	EC-ang	Mgat4b
1.63596e-23	0.407535	0.552	0.203	3.98078e-19	EC-ang	Pald1
2.96963e-14	0.407258	0.818	0.593	7.226e-10	EC-ang	Ywhah
3.65218e-79	0.406471	0.11	0.003	8.88686e-75	EC-ang	Prg2
6.79259e-14	0.405489	0.825	0.598	1.65284e-09	EC-ang	Ran
4.86743e-14	0.404353	0.864	0.616	1.18439e-09	EC-ang	Nudt4
1.04199e-14	0.402501	0.734	0.407	2.53549e-10	EC-ang	Lpar6
5.47476e-16	0.402062	0.682	0.379	1.33217e-11	EC-ang	Akt1
7.87975e-15	0.401957	0.494	0.226	1.91738e-10	EC-ang	Pkd1
1.49568e-13	0.400939	0.636	0.361	3.63943e-09	EC-ang	Ralb
4.89524e-12	0.395189	0.636	0.365	1.19116e-07	EC-ang	Litaf
8.2012e-19	0.39514	0.5	0.207	1.9956e-14	EC-ang	Mxra7
1.55064e-15	0.39468	0.844	0.445	3.77317e-11	EC-ang	C1qtnf9
1.69229e-13	0.394424	0.442	0.205	4.11786e-09	EC-ang	Pfkp
1.46966e-13	0.393637	0.695	0.412	3.57612e-09	EC-ang	Tax1bp3
1.78835e-13	0.3921	0.916	0.771	4.3516e-09	EC-ang	Eif4a1
6.66222e-10	0.390069	0.539	0.321	1.62112e-05	EC-ang	Trp53
7.6457e-11	0.389885	0.455	0.23	1.86043e-06	EC-ang	Abca3
1.85861e-26	0.389136	0.305	0.072	4.52255e-22	EC-ang	Rnd3
9.86988e-11	0.387052	0.857	0.766	2.40164e-06	EC-ang	Eif5a
4.8686e-17	0.384727	0.409	0.155	1.18468e-12	EC-ang	Eif2b2
2.04442e-12	0.383874	0.617	0.347	4.97468e-08	EC-ang	Bik
3.20013e-15	0.383776	0.558	0.255	7.78688e-11	EC-ang	Itpr2
1.54212e-13	0.383256	0.597	0.339	3.75244e-09	EC-ang	Sox7
1.44729e-18	0.38294	0.526	0.211	3.5217e-14	EC-ang	Lgals3bp
3.71811e-23	0.38229	0.442	0.145	9.04727e-19	EC-ang	Slc30a4
2.96484e-33	0.381897	0.364	0.08	7.21434e-29	EC-ang	Epor
5.33691e-14	0.381727	0.539	0.26	1.29863e-09	EC-ang	Exoc5
5.21015e-21	0.381528	0.532	0.197	1.26778e-16	EC-ang	Dach1
3.87981e-46	0.381037	0.156	0.013	9.44074e-42	EC-ang	Hells
4.27904e-67	0.380288	0.279	0.027	1.04122e-62	EC-ang	Ulbp1
1.6248e-19	0.379714	0.552	0.232	3.95362e-15	EC-ang	Gna12
2.81847e-14	0.378364	0.974	0.941	6.85819e-10	EC-ang	B2m
3.53374e-13	0.377652	0.695	0.432	8.59865e-09	EC-ang	Cbx1
6.98505e-24	0.375293	0.364	0.105	1.69967e-19	EC-ang	Upp1
4.90923e-14	0.37367	0.565	0.282	1.19456e-09	EC-ang	Fam198b
1.12471e-11	0.373539	0.753	0.525	2.73676e-07	EC-ang	Tacc1
1.13543e-14	0.373173	0.597	0.29	2.76283e-10	EC-ang	Dgkh
3.79826e-13	0.372852	0.727	0.44	9.2423e-09	EC-ang	Pls3
6.52304e-12	0.372398	0.643	0.377	1.58725e-07	EC-ang	Psmc4
5.85363e-89	0.372368	0.24	0.015	1.42436e-84	EC-ang	Sntg2
3.34302e-95	0.370363	0.292	0.021	8.13457e-91	EC-ang	F2rl3
1.52101e-14	0.369246	0.864	0.726	3.70108e-10	EC-ang	Ywhae
1.35909e-05	0.368825	0.766	0.614	0.330708	EC-ang	Plk2
2.92936e-15	0.368266	0.981	0.91	7.12802e-11	EC-ang	Cav1
1.71223e-11	0.367779	0.799	0.54	4.16637e-07	EC-ang	Pde4b
1.87967e-30	0.36756	0.344	0.079	4.57379e-26	EC-ang	Fam167b
2.34936e-13	0.367063	0.903	0.752	5.7167e-09	EC-ang	Arf5
3.86535e-10	0.366574	0.831	0.711	9.40556e-06	EC-ang	Sub1
3.74679e-13	0.36516	0.636	0.324	9.11706e-09	EC-ang	Angptl4
1.1905e-06	0.364643	0.857	0.722	0.0289685	EC-ang	Klf6
5.06518e-18	0.364626	0.565	0.243	1.23251e-13	EC-ang	Gfod1
3.64783e-14	0.364578	0.526	0.261	8.87627e-10	EC-ang	Wsb2
4.09111e-24	0.364539	0.26	0.058	9.95489e-20	EC-ang	Mmp11
1.94391e-21	0.363448	0.279	0.07	4.73011e-17	EC-ang	Abca8b
6.625e-15	0.363251	0.591	0.292	1.61206e-10	EC-ang	N4bp1
6.07559e-26	0.363231	0.448	0.135	1.47837e-21	EC-ang	Mtmr11
3.85843e-11	0.363002	0.429	0.204	9.38873e-07	EC-ang	Capg
1.32614e-16	0.360192	0.675	0.337	3.2269e-12	EC-ang	Tmem176a
1.30747e-14	0.358709	0.571	0.288	3.18146e-10	EC-ang	Necap2
2.13538e-11	0.358523	0.838	0.614	5.19601e-07	EC-ang	Nrp2
8.27586e-10	0.358328	0.916	0.871	2.01377e-05	EC-ang	Rbm3
1.77877e-12	0.358133	0.461	0.215	4.32828e-08	EC-ang	Unc93b1
4.34039e-12	0.357945	0.851	0.653	1.05615e-07	EC-ang	Dst
1.22717e-12	0.357228	0.896	0.788	2.98607e-08	EC-ang	Msn
5.1302e-13	0.357012	0.994	0.778	1.24833e-08	EC-ang	Gpihbp1
7.43161e-11	0.356311	0.792	0.504	1.80833e-06	EC-ang	Nbeal1
5.29628e-12	0.355617	0.565	0.313	1.28874e-07	EC-ang	Dock1
2.43937e-09	0.355253	0.818	0.657	5.93571e-05	EC-ang	Slc25a5
1.62562e-13	0.353359	0.468	0.214	3.95562e-09	EC-ang	Map4k5
1.59913e-09	0.352426	0.636	0.384	3.89117e-05	EC-ang	Git2
1.15667e-10	0.351779	0.87	0.696	2.81452e-06	EC-ang	Rrbp1
9.72989e-10	0.350027	0.494	0.271	2.36757e-05	EC-ang	Ppp1r13b
3.67335e-11	0.3495	0.812	0.519	8.93835e-07	EC-ang	Cyp4b1
1.52468e-10	0.349405	0.604	0.357	3.70999e-06	EC-ang	Ilk
2.62451e-09	0.349355	0.74	0.538	6.38622e-05	EC-ang	Pkm
2.10594e-15	0.349131	0.974	0.948	5.12437e-11	EC-ang	Cdh5
5.2557e-17	0.347519	0.338	0.116	1.27887e-12	EC-ang	Slc4a7
3.3111e-15	0.347192	0.558	0.254	8.05689e-11	EC-ang	Rasgrp2
6.21546e-23	0.346766	0.299	0.076	1.51241e-18	EC-ang	Tank
3.42484e-67	0.346762	0.227	0.018	8.33367e-63	EC-ang	Tnf
1.22503e-30	0.346632	0.331	0.073	2.98088e-26	EC-ang	Mmp15
4.97072e-09	0.346484	0.468	0.25	0.000120953	EC-ang	Pik3c2a
2.53887e-10	0.345534	0.883	0.773	6.17784e-06	EC-ang	Arpc2
3.28322e-13	0.345338	0.961	0.927	7.98907e-09	EC-ang	Myl12a
9.57133e-10	0.345112	0.734	0.493	2.32899e-05	EC-ang	Ssu72
7.33684e-12	0.344887	0.623	0.374	1.78527e-07	EC-ang	Rala
2.61003e-51	0.344224	0.221	0.023	6.35099e-47	EC-ang	Micall2
7.88624e-14	0.343744	0.721	0.382	1.91896e-09	EC-ang	Flnb
2.42551e-26	0.343257	0.338	0.086	5.902e-22	EC-ang	Dgkd
1.83323e-15	0.343213	0.422	0.167	4.4608e-11	EC-ang	Nrep
5.34216e-12	0.342269	0.591	0.312	1.29991e-07	EC-ang	Sh2d3c
4.3301e-22	0.341696	0.331	0.094	1.05364e-17	EC-ang	Il16
3.00334e-09	0.341494	0.643	0.398	7.30802e-05	EC-ang	Bcl10
4.17319e-12	0.341221	0.591	0.332	1.01546e-07	EC-ang	Cct3
1.22471e-07	0.340197	0.883	0.846	0.00298008	EC-ang	Ctsl
5.59456e-13	0.338776	0.357	0.147	1.36132e-08	EC-ang	Frmd4a
2.13603e-11	0.338741	0.682	0.408	5.19759e-07	EC-ang	Pkig
1.02689e-17	0.338351	0.636	0.277	2.49874e-13	EC-ang	Tspan15
9.57943e-13	0.337992	0.617	0.332	2.33096e-08	EC-ang	Fyttd1
3.92198e-11	0.337422	0.857	0.64	9.54335e-07	EC-ang	Rtn4
1.61177e-09	0.337415	0.649	0.405	3.92193e-05	EC-ang	Plscr3
1.41143e-09	0.336844	0.552	0.314	3.43444e-05	EC-ang	Lmo7
3.12073e-18	0.336676	0.435	0.159	7.59368e-14	EC-ang	Ubtd1
1.47691e-13	0.336088	0.623	0.317	3.59376e-09	EC-ang	Lrrc8c
3.33434e-16	0.335688	0.351	0.122	8.11345e-12	EC-ang	Hlx
1.86144e-09	0.334978	0.682	0.446	4.52944e-05	EC-ang	Sin3b
5.34306e-14	0.334971	0.195	0.054	1.30013e-09	EC-ang	Enpp2
1.43605e-12	0.334765	0.487	0.234	3.49433e-08	EC-ang	Coro1c
4.04261e-08	0.334756	0.714	0.51	0.000983687	EC-ang	Tpm1
1.22186e-20	0.334466	0.325	0.092	2.97316e-16	EC-ang	Lpar4
4.81038e-13	0.334251	0.649	0.356	1.17051e-08	EC-ang	Vsir
3.54378e-12	0.33387	0.442	0.21	8.62307e-08	EC-ang	Chd7
3.14531e-12	0.333663	0.675	0.407	7.65349e-08	EC-ang	Pitpna
1.02752e-10	0.33295	0.506	0.266	2.50026e-06	EC-ang	Cap1
4.2083e-11	0.331105	0.864	0.623	1.02401e-06	EC-ang	Itga1
3.84703e-07	0.328434	0.734	0.543	0.00936097	EC-ang	Pdia6
6.90233e-22	0.328211	0.266	0.065	1.67954e-17	EC-ang	Gprin3
9.98481e-11	0.3281	0.571	0.312	2.4296e-06	EC-ang	Zdhhc20
8.48661e-10	0.327382	0.331	0.146	2.06505e-05	EC-ang	Dnajc13
1.76976e-11	0.327031	0.688	0.42	4.30635e-07	EC-ang	Ap2s1
1.07061e-15	0.326516	0.513	0.225	2.60511e-11	EC-ang	Sipa1
1.07583e-15	0.326449	0.565	0.256	2.61781e-11	EC-ang	Nt5c
2.23866e-18	0.326416	0.338	0.107	5.44733e-14	EC-ang	Tuba1c
1.29113e-34	0.326179	0.39	0.088	3.14169e-30	EC-ang	Il2rg
1.2085e-38	0.325273	0.234	0.033	2.94064e-34	EC-ang	Prex1
7.7991e-12	0.325152	0.929	0.829	1.89776e-07	EC-ang	Bst2
1.28273e-08	0.324641	0.364	0.178	0.000312128	EC-ang	Sh3tc1
1.09214e-15	0.324168	0.558	0.25	2.65751e-11	EC-ang	Magi1
2.75175e-10	0.323726	0.766	0.539	6.69585e-06	EC-ang	Dpysl2
5.80438e-15	0.323723	0.461	0.199	1.41238e-10	EC-ang	Ralgds
9.37077e-09	0.323175	0.682	0.474	0.000228019	EC-ang	Nid1
1.80181e-08	0.323155	0.753	0.55	0.000438435	EC-ang	Lmna
3.11302e-08	0.323117	0.838	0.665	0.000757491	EC-ang	Zfand5
2.9412e-15	0.322602	0.403	0.154	7.15682e-11	EC-ang	Apol10b
7.22139e-23	0.322488	0.455	0.148	1.75718e-18	EC-ang	Creb5
9.76036e-15	0.322184	0.455	0.192	2.37499e-10	EC-ang	4930402H24Rik
5.78398e-08	0.321881	0.844	0.648	0.00140742	EC-ang	Tmed9
1.01687e-10	0.321259	0.851	0.67	2.47435e-06	EC-ang	Sdcbp
5.7047e-14	0.320228	0.474	0.215	1.38813e-09	EC-ang	Jpt1
4.22476e-08	0.319964	0.805	0.609	0.00102801	EC-ang	Tm9sf3
2.50195e-09	0.319844	0.838	0.708	6.08799e-05	EC-ang	Arhgdia
4.18634e-09	0.318602	0.753	0.567	0.000101866	EC-ang	Mrpl33
1.10323e-08	0.318539	0.571	0.35	0.00026845	EC-ang	Clec1a
9.89847e-10	0.318098	0.643	0.411	2.4086e-05	EC-ang	Lrrfip1
2.30036e-12	0.317963	0.558	0.286	5.59747e-08	EC-ang	Sdc3
6.93209e-58	0.317799	0.279	0.031	1.68678e-53	EC-ang	Ephb1
9.47757e-10	0.317193	0.344	0.153	2.30618e-05	EC-ang	Tnfrsf12a
3.37967e-13	0.317186	0.786	0.459	8.22375e-09	EC-ang	Nectin2
4.84016e-24	0.316893	0.416	0.126	1.17776e-19	EC-ang	Pcdh12
5.72669e-12	0.316446	0.747	0.496	1.39348e-07	EC-ang	Kdelr2
1.53653e-14	0.315811	0.416	0.169	3.73884e-10	EC-ang	Fam129a
1.17121e-08	0.315673	0.812	0.628	0.000284991	EC-ang	Pcbp1
2.03969e-20	0.315422	0.253	0.064	4.96317e-16	EC-ang	Neurl3
2.50957e-42	0.315162	0.292	0.046	6.10654e-38	EC-ang	Tmem120b
1.82955e-08	0.314553	0.87	0.72	0.000445185	EC-ang	Sox18
3.71219e-10	0.313892	0.675	0.445	9.03287e-06	EC-ang	Arpc4
1.08791e-07	0.31387	0.682	0.508	0.00264721	EC-ang	Ranbp1
2.41518e-08	0.313449	0.909	0.703	0.000587685	EC-ang	Rasip1
3.52267e-13	0.31241	0.468	0.217	8.57171e-09	EC-ang	Hsd17b12
0.00018686	0.311982	0.247	0.14	1	EC-ang	Phlda1
2.61843e-07	0.311973	0.851	0.653	0.00637142	EC-ang	Arglu1
3.17183e-19	0.311704	0.383	0.127	7.71802e-15	EC-ang	Agap3
5.94327e-15	0.311479	0.422	0.167	1.44618e-10	EC-ang	Jam3
1.61211e-51	0.31101	0.292	0.038	3.92275e-47	EC-ang	Gm16181
1.13211e-09	0.310385	0.604	0.358	2.75476e-05	EC-ang	1110038F14Rik
1.26748e-08	0.308523	0.779	0.564	0.000308416	EC-ang	Pdlim1
1.94054e-17	0.308076	0.416	0.151	4.72191e-13	EC-ang	Prag1
9.46566e-09	0.308064	0.903	0.747	0.000230328	EC-ang	Ctnna1
1.16052e-09	0.307317	0.461	0.238	2.82389e-05	EC-ang	Fbxl7
8.58134e-17	0.306476	0.396	0.147	2.0881e-12	EC-ang	Frmd4b
4.57249e-24	0.306042	0.273	0.064	1.11262e-19	EC-ang	Nfkb2
2.37464e-21	0.305672	0.299	0.079	5.77821e-17	EC-ang	Cdr2
3.64633e-08	0.305665	0.617	0.415	0.000887262	EC-ang	Eif6
4.74349e-11	0.303336	0.422	0.196	1.15423e-06	EC-ang	Pfdn4
4.27517e-11	0.303148	0.896	0.567	1.04028e-06	EC-ang	Nrp1
2.91617e-08	0.303098	0.948	0.941	0.00070959	EC-ang	Rps2
5.28212e-12	0.302473	0.351	0.145	1.2853e-07	EC-ang	Sema6d
5.64761e-16	0.300957	0.987	0.941	1.37423e-11	EC-ang	Pecam1
1.28777e-05	0.299157	0.805	0.695	0.313352	EC-ang	Sult1a1
6.84205e-22	0.298741	0.396	0.121	1.66488e-17	EC-ang	Kcna5
1.05329e-25	0.298486	0.325	0.081	2.56298e-21	EC-ang	Slc12a2
4.0161e-17	0.297981	0.279	0.084	9.77239e-13	EC-ang	Usp31
3.54237e-09	0.297177	0.643	0.438	8.61965e-05	EC-ang	Prelid1
1.8942e-09	0.296846	0.565	0.34	4.60915e-05	EC-ang	Tmem258
2.45106e-19	0.296696	0.305	0.088	5.96415e-15	EC-ang	Pik3c2b
3.26356e-12	0.295759	0.455	0.212	7.94121e-08	EC-ang	Phf20
9.77099e-88	0.295428	0.175	0.007	2.37758e-83	EC-ang	Vash1
7.31977e-08	0.295255	0.448	0.243	0.00178112	EC-ang	Trib1
1.26913e-44	0.295104	0.175	0.016	3.08817e-40	EC-ang	Cpne7
2.61492e-14	0.295018	0.565	0.25	6.36287e-10	EC-ang	Ccdc88c
5.37339e-08	0.29489	0.662	0.453	0.00130751	EC-ang	Abhd17a
1.12452e-10	0.294456	0.851	0.661	2.73628e-06	EC-ang	Ppp1ca
5.60429e-07	0.294407	0.584	0.393	0.0136369	EC-ang	Zeb1
6.13278e-05	0.294207	0.987	0.958	1	EC-ang	mt-Nd1
1.17817e-18	0.291468	0.305	0.09	2.86685e-14	EC-ang	Pik3cb
2.79739e-07	0.290363	0.604	0.401	0.00680689	EC-ang	Snrpd3
5.04329e-14	0.29016	0.481	0.211	1.22718e-09	EC-ang	Sf3b3
2.04199e-14	0.289923	0.468	0.199	4.96877e-10	EC-ang	Snrpa1
6.13053e-09	0.289121	0.662	0.432	0.000149174	EC-ang	Acadl
2.31889e-19	0.287586	0.5	0.187	5.64256e-15	EC-ang	Tmem47
5.55943e-10	0.287053	0.994	0.987	1.35278e-05	EC-ang	Ptma
2.94654e-11	0.286831	0.37	0.161	7.16983e-07	EC-ang	Rab11fip5
2.62667e-12	0.284981	0.344	0.136	6.39147e-08	EC-ang	Stard9
2.77818e-15	0.284888	0.312	0.106	6.76014e-11	EC-ang	Slc4a1ap
1.80455e-07	0.284701	0.636	0.451	0.00439101	EC-ang	Snrpd1
2.59098e-08	0.283531	0.273	0.12	0.000630464	EC-ang	Smc2
5.81717e-05	0.282161	0.571	0.387	1	EC-ang	Birc6
1.04381e-23	0.281464	0.214	0.042	2.53991e-19	EC-ang	Slc16a6
8.68701e-06	0.280621	0.513	0.31	0.211381	EC-ang	Ercc1
1.06756e-09	0.280494	0.883	0.743	2.59769e-05	EC-ang	Psma7
6.19189e-11	0.280212	0.299	0.119	1.50667e-06	EC-ang	Cerk
5.30117e-08	0.279859	0.571	0.336	0.00128993	EC-ang	Sltm
2.93374e-07	0.279746	0.201	0.085	0.00713866	EC-ang	D830026I12Rik
7.49876e-12	0.279726	0.357	0.149	1.82467e-07	EC-ang	Arhgef5
1.02703e-09	0.279645	0.435	0.212	2.49908e-05	EC-ang	Tet3
3.05277e-09	0.279265	0.669	0.401	7.42831e-05	EC-ang	Ablim3
2.03672e-10	0.278541	0.571	0.323	4.95595e-06	EC-ang	Ddah2
1.07545e-08	0.277968	0.5	0.275	0.00026169	EC-ang	Arhgef2
8.41694e-05	0.277716	0.714	0.571	1	EC-ang	Mif
2.83693e-09	0.277468	0.273	0.116	6.9031e-05	EC-ang	Mapk6
2.88538e-86	0.27727	0.201	0.01	7.02099e-82	EC-ang	Rassf2
1.37832e-09	0.276347	0.565	0.303	3.35387e-05	EC-ang	Kdm1a
7.44141e-10	0.275562	0.526	0.273	1.81072e-05	EC-ang	Mgat1
1.20353e-10	0.274887	0.481	0.236	2.92854e-06	EC-ang	Prkd2
2.06176e-07	0.274311	0.604	0.384	0.00501689	EC-ang	Snrpc
4.1796e-08	0.273878	0.552	0.328	0.00101702	EC-ang	Pa2g4
7.64697e-13	0.273867	0.266	0.094	1.86074e-08	EC-ang	Noc2l
1.45675e-10	0.273272	0.442	0.211	3.54471e-06	EC-ang	Magi3
3.88666e-08	0.273202	0.39	0.206	0.00094574	EC-ang	Orc6
4.08374e-13	0.272466	0.201	0.059	9.93697e-09	EC-ang	Nfkbie
5.82205e-12	0.272393	0.396	0.174	1.41668e-07	EC-ang	Dars
7.84799e-10	0.271502	0.63	0.368	1.90965e-05	EC-ang	Tmem167
5.62692e-09	0.271493	0.929	0.876	0.00013692	EC-ang	Gng5
8.64947e-11	0.271472	0.474	0.231	2.10468e-06	EC-ang	Cdk2ap2
4.57829e-08	0.271346	0.545	0.313	0.00111404	EC-ang	Srsf6
2.61321e-06	0.271052	0.591	0.391	0.0635871	EC-ang	Chic2
1.16121e-06	0.270673	0.662	0.456	0.0282558	EC-ang	Hspe1
6.44568e-10	0.270381	0.688	0.41	1.56843e-05	EC-ang	Uaca
1.78107e-08	0.269811	0.565	0.353	0.000433387	EC-ang	Timm17a
1.03504e-29	0.269224	0.305	0.065	2.51857e-25	EC-ang	Exoc3l
5.05443e-10	0.26909	0.909	0.838	1.22989e-05	EC-ang	Cdc42
3.13046e-15	0.26883	0.344	0.123	7.61735e-11	EC-ang	Vars
3.84225e-18	0.26822	0.286	0.083	9.34935e-14	EC-ang	Oaf
0.000247798	0.26818	0.305	0.186	1	EC-ang	Igfbp3
1.12946e-06	0.267644	0.747	0.589	0.0274832	EC-ang	Vdac2
0.000305689	0.267338	0.994	0.979	1	EC-ang	mt-Cytb
6.94596e-08	0.267295	0.766	0.511	0.00169016	EC-ang	Itpkb
4.71081e-09	0.267239	0.617	0.357	0.000114628	EC-ang	Meox1
8.92531e-11	0.267099	0.422	0.197	2.1718e-06	EC-ang	Lrrc59
9.1143e-12	0.267065	0.292	0.111	2.21778e-07	EC-ang	Abca5
2.67633e-10	0.266504	0.591	0.327	6.5123e-06	EC-ang	Tnks2
9.50538e-08	0.266485	0.591	0.369	0.00231294	EC-ang	Tcf12
6.188e-21	0.265929	0.279	0.073	1.50573e-16	EC-ang	Prr5
1.07887e-08	0.265345	0.442	0.231	0.000262521	EC-ang	Stap2
2.09003e-06	0.265272	0.74	0.572	0.0508567	EC-ang	Snrpf
9.70957e-08	0.26485	0.818	0.721	0.00236263	EC-ang	Hnrnpa3
1.86633e-07	0.264595	0.331	0.164	0.00454134	EC-ang	Rpf1
4.62313e-08	0.264481	0.468	0.257	0.00112495	EC-ang	Traf7
2.23843e-08	0.263879	0.364	0.177	0.000544678	EC-ang	Dlst
5.60771e-12	0.263494	0.403	0.172	1.36452e-07	EC-ang	Lypla2
3.66616e-07	0.263105	0.714	0.514	0.00892086	EC-ang	Tgfb1
8.0921e-06	0.262937	0.539	0.349	0.196905	EC-ang	Sorbs1
4.86656e-07	0.262553	0.721	0.531	0.0118418	EC-ang	Metap2
8.56287e-14	0.261429	0.344	0.13	2.0836e-09	EC-ang	Pck2
3.63903e-08	0.261424	0.578	0.346	0.000885485	EC-ang	Epn2
1.08199e-07	0.261378	0.682	0.429	0.00263281	EC-ang	H2-Q7
3.03482e-11	0.260354	0.396	0.175	7.38463e-07	EC-ang	Agpat5
7.84297e-06	0.260081	0.812	0.687	0.190843	EC-ang	Calr
8.92997e-12	0.259895	0.312	0.121	2.17293e-07	EC-ang	Stard13
9.31488e-12	0.259511	0.461	0.215	2.26659e-07	EC-ang	Rap2a
3.28453e-09	0.259219	0.948	0.866	7.99224e-05	EC-ang	Sh3glb1
1.54574e-11	0.259191	0.494	0.241	3.76126e-07	EC-ang	Mrpl57
2.08903e-12	0.259084	0.682	0.343	5.08324e-08	EC-ang	Hrct1
1.38464e-10	0.259013	0.442	0.219	3.36924e-06	EC-ang	Ncoa7
0.000215111	0.258997	0.87	0.799	1	EC-ang	Anxa2
1.64052e-07	0.258731	0.351	0.175	0.00399189	EC-ang	Cib1
1.5276e-05	0.258694	0.318	0.182	0.371711	EC-ang	Arrdc4
1.88734e-14	0.258573	0.403	0.155	4.59247e-10	EC-ang	Sema7a
1.16456e-11	0.258533	0.286	0.109	2.83371e-07	EC-ang	Edem1
1.12728e-11	0.258381	0.344	0.144	2.743e-07	EC-ang	Ddx39
1.21212e-13	0.258326	0.214	0.064	2.94946e-09	EC-ang	Tbc1d16
7.40573e-08	0.257824	0.571	0.352	0.00180204	EC-ang	Psmd12
1.12063e-06	0.257265	0.656	0.469	0.0272683	EC-ang	Pdap1
1.44014e-09	0.256955	0.429	0.211	3.5043e-05	EC-ang	Smap2
2.30949e-06	0.256464	0.383	0.22	0.0561968	EC-ang	Ckap4
2.00662e-13	0.256287	0.201	0.057	4.88271e-09	EC-ang	Adamts4
1.58049e-09	0.256183	0.545	0.307	3.84581e-05	EC-ang	Cdipt
1.00163e-05	0.255819	0.623	0.415	0.243727	EC-ang	Top2b
6.66759e-09	0.255716	0.182	0.063	0.000162243	EC-ang	Tyk2
2.71186e-07	0.255622	0.597	0.389	0.00659878	EC-ang	Prdx4
3.43605e-07	0.255096	0.584	0.376	0.00836095	EC-ang	Ddx39b
4.7033e-13	0.255072	0.182	0.049	1.14445e-08	EC-ang	Medag
2.00753e-07	0.254886	0.74	0.52	0.00488491	EC-ang	2900026A02Rik
1.31078e-08	0.254473	0.422	0.222	0.000318953	EC-ang	Tgfb1i1
2.29101e-08	0.254063	0.558	0.328	0.000557472	EC-ang	Mtss1
3.00031e-11	0.253946	0.409	0.186	7.30066e-07	EC-ang	Gars
3.15826e-11	0.253554	0.435	0.192	7.68498e-07	EC-ang	Pola2
2.94152e-14	0.25348	0.338	0.121	7.15759e-10	EC-ang	Nrros
5.87531e-19	0.253076	0.338	0.103	1.42964e-14	EC-ang	Sh3bp4
2.33024e-07	0.25305	0.636	0.4	0.00567017	EC-ang	Prmt1
7.43416e-08	0.252933	0.682	0.473	0.00180895	EC-ang	Mrpl20
2.40757e-06	0.252869	0.779	0.619	0.0585835	EC-ang	Arpc5
5.12954e-07	0.252502	0.961	0.952	0.0124817	EC-ang	Hsp90ab1
7.09555e-18	0.252264	0.364	0.118	1.72656e-13	EC-ang	Rasa4
3.15142e-11	0.25214	0.442	0.204	7.66836e-07	EC-ang	Gar1
3.8165e-08	0.251883	0.532	0.327	0.000928669	EC-ang	Wdr1
5.1427e-23	0.251826	0.188	0.034	1.25137e-18	EC-ang	Nox4
1.05376e-12	0.251546	0.344	0.135	2.56411e-08	EC-ang	Polr2h
3.93755e-07	0.251041	0.792	0.606	0.00958124	EC-ang	Pak2
2.46574e-07	0.250355	0.5	0.303	0.0059999	EC-ang	Dnajc1
3.5446e-11	0.250303	0.24	0.084	8.62507e-07	EC-ang	Arhgap25
1.48098e-10	0.250217	0.227	0.08	3.60366e-06	EC-ang	Bcl2

## Sheet: Supplementary Table 4
Supplementary Table 4 - Genes enriched in the visceral AT EC proliferating population compared to all the other clusters. The fold-change represents the log-enrichment of gene expression in the proliferating EC population versus all other EC populations combined.
p_val	avg_logFC	pct.1	pct.2	p_val_adj	cluster	gene
1.2749e-28	2.70527	1	0.148	3.10221e-24	Prolif	Stmn1
4.89372e-13	2.3246	1	0.473	1.19079e-08	Prolif	Hmgb2
4.28333e-12	2.18101	1	0.74	1.04226e-07	Prolif	H2afz
1.09969e-138	2.17398	0.562	0.007	2.67588e-134	Prolif	Hist1h2ap
3.67959e-264	2.0848	0.75	0.006	8.95355e-260	Prolif	Top2a
5.78434e-67	1.77896	0.875	0.039	1.4075e-62	Prolif	Cks2
1.90775e-11	1.72699	1	0.487	4.64212e-07	Prolif	Lgals1
8.38691e-291	1.70026	0.75	0.005	2.04079e-286	Prolif	Pclaf
2.94967e-63	1.68986	0.875	0.04	7.17742e-59	Prolif	Apln
2.43293e-08	1.65618	1	0.717	0.000592005	Prolif	Tubb5
6.95988e-52	1.64064	0.875	0.051	1.69355e-47	Prolif	Cenpa
9.34133e-198	1.50813	0.625	0.006	2.27303e-193	Prolif	Cdk1
1.69618e-11	1.49578	0.875	0.253	4.12732e-07	Prolif	Hmgn2
1.4364e-09	1.48864	1	0.697	3.49519e-05	Prolif	Col4a1
3.7706e-27	1.48301	0.938	0.122	9.17501e-23	Prolif	Smc2
4.57072e-10	1.45279	1	0.923	1.11219e-05	Prolif	Tmsb10
3.77707e-11	1.44784	1	0.546	9.19075e-07	Prolif	Ube2s
1.76104e-254	1.44425	0.688	0.005	4.28513e-250	Prolif	Prc1
6.88366e-205	1.44087	0.562	0.004	1.675e-200	Prolif	Hist1h2ae
3.10082e-14	1.42842	0.625	0.09	7.54522e-10	Prolif	Hist1h1e
4.39719e-09	1.39856	1	0.804	0.000106997	Prolif	Igfbp7
1.77115e-41	1.39075	0.875	0.065	4.30974e-37	Prolif	Lmnb1
1.7687e-15	1.34612	0.938	0.235	4.30378e-11	Prolif	Selenoh
4.49036e-09	1.31958	1	0.717	0.000109264	Prolif	Tuba1b
1.5982e-128	1.29591	0.688	0.011	3.88891e-124	Prolif	Nusap1
1.5782e-102	1.2811	0.5	0.007	3.84022e-98	Prolif	Rrm2
3.49757e-10	1.28071	1	0.602	8.51065e-06	Prolif	Ran
9.07104e-25	1.2794	0.75	0.077	2.20726e-20	Prolif	Col15a1
2.11146e-08	1.26099	1	0.9	0.000513782	Prolif	Vim
2.77824e-24	1.25962	0.125	0.002	6.7603e-20	Prolif	Chga
5.49582e-43	1.25327	0.938	0.071	1.3373e-38	Prolif	Cks1b
4.95758e-163	1.22344	0.688	0.009	1.20633e-158	Prolif	Sgo2a
2.85454e-130	1.21635	0.75	0.013	6.94594e-126	Prolif	Kif20b
6.70165e-22	1.19022	0.75	0.082	1.63071e-17	Prolif	Pgf
1.57489e-28	1.18954	0.938	0.11	3.83218e-24	Prolif	Tubb6
9.61322e-139	1.18767	0.875	0.017	2.33919e-134	Prolif	Cdc20
2.59012e-09	1.18303	1	0.596	6.30253e-05	Prolif	Col4a2
7.69345e-11	1.16667	1	0.427	1.87205e-06	Prolif	Cd34
4.80839e-09	1.14415	1	0.892	0.000117003	Prolif	Pfn1
2.49944e-21	1.13568	0.875	0.121	6.08188e-17	Prolif	H2afx
9.82154e-269	1.12831	0.75	0.006	2.38988e-264	Prolif	Spc24
1.38121e-27	1.12725	0.875	0.094	3.3609e-23	Prolif	Mest
5.94781e-09	1.0776	1	0.812	0.000144728	Prolif	Tagln2
2.72405e-185	1.06771	0.875	0.012	6.62842e-181	Prolif	Racgap1
3.58046e-12	1.06294	1	0.269	8.71233e-08	Prolif	Smc4
6.49364e-09	1.05836	1	0.437	0.00015801	Prolif	Fscn1
2.27042e-21	1.0481	0.875	0.114	5.52461e-17	Prolif	Nid2
1.3614e-09	1.03808	0.812	0.219	3.31269e-05	Prolif	Jpt1
4.25474e-09	1.0349	1	0.933	0.00010353	Prolif	Hmgb1
8.29638e-142	1.02451	0.875	0.017	2.01876e-137	Prolif	Cenpw
8.02481e-14	1.01775	0.938	0.225	1.95268e-09	Prolif	Lxn
3.83046e-09	1.01611	1	0.549	9.32065e-05	Prolif	Csrp1
3.03176e-08	1.00693	0.938	0.374	0.000737719	Prolif	Prnp
1.45497e-14	0.996303	0.938	0.183	3.54037e-10	Prolif	Nes
2.32143e-09	0.99338	1	0.441	5.64873e-05	Prolif	Prelid1
4.35253e-71	0.990438	0.812	0.03	1.0591e-66	Prolif	Cenpq
8.4114e-07	0.987498	1	0.781	0.0204675	Prolif	Sparc
3.67174e-08	0.980286	0.938	0.574	0.000893444	Prolif	H2afv
6.37166e-06	0.938738	1	0.573	0.155042	Prolif	Dek
4.79922e-49	0.936408	0.875	0.05	1.16779e-44	Prolif	Cd109
2.37459e-08	0.92441	0.938	0.392	0.000577808	Prolif	Prdx4
2.65486e-06	0.922668	0.562	0.169	0.0646008	Prolif	Dut
8.9427e-06	0.92094	1	0.543	0.217603	Prolif	Serpinh1
1.69789e-07	0.90571	1	0.575	0.00413148	Prolif	Hspg2
4.99807e-154	0.903455	0.625	0.007	1.21618e-149	Prolif	Lockd
1.00472e-06	0.901817	1	0.567	0.0244477	Prolif	Nucks1
7.96821e-18	0.90129	0.812	0.122	1.9389e-13	Prolif	Fam111a
3.26125e-08	0.895476	1	0.475	0.000793559	Prolif	Alyref
3.61416e-10	0.894755	0.938	0.286	8.79433e-06	Prolif	Anp32e
2.39318e-08	0.889603	1	0.872	0.000582331	Prolif	Rbm3
3.30244e-06	0.888725	1	0.672	0.0803582	Prolif	Tubb4b
4.67124e-08	0.887768	0.938	0.392	0.00113665	Prolif	Hdgf
1.10407e-80	0.877036	0.75	0.022	2.68654e-76	Prolif	Ncapd2
9.17307e-06	0.873387	1	0.629	0.223208	Prolif	Cd93
1.28635e-10	0.872042	0.562	0.094	3.13007e-06	Prolif	Atad2
1.45879e-18	0.86628	0.812	0.118	3.54968e-14	Prolif	Rangap1
5.47972e-33	0.864195	0.812	0.064	1.33338e-28	Prolif	Arl4c
2.09695e-09	0.863335	0.875	0.23	5.10251e-05	Prolif	Mcam
7.10774e-18	0.860043	0.875	0.132	1.72953e-13	Prolif	AA467197
7.67193e-07	0.857156	1	0.511	0.0186681	Prolif	Ranbp1
2.58194e-07	0.856556	1	0.444	0.00628262	Prolif	Tmpo
4.08883e-08	0.855655	0.938	0.401	0.000994936	Prolif	Calm3
2.79536e-301	0.855651	0.75	0.005	6.80196e-297	Prolif	Kif22
6.4339e-08	0.852536	1	0.542	0.00156556	Prolif	Tma7
5.66185e-07	0.849856	0.75	0.259	0.013777	Prolif	Slbp
5.10506e-16	0.835218	0.562	0.066	1.24221e-11	Prolif	Lig1
4.64395e-07	0.827945	1	0.541	0.0113001	Prolif	Hnrnpab
3.84312e-06	0.819544	0.938	0.515	0.0935146	Prolif	Anp32b
6.66682e-12	0.812451	0.938	0.226	1.62224e-07	Prolif	Nhp2
4.94279e-08	0.811598	0.938	0.46	0.00120273	Prolif	Banf1
2.5911e-10	0.810656	0.625	0.118	6.30491e-06	Prolif	Dnmt1
3.47256e-08	0.810428	1	0.454	0.000844979	Prolif	Snrpd1
6.01367e-08	0.810374	1	0.597	0.00146331	Prolif	Ywhah
7.24775e-56	0.807914	0.688	0.027	1.7636e-51	Prolif	Incenp
3.39974e-125	0.807836	0.75	0.014	8.27258e-121	Prolif	Kif23
2.41505e-242	0.806404	0.562	0.003	5.87654e-238	Prolif	Spc25
2.21219e-07	0.803763	1	0.564	0.00538293	Prolif	Atpif1
4.56099e-07	0.79975	0.938	0.575	0.0110983	Prolif	Snrpf
4.34904e-09	0.792674	0.938	0.303	0.000105825	Prolif	Bok
2.99419e-204	0.791683	0.562	0.004	7.28576e-200	Prolif	Aspm
7.47176e-05	0.79046	0.625	0.232	1	Prolif	Pcna
3.37223e-08	0.788528	1	0.827	0.000820564	Prolif	Clic1
1.17616e-05	0.786128	0.938	0.471	0.286195	Prolif	Nap1l1
1.17656e-18	0.782305	0.625	0.068	2.86292e-14	Prolif	Gm13889
2.89695e-13	0.777561	0.688	0.114	7.04916e-09	Prolif	Tyms
7.9467e-09	0.777492	0.938	0.325	0.000193367	Prolif	Lsm6
2.82714e-06	0.77625	0.875	0.439	0.0687927	Prolif	Tmem176b
1.47665e-09	0.775139	1	0.987	3.59314e-05	Prolif	Ptma
4.19523e-07	0.772415	0.875	0.321	0.0102082	Prolif	Ptbp1
9.19961e-32	0.771777	0.625	0.04	2.23854e-27	Prolif	Ncapg2
8.41761e-180	0.765981	0.688	0.008	2.04826e-175	Prolif	Diaph3
1.91743e-21	0.763955	0.75	0.081	4.66568e-17	Prolif	Kit
5.18048e-06	0.763929	0.938	0.514	0.126057	Prolif	Ppic
3.68507e-06	0.762843	0.938	0.737	0.0896688	Prolif	Ywhaq
6.71565e-27	0.761129	0.625	0.048	1.63412e-22	Prolif	Gmnn
6.39308e-175	0.757593	0.812	0.011	1.55563e-170	Prolif	Tacc3
1.19387e-48	0.747767	0.688	0.031	2.90505e-44	Prolif	Ulbp1
9.78074e-09	0.74714	0.625	0.139	0.000237995	Prolif	Ccdc34
3.15459e-06	0.735891	1	0.669	0.0767606	Prolif	Icam2
1.14346e-06	0.733857	1	0.584	0.0278237	Prolif	Snrpe
5.0536e-05	0.732578	0.938	0.64	1	Prolif	Rhoc
4.07658e-21	0.727637	0.688	0.073	9.91955e-17	Prolif	Haus4
1.14061e-08	0.726359	0.75	0.2	0.000277544	Prolif	Dtymk
3.25275e-20	0.723938	0.75	0.09	7.91491e-16	Prolif	Dctpp1
6.29827e-09	0.722631	1	0.981	0.000153256	Prolif	Ppia
3.85663e-07	0.72227	0.875	0.372	0.00938435	Prolif	Lbr
1.91477e-06	0.721348	1	0.895	0.0465921	Prolif	Cfl1
2.27485e-09	0.718852	1	0.297	5.53539e-05	Prolif	Pxdn
2.84664e-06	0.710515	1	0.766	0.0692672	Prolif	Tpm4
3.05815e-16	0.709342	0.75	0.109	7.44139e-12	Prolif	Rrm1
3.79984e-05	0.70226	1	0.827	0.924615	Prolif	Calm2
2.71446e-106	0.700327	0.75	0.016	6.60509e-102	Prolif	Mad2l1
7.16906e-106	0.696726	0.562	0.009	1.74445e-101	Prolif	Ndc80
1.01532e-08	0.696046	0.562	0.111	0.000247059	Prolif	Tuba1c
7.43596e-07	0.692273	1	0.722	0.0180939	Prolif	Hnrnpa3
5.44484e-14	0.691883	0.875	0.165	1.32489e-09	Prolif	Hmgb3
2.60694e-64	0.689791	0.5	0.012	6.34346e-60	Prolif	Clspn
1.79903e-05	0.688444	1	0.58	0.437757	Prolif	Hnrnpa1
1.78035e-05	0.688234	0.938	0.458	0.433213	Prolif	Trp53i11
7.81974e-07	0.687416	0.562	0.132	0.0190278	Prolif	Cdkn2d
7.86798e-07	0.681374	1	0.427	0.0191452	Prolif	Ubald2
2.97127e-147	0.680336	0.562	0.006	7.23e-143	Prolif	Ube2t
2.74677e-06	0.678656	0.938	0.494	0.0668373	Prolif	Actr3
7.24263e-41	0.67822	0.625	0.031	1.76235e-36	Prolif	Rad51ap1
3.10061e-10	0.674109	0.875	0.222	7.54472e-06	Prolif	Ckap4
2.05855e-06	0.673418	1	0.556	0.0500908	Prolif	Hmgn1
2.2709e-11	0.672075	0.688	0.129	5.52578e-07	Prolif	Myh10
8.31268e-266	0.67196	0.562	0.003	2.02272e-261	Prolif	Sgo1
1.34562e-06	0.669845	0.938	0.367	0.0327431	Prolif	Arhgap18
8.77847e-06	0.668535	1	0.994	0.213607	Prolif	Actb
6.58577e-11	0.667367	0.812	0.185	1.60252e-06	Prolif	Trappc1
6.49001e-05	0.66153	0.875	0.414	1	Prolif	Rbbp4
1.59407e-10	0.660456	0.938	0.242	3.87885e-06	Prolif	Cfap20
1.89587e-08	0.660048	0.812	0.226	0.000461323	Prolif	Lsm3
2.32794e-34	0.65929	0.75	0.052	5.66457e-30	Prolif	Sacs
2.4422e-11	0.658257	0.5	0.072	5.94261e-07	Prolif	Hist1h4d
7.14261e-16	0.657148	0.688	0.091	1.73801e-11	Prolif	Cd44
5.28834e-55	0.656118	0.5	0.015	1.28681e-50	Prolif	Hells
7.82273e-09	0.651814	1	0.327	0.000190351	Prolif	Plp2
1.03626e-10	0.649776	0.562	0.095	2.52154e-06	Prolif	Dnajc9
2.08713e-06	0.649607	1	0.774	0.0507863	Prolif	Eif4a1
4.95306e-36	0.648343	0.625	0.035	1.20523e-31	Prolif	Dck
7.6857e-51	0.647033	0.5	0.016	1.87016e-46	Prolif	Ncaph
1.03116e-10	0.646898	0.875	0.205	2.50911e-06	Prolif	Nin
0.000109855	0.645167	1	0.463	1	Prolif	Hp1bp3
9.53288e-35	0.642653	0.438	0.018	2.31963e-30	Prolif	Fbxo5
6.07989e-57	0.641036	0.75	0.031	1.47942e-52	Prolif	Plk4
2.41183e-06	0.639652	0.938	0.343	0.0586872	Prolif	Tcp1
1.26902e-34	0.639105	0.562	0.029	3.08791e-30	Prolif	Sez6l2
7.50902e-06	0.633984	0.812	0.28	0.182717	Prolif	Map1b
0.00086625	0.632521	0.812	0.433	1	Prolif	H2-Q7
1.39386e-14	0.628057	0.875	0.152	3.39167e-10	Prolif	Tnfaip8l1
1.49563e-33	0.625694	0.75	0.053	3.63933e-29	Prolif	Dbf4
2.74693e-07	0.625102	0.938	0.321	0.00668411	Prolif	N4bp3
1.93962e-272	0.622735	0.625	0.004	4.71968e-268	Prolif	Ect2
4.49217e-06	0.622718	0.938	0.33	0.109308	Prolif	Myo1b
0.000173874	0.621872	0.938	0.774	1	Prolif	Cavin3
4.57996e-09	0.620869	0.812	0.209	0.000111444	Prolif	Orc6
3.10337e-05	0.619053	1	0.655	0.755143	Prolif	Tuba1a
1.0973e-09	0.615653	0.875	0.214	2.67007e-05	Prolif	Rpa3
6.72726e-112	0.613401	0.625	0.011	1.63695e-107	Prolif	Lcp2
6.63885e-06	0.612867	0.938	0.387	0.161543	Prolif	Rad21
3.62331e-06	0.60655	0.938	0.366	0.0881659	Prolif	Ptp4a3
2.74943e-05	0.602548	0.938	0.665	0.669019	Prolif	Ppp1ca
1.08773e-05	0.601064	1	0.927	0.264678	Prolif	Rpsa
9.45046e-07	0.599317	0.875	0.303	0.0229958	Prolif	Coro1b
0.000225289	0.598659	1	0.681	1	Prolif	Hnrnpu
2.33499e-06	0.595068	0.938	0.386	0.0568174	Prolif	Syncrip
9.88711e-09	0.594503	0.625	0.133	0.000240583	Prolif	Pck2
1.62993e-63	0.593665	0.688	0.024	3.96611e-59	Prolif	Trim59
9.79751e-06	0.591813	0.75	0.265	0.238403	Prolif	Lamb1
3.84046e-06	0.590383	1	0.77	0.0934499	Prolif	Txn1
7.55961e-12	0.590363	0.688	0.121	1.83948e-07	Prolif	Hat1
2.1209e-05	0.588394	0.938	0.478	0.516078	Prolif	Srsf7
3.85994e-05	0.587634	1	0.955	0.939239	Prolif	Gnai2
8.786e-301	0.585854	0.5	0.002	2.1379e-296	Prolif	Cenpm
8.5961e-06	0.584799	1	0.802	0.209169	Prolif	Atp5g2
4.88513e-204	0.583778	0.562	0.004	1.1887e-199	Prolif	Rad51
1.04583e-07	0.580026	0.625	0.143	0.00254483	Prolif	Cdkn2c
1.23479e-13	0.578981	0.625	0.089	3.00462e-09	Prolif	Ncapd3
7.98974e-06	0.578749	1	0.468	0.194414	Prolif	Vdac3
1.45279e-12	0.578358	0.75	0.135	3.53506e-08	Prolif	Dynlt1f
0.000417438	0.57766	0.688	0.358	1	Prolif	Lsm5
7.91312e-43	0.575275	0.438	0.015	1.9255e-38	Prolif	Gas2l3
3.10098e-157	0.574599	0.5	0.004	7.54562e-153	Prolif	Bub1b
0.000261643	0.574145	0.875	0.437	1	Prolif	Cbx1
5.28726e-05	0.573598	1	0.649	1	Prolif	Set
1.45124e-06	0.573194	0.938	0.368	0.0353131	Prolif	Erh
0.000529671	0.571905	0.938	0.531	1	Prolif	Cbx3
4.58157e-12	0.570601	0.625	0.098	1.11483e-07	Prolif	Casp3
5.33438e-13	0.567814	0.812	0.146	1.29801e-08	Prolif	Ddx39
3.19006e-07	0.56722	1	0.381	0.00776236	Prolif	Psmc4
7.28649e-13	0.56642	0.562	0.077	1.77302e-08	Prolif	Hcls1
4.77519e-05	0.56575	1	0.614	1	Prolif	Ndufa3
1.76776e-227	0.563795	0.562	0.004	4.30149e-223	Prolif	Knstrn
5.68802e-05	0.56081	1	0.637	1	Prolif	Sfpq
8.36704e-09	0.560371	0.938	0.257	0.000203595	Prolif	Tcf3
4.527e-09	0.559899	1	0.299	0.000110155	Prolif	Ssna1
1.54772e-18	0.558201	0.75	0.089	3.76607e-14	Prolif	Lurap1l
1.00821e-10	0.557959	0.5	0.074	2.45327e-06	Prolif	Tubg1
5.60131e-05	0.557761	0.812	0.32	1	Prolif	H1f0
0.000141692	0.557055	1	0.95	1	Prolif	Actg1
6.40691e-06	0.556436	1	0.829	0.155899	Prolif	Hint1
4.44125e-10	0.55554	0.812	0.186	1.08069e-05	Prolif	Rell1
8.18543e-72	0.55483	0.438	0.008	1.99176e-67	Prolif	Hist1h4i
5.55242e-09	0.553619	1	0.254	0.000135107	Prolif	BC028528
3.97026e-05	0.551955	0.875	0.372	0.966083	Prolif	Tmem167
8.67941e-20	0.551025	0.625	0.061	2.11196e-15	Prolif	Col28a1
5.99939e-11	0.549332	0.938	0.217	1.45983e-06	Prolif	Myef2
1.17082e-09	0.54866	0.812	0.185	2.84895e-05	Prolif	Xpo1
6.54004e-11	0.548197	0.562	0.089	1.59139e-06	Prolif	Zfp367
0.000402653	0.547744	1	0.768	1	Prolif	Eif5a
2.44589e-05	0.547663	1	0.444	0.595159	Prolif	Mrps14
4.37606e-05	0.546687	0.812	0.344	1	Prolif	Tmem258
3.54125e-10	0.545033	1	0.244	8.61692e-06	Prolif	Naa50
3.89277e-302	0.544232	0.438	0.001	9.47227e-298	Prolif	Cdca2
3.36385e-05	0.543678	1	0.57	0.818526	Prolif	Mrpl33
3.68346e-05	0.543048	0.875	0.5	0.896297	Prolif	Kdelr2
4.49998e-07	0.53996	0.75	0.213	0.0109498	Prolif	Pgp
5.03928e-06	0.538084	0.938	0.335	0.122621	Prolif	Bola2
7.30019e-09	0.537709	0.938	0.26	0.000177635	Prolif	Lsm2
5.5228e-05	0.536799	0.875	0.465	1	Prolif	Morf4l2
0.000159311	0.536157	1	0.623	1	Prolif	Tbca
6.97641e-06	0.535923	0.938	0.343	0.169757	Prolif	Tmem176a
1.86167e-11	0.533688	0.562	0.085	4.53e-07	Prolif	Mcm3
1.72265e-05	0.533449	1	0.583	0.419171	Prolif	Minos1
0.000221836	0.533062	0.875	0.45	1	Prolif	Ctnnbip1
3.76664e-54	0.532734	0.562	0.019	9.16536e-50	Prolif	Slfn9
4.4269e-13	0.532601	0.812	0.142	1.0772e-08	Prolif	Dpysl3
1.3337e-05	0.531717	0.875	0.36	0.324529	Prolif	Sf3b5
1.20321e-22	0.531034	0.75	0.076	2.92778e-18	Prolif	Prr5
9.14602e-05	0.530687	1	0.562	1	Prolif	Rpl36al
3.60611e-05	0.529936	0.562	0.169	0.877474	Prolif	Slc41a1
4.82766e-05	0.529608	0.875	0.358	1	Prolif	Nsmce4a
0.00037944	0.52885	0.812	0.452	1	Prolif	Ube2l3
6.57909e-16	0.526138	0.438	0.039	1.60089e-11	Prolif	Nav2
0.00038259	0.525711	1	0.941	1	Prolif	Rps2
8.51094e-08	0.525429	0.75	0.187	0.00207097	Prolif	Nucb2
1.15021e-05	0.522515	1	0.624	0.27988	Prolif	Usmg5
6.48013e-05	0.520996	0.875	0.371	1	Prolif	Rbp7
4.72474e-06	0.519639	0.875	0.318	0.114967	Prolif	Fkbp2
1.42946e-05	0.518762	1	0.849	0.34783	Prolif	Hnrnpa2b1
7.23851e-06	0.517449	1	0.55	0.176135	Prolif	Snrpg
0.000257787	0.516476	0.938	0.442	1	Prolif	Pdgfb
1.27472e-33	0.515378	0.5	0.024	3.10179e-29	Prolif	Mcm5
0.000203085	0.515253	1	0.634	1	Prolif	Eif2s2
0.000394124	0.514681	1	0.66	1	Prolif	Slc25a5
7.39937e-05	0.512512	1	0.728	1	Prolif	Ywhae
3.66444e-15	0.511468	0.688	0.093	8.91669e-11	Prolif	Ppih
1.26496e-06	0.510983	0.75	0.23	0.0307803	Prolif	Snrpa
4.67836e-07	0.509413	0.688	0.181	0.0113839	Prolif	Pole4
4.55283e-21	0.508115	0.312	0.016	1.10784e-16	Prolif	Ccne2
2.25069e-52	0.505708	0.562	0.019	5.4766e-48	Prolif	Rcc1
5.48591e-06	0.505675	1	0.844	0.133489	Prolif	Cox7a2
2.36589e-05	0.503321	0.938	0.425	0.575692	Prolif	Ap2s1
8.52795e-13	0.503319	0.75	0.127	2.07511e-08	Prolif	Vars
4.78501e-09	0.503065	0.625	0.119	0.000116434	Prolif	1110004E09Rik
2.22428e-05	0.500286	1	0.516	0.541233	Prolif	Hnrnpd
0.000518732	0.499064	1	0.828	1	Prolif	Sumo2
1.40957e-05	0.498547	1	0.384	0.342991	Prolif	Akt1
0.000161969	0.497994	1	0.761	1	Prolif	Sept7
6.79446e-06	0.497882	1	0.395	0.16533	Prolif	Commd1
8.64776e-09	0.497876	0.75	0.178	0.000210426	Prolif	Maz
3.26887e-05	0.496814	0.875	0.38	0.795414	Prolif	Abracl
4.3962e-09	0.495263	0.75	0.17	0.000106973	Prolif	Ckap5
0.000100312	0.495058	1	0.465	1	Prolif	Plxnd1
0.00040058	0.494915	0.875	0.458	1	Prolif	Cct2
1.33584e-67	0.493501	0.438	0.009	3.25049e-63	Prolif	Mastl
4.91114e-05	0.493488	1	0.579	1	Prolif	Ets2
0.000157917	0.493113	0.938	0.472	1	Prolif	Pdap1
0.000415375	0.492334	1	0.525	1	Prolif	Polr1d
5.18093e-07	0.491938	0.875	0.287	0.0126067	Prolif	Acat1
1.21105e-05	0.489998	1	0.877	0.294685	Prolif	Gng5
1.61886e-48	0.488993	0.75	0.036	3.93918e-44	Prolif	Ska2
2.07413e-06	0.488923	0.875	0.286	0.0504697	Prolif	Gnb4
1.11517e-09	0.488211	0.938	0.214	2.71353e-05	Prolif	Aplnr
2.13463e-34	0.487923	0.5	0.023	5.19419e-30	Prolif	Cdc7
1.25087e-16	0.487711	0.688	0.083	3.04373e-12	Prolif	Fam167b
0.000230624	0.486923	0.812	0.375	1	Prolif	Thoc7
6.40148e-06	0.486142	0.812	0.255	0.155767	Prolif	Ndufa9
9.73737e-09	0.485273	0.812	0.196	0.000236939	Prolif	Hpf1
0.000164488	0.484957	0.938	0.591	1	Prolif	Vdac2
0.000101247	0.484638	0.875	0.436	1	Prolif	Acadl
1.25977e-20	0.483789	0.625	0.058	3.06539e-16	Prolif	Mlec
7.07519e-07	0.483409	0.875	0.269	0.0172161	Prolif	Nasp
1.30085e-20	0.483194	0.438	0.03	3.16536e-16	Prolif	Ptchd4
2.94633e-07	0.482921	0.75	0.204	0.0071693	Prolif	Snrpa1
0.000557838	0.482623	1	0.856	1	Prolif	Arpc3
0.000432584	0.482387	0.938	0.534	1	Prolif	P4hb
6.75269e-23	0.481377	0.562	0.044	1.64313e-18	Prolif	Pmf1
6.81728e-11	0.481175	0.75	0.14	1.65885e-06	Prolif	Chst7
1.57468e-05	0.479811	0.812	0.306	0.383168	Prolif	Bcl7c
5.33648e-06	0.4769	0.938	0.327	0.129853	Prolif	Ddah2
4.22284e-112	0.475703	0.438	0.005	1.02754e-107	Prolif	Uhrf1
4.28688e-05	0.472599	0.688	0.22	1	Prolif	Cisd1
0.0012384	0.472134	1	0.782	1	Prolif	Sh3bgrl3
2.29472e-16	0.471845	0.625	0.072	5.58374e-12	Prolif	Eri1
3.96028e-24	0.471166	0.375	0.019	9.63656e-20	Prolif	Chaf1b
0.000522896	0.469996	1	0.717	1	Prolif	Rps27l
0.000148764	0.469742	0.625	0.24	1	Prolif	Kpnb1
0.000282794	0.467652	1	0.693	1	Prolif	Atp5k
0.000164164	0.467321	1	0.878	1	Prolif	Prdx1
1.92114e-05	0.466291	0.812	0.299	0.467472	Prolif	Pin1
4.44663e-07	0.466172	0.812	0.233	0.01082	Prolif	Sae1
0.00374686	0.465828	1	0.806	1	Prolif	Anxa5
0.000198387	0.46562	1	0.898	1	Prolif	Cox8a
9.92662e-07	0.46453	0.688	0.19	0.0241544	Prolif	Hmgn5
8.01142e-14	0.464228	0.875	0.146	1.94942e-09	Prolif	Ncaph2
0.000432059	0.464103	0.875	0.424	1	Prolif	Ddost
3.55069e-296	0.464051	0.375	0.001	8.6399e-292	Prolif	Mybl2
2.50011e-08	0.463438	0.438	0.071	0.000608352	Prolif	Rpa2
0.000153832	0.463315	1	0.839	1	Prolif	Gapdh
4.00354e-08	0.463306	0.688	0.156	0.000974181	Prolif	Mmp14
0.00019	0.462486	0.875	0.39	1	Prolif	Pgam1
5.8126e-05	0.461396	0.875	0.38	1	Prolif	Ddx39b
5.19433e-05	0.46013	0.812	0.324	1	Prolif	Trp53
0.000121231	0.458655	0.812	0.338	1	Prolif	Mrpl51
3.30996e-30	0.458289	0.312	0.011	8.05413e-26	Prolif	Hist2h2ac
6.01315e-06	0.458286	0.75	0.239	0.146318	Prolif	Brd8
0.000316391	0.457813	1	0.517	1	Prolif	Cycs
2.21095e-05	0.457526	0.938	0.368	0.53799	Prolif	Hnrnpr
0.00011604	0.45628	0.938	0.638	1	Prolif	Sec61b
1.85819e-15	0.453783	0.688	0.089	4.52154e-11	Prolif	Prrg3
2.42998e-05	0.453046	0.812	0.281	0.591287	Prolif	Sox4
0.000838707	0.452613	0.938	0.485	1	Prolif	G3bp1
3.76693e-06	0.452484	0.5	0.119	0.0916607	Prolif	Vwa1
0.00106271	0.451666	0.5	0.179	1	Prolif	Tipin
1.44432e-06	0.451655	0.625	0.155	0.0351446	Prolif	Rfc2
4.08346e-06	0.450858	0.812	0.275	0.0993629	Prolif	Mrpl12
6.14335e-05	0.450497	0.875	0.39	1	Prolif	Cmpk1
4.89797e-09	0.450033	0.812	0.187	0.000119182	Prolif	Cbfb
0.000175624	0.449282	0.625	0.22	1	Prolif	Fam76b
0.00514175	0.448884	0.938	0.709	1	Prolif	Psma3
2.05708e-12	0.448358	0.75	0.125	5.00549e-08	Prolif	Ifngr2
0.000124166	0.448311	0.812	0.328	1	Prolif	Hspd1
0.000288827	0.448025	1	0.577	1	Prolif	Raly
1.35911e-33	0.447834	0.562	0.03	3.30711e-29	Prolif	Mcm2
5.08201e-21	0.44769	0.688	0.067	1.23661e-16	Prolif	Itgb3bp
2.80507e-133	0.447445	0.5	0.005	6.82557e-129	Prolif	Mns1
0.000292905	0.447305	1	0.86	1	Prolif	Elob
0.00164636	0.445633	1	0.858	1	Prolif	Itgb1
0.00397434	0.445211	0.875	0.58	1	Prolif	Myadm
1.13408e-17	0.444292	0.312	0.019	2.75956e-13	Prolif	E2f1
3.72399e-13	0.443937	0.625	0.086	9.06157e-09	Prolif	Cep192
0.000564524	0.442208	1	0.62	1	Prolif	Nudt4
0.000204617	0.441691	1	0.755	1	Prolif	Arf5
1.77979e-05	0.441597	0.875	0.339	0.433077	Prolif	Slirp
1.94412e-11	0.440462	0.375	0.04	4.73063e-07	Prolif	Ift122
5.61253e-05	0.440267	0.812	0.308	1	Prolif	Psmd2
0.00231681	0.4396	0.812	0.47	1	Prolif	Anapc5
2.2432e-18	0.43955	0.75	0.088	5.45838e-14	Prolif	Cmc2
0.000529169	0.438143	0.938	0.76	1	Prolif	Hnrnpf
0.000167548	0.436018	1	0.674	1	Prolif	Atp5c1
3.80478e-10	0.435668	0.812	0.169	9.25817e-06	Prolif	Asf1a
5.30444e-09	0.434942	0.75	0.164	0.000129073	Prolif	Ubtd1
0.000452296	0.434398	0.938	0.605	1	Prolif	Tomm20
0.000141122	0.434139	0.875	0.447	1	Prolif	Ewsr1
0.000609791	0.43413	0.938	0.452	1	Prolif	Anapc11
0.000361898	0.434073	0.75	0.307	1	Prolif	Pgk1
0.000365506	0.434016	1	0.638	1	Prolif	Pomp
3.76589e-05	0.433266	0.875	0.305	0.916355	Prolif	Impdh2
6.03282e-05	0.433211	0.938	0.421	1	Prolif	Ssr2
0.000976551	0.432903	0.938	0.725	1	Prolif	Cox5a
6.15737e-06	0.432596	0.75	0.227	0.149827	Prolif	Idh2
2.06675e-05	0.431829	0.875	0.316	0.502903	Prolif	Adgrl2
1.99204e-21	0.431662	0.75	0.077	4.84723e-17	Prolif	Ppil1
3.97726e-05	0.431551	1	0.45	0.967787	Prolif	Sin3b
2.55358e-24	0.430491	0.625	0.049	6.21364e-20	Prolif	Nup205
6.87352e-06	0.430183	0.875	0.288	0.167253	Prolif	Bcl6b
0.000259536	0.427828	0.812	0.365	1	Prolif	Rbbp7
0.000536716	0.427812	0.938	0.688	1	Prolif	Mtch1
0.000438914	0.427641	0.875	0.396	1	Prolif	Dhx15
0.00161132	0.427302	1	0.879	1	Prolif	Fkbp1a
6.88846e-05	0.426735	0.875	0.361	1	Prolif	Taf1d
0.000677195	0.425288	0.875	0.431	1	Prolif	Nudc
0.000236984	0.424896	1	0.821	1	Prolif	Gnb2
9.05728e-05	0.424427	1	0.496	1	Prolif	Sf3b6
0.00121821	0.423658	1	0.71	1	Prolif	Arhgdia
0.000139174	0.423496	0.812	0.336	1	Prolif	Cct3
6.87133e-05	0.42331	0.875	0.356	1	Prolif	Timm17a
5.3482e-44	0.422798	0.312	0.007	1.30138e-39	Prolif	Cdc45
2.33675e-05	0.42216	0.688	0.21	0.568602	Prolif	Cnn2
7.74162e-05	0.42203	1	0.953	1	Prolif	H3f3a
8.53315e-05	0.421921	0.938	0.413	1	Prolif	Pkig
1.06233e-06	0.421326	0.812	0.233	0.0258497	Prolif	Abca3
0.000291279	0.420876	1	0.502	1	Prolif	Zfp91
3.00212e-07	0.420841	0.875	0.245	0.00730507	Prolif	Mrpl57
3.03624e-05	0.419521	0.875	0.338	0.738808	Prolif	Vps36
0.000461994	0.419124	0.812	0.336	1	Prolif	Pcdh17
6.49987e-18	0.418771	0.312	0.018	1.58161e-13	Prolif	Adamts7
6.5866e-06	0.418748	0.375	0.073	0.160272	Prolif	Uchl1
6.27058e-14	0.418591	0.75	0.111	1.52582e-09	Prolif	Mospd3
5.61117e-16	0.418335	0.625	0.073	1.36537e-11	Prolif	Cit
4.75028e-284	0.41779	0.438	0.001	1.15589e-279	Prolif	Plk1
1.2735e-24	0.41773	0.375	0.019	3.09882e-20	Prolif	Sntg2
1.74066e-21	0.417392	0.625	0.055	4.23554e-17	Prolif	Clca2
0.000579393	0.416594	0.812	0.39	1	Prolif	Nono
1.60765e-05	0.415934	0.75	0.237	0.391189	Prolif	Slc25a11
4.61001e-15	0.414809	0.625	0.077	1.12175e-10	Prolif	Ift46
0.00022583	0.414681	1	0.718	1	Prolif	Uqcrq
1.64661e-07	0.414583	0.562	0.117	0.0040067	Prolif	G2e3
0.00252072	0.414536	1	0.602	1	Prolif	Sparcl1
1.65083e-05	0.414441	0.875	0.309	0.401697	Prolif	Lsm8
0.00129261	0.414331	0.938	0.61	1	Prolif	Mrpl52
0.00115947	0.413596	0.875	0.519	1	Prolif	Psmc3
1.24873e-06	0.413372	0.5	0.11	0.0303852	Prolif	Upp1
0.006578	0.413249	1	0.688	1	Prolif	Krtcap2
1.96799e-22	0.413219	0.5	0.036	4.78871e-18	Prolif	Gpc4
0.000497758	0.413099	0.938	0.572	1	Prolif	Atp5o.1
0.00115719	0.412777	0.875	0.477	1	Prolif	Mrpl20
0.0039661	0.411625	1	0.911	1	Prolif	Cav1
0.0001183	0.411444	0.5	0.146	1	Prolif	Hacd2
2.64443e-05	0.411434	0.688	0.221	0.643469	Prolif	Med30
0.000453565	0.409223	1	0.54	1	Prolif	Snrpd2
4.4181e-91	0.409064	0.375	0.005	1.07506e-86	Prolif	Ccsap
6.47218e-06	0.408842	0.688	0.207	0.157488	Prolif	Adm
0.00687769	0.408683	1	0.771	1	Prolif	Sec61g
3.06842e-09	0.408206	0.812	0.177	7.46638e-05	Prolif	Cib1
0.000283665	0.407915	1	0.689	1	Prolif	Psmb1
2.81463e-10	0.4074	0.5	0.075	6.84883e-06	Prolif	Mtmr14
1.5813e-06	0.406713	0.625	0.152	0.0384777	Prolif	Sept1
3.21521e-125	0.405108	0.5	0.006	7.82357e-121	Prolif	Cenpp
0.00554185	0.404531	1	0.772	1	Prolif	Tomm7
9.41253e-11	0.404096	0.688	0.12	2.29035e-06	Prolif	Topbp1
8.41091e-07	0.403482	0.812	0.23	0.0204663	Prolif	Actl6a
0.000305642	0.402617	0.562	0.187	1	Prolif	Myo1d
0.00622353	0.402601	0.938	0.713	1	Prolif	Sub1
0.00143619	0.401818	0.688	0.305	1	Prolif	Ssrp1
3.81834e-05	0.401716	0.875	0.314	0.929116	Prolif	Ccny
0.00302757	0.401443	1	0.776	1	Prolif	Arf1
2.90614e-06	0.401043	0.75	0.203	0.0707151	Prolif	Dach1
0.00150165	0.400987	1	0.768	1	Prolif	Serbp1
0.000719744	0.400704	0.625	0.2	1	Prolif	Iah1
1.32567e-70	0.400491	0.312	0.004	3.22574e-66	Prolif	Hist1h1d
2.45009e-07	0.40034	0.562	0.119	0.00596181	Prolif	Mapk6
0.000929258	0.39963	1	0.521	1	Prolif	Mdh2
3.24921e-08	0.399158	0.812	0.198	0.000790629	Prolif	Dnajc2
0.000844155	0.39914	0.938	0.62	1	Prolif	Ndufb8
3.88669e-166	0.398744	0.438	0.003	9.45749e-162	Prolif	Shcbp1
5.33736e-08	0.397773	0.5	0.093	0.00129874	Prolif	Cdkn2aipnl
2.75658e-06	0.397497	0.875	0.265	0.067076	Prolif	Wsb2
0.00843402	0.39671	1	0.825	1	Prolif	Cox6b1
6.90662e-15	0.396679	0.812	0.119	1.68059e-10	Prolif	Med9
0.000235733	0.395982	0.812	0.317	1	Prolif	Casp8
1.88264e-209	0.395814	0.5	0.003	4.58103e-205	Prolif	Foxm1
1.91744e-05	0.395787	0.812	0.282	0.466571	Prolif	Mrpl18
7.3708e-07	0.395497	0.75	0.201	0.0179354	Prolif	Lrrc59
6.64955e-07	0.394983	0.625	0.151	0.0161804	Prolif	Grk6
0.000123382	0.394949	0.938	0.428	1	Prolif	Cct7
2.31609e-06	0.394475	0.625	0.16	0.0563574	Prolif	Cep57
0.00273424	0.392462	1	0.801	1	Prolif	Hsp90b1
4.48883e-13	0.392347	0.438	0.047	1.09227e-08	Prolif	Ezh2
1.57473e-15	0.391782	0.562	0.062	3.83178e-11	Prolif	Cdca4
1.77027e-274	0.391683	0.312	0.001	4.30761e-270	Prolif	Hist1h2ab
0.00331196	0.391198	1	0.776	1	Prolif	Srsf3
6.49308e-14	0.391155	0.5	0.055	1.57996e-09	Prolif	AC126280.1
0.000537462	0.39115	0.688	0.286	1	Prolif	Rnps1
1.54431e-09	0.390923	0.75	0.15	3.75777e-05	Prolif	Taf12
2.42758e-44	0.38988	0.5	0.018	5.90703e-40	Prolif	Pkmyt1
0.000141563	0.389585	1	0.943	1	Prolif	Rpl15
1.39869e-05	0.389421	0.75	0.237	0.340344	Prolif	Vma21
0.00502163	0.389291	0.938	0.71	1	Prolif	Snrpb
5.62192e-05	0.389232	1	0.418	1	Prolif	Eif6
0.000384104	0.388476	0.75	0.318	1	Prolif	Vasp
4.70147e-111	0.388362	0.375	0.004	1.14401e-106	Prolif	Cenps
1.23087e-06	0.388159	0.625	0.152	0.0299508	Prolif	Nde1
4.18021e-77	0.388148	0.312	0.004	1.01717e-72	Prolif	Arhgap11a
5.96653e-16	0.388068	0.625	0.072	1.45183e-11	Prolif	Cklf
0.000141165	0.387689	0.75	0.278	1	Prolif	Prcp
0.000306843	0.386404	0.938	0.444	1	Prolif	Magoh
8.1983e-10	0.386122	0.812	0.167	1.99489e-05	Prolif	Tusc3
6.83918e-05	0.386044	0.625	0.202	1	Prolif	Usp1
0.00270002	0.385937	1	0.627	1	Prolif	Atp5f1
0.000365664	0.385376	0.75	0.306	1	Prolif	Fam96b
0.00237636	0.385215	0.875	0.451	1	Prolif	Ppp1cc
2.37508e-30	0.384921	0.438	0.02	5.77927e-26	Prolif	Mrnip
0.00140519	0.384632	1	0.639	1	Prolif	Ssr4
0.00016801	0.384221	0.938	0.388	1	Prolif	Cnih4
2.11753e-26	0.383523	0.438	0.023	5.15259e-22	Prolif	Dhfr
0.00120022	0.383408	1	0.941	1	Prolif	B2m
2.29749e-05	0.383374	0.75	0.257	0.559049	Prolif	Lsm12
0.00354454	0.383309	0.938	0.8	1	Prolif	Anxa2
0.000709179	0.382258	0.938	0.395	1	Prolif	Tpi1
0.000756461	0.381875	0.938	0.532	1	Prolif	Psma4
0.00337985	0.381823	0.812	0.438	1	Prolif	Gtf2h5
1.75852e-185	0.381767	0.438	0.003	4.27902e-181	Prolif	Asf1b
4.97027e-09	0.381657	0.5	0.083	0.000120942	Prolif	Mcm4
4.99513e-09	0.381374	0.812	0.177	0.000121547	Prolif	Acot7
0.0051577	0.380939	0.938	0.775	1	Prolif	Arpc2
2.86911e-09	0.380889	0.438	0.063	6.98139e-05	Prolif	Arhgef26
0.000114974	0.380631	0.875	0.35	1	Prolif	Nme1
0.000259203	0.380196	0.875	0.366	1	Prolif	Ralb
5.47891e-07	0.379961	0.625	0.15	0.0133318	Prolif	Slc30a4
0.00101532	0.379235	1	0.672	1	Prolif	Psmb3
5.15412e-07	0.378888	0.5	0.103	0.0125415	Prolif	Tfdp1
7.67914e-17	0.378686	0.562	0.057	1.86857e-12	Prolif	Dynlt1a
7.9773e-07	0.378491	0.188	0.019	0.0194112	Prolif	Atp1b1
3.78711e-06	0.378416	0.625	0.166	0.0921516	Prolif	Exosc8
0.0002369	0.37731	0.375	0.094	1	Prolif	Cxcr4
2.35125e-05	0.376354	0.812	0.272	0.572131	Prolif	Cacybp
2.40562e-07	0.376301	0.5	0.096	0.0058536	Prolif	Lpar4
0.00043952	0.37628	1	0.731	1	Prolif	Ndufa2
2.36846e-268	0.376141	0.438	0.002	5.76318e-264	Prolif	Ncapg
0.00133426	0.374645	1	0.87	1	Prolif	Sem1
1.30787e-05	0.374583	0.75	0.216	0.318243	Prolif	Lgals3bp
0.00024068	0.373158	0.812	0.318	1	Prolif	Cdk2ap1
0.000763333	0.372862	0.938	0.456	1	Prolif	Hras
0.00788423	0.372804	0.938	0.761	1	Prolif	Npm1
3.52769e-05	0.371736	0.875	0.314	0.858392	Prolif	Wbp11
7.88482e-16	0.37131	0.438	0.038	1.91861e-11	Prolif	Fen1
0.000503089	0.37105	0.875	0.387	1	Prolif	Dph3
0.00218826	0.36932	1	0.635	1	Prolif	Psma2
0.00216905	0.369073	0.938	0.544	1	Prolif	Ccdc85b
7.11036e-08	0.368869	0.438	0.072	0.00173016	Prolif	Rarres1
1.18076e-09	0.367401	0.5	0.076	2.87314e-05	Prolif	Mis12
1.26308e-45	0.366655	0.312	0.007	3.07345e-41	Prolif	Rad54l
0.00208689	0.366598	0.938	0.612	1	Prolif	Ssb
5.86863e-07	0.365554	0.25	0.031	0.0142801	Prolif	Ccl2
2.37692e-07	0.365108	0.625	0.141	0.00578376	Prolif	Nans
5.8386e-169	0.363941	0.375	0.002	1.42071e-164	Prolif	Hist2h2bb
0.00167461	0.363468	0.562	0.208	1	Prolif	Capg
0.00189152	0.363052	0.75	0.337	1	Prolif	Nop58
9.43758e-35	0.362785	0.438	0.018	2.29645e-30	Prolif	Bora
0.00048816	0.362779	0.562	0.2	1	Prolif	Ptpa
1.12563e-13	0.362105	0.438	0.044	2.739e-09	Prolif	E2f7
2.36396e-05	0.36186	0.938	0.33	0.575222	Prolif	Wdr1
3.4204e-09	0.361098	0.438	0.063	8.32285e-05	Prolif	Nup93
8.4833e-06	0.361054	0.562	0.147	0.206424	Prolif	Cd82
0.000999637	0.360782	0.875	0.464	1	Prolif	Zcrb1
0.00842472	0.360672	0.938	0.546	1	Prolif	Pdia6
0.000317433	0.360627	1	0.872	1	Prolif	Morf4l1
1.90946e-07	0.360503	0.688	0.157	0.0046463	Prolif	Gtf2e2
0.00205503	0.360146	0.938	0.555	1	Prolif	Eloc
0.000231447	0.35981	0.625	0.216	1	Prolif	Ddx1
1.35695e-05	0.358979	0.562	0.153	0.330186	Prolif	Idh3a
0.000341811	0.358823	0.688	0.261	1	Prolif	Nt5c
2.07053e-06	0.358759	0.562	0.133	0.0503821	Prolif	Slc24a5
0.000372949	0.35875	1	0.932	1	Prolif	Rpl29
0.00160789	0.358724	0.938	0.68	1	Prolif	Reep5
4.75008e-05	0.358315	0.562	0.158	1	Prolif	Hcfc1
0.00209389	0.357837	0.938	0.609	1	Prolif	Psmb6
3.6323e-19	0.357682	0.5	0.041	8.83848e-15	Prolif	Rnf26
0.00263638	0.357526	1	0.535	1	Prolif	Pea15a
0.000645488	0.357332	1	0.685	1	Prolif	Ndufb11
0.00139855	0.357001	0.875	0.485	1	Prolif	Mlf2
6.67778e-06	0.3569	0.625	0.171	0.16249	Prolif	Nsmce2
1.89661e-05	0.35677	0.812	0.28	0.461501	Prolif	Dazap1
0.00246581	0.356613	0.938	0.671	1	Prolif	Tmed2
2.24062e-109	0.354956	0.438	0.005	5.45211e-105	Prolif	Zwilch
5.73363e-130	0.354371	0.312	0.002	1.39516e-125	Prolif	Cenph
0.00113745	0.354213	0.688	0.287	1	Prolif	Vbp1
4.17264e-13	0.354109	0.5	0.058	1.01533e-08	Prolif	Adam19
2.49158e-07	0.353842	0.562	0.118	0.00606276	Prolif	Mpp6
0.000499968	0.353748	1	0.998	1	Prolif	Tmsb4x
3.79856e-90	0.353267	0.5	0.008	9.24304e-86	Prolif	Kif18a
0.000562982	0.352128	0.75	0.309	1	Prolif	Samd9l
0.00155683	0.352023	0.875	0.394	1	Prolif	Cct5
0.000442898	0.351607	0.812	0.349	1	Prolif	Chchd1
1.67347e-23	0.350688	0.438	0.026	4.07206e-19	Prolif	Cenpl
0.00334039	0.350484	0.688	0.276	1	Prolif	Hist1h2bc
0.000314952	0.350174	0.812	0.333	1	Prolif	Arf6
1.33853e-09	0.350109	0.688	0.128	3.25704e-05	Prolif	Rrp7a
0.00584683	0.349261	0.812	0.463	1	Prolif	U2af1
0.00162919	0.348738	0.938	0.422	1	Prolif	Afap1l1
5.74523e-07	0.348582	0.688	0.168	0.0139799	Prolif	Mzt1
2.17134e-05	0.348417	0.875	0.294	0.528352	Prolif	Sec13
0.00406166	0.348135	0.812	0.394	1	Prolif	Cfl2
0.000350578	0.348008	0.812	0.316	1	Prolif	Bud31
1.436e-06	0.347765	0.625	0.154	0.0349421	Prolif	Timm50
0.00014952	0.347666	0.812	0.328	1	Prolif	Odc1
0.00351053	0.347351	0.875	0.488	1	Prolif	Ndufa12
4.26789e-24	0.346858	0.438	0.026	1.03851e-19	Prolif	Sass6
5.94968e-09	0.346587	0.625	0.118	0.000144774	Prolif	Ldlrap1
2.19026e-60	0.346147	0.312	0.005	5.32956e-56	Prolif	C330027C09Rik
0.00889715	0.345988	0.75	0.506	1	Prolif	Manf
0.00341781	0.345885	0.875	0.462	1	Prolif	Txnl1
8.20308e-05	0.345592	0.688	0.222	1	Prolif	Hsd17b12
0.00533678	0.345566	0.938	0.549	1	Prolif	Ndufc1
0.000745736	0.345126	0.812	0.352	1	Prolif	Cnpy2
0.000426589	0.345059	0.938	0.415	1	Prolif	Hadhb
0.000261197	0.345049	1	0.467	1	Prolif	Hnrnpl
0.000904445	0.345009	1	0.49	1	Prolif	Eif4h
0.000378686	0.344962	0.938	0.412	1	Prolif	Pitpna
7.48304e-05	0.344328	0.625	0.204	1	Prolif	Larp7
5.92227e-06	0.34425	0.875	0.265	0.144107	Prolif	Exoc5
0.000291111	0.344083	0.875	0.348	1	Prolif	Vdac1
0.000492263	0.343631	0.812	0.363	1	Prolif	Phf5a
0.00156101	0.343464	0.875	0.4	1	Prolif	Mob4
4.21071e-05	0.342827	0.875	0.32	1	Prolif	Lsm4
2.72653e-06	0.341361	0.688	0.181	0.0663446	Prolif	Ehmt2
0.00132411	0.341076	0.688	0.287	1	Prolif	Fam198b
1.79544e-07	0.341021	0.625	0.135	0.00436883	Prolif	Rnpep
1.82248e-07	0.340776	0.688	0.159	0.00443464	Prolif	Snhg6
0.000220174	0.33946	1	0.404	1	Prolif	Snrpd3
0.000213379	0.339238	0.938	0.388	1	Prolif	Flnb
0.0024662	0.338489	0.938	0.424	1	Prolif	Uqcrc1
2.00068e-06	0.338399	0.625	0.149	0.0486827	Prolif	Psmg2
0.00113172	0.338038	0.875	0.385	1	Prolif	Psmc5
1.70716e-07	0.337915	0.562	0.113	0.00415404	Prolif	Stk10
1.54073e-274	0.337749	0.312	0.001	3.74905e-270	Prolif	Nek2
4.31566e-19	0.33748	0.438	0.032	1.05013e-14	Prolif	Rfc4
0.0011377	0.337337	0.875	0.479	1	Prolif	Psmd8
5.30756e-06	0.336715	0.875	0.277	0.129149	Prolif	Flna
1.0105e-07	0.336705	0.688	0.152	0.00245884	Prolif	Nol11
4.08973e-05	0.336396	0.625	0.185	0.995154	Prolif	Cdc42se1
1.2371e-15	0.336389	0.375	0.029	3.01024e-11	Prolif	Cep89
1.05755e-07	0.336118	0.75	0.174	0.00257333	Prolif	Eif1ad
0.00572356	0.335395	1	0.628	1	Prolif	2010107E04Rik
7.27333e-06	0.335349	0.438	0.094	0.176982	Prolif	Mcm6
0.00149627	0.335298	0.938	0.465	1	Prolif	Cetn3
0.000106539	0.335221	0.75	0.27	1	Prolif	Cap1
0.000189829	0.335208	0.812	0.318	1	Prolif	Sdhd
1.05626e-05	0.33487	0.875	0.279	0.257019	Prolif	Knop1
3.61396e-88	0.334136	0.312	0.003	8.79386e-84	Prolif	Cenpu
0.00123624	0.333966	0.75	0.33	1	Prolif	Cnot6
1.06857e-05	0.33318	0.438	0.097	0.260015	Prolif	Rfc3
0.00197174	0.333042	0.875	0.522	1	Prolif	Ube2i
3.26094e-06	0.332225	0.75	0.208	0.0793485	Prolif	Dnajc15
1.44511e-53	0.332094	0.312	0.006	3.51638e-49	Prolif	Dtl
4.29673e-07	0.332018	0.812	0.21	0.0104552	Prolif	Pald1
0.000327928	0.332003	0.875	0.363	1	Prolif	Pcmt1
0.00538597	0.331772	1	0.808	1	Prolif	Atp5j2
4.2649e-05	0.331611	0.875	0.304	1	Prolif	Rpn1
0.00699554	0.33135	0.938	0.539	1	Prolif	Nop10
1.91507e-12	0.331079	0.688	0.103	4.65994e-08	Prolif	Nacc1
0.000352909	0.330771	1	0.449	1	Prolif	Ctbp1
0.000602098	0.330631	0.812	0.317	1	Prolif	Psmd6
0.00257708	0.330356	1	0.586	1	Prolif	Nol7
0.00481745	0.330244	1	0.727	1	Prolif	Ubl5
0.000485981	0.329389	0.875	0.37	1	Prolif	Litaf
7.73982e-08	0.329348	0.625	0.128	0.00188333	Prolif	Slc30a5
0.000114035	0.329315	0.812	0.295	1	Prolif	Pfdn6
0.00222893	0.328249	1	0.63	1	Prolif	Arpp19
2.54834e-05	0.328236	0.562	0.151	0.620087	Prolif	Smim4
0.00177052	0.328166	0.25	0.061	1	Prolif	Acsl3
0.0049862	0.32811	0.938	0.735	1	Prolif	Hnrnpa0
9.09891e-106	0.328062	0.25	0.002	2.21404e-101	Prolif	Hist1h1a
7.17001e-07	0.327351	0.812	0.216	0.0174468	Prolif	Rbmxl1
2.71244e-06	0.326988	0.562	0.133	0.0660019	Prolif	Spast
2.93298e-112	0.326602	0.312	0.002	7.13682e-108	Prolif	Brca1
1.22811e-08	0.326601	0.75	0.159	0.000298837	Prolif	Jagn1
0.00177049	0.326507	1	0.508	1	Prolif	Rbm8a
0.00103709	0.325664	0.625	0.246	1	Prolif	Psip1
0.00779444	0.325632	1	0.839	1	Prolif	Ppib
0.000235507	0.325601	0.625	0.201	1	Prolif	Rif1
0.00108003	0.32537	0.812	0.346	1	Prolif	Pnn
1.5886e-11	0.325289	0.312	0.028	3.86555e-07	Prolif	Mb21d1
0.00629956	0.324816	1	0.823	1	Prolif	Atp5b
1.32513e-06	0.324257	0.875	0.242	0.0322444	Prolif	Ilf2
0.000305853	0.324	0.688	0.248	1	Prolif	Dpy30
8.54265e-10	0.323948	0.625	0.107	2.07868e-05	Prolif	Sh3bp4
0.000233376	0.323434	0.625	0.211	1	Prolif	Ap1s1
0.000283298	0.323337	0.812	0.3	1	Prolif	Apobec3
5.921e-166	0.322708	0.438	0.003	1.44076e-161	Prolif	Cenpk
0.00736498	0.322445	0.75	0.388	1	Prolif	Bub3
7.42032e-06	0.322412	0.625	0.161	0.180559	Prolif	Smn1
1.49741e-09	0.322035	0.562	0.093	3.64366e-05	Prolif	Aimp2
6.9097e-06	0.321992	0.5	0.118	0.168134	Prolif	Plau
2.92608e-06	0.321894	0.75	0.204	0.0712002	Prolif	Ralgds
4.60451e-08	0.321278	0.875	0.207	0.00112042	Prolif	Brd7
9.78511e-07	0.320606	0.75	0.188	0.0238101	Prolif	Naa10
0.00197224	0.320285	1	0.886	1	Prolif	Rhoa
3.65727e-114	0.320213	0.438	0.005	8.89924e-110	Prolif	Spdl1
4.06656e-05	0.320115	0.812	0.265	0.989515	Prolif	Emc6
0.00940949	0.320043	1	0.505	1	Prolif	Gpi1
2.34029e-23	0.319648	0.562	0.042	5.69462e-19	Prolif	Nrm
0.000466117	0.318719	1	0.414	1	Prolif	Lamc1
0.00302901	0.318659	1	0.804	1	Prolif	Cox5b
0.000103707	0.318388	0.75	0.26	1	Prolif	Arl2bp
0.00291217	0.318343	0.25	0.065	1	Prolif	Tnc
0.00634153	0.318272	1	0.692	1	Prolif	Uqcr10
1.59336e-06	0.318207	0.625	0.153	0.0387712	Prolif	Cpsf2
2.07971e-08	0.317886	0.5	0.086	0.000506055	Prolif	Oaf
0.00170899	0.317399	0.562	0.201	1	Prolif	Siva1
0.000172467	0.317346	0.875	0.329	1	Prolif	Eif4a3
1.66169e-05	0.317267	0.5	0.125	0.404338	Prolif	Nxt1
0.000517824	0.316794	0.5	0.159	1	Prolif	Bace2
6.56198e-07	0.316261	0.688	0.168	0.0159673	Prolif	Rabggtb
0.00264034	0.316191	0.875	0.429	1	Prolif	Jcad
0.00291503	0.315619	1	0.878	1	Prolif	Atp5e
1.16856e-06	0.315329	0.688	0.169	0.0284346	Prolif	Snrnp40
0.00010693	0.31532	0.875	0.311	1	Prolif	Tpd52l2
4.00659e-05	0.315176	0.688	0.215	0.974924	Prolif	Nudt21
2.8106e-05	0.315107	0.812	0.255	0.683903	Prolif	Mrpl13
0.00404285	0.315025	0.812	0.372	1	Prolif	Srp19
0.00994624	0.314777	0.875	0.538	1	Prolif	Rer1
0.00488449	0.314726	0.812	0.387	1	Prolif	Erp29
0.00387486	0.314451	0.938	0.474	1	Prolif	Ube2n
8.85308e-05	0.314415	0.688	0.223	1	Prolif	Rab35
0.000243101	0.314399	0.688	0.242	1	Prolif	Rbm17
1.20192e-07	0.314307	0.25	0.028	0.00292463	Prolif	Lin9
0.00720146	0.31389	0.938	0.586	1	Prolif	Dynlrb1
5.81547e-13	0.313613	0.25	0.017	1.41508e-08	Prolif	Sec14l2
4.20431e-13	0.313566	0.312	0.025	1.02303e-08	Prolif	Nup43
0.000303549	0.313436	0.75	0.286	1	Prolif	Svil
0.00572332	0.312968	1	0.903	1	Prolif	Oaz1
0.00266202	0.312808	0.938	0.554	1	Prolif	Lmna
1.75019e-05	0.312723	0.438	0.102	0.425874	Prolif	Mpst
0.000417158	0.312653	0.688	0.261	1	Prolif	Mrpl43
0.000426514	0.312143	0.375	0.098	1	Prolif	Il16
0.00209944	0.312032	0.625	0.231	1	Prolif	Pgrmc2
1.76363e-176	0.311485	0.312	0.001	4.29143e-172	Prolif	Ska3
0.00068839	0.311247	0.688	0.271	1	Prolif	Anxa6
1.94296e-22	0.311204	0.312	0.014	4.72781e-18	Prolif	Tcf19
1.13578e-05	0.31089	0.312	0.055	0.276369	Prolif	Cptp
0.000497811	0.3104	0.75	0.287	1	Prolif	Mdh1
2.3283e-09	0.3104	0.625	0.11	5.66545e-05	Prolif	Nos2
2.36377e-27	0.310073	0.125	0.002	5.75177e-23	Prolif	F3
4.18169e-13	0.309769	0.5	0.058	1.01753e-08	Prolif	Eipr1
2.78638e-05	0.309369	0.688	0.205	0.67801	Prolif	Mrpl35
0.00127584	0.309084	0.75	0.325	1	Prolif	Psmc1
4.31119e-24	0.308798	0.5	0.033	1.04904e-19	Prolif	Ttll12
0.000810132	0.30846	0.625	0.231	1	Prolif	Sec11c
0.00450887	0.308246	1	0.874	1	Prolif	Atp5j
0.0015923	0.307657	0.625	0.24	1	Prolif	Kif2a
0.00517195	0.30719	1	0.584	1	Prolif	Ndufa5
1.0868e-06	0.307153	0.625	0.144	0.026445	Prolif	Phf10
4.80892e-05	0.306842	0.688	0.208	1	Prolif	Usp14
0.000161749	0.306263	0.688	0.238	1	Prolif	Gna12
2.27611e-06	0.30602	0.812	0.229	0.0553845	Prolif	Map3k11
0.00223739	0.305963	1	0.589	1	Prolif	Mapre1
1.19452e-06	0.305858	0.812	0.212	0.0290662	Prolif	Mxra7
0.00182695	0.305458	0.625	0.244	1	Prolif	0610010K14Rik
0.0014436	0.305442	0.875	0.415	1	Prolif	Lrrfip1
0.000240291	0.305365	0.688	0.237	1	Prolif	Fcf1
3.70558e-09	0.305194	0.688	0.131	9.01678e-05	Prolif	Mrpl50
1.0446e-07	0.305126	0.875	0.217	0.00254182	Prolif	Slc38a10
0.00435723	0.30506	1	0.939	1	Prolif	Rps26
2.09172e-11	0.304441	0.438	0.052	5.08979e-07	Prolif	Gm9844
0.000305472	0.30434	0.812	0.289	1	Prolif	Dctn1
4.13706e-05	0.304338	0.875	0.294	1	Prolif	Arpc5l
0.00646014	0.304156	0.875	0.421	1	Prolif	H2afy
1.72039e-09	0.30383	0.438	0.061	4.18623e-05	Prolif	Jpt2
5.81663e-12	0.303716	0.438	0.049	1.41536e-07	Prolif	Trmt10a
0.00679725	0.303387	0.938	0.501	1	Prolif	Dctn3
1.04073e-09	0.302842	0.438	0.06	2.5324e-05	Prolif	Mcm7
3.78655e-05	0.302747	0.688	0.208	0.921382	Prolif	Hikeshi
5.65359e-07	0.302676	0.625	0.142	0.0137569	Prolif	A430005L14Rik
7.66686e-08	0.302522	0.312	0.041	0.00186558	Prolif	Prim1
0.00110522	0.302269	0.688	0.266	1	Prolif	Ankrd13a
6.6261e-06	0.301947	0.625	0.159	0.161233	Prolif	Msrb1
5.65939e-22	0.301666	0.438	0.028	1.3771e-17	Prolif	Tsr1
0.00328557	0.301592	0.938	0.45	1	Prolif	Cct4
0.000949967	0.301324	0.625	0.231	1	Prolif	Prpf38a
2.27313e-05	0.300759	0.625	0.173	0.553121	Prolif	Plekha1
5.87576e-10	0.300553	0.5	0.073	1.42975e-05	Prolif	Nedd1
0.00239159	0.300481	1	0.52	1	Prolif	Scand1
1.53832e-05	0.300186	0.688	0.191	0.374319	Prolif	Nr2f6
0.00490496	0.299851	1	0.853	1	Prolif	Atp5l
4.81387e-27	0.299718	0.375	0.017	1.17136e-22	Prolif	Gins2
2.09905e-07	0.299545	0.812	0.2	0.00510763	Prolif	Blmh
1.68368e-12	0.299428	0.438	0.048	4.09689e-08	Prolif	Cdk5rap2
1.74503e-06	0.299267	0.625	0.15	0.0424618	Prolif	Stard4
0.000194155	0.299132	0.438	0.122	1	Prolif	Nsd2
0.00207598	0.299025	0.875	0.401	1	Prolif	Stx12
0.00174887	0.298912	0.562	0.209	1	Prolif	Gng2
0.00221608	0.298723	0.562	0.209	1	Prolif	Gmps
1.24909e-05	0.298655	0.5	0.122	0.303941	Prolif	Vkorc1l1
0.00115322	0.298008	0.688	0.266	1	Prolif	Tardbp
0.008873	0.297203	1	0.895	1	Prolif	Rps17
1.0578e-224	0.296805	0.312	0.001	2.57394e-220	Prolif	Cenpi
0.00269045	0.296741	0.812	0.355	1	Prolif	Psmd12
2.57564e-07	0.296571	0.75	0.177	0.00626731	Prolif	Mtf2
0.000158777	0.296166	0.625	0.189	1	Prolif	Gars
9.60759e-13	0.295809	0.375	0.035	2.33781e-08	Prolif	Kpna2
3.68977e-12	0.29506	0.312	0.027	8.97832e-08	Prolif	Psat1
0.00681006	0.294876	0.75	0.331	1	Prolif	Pa2g4
0.00160051	0.294867	0.75	0.321	1	Prolif	Mettl9
2.0882e-11	0.294694	0.375	0.039	5.08122e-07	Prolif	Haus6
6.7561e-06	0.294624	0.625	0.164	0.164396	Prolif	Mrpl3
6.47276e-11	0.294585	0.5	0.067	1.57502e-06	Prolif	Hacd1
0.0048307	0.293664	0.938	0.685	1	Prolif	Gdi2
2.7981e-10	0.293484	0.688	0.118	6.80862e-06	Prolif	Ubr7
3.2347e-82	0.293193	0.375	0.005	7.87099e-78	Prolif	E2f2
0.000514967	0.293178	1	0.404	1	Prolif	Tsen34
0.00351111	0.29206	0.812	0.424	1	Prolif	Ssr1
0.00418883	0.291169	0.875	0.457	1	Prolif	Abhd17a
5.25005e-15	0.291062	0.438	0.04	1.27749e-10	Prolif	Haus8
0.000570612	0.29103	1	0.438	1	Prolif	Rflnb
0.00104246	0.290815	0.875	0.372	1	Prolif	Vamp3
0.00842868	0.290299	1	0.718	1	Prolif	Cox6a1
4.97938e-10	0.290192	0.375	0.044	1.21163e-05	Prolif	Pola1
2.29115e-14	0.289883	0.688	0.09	5.57504e-10	Prolif	Cotl1
1.10178e-14	0.289156	0.312	0.022	2.68095e-10	Prolif	Gpsm2
0.00334183	0.28898	0.875	0.446	1	Prolif	Mrps33
0.00570031	0.288935	0.812	0.4	1	Prolif	Sarnp
0.000222706	0.288899	0.875	0.324	1	Prolif	Myo10
1.6342e-10	0.288649	0.75	0.132	3.97651e-06	Prolif	Ak6
0.00315252	0.288409	0.75	0.331	1	Prolif	Dnajb11
1.64655e-07	0.28831	0.438	0.075	0.00400654	Prolif	Nup62
0.000114792	0.288284	0.812	0.278	1	Prolif	Mgat1
2.41843e-05	0.288073	0.688	0.2	0.588477	Prolif	Ccdc28b
6.14117e-07	0.287885	0.562	0.121	0.0149433	Prolif	Cep83
1.1683e-30	0.287697	0.375	0.015	2.84282e-26	Prolif	Fam83d
0.00117597	0.28751	0.812	0.352	1	Prolif	Bik
0.00273852	0.287502	0.812	0.342	1	Prolif	Vps4b
1.17858e-06	0.287485	0.938	0.255	0.0286783	Prolif	F2r
0.00650908	0.287451	0.938	0.585	1	Prolif	Psmb4
3.76722e-09	0.287335	0.375	0.048	9.16678e-05	Prolif	Spidr
0.00021724	0.286792	0.75	0.266	1	Prolif	Acbd3
0.00950639	0.286764	0.938	0.761	1	Prolif	Srsf2
0.0051338	0.286427	0.688	0.323	1	Prolif	Zfp664
3.13819e-08	0.286409	0.125	0.007	0.000763615	Prolif	Hist1h4a
0.000362393	0.28625	0.5	0.155	1	Prolif	Rars
0.000289722	0.285965	0.875	0.33	1	Prolif	Cenpx
0.000591921	0.285299	0.812	0.309	1	Prolif	Tkt
4.66036e-06	0.285265	0.375	0.07	0.1134	Prolif	Gart
8.96504e-05	0.285086	0.625	0.19	1	Prolif	Actr1b
5.06488e-16	0.284955	0.312	0.02	1.23244e-11	Prolif	Psmc3ip
1.31293e-09	0.284931	0.438	0.06	3.19474e-05	Prolif	Hirip3
1.70061e-07	0.284797	0.375	0.058	0.00413811	Prolif	Cep85
6.3201e-11	0.284757	0.562	0.081	1.53787e-06	Prolif	Leo1
1.8645e-06	0.284599	0.75	0.193	0.0453688	Prolif	Sh3gl1
0.00108466	0.28447	0.812	0.339	1	Prolif	Grpel1
2.21542e-07	0.283285	0.688	0.153	0.00539079	Prolif	Rcbtb2
4.3618e-08	0.283152	0.438	0.07	0.00106136	Prolif	Mrps27
2.02985e-05	0.282594	0.75	0.219	0.493923	Prolif	Rap2a
0.00907408	0.282111	1	0.593	1	Prolif	Ptges3
7.38416e-06	0.281527	0.5	0.115	0.179679	Prolif	Uxt
1.37304e-06	0.281299	0.812	0.211	0.0334103	Prolif	Atxn10
0.000156585	0.281235	0.688	0.231	1	Prolif	Elof1
4.81516e-15	0.280666	0.25	0.014	1.17167e-10	Prolif	Tmem255a
8.62629e-103	0.28046	0.312	0.003	2.09904e-98	Prolif	Cdkn2a
0.00143114	0.280438	0.5	0.166	1	Prolif	Otulin
0.00112813	0.280338	0.562	0.195	1	Prolif	Trim28
7.2023e-28	0.280122	0.375	0.016	1.75253e-23	Prolif	Alg8
5.13096e-13	0.279474	0.5	0.057	1.24852e-08	Prolif	Miip
8.80485e-11	0.279363	0.375	0.041	2.14248e-06	Prolif	Cdc25b
4.44394e-11	0.279094	0.688	0.111	1.08134e-06	Prolif	Pmm2
3.48589e-07	0.278828	0.75	0.178	0.00848221	Prolif	Pde6d
1.67761e-07	0.278425	0.688	0.151	0.00408213	Prolif	Smarcd2
0.00521975	0.277243	0.688	0.335	1	Prolif	Eif1ax
0.0079459	0.276631	0.625	0.264	1	Prolif	Smarca4
1.36031e-07	0.276381	0.438	0.074	0.00331005	Prolif	Pigf
0.000571858	0.276284	0.688	0.252	1	Prolif	Hmgn3
0.00373842	0.27619	1	0.595	1	Prolif	Mapk3
0.00544881	0.275732	1	0.51	1	Prolif	Ap2m1
0.0096498	0.275721	0.375	0.136	1	Prolif	Ipo5
0.00069961	0.275436	0.688	0.259	1	Prolif	Aida
4.07587e-06	0.275367	0.438	0.09	0.0991781	Prolif	Pold3
0.00420148	0.27499	1	0.816	1	Prolif	Hnrnpk
1.76764e-05	0.274681	0.625	0.169	0.43012	Prolif	Rnf181
2.85998e-09	0.274676	0.25	0.023	6.95919e-05	Prolif	Brca2
1.54412e-10	0.274495	0.375	0.042	3.75731e-06	Prolif	Cep70
0.00123947	0.274032	0.875	0.376	1	Prolif	Tnfaip1
0.000263189	0.273958	0.125	0.015	1	Prolif	Gm42031
0.00579073	0.27333	0.812	0.394	1	Prolif	Pgls
1.53515e-117	0.273036	0.312	0.002	3.73548e-113	Prolif	Hist1h3f
0.00262862	0.272979	0.75	0.345	1	Prolif	Psmd13
0.000399471	0.27268	0.75	0.267	1	Prolif	Rad23a
0.0093148	0.271955	0.875	0.42	1	Prolif	Bag1
0.00104804	0.271849	0.812	0.336	1	Prolif	1110008F13Rik
0.000128177	0.271476	0.75	0.247	1	Prolif	Cops5
1.4576e-09	0.270952	0.562	0.092	3.54678e-05	Prolif	Tnip1
0.00164114	0.270434	0.75	0.3	1	Prolif	Utp3
5.8889e-101	0.270243	0.375	0.004	1.43294e-96	Prolif	Cenpn
3.47211e-05	0.27015	0.5	0.126	0.844869	Prolif	Pum3
0.00123351	0.269575	0.688	0.269	1	Prolif	Ccdc88a
0.00230505	0.26845	1	0.47	1	Prolif	Eny2
0.00650401	0.26713	0.938	0.43	1	Prolif	Calu
2.54336e-06	0.266406	0.5	0.107	0.0618875	Prolif	Paqr4
2.93434e-06	0.266309	0.5	0.107	0.0714012	Prolif	Sec22a
0.0035753	0.266157	0.75	0.338	1	Prolif	Cdk4
0.00820891	0.265102	0.75	0.364	1	Prolif	Supt16
0.00393997	0.264976	0.625	0.261	1	Prolif	Ppp1r18
1.15066e-83	0.264819	0.25	0.002	2.7999e-79	Prolif	Gen1
1.82913e-07	0.264666	0.625	0.131	0.00445083	Prolif	Agap3
5.7818e-07	0.264555	0.312	0.045	0.0140688	Prolif	Slc16a6
6.65452e-05	0.264432	0.812	0.263	1	Prolif	Sept11
0.000486205	0.264019	0.688	0.244	1	Prolif	Sec61a1
6.73053e-05	0.26393	0.688	0.212	1	Prolif	Rhog
0.00292619	0.263779	1	0.532	1	Prolif	Actr2
4.05758e-06	0.263629	0.562	0.131	0.0987332	Prolif	Baz1a
2.31272e-06	0.263297	0.312	0.049	0.0562755	Prolif	Rbl1
0.00325931	0.263029	1	0.989	1	Prolif	Rpl41
1.38752e-08	0.262982	0.438	0.066	0.000337626	Prolif	Timm8a1
2.73379e-10	0.262357	0.438	0.056	6.65214e-06	Prolif	Rhno1
3.21868e-08	0.262289	0.375	0.053	0.0007832	Prolif	Ccdc85c
1.36877e-10	0.261596	0.688	0.114	3.33063e-06	Prolif	Frmd8
1.78441e-15	0.26099	0.25	0.014	4.342e-11	Prolif	Cdt1
0.00235045	0.260499	0.812	0.347	1	Prolif	Strap
0.00143095	0.260321	0.875	0.36	1	Prolif	Smc3
4.51232e-07	0.259993	0.688	0.156	0.0109798	Prolif	Cdc123
0.00215008	0.259867	0.688	0.286	1	Prolif	Srsf1
3.81913e-06	0.259548	0.625	0.154	0.092931	Prolif	Bzw2
0.00660369	0.25916	1	0.839	1	Prolif	Cdc42
1.82585e-11	0.258959	0.312	0.028	4.44284e-07	Prolif	Zfp41
0.00100104	0.258826	0.875	0.367	1	Prolif	Smtn
8.95667e-05	0.258527	0.562	0.159	1	Prolif	Pih1d1
3.07718e-09	0.258325	0.75	0.145	7.48771e-05	Prolif	Myo1e
0.000442534	0.258288	0.5	0.149	1	Prolif	Exosc4
0.00384852	0.258024	0.938	0.482	1	Prolif	Vps29
0.00017997	0.257998	0.5	0.143	1	Prolif	Relb
0.000476308	0.257907	0.688	0.242	1	Prolif	Dld
1.78806e-05	0.257809	0.562	0.144	0.435089	Prolif	Rbm15
0.00138279	0.257485	0.875	0.391	1	Prolif	Zc3h15
7.91851e-25	0.257377	0.25	0.008	1.92681e-20	Prolif	Hist1h4c
1.35005e-10	0.257218	0.375	0.042	3.28507e-06	Prolif	Mlf1
1.03914e-05	0.257154	0.75	0.209	0.252854	Prolif	Snx1
2.8256e-08	0.25689	0.625	0.12	0.000687554	Prolif	Chst1
0.000339246	0.256258	0.688	0.241	1	Prolif	Mtx2
0.00403934	0.25609	0.812	0.372	1	Prolif	Wbp4
3.16318e-05	0.256009	0.375	0.08	0.769697	Prolif	Rbmx2
0.00516267	0.255718	0.938	0.471	1	Prolif	Eif3m
1.31847e-06	0.255646	0.438	0.083	0.0320824	Prolif	Cdr2
0.00517349	0.255067	0.875	0.446	1	Prolif	Srsf10
1.88364e-08	0.254961	0.438	0.067	0.000458345	Prolif	Cep44
1.4491e-08	0.254648	0.562	0.099	0.00035261	Prolif	Vrk1
3.34298e-14	0.254613	0.375	0.032	8.13448e-10	Prolif	Cyp51
0.00181959	0.254548	0.938	0.426	1	Prolif	Ier3ip1
0.000463563	0.254127	0.812	0.296	1	Prolif	Zranb2
6.67679e-06	0.254126	0.75	0.204	0.162466	Prolif	Rbm28
0.000194172	0.253973	0.688	0.215	1	Prolif	Bod1
5.74473e-05	0.25392	0.438	0.106	1	Prolif	Mmd
0.00170944	0.253842	0.75	0.307	1	Prolif	Arhgef7
2.95944e-36	0.253519	0.188	0.003	7.2012e-32	Prolif	Acpp
4.07748e-19	0.253457	0.188	0.006	9.92173e-15	Prolif	Hist1h3e
4.94829e-05	0.251966	0.812	0.252	1	Prolif	Rnf144a
5.50777e-09	0.251894	0.625	0.112	0.000134021	Prolif	Edem1
7.35021e-06	0.251486	0.375	0.072	0.178853	Prolif	Wdr76
0.00649199	0.251259	1	0.96	1	Prolif	Rpl32
4.69909e-07	0.251201	0.75	0.178	0.0114343	Prolif	Ifnar1
3.33906e-05	0.251053	0.5	0.125	0.812494	Prolif	Wdr18
1.81345e-32	0.251043	0.25	0.006	4.41268e-28	Prolif	Il4i1
4.98788e-22	0.250927	0.312	0.015	1.2137e-17	Prolif	Neto2

## Sheet: Supplementary Table 5
Supplementary Table 5 - Genes enriched in the subcutaneous AT EC angiogenic population compared to all the other clusters. The fold-change represents the log-enrichment of gene expression in the angiogenic EC population versus all other EC populaitons combined.
p_val	avg_logFC	pct.1	pct.2	p_val_adj	cluster	gene
0	2.10747	0.685	0.022	0	EC-ang	Pgf
4.67058e-249	1.83527	0.996	0.829	8.94135e-245	EC-ang	Tmsb10
0	1.77483	0.716	0.05	0	EC-ang	Apln
2.63198e-162	1.33942	0.983	0.812	5.03867e-158	EC-ang	Vim
9.70323e-159	1.30222	0.91	0.504	1.85759e-154	EC-ang	Lgals1
3.36575e-211	1.27312	0.965	0.516	6.4434e-207	EC-ang	Cd34
1.7662e-256	1.27213	0.733	0.156	3.3812e-252	EC-ang	AA467197
0	1.23517	0.639	0.059	0	EC-ang	Nid2
1.0334e-172	1.20772	0.942	0.538	1.97834e-168	EC-ang	Prnp
2.50684e-157	1.18878	0.967	0.835	4.79909e-153	EC-ang	Col4a1
3.87331e-172	1.1297	0.691	0.201	7.41506e-168	EC-ang	Mcam
0	1.12029	0.668	0.08	0	EC-ang	Kit
3.01914e-184	1.11795	0.931	0.485	5.77984e-180	EC-ang	Fscn1
3.80702e-144	1.05931	0.96	0.767	7.28815e-140	EC-ang	Col4a2
1.91531e-133	1.03336	0.912	0.643	3.66666e-129	EC-ang	Rhoc
9.12683e-244	1.032	0.537	0.077	1.74724e-239	EC-ang	Cxcr4
1.52506e-78	1.0089	0.121	0.011	2.91957e-74	EC-ang	Ccl2
2.43321e-152	0.965308	0.681	0.212	4.65814e-148	EC-ang	Map1b
2.69958e-136	0.910129	0.668	0.212	5.16807e-132	EC-ang	Sox4
5.88586e-77	0.907684	0.833	0.561	1.12679e-72	EC-ang	Cyba
1.20792e-174	0.905898	1	0.952	2.31245e-170	EC-ang	Sparc
2.52176e-129	0.892538	0.735	0.28	4.82765e-125	EC-ang	Gnb4
1.79064e-130	0.882003	0.975	0.887	3.428e-126	EC-ang	Pfn1
2.51065e-72	0.880847	0.658	0.312	4.80639e-68	EC-ang	Odc1
1.36476e-96	0.867823	0.891	0.593	2.6127e-92	EC-ang	Serpinh1
4.54966e-92	0.841891	0.898	0.612	8.70986e-88	EC-ang	Tuba1a
2.22341e-148	0.839356	0.62	0.173	4.25649e-144	EC-ang	Lxn
9.54212e-193	0.83734	0.482	0.079	1.82674e-188	EC-ang	Mest
2.07089e-125	0.82227	0.877	0.438	3.96452e-121	EC-ang	Nudt4
5.51545e-46	0.818506	0.144	0.026	1.05588e-41	EC-ang	Cxcl2
2.84824e-84	0.809248	0.685	0.317	5.45267e-80	EC-ang	Nes
1.18675e-96	0.803987	0.925	0.649	2.27192e-92	EC-ang	Myadm
1.23924e-108	0.803925	0.86	0.475	2.37241e-104	EC-ang	Smad1
1.02113e-304	0.799206	0.491	0.049	1.95485e-300	EC-ang	Gng2
4.4016e-105	0.78713	0.572	0.177	8.42642e-101	EC-ang	Adm
1.7527e-137	0.784944	0.451	0.091	3.35536e-133	EC-ang	Tnc
1.78166e-77	0.782656	0.843	0.544	3.41081e-73	EC-ang	Csrp1
8.64287e-107	0.758288	0.894	0.498	1.65459e-102	EC-ang	Trp53i11
9.38711e-68	0.751749	0.894	0.71	1.79707e-63	EC-ang	Hspg2
1.26277e-95	0.747352	0.551	0.172	2.41745e-91	EC-ang	Col15a1
2.63597e-99	0.746118	0.668	0.267	5.0463e-95	EC-ang	Coro1b
4.65112e-85	0.744337	0.701	0.318	8.90411e-81	EC-ang	Cd63
0	0.73259	0.443	0.03	0	EC-ang	AC126280.1
4.12721e-47	0.722528	0.699	0.419	7.90113e-43	EC-ang	Pcdh17
3.14081e-120	0.721156	0.697	0.242	6.01277e-116	EC-ang	N4bp3
4.20298e-157	0.718988	0.987	0.942	8.04618e-153	EC-ang	Gnai2
7.12644e-144	0.71346	0.626	0.168	1.36429e-139	EC-ang	F2r
8.07222e-57	0.710476	0.597	0.272	1.54535e-52	EC-ang	Chchd10
1.36223e-82	0.710091	0.783	0.393	2.60785e-78	EC-ang	Pxdn
3.61108e-87	0.694075	0.61	0.243	6.91306e-83	EC-ang	Ppp1r14b
1.0268e-167	0.683553	0.476	0.084	1.96571e-163	EC-ang	Angpt2
1.01519e-98	0.675189	0.948	0.829	1.94348e-94	EC-ang	Fkbp1a
6.38189e-79	0.664259	0.745	0.356	1.22175e-74	EC-ang	Bcl6b
5.26398e-80	0.660035	0.741	0.349	1.00774e-75	EC-ang	Raph1
2.56553e-74	0.659258	0.889	0.666	4.91146e-70	EC-ang	Cavin3
3.12523e-67	0.654388	0.812	0.494	5.98294e-63	EC-ang	Plxnd1
3.41124e-200	0.651689	0.397	0.048	6.53048e-196	EC-ang	Col28a1
2.15682e-109	0.649183	0.591	0.183	4.12902e-105	EC-ang	Meox1
2.52519e-65	0.644362	0.495	0.196	4.83422e-61	EC-ang	Anxa6
9.0503e-270	0.638007	0.363	0.027	1.73259e-265	EC-ang	Ptchd4
2.1533e-70	0.627405	0.896	0.719	4.12228e-66	EC-ang	Tpm4
2.73339e-144	0.624527	0.476	0.095	5.23279e-140	EC-ang	Creb5
1.5027e-135	0.624325	0.426	0.082	2.87677e-131	EC-ang	Chst1
3.93402e-59	0.617333	0.808	0.51	7.53129e-55	EC-ang	Nrp2
1.87288e-55	0.615551	0.714	0.412	3.58545e-51	EC-ang	Lamc1
6.67844e-78	0.613499	0.967	0.838	1.27852e-73	EC-ang	Cd93
4.43728e-75	0.612737	0.948	0.833	8.49474e-71	EC-ang	Itgb1
4.50884e-81	0.608577	0.99	0.881	8.63173e-77	EC-ang	Igfbp7
1.2594e-159	0.60745	0.43	0.071	2.411e-155	EC-ang	Cd44
5.64867e-66	0.60489	0.762	0.429	1.08138e-61	EC-ang	Ptp4a3
9.52551e-66	0.598405	0.856	0.597	1.82356e-61	EC-ang	Mtch1
1.65353e-61	0.596192	0.879	0.711	3.16553e-57	EC-ang	Ywhaq
2.81804e-131	0.594665	0.466	0.102	5.39485e-127	EC-ang	Tnfaip8l1
2.01729e-44	0.592954	0.831	0.678	3.8619e-40	EC-ang	Anxa2
3.49077e-61	0.591959	0.449	0.162	6.68272e-57	EC-ang	Trib1
8.05479e-64	0.5908	0.927	0.743	1.54201e-59	EC-ang	S100a11
8.43807e-45	0.587735	0.827	0.624	1.61538e-40	EC-ang	Tubb5
5.92244e-59	0.585946	0.637	0.313	1.13379e-54	EC-ang	Galnt1
3.03132e-82	0.5801	1	0.994	5.80316e-78	EC-ang	Actb
1.80446e-79	0.57159	0.823	0.405	3.45445e-75	EC-ang	Cd9
2.37682e-120	0.566569	0.123	0.006	4.55019e-116	EC-ang	Prg2
1.51475e-65	0.565174	0.724	0.405	2.89983e-61	EC-ang	Sin3b
3.8672e-49	0.563892	0.731	0.422	7.40336e-45	EC-ang	Adgrl2
3.4591e-114	0.563039	0.399	0.083	6.6221e-110	EC-ang	Tubb6
2.5228e-85	0.560482	0.63	0.236	4.82965e-81	EC-ang	Dapk2
1.51625e-110	0.560476	0.392	0.082	2.90271e-106	EC-ang	Rarres1
2.63836e-41	0.55736	0.585	0.316	5.05088e-37	EC-ang	Ccnd1
3.98264e-44	0.553633	0.365	0.14	7.62437e-40	EC-ang	Lamb1
7.72023e-48	0.537278	0.543	0.254	1.47796e-43	EC-ang	Flna
1.06371e-34	0.535784	0.816	0.634	2.03636e-30	EC-ang	Plk2
3.34305e-64	0.535773	0.96	0.868	6.39994e-60	EC-ang	Tagln2
1.50985e-64	0.529566	0.495	0.182	2.89047e-60	EC-ang	Vwa1
1.70881e-108	0.521452	0.386	0.084	3.27135e-104	EC-ang	Dpysl3
6.1506e-117	0.518578	0.347	0.063	1.17747e-112	EC-ang	Sept1
2.43356e-229	0.515841	0.336	0.028	4.65881e-225	EC-ang	Adam19
2.82912e-49	0.511633	0.789	0.528	5.41607e-45	EC-ang	Ppic
3.47219e-63	0.511311	0.574	0.238	6.64716e-59	EC-ang	Asap2
1.36297e-48	0.509609	0.739	0.449	2.60928e-44	EC-ang	Jcad
5.03259e-48	0.506752	0.898	0.774	9.6344e-44	EC-ang	Anxa5
1.22189e-91	0.50632	0.415	0.107	2.33919e-87	EC-ang	Casp3
2.4653e-14	0.505071	0.359	0.201	4.71956e-10	EC-ang	Hmox1
3.57777e-49	0.503893	0.902	0.702	6.84928e-45	EC-ang	Sh3bp5
5.44499e-106	0.500509	1	0.999	1.04239e-101	EC-ang	Tmsb4x
9.9507e-35	0.495507	0.582	0.33	1.90496e-30	EC-ang	Lama4
1.41733e-90	0.493546	0.455	0.126	2.71333e-86	EC-ang	Lurap1l
1.0698e-46	0.49274	0.618	0.314	2.04803e-42	EC-ang	Smtn
5.06918e-62	0.485036	0.518	0.201	9.70445e-58	EC-ang	Myo1d
1.01376e-134	0.484308	0.324	0.047	1.94073e-130	EC-ang	Mmp14
3.18947e-51	0.476968	0.551	0.25	6.10593e-47	EC-ang	Man1a
5.90493e-49	0.473254	0.785	0.484	1.13044e-44	EC-ang	Tmem176b
2.61606e-57	0.471452	0.921	0.79	5.00819e-53	EC-ang	Clic1
1.05658e-50	0.471328	0.743	0.42	2.02271e-46	EC-ang	Afap1l1
7.21978e-36	0.467276	0.904	0.733	1.38216e-31	EC-ang	Klf6
5.85951e-63	0.466067	0.562	0.222	1.12174e-58	EC-ang	Ackr3
7.58505e-68	0.462602	0.476	0.165	1.45208e-63	EC-ang	Nos2
1.52714e-187	0.458756	0.322	0.032	2.92355e-183	EC-ang	Cd109
1.49652e-52	0.458005	0.923	0.826	2.86493e-48	EC-ang	Rbm3
4.30584e-40	0.453887	0.873	0.728	8.24311e-36	EC-ang	H2afz
1.00982e-39	0.446773	0.812	0.561	1.9332e-35	EC-ang	Arhgap18
3.83226e-47	0.445488	0.269	0.078	7.33647e-43	EC-ang	Rnd3
1.16134e-283	0.437412	0.234	0.007	2.22327e-279	EC-ang	Lcp2
1.19906e-37	0.434829	0.745	0.476	2.29547e-33	EC-ang	Pde4b
1.92952e-51	0.43406	0.489	0.199	3.69387e-47	EC-ang	Ptpre
1.86037e-53	0.432538	0.455	0.173	3.56149e-49	EC-ang	Nucb2
2.33538e-38	0.431436	0.386	0.164	4.47084e-34	EC-ang	Slc41a1
1.05638e-48	0.4313	0.981	0.972	2.02234e-44	EC-ang	Myl6
1.9575e-63	0.430647	0.382	0.118	3.74745e-59	EC-ang	Mxra8
9.51227e-55	0.429586	0.555	0.236	1.82103e-50	EC-ang	Cmtm3
3.95045e-29	0.425671	0.843	0.682	7.56274e-25	EC-ang	Kif5b
4.04215e-35	0.424921	0.722	0.46	7.7383e-31	EC-ang	Map4k4
3.49778e-42	0.423176	0.965	0.902	6.69615e-38	EC-ang	Sparcl1
3.84619e-33	0.418401	0.66	0.397	7.36315e-29	EC-ang	Myo1b
8.27985e-61	0.418209	0.399	0.13	1.5851e-56	EC-ang	Pald1
2.80099e-98	0.416293	0.261	0.041	5.36222e-94	EC-ang	Sez6l2
3.68297e-46	0.415183	0.57	0.271	7.05067e-42	EC-ang	Bik
9.37552e-102	0.414947	0.248	0.036	1.79485e-97	EC-ang	Tnf
7.44387e-35	0.414413	0.557	0.294	1.42505e-30	EC-ang	Pkig
4.13469e-54	0.412502	0.95	0.861	7.91545e-50	EC-ang	Arpc3
3.96278e-43	0.408809	0.626	0.326	7.58635e-39	EC-ang	Ilk
1.10914e-84	0.408522	0.347	0.081	2.12333e-80	EC-ang	Mpp6
1.89575e-33	0.407808	0.864	0.698	3.62922e-29	EC-ang	Icam2
1.65232e-61	0.407366	0.434	0.146	3.1632e-57	EC-ang	Rap2a
3.38156e-30	0.406838	0.735	0.519	6.47366e-26	EC-ang	Actr3
4.8936e-32	0.406263	0.67	0.412	9.36831e-28	EC-ang	Lims1
5.37135e-25	0.404989	0.887	0.726	1.02829e-20	EC-ang	Rhob
1.66202e-83	0.404304	0.28	0.054	3.18177e-79	EC-ang	Uchl1
1.85671e-121	0.404203	0.288	0.041	3.55448e-117	EC-ang	Arl4c
5.4956e-44	0.404164	0.449	0.188	1.05208e-39	EC-ang	Rell1
5.20901e-35	0.403379	0.57	0.3	9.97212e-31	EC-ang	Tcf3
3.36461e-45	0.403379	0.95	0.926	6.4412e-41	EC-ang	Myl12a
3.41768e-76	0.400724	0.342	0.084	6.54281e-72	EC-ang	Arhgef26
9.18812e-41	0.398266	0.478	0.219	1.75897e-36	EC-ang	Nin
1.01755e-33	0.395315	0.578	0.323	1.94799e-29	EC-ang	Plp2
2.0774e-18	0.394635	0.326	0.167	3.97697e-14	EC-ang	Cxcl1
3.47619e-35	0.3912	0.871	0.718	6.65481e-31	EC-ang	Sub1
1.92822e-79	0.390469	0.322	0.073	3.69139e-75	EC-ang	Sacs
3.0668e-35	0.389713	0.668	0.402	5.87108e-31	EC-ang	Prelid1
7.07967e-30	0.388503	0.401	0.19	1.35533e-25	EC-ang	Pkd1
2.40578e-46	0.388437	0.973	0.961	4.60562e-42	EC-ang	Tcf4
1.61065e-69	0.388176	0.38	0.108	3.08342e-65	EC-ang	Ubtd1
1.52381e-25	0.386248	0.883	0.78	2.91718e-21	EC-ang	S100a10
5.44246e-42	0.38578	0.489	0.222	1.0419e-37	EC-ang	Strn4
2.33982e-28	0.38523	0.595	0.361	4.47935e-24	EC-ang	Akap13
7.02543e-39	0.383714	0.52	0.25	1.34495e-34	EC-ang	Plekhg1
3.7984e-43	0.381984	0.518	0.239	7.27166e-39	EC-ang	Mgat4b
1.79446e-31	0.37874	0.643	0.375	3.43532e-27	EC-ang	4930523C07Rik
8.18829e-39	0.378322	0.388	0.158	1.56757e-34	EC-ang	Slc30a4
6.47855e-51	0.377594	0.351	0.115	1.24025e-46	EC-ang	Zc3h12c
1.02863e-56	0.374685	0.303	0.083	1.9692e-52	EC-ang	Gm13889
5.30042e-33	0.374618	0.881	0.698	1.01471e-28	EC-ang	Ets2
3.98655e-34	0.373081	0.58	0.308	7.63185e-30	EC-ang	Znrf1
1.91836e-34	0.372009	0.618	0.333	3.67251e-30	EC-ang	St8sia4
2.93496e-28	0.371116	0.557	0.321	5.61869e-24	EC-ang	Tmem258
6.26252e-25	0.369944	0.848	0.684	1.1989e-20	EC-ang	Ifngr1
2.00284e-24	0.368513	0.62	0.401	3.83423e-20	EC-ang	Sox7
1.1877e-48	0.368326	0.436	0.168	2.27373e-44	EC-ang	Myh10
3.18136e-11	0.366363	0.789	0.655	6.09039e-07	EC-ang	S100a6
6.34012e-32	0.364369	0.843	0.68	1.21375e-27	EC-ang	Rap1a
1.74447e-36	0.364261	0.614	0.329	3.3396e-32	EC-ang	Plscr3
1.79323e-67	0.363361	0.261	0.057	3.43295e-63	EC-ang	Cd82
5.11542e-156	0.362996	0.267	0.027	9.79296e-152	EC-ang	Rad51ap1
8.22088e-23	0.362052	0.896	0.774	1.5738e-18	EC-ang	Myh9
1.67201e-50	0.360913	0.992	0.967	3.20089e-46	EC-ang	Rps28
3.30068e-25	0.359918	0.572	0.345	6.31883e-21	EC-ang	BC028528
5.81547e-33	0.359838	0.582	0.322	1.11331e-28	EC-ang	Rnf144a
4.8805e-22	0.359633	0.436	0.238	9.34324e-18	EC-ang	Noct
4.10021e-55	0.355418	0.324	0.096	7.84945e-51	EC-ang	Rab11fip5
1.57939e-37	0.355351	0.434	0.191	3.02359e-33	EC-ang	Nhp2
2.14108e-33	0.354681	0.864	0.711	4.09888e-29	EC-ang	Ywhae
3.28041e-25	0.354588	0.553	0.322	6.28001e-21	EC-ang	Kctd12b
8.81735e-39	0.354456	0.48	0.221	1.68799e-34	EC-ang	Bok
4.66536e-29	0.352799	0.962	0.928	8.93136e-25	EC-ang	Rps2
2.92059e-55	0.352724	0.213	0.046	5.59118e-51	EC-ang	Kcnj2
4.42889e-85	0.352619	0.134	0.012	8.47868e-81	EC-ang	Ltb
1.83311e-29	0.351558	0.846	0.669	3.5093e-25	EC-ang	S100a16
5.95542e-37	0.350926	0.418	0.178	1.14011e-32	EC-ang	Marcksl1
7.50997e-58	0.35059	0.299	0.08	1.43771e-53	EC-ang	Abca8b
3.84567e-62	0.3498	0.37	0.11	7.36215e-58	EC-ang	Ifngr2
3.94704e-149	0.349124	0.221	0.018	7.55621e-145	EC-ang	Adamts7
1.41926e-14	0.346295	0.678	0.524	2.71703e-10	EC-ang	Tpm1
1.74223e-22	0.345218	0.85	0.718	3.33533e-18	EC-ang	Marcks
5.14171e-52	0.344311	0.288	0.082	9.8433e-48	EC-ang	Tnip1
1.08178e-59	0.34426	0.311	0.085	2.07095e-55	EC-ang	Prrg3
1.31319e-41	0.342885	0.432	0.18	2.51397e-37	EC-ang	Stx6
3.55954e-24	0.34085	0.585	0.346	6.81437e-20	EC-ang	Aplnr
1.61737e-25	0.33932	0.775	0.583	3.0963e-21	EC-ang	Mrpl33
2.99769e-104	0.339176	0.276	0.043	5.73877e-100	EC-ang	Gpc4
6.93211e-69	0.339	0.319	0.08	1.32708e-64	EC-ang	Usp31
2.04809e-30	0.338936	0.568	0.315	3.92087e-26	EC-ang	Arhgef7
4.71833e-24	0.338767	0.587	0.359	9.03278e-20	EC-ang	Flnb
2.00079e-25	0.336925	0.653	0.439	3.8303e-21	EC-ang	Kdelr2
1.64888e-45	0.336834	0.328	0.109	3.15662e-41	EC-ang	Cda
2.50338e-124	0.33665	0.267	0.034	4.79247e-120	EC-ang	Clca2
6.85157e-54	0.336462	0.301	0.086	1.31167e-49	EC-ang	Gprin3
2.57303e-41	0.33565	0.476	0.208	4.92581e-37	EC-ang	Gna12
1.07419e-40	0.334982	0.962	0.904	2.05643e-36	EC-ang	Cfl1
2.49007e-35	0.334655	0.313	0.119	4.76699e-31	EC-ang	Mapk6
5.20915e-29	0.3346	0.555	0.308	9.97239e-25	EC-ang	Dock4
2.27275e-24	0.334078	0.735	0.553	4.35095e-20	EC-ang	Dpysl2
1.27343e-31	0.332076	0.889	0.684	2.43785e-27	EC-ang	Cdh13
8.26542e-22	0.332048	0.653	0.444	1.58233e-17	EC-ang	Cbx1
5.1815e-26	0.330204	0.729	0.504	9.91946e-22	EC-ang	Adam10
7.48432e-20	0.330051	0.687	0.474	1.4328e-15	EC-ang	Pkm
8.41175e-26	0.329093	0.806	0.601	1.61035e-21	EC-ang	Rtn4
2.84134e-31	0.328526	0.413	0.193	5.43947e-27	EC-ang	Plekha1
1.98482e-34	0.328274	0.501	0.246	3.79973e-30	EC-ang	Wsb2
5.59532e-137	0.327237	0.14	0.007	1.07117e-132	EC-ang	Il4i1
7.67376e-29	0.32712	0.468	0.243	1.46906e-24	EC-ang	Smarcb1
3.90173e-24	0.326535	0.61	0.376	7.46946e-20	EC-ang	Lrrfip1
3.07113e-44	0.326484	0.328	0.111	5.87936e-40	EC-ang	Slc12a2
4.6686e-23	0.326237	0.595	0.379	8.93757e-19	EC-ang	Vasp
4.51518e-19	0.326074	0.772	0.589	8.64386e-15	EC-ang	Mast4
8.11244e-32	0.32585	0.601	0.328	1.55305e-27	EC-ang	Vsir
4.6201e-28	0.325305	0.547	0.309	8.84472e-24	EC-ang	Knop1
3.09226e-34	0.32516	0.956	0.931	5.91982e-30	EC-ang	Rpl15
8.19472e-19	0.324722	0.818	0.683	1.5688e-14	EC-ang	Rrbp1
4.67502e-28	0.324041	0.626	0.38	8.94985e-24	EC-ang	Ptpn12
1.86744e-26	0.323722	0.82	0.639	3.57504e-22	EC-ang	Ctnnbip1
5.19328e-40	0.323676	0.282	0.094	9.94201e-36	EC-ang	Abca5
3.30497e-41	0.323254	0.315	0.109	6.32703e-37	EC-ang	Epor
1.88676e-161	0.322994	0.234	0.019	3.61201e-157	EC-ang	F2rl3
1.55345e-28	0.322908	0.497	0.267	2.97393e-24	EC-ang	Trp53
3.06695e-28	0.322777	0.856	0.743	5.87136e-24	EC-ang	Arf5
6.60757e-27	0.32272	0.653	0.401	1.26495e-22	EC-ang	Nectin2
7.64459e-21	0.322528	0.67	0.472	1.46348e-16	EC-ang	Atpif1
2.74575e-44	0.318101	0.357	0.127	5.25646e-40	EC-ang	Upp1
2.72234e-28	0.31767	0.628	0.387	5.21165e-24	EC-ang	Zyx
3.92114e-47	0.317257	0.38	0.137	7.50663e-43	EC-ang	Ralgds
1.0395e-22	0.31694	0.653	0.461	1.99002e-18	EC-ang	Abracl
1.86994e-45	0.315952	0.299	0.093	3.57982e-41	EC-ang	Frmd4b
3.73457e-23	0.315477	0.818	0.671	7.14947e-19	EC-ang	Ctnna1
1.65814e-28	0.315176	0.891	0.768	3.17434e-24	EC-ang	Arpc2
5.37307e-51	0.31476	0.207	0.047	1.02862e-46	EC-ang	Mmp11
2.57286e-30	0.312849	0.347	0.148	4.92548e-26	EC-ang	Il2rg
3.13043e-24	0.312755	0.908	0.801	5.99289e-20	EC-ang	Calm2
3.40911e-23	0.31189	0.551	0.321	6.52639e-19	EC-ang	Cdk17
4.22337e-22	0.311328	0.578	0.36	8.08523e-18	EC-ang	Ralb
1.38904e-26	0.309469	0.436	0.225	2.65918e-22	EC-ang	Mxra7
5.99551e-33	0.308972	0.969	0.956	1.14778e-28	EC-ang	Rpl39
1.38483e-20	0.308904	0.745	0.561	2.65112e-16	EC-ang	Mrpl52
6.91277e-21	0.308034	0.858	0.687	1.32338e-16	EC-ang	Sult1a1
4.39485e-21	0.307367	0.852	0.731	8.41351e-17	EC-ang	Sec61g
1.69304e-34	0.3069	0.38	0.16	3.24116e-30	EC-ang	Chst7
3.20754e-30	0.30671	0.386	0.174	6.14051e-26	EC-ang	Gprc5b
1.9506e-21	0.30458	0.461	0.26	3.73423e-17	EC-ang	Ppp1r13b
5.83222e-25	0.304079	0.491	0.267	1.11652e-20	EC-ang	Necap2
1.41023e-35	0.303815	0.399	0.169	2.69975e-31	EC-ang	Acot7
5.51933e-23	0.303555	0.919	0.83	1.05662e-18	EC-ang	Bst2
6.54907e-37	0.302941	0.357	0.138	1.25375e-32	EC-ang	Relb
2.03358e-34	0.302933	0.303	0.113	3.89308e-30	EC-ang	Chrnb1
8.24589e-23	0.302695	0.908	0.799	1.57859e-18	EC-ang	Ppib
6.02231e-21	0.302016	0.783	0.622	1.15291e-16	EC-ang	Cnn3
7.90175e-20	0.301559	0.614	0.42	1.51271e-15	EC-ang	Cmpk1
4.7865e-42	0.300414	0.37	0.139	9.16327e-38	EC-ang	Eif2b2
5.64714e-14	0.299798	0.785	0.618	1.08109e-09	EC-ang	Tcim
1.23433e-21	0.299693	0.731	0.531	2.363e-17	EC-ang	Hnrnpab
1.52249e-23	0.299266	0.8	0.59	2.91465e-19	EC-ang	Tm9sf3
2.27159e-26	0.298815	0.578	0.331	4.34874e-22	EC-ang	Grap
2.51388e-21	0.298136	0.699	0.496	4.81256e-17	EC-ang	2900026A02Rik
1.52046e-18	0.297854	0.739	0.567	2.91076e-14	EC-ang	Prdx2
2.42428e-18	0.297581	0.509	0.312	4.64105e-14	EC-ang	Prcp
7.45583e-32	0.296935	0.388	0.172	1.42734e-27	EC-ang	Ifnar1
6.45859e-25	0.293536	0.524	0.288	1.23643e-20	EC-ang	Notch4
3.55522e-27	0.292312	0.962	0.934	6.80611e-23	EC-ang	Rplp0
2.80686e-44	0.291701	0.213	0.054	5.37345e-40	EC-ang	Gm16181
4.70197e-23	0.290349	0.58	0.343	9.00145e-19	EC-ang	1110038F14Rik
4.83527e-160	0.289969	0.157	0.007	9.25664e-156	EC-ang	Nox4
3.16798e-34	0.289703	0.349	0.14	6.06478e-30	EC-ang	Fam111a
1.10251e-14	0.289696	0.766	0.6	2.11065e-10	EC-ang	Pkn2
1.08501e-15	0.289246	0.818	0.708	2.07715e-11	EC-ang	Eif5a
4.77801e-24	0.289185	0.532	0.309	9.14702e-20	EC-ang	Ddah2
1.68704e-24	0.289062	0.384	0.187	3.22966e-20	EC-ang	Tmcc1
6.85636e-19	0.288579	0.674	0.474	1.31258e-14	EC-ang	Pdlim1
1.41052e-42	0.288312	0.236	0.066	2.7003e-38	EC-ang	Plau
8.38602e-25	0.286876	0.413	0.209	1.60542e-20	EC-ang	Map4k5
1.08085e-20	0.286048	0.58	0.37	2.06919e-16	EC-ang	Psmc4
7.18245e-24	0.285576	0.399	0.202	1.37501e-19	EC-ang	Abhd17b
1.7207e-26	0.283749	0.357	0.163	3.29411e-22	EC-ang	Frmd4a
2.31093e-22	0.283375	0.948	0.898	4.42405e-18	EC-ang	Serf2
9.54694e-38	0.283324	0.399	0.163	1.82767e-33	EC-ang	Myo1e
1.86476e-17	0.282908	0.814	0.624	3.5699e-13	EC-ang	Plcb4
1.27156e-19	0.282877	0.862	0.684	2.43428e-15	EC-ang	C1qtnf9
1.02222e-37	0.282639	0.344	0.132	1.95693e-33	EC-ang	Fam129a
3.11752e-23	0.282477	0.812	0.637	5.96818e-19	EC-ang	Ppp1ca
7.31944e-12	0.282159	0.301	0.179	1.40123e-07	EC-ang	Arrdc4
7.78286e-21	0.282079	0.777	0.621	1.48995e-16	EC-ang	Ywhah
1.83883e-80	0.279759	0.255	0.047	3.52026e-76	EC-ang	Prr5
8.03041e-19	0.279661	0.77	0.596	1.53734e-14	EC-ang	Tbca
4.2742e-248	0.27926	0.171	0.003	8.18253e-244	EC-ang	Sntg2
2.65769e-13	0.277113	0.653	0.495	5.08789e-09	EC-ang	Bax
1.99002e-35	0.276399	0.449	0.198	3.8097e-31	EC-ang	Tspan18
3.56025e-28	0.276026	0.353	0.155	6.81575e-24	EC-ang	Pcdh12
2.60497e-20	0.275962	0.528	0.324	4.98696e-16	EC-ang	Prmt1
3.95355e-22	0.274748	0.572	0.347	7.56868e-18	EC-ang	Fyttd1
2.40427e-16	0.273985	0.658	0.472	4.60273e-12	EC-ang	Ranbp1
1.29081e-16	0.273394	0.749	0.558	2.47113e-12	EC-ang	Tacc1
7.42725e-18	0.273293	0.242	0.109	1.42187e-13	EC-ang	Msmp
2.32802e-09	0.273136	0.503	0.37	4.45675e-05	EC-ang	Spry1
7.43378e-51	0.272502	0.234	0.057	1.42312e-46	EC-ang	Prdm1
4.25696e-18	0.272253	0.814	0.682	8.14953e-14	EC-ang	Rps27l
1.21304e-14	0.271844	0.528	0.353	2.32224e-10	EC-ang	Nme1
2.37509e-93	0.271775	0.198	0.025	4.54687e-89	EC-ang	Tbc1d16
1.0077e-17	0.271488	0.789	0.623	1.92913e-13	EC-ang	Arpc5
6.83324e-20	0.270762	0.578	0.378	1.30815e-15	EC-ang	Fundc2
4.74082e-26	0.270559	0.405	0.199	9.07583e-22	EC-ang	Coro1c
1.2632e-12	0.270319	0.722	0.585	2.41827e-08	EC-ang	Dstn
8.06529e-17	0.269245	0.656	0.467	1.54402e-12	EC-ang	Nid1
3.92398e-17	0.268753	0.787	0.605	7.51207e-13	EC-ang	Pdgfb
2.94677e-68	0.267795	0.238	0.047	5.6413e-64	EC-ang	Gmfg
3.37892e-18	0.267543	0.693	0.501	6.4686e-14	EC-ang	Metap2
1.44081e-17	0.266919	0.777	0.613	2.75828e-13	EC-ang	Usmg5
5.71655e-19	0.266298	0.933	0.83	1.09438e-14	EC-ang	Ctsl
2.91583e-20	0.26583	0.461	0.261	5.58206e-16	EC-ang	Ppp1r18
8.82284e-19	0.265815	0.687	0.467	1.68904e-14	EC-ang	Litaf
3.461e-33	0.265617	0.363	0.15	6.62574e-29	EC-ang	Csgalnact1
1.42917e-27	0.263913	0.215	0.075	2.736e-23	EC-ang	Nfkb2
2.19201e-18	0.263362	0.896	0.771	4.19639e-14	EC-ang	Eif4a1
1.04448e-14	0.262958	0.743	0.604	1.99955e-10	EC-ang	Sec61b
2.23803e-16	0.261739	0.614	0.413	4.28449e-12	EC-ang	Banf1
7.3703e-78	0.261545	0.184	0.026	1.41097e-73	EC-ang	Tmem255a
1.6864e-22	0.260803	0.405	0.208	3.22845e-18	EC-ang	Tgfb1i1
3.44744e-14	0.259723	0.564	0.391	6.59979e-10	EC-ang	Ssr2
2.13141e-19	0.258895	0.566	0.351	4.08037e-15	EC-ang	Wdr1
3.75131e-14	0.25846	0.714	0.577	7.1815e-10	EC-ang	Ran
2.22883e-16	0.258408	0.48	0.297	4.26687e-12	EC-ang	Exoc5
9.51665e-28	0.25761	0.39	0.178	1.82187e-23	EC-ang	Mtmr11
1.37244e-16	0.256881	0.846	0.745	2.6274e-12	EC-ang	Psma7
5.545e-18	0.256654	0.595	0.392	1.06153e-13	EC-ang	Tax1bp3
3.63027e-21	0.25657	0.764	0.53	6.94979e-17	EC-ang	Fam43a
9.62696e-16	0.256177	0.616	0.412	1.84299e-11	EC-ang	Fam198b
1.03198e-18	0.255895	0.589	0.374	1.97561e-14	EC-ang	Mrpl17
1.04631e-29	0.255867	0.382	0.168	2.00305e-25	EC-ang	Rcsd1
6.76335e-50	0.255782	0.217	0.051	1.29478e-45	EC-ang	Tmem120b
4.24104e-24	0.254746	0.591	0.357	8.11906e-20	EC-ang	Tmem167
2.45916e-43	0.254633	0.205	0.051	4.70782e-39	EC-ang	Slc16a6
1.01395e-20	0.254551	0.923	0.872	1.9411e-16	EC-ang	Gng5
4.43973e-18	0.253935	0.491	0.292	8.49942e-14	EC-ang	Amotl1
1.60953e-22	0.253646	0.99	0.963	3.08128e-18	EC-ang	Actg1
4.44216e-18	0.253307	0.672	0.473	8.50408e-14	EC-ang	Timm10b
7.15988e-19	0.253075	0.395	0.21	1.37069e-14	EC-ang	Chd7
1.20709e-15	0.252987	0.704	0.501	2.31086e-11	EC-ang	Rpl36al
3.62965e-20	0.252774	0.463	0.264	6.94861e-16	EC-ang	Colgalt1
7.39177e-30	0.252235	0.969	0.953	1.41508e-25	EC-ang	H3f3a
1.07404e-20	0.251608	0.451	0.244	2.05613e-16	EC-ang	Sipa1
1.20152e-13	0.25081	0.724	0.575	2.30019e-09	EC-ang	Atp5g1
1.07498e-134	0.250279	0.163	0.01	2.05795e-130	EC-ang	Fhl3
2.5302e-17	0.250149	0.578	0.379	4.84381e-13	EC-ang	Zeb1

## Sheet: Supplementary Table 6
Supplementary Table 6 - Genes enriched in the subcutaneous AT EC proliferating population compared to all the other clusters. The fold-change represents the log-enrichment of gene expression in the proliferating EC population versus all other EC populations combined.
p_val	avg_logFC	pct.1	pct.2	p_val_adj	cluster	gene
1.15225e-85	2.51231	0.982	0.148	2.20586e-81	Prolif	Stmn1
4.16203e-244	2.30687	0.582	0.013	7.96779e-240	Prolif	Hist1h2ap
1.68837e-35	2.12373	0.982	0.499	3.23222e-31	Prolif	Hmgb2
4.26267e-32	2.02272	0.964	0.733	8.16046e-28	Prolif	H2afz
0	1.95834	0.8	0.006	0	Prolif	Top2a
0	1.93054	0.673	0.002	0	Prolif	Mki67
7.32647e-28	1.81865	0.945	0.632	1.40258e-23	Prolif	Tubb5
9.80766e-28	1.73978	0.945	0.522	1.87758e-23	Prolif	Lgals1
0	1.69629	0.8	0.002	0	Prolif	Birc5
0	1.63718	0.636	0.005	0	Prolif	Ube2c
0	1.62709	0.636	0.004	0	Prolif	Cenpf
2.98339e-53	1.60147	0.927	0.206	5.7114e-49	Prolif	Hmgn2
2.54961e-87	1.54756	0.691	0.06	4.88098e-83	Prolif	Cks2
0	1.51369	0.745	0.006	0	Prolif	Pclaf
7.24006e-24	1.51271	1	0.836	1.38604e-19	Prolif	Tmsb10
5.76734e-111	1.48067	0.691	0.046	1.1041e-106	Prolif	Cenpa
0	1.4595	0.618	0.005	0	Prolif	Prc1
1.84069e-25	1.43815	1	0.819	3.52381e-21	Prolif	Vim
3.89266e-270	1.43116	0.418	0.005	7.45211e-266	Prolif	Hist1h2ae
0	1.40629	0.727	0.006	0	Prolif	Cdk1
8.79747e-73	1.384	0.836	0.107	1.68419e-68	Prolif	Smc2
1.46538e-48	1.33872	0.964	0.223	2.80532e-44	Prolif	Selenoh
5.80432e-247	1.30988	0.6	0.014	1.11118e-242	Prolif	Rrm2
0	1.23354	0.727	0.002	0	Prolif	Ccnb2
0	1.22185	0.564	0.007	0	Prolif	Nusap1
5.87546e-17	1.18763	0.945	0.704	1.1248e-12	Prolif	Tuba1b
9.80587e-126	1.16177	0.764	0.05	1.87724e-121	Prolif	Cks1b
0	1.14512	0.709	0.003	0	Prolif	Cdca8
0	1.12881	0.618	0	0	Prolif	Pimreg
2.78461e-32	1.11805	0.764	0.189	5.33086e-28	Prolif	Smc4
0	1.115	0.618	0.002	0	Prolif	Tk1
9.63183e-50	1.09858	0.691	0.096	1.84392e-45	Prolif	Mest
1.48244e-116	1.08936	0.745	0.051	2.83799e-112	Prolif	Lmnb1
0	1.0796	0.655	0.002	0	Prolif	Ccna2
2.24676e-62	1.07334	0.709	0.079	4.30119e-58	Prolif	Apln
3.15616e-20	1.05924	0.909	0.582	6.04214e-16	Prolif	Ran
9.31706e-20	1.05454	0.945	0.547	1.78366e-15	Prolif	Dek
1.08862e-24	1.04364	0.655	0.169	2.08405e-20	Prolif	H2afx
7.47007e-19	1.02792	0.927	0.586	1.43007e-14	Prolif	Ube2s
4.22232e-20	1.02631	0.927	0.532	8.08321e-16	Prolif	H2afv
1.03448e-22	1.02044	0.964	0.83	1.98042e-18	Prolif	Rbm3
7.52901e-45	1.01517	0.564	0.073	1.44135e-40	Prolif	Lig1
2.09131e-24	1.01201	1	0.891	4.0036e-20	Prolif	Pfn1
2.17777e-58	1.0117	0.727	0.095	4.16912e-54	Prolif	Tubb6
0	1.0062	0.709	0.003	0	Prolif	Spc24
6.6992e-49	0.999311	0.655	0.088	1.28249e-44	Prolif	Atad2
0	0.966945	0.6	0.001	0	Prolif	Ckap2l
0	0.963987	0.636	0.002	0	Prolif	Cdca3
0	0.961945	0.564	0.004	0	Prolif	Tpx2
1.14897e-25	0.954566	1	0.917	2.19959e-21	Prolif	Hmgb1
2.52761e-13	0.952585	0.873	0.546	4.83885e-09	Prolif	Nucks1
0	0.940744	0.618	0.008	0	Prolif	Sgo2a
7.82806e-83	0.939948	0.636	0.05	1.4986e-78	Prolif	Arl4c
1.47407e-147	0.923463	0.509	0.017	2.82197e-143	Prolif	Kif23
4.15012e-174	0.921848	0.582	0.019	7.94499e-170	Prolif	Cenpq
6.18804e-49	0.91207	0.709	0.1	1.18464e-44	Prolif	Ccdc34
4.97912e-293	0.91121	0.418	0.005	9.53202e-289	Prolif	Cenpe
0	0.905278	0.564	0	0	Prolif	Pbk
5.60641e-38	0.896411	0.691	0.123	1.07329e-33	Prolif	Dut
3.17673e-21	0.894902	0.527	0.119	6.08153e-17	Prolif	Dnmt1
0	0.881125	0.636	0.007	0	Prolif	Lockd
4.18996e-31	0.874642	0.818	0.188	8.02126e-27	Prolif	Col15a1
2.43926e-142	0.871978	0.436	0.013	4.66973e-138	Prolif	Cdc20
5.65769e-22	0.871067	1	0.872	1.08311e-17	Prolif	Tagln2
0	0.867559	0.673	0.009	0	Prolif	Racgap1
1.95561e-59	0.862005	0.709	0.084	3.74382e-55	Prolif	Nid2
1.73468e-18	0.859362	0.891	0.465	3.32087e-14	Prolif	Anp32b
6.2306e-14	0.859209	0.945	0.841	1.19279e-09	Prolif	Col4a1
0	0.857278	0.491	0	0	Prolif	Hmmr
8.8278e-16	0.849476	0.982	0.805	1.68999e-11	Prolif	Calm2
0	0.839669	0.364	0.001	0	Prolif	Hist1h1b
1.14478e-21	0.838059	0.836	0.283	2.19157e-17	Prolif	Jpt1
5.0292e-25	0.83778	0.818	0.247	9.6279e-21	Prolif	Fkbp2
1.97991e-82	0.83705	0.473	0.027	3.79034e-78	Prolif	Slfn9
1.52439e-133	0.829653	0.455	0.015	2.9183e-129	Prolif	Clspn
6.96933e-17	0.829283	0.873	0.371	1.33421e-12	Prolif	Hdgf
1.14514e-294	0.824716	0.618	0.012	2.19226e-290	Prolif	Cenpw
6.76876e-48	0.824217	0.509	0.052	1.29581e-43	Prolif	Pgf
1.3343e-42	0.8222	0.636	0.093	2.55439e-38	Prolif	Rrm1
5.64324e-16	0.807106	0.855	0.421	1.08034e-11	Prolif	Banf1
2.26257e-14	0.806729	0.909	0.479	4.33147e-10	Prolif	Ranbp1
1.96385e-17	0.801981	0.764	0.28	3.75959e-13	Prolif	Anp32e
0	0.798593	0.473	0	0	Prolif	Esco2
0	0.794002	0.509	0.001	0	Prolif	Kif11
2.45009e-14	0.791659	0.945	0.624	4.69045e-10	Prolif	Tuba1a
5.44836e-161	0.786703	0.618	0.024	1.04303e-156	Prolif	Incenp
7.76294e-27	0.785351	1	0.979	1.48614e-22	Prolif	Ppia
1.67212e-127	0.784862	0.491	0.019	3.20111e-123	Prolif	Hells
3.7583e-30	0.7817	0.709	0.16	7.19488e-26	Prolif	Dtymk
8.15155e-17	0.771797	0.927	0.539	1.56053e-12	Prolif	Hnrnpab
1.21808e-17	0.764983	0.891	0.436	2.33189e-13	Prolif	Snrpd1
5.54899e-14	0.75905	0.909	0.499	1.0623e-09	Prolif	Cbx3
2.73195e-23	0.758057	0.709	0.182	5.23005e-19	Prolif	AA467197
3.34273e-27	0.757115	0.673	0.147	6.39932e-23	Prolif	Fam111a
2.13497e-14	0.755588	0.945	0.776	4.08718e-10	Prolif	Col4a2
1.76216e-17	0.751824	0.818	0.346	3.37348e-13	Prolif	Prdx4
0	0.751397	0.436	0.004	0	Prolif	Spc25
9.38493e-14	0.747612	0.945	0.676	1.79665e-09	Prolif	Cavin3
1.19147e-18	0.746927	0.636	0.183	2.28094e-14	Prolif	Tuba1c
2.96745e-14	0.740308	0.909	0.537	5.68088e-10	Prolif	Cd34
1.54519e-134	0.737597	0.509	0.019	2.95811e-130	Prolif	Ncapg2
7.66576e-18	0.734977	0.909	0.391	1.46753e-13	Prolif	Calm3
2.92635e-23	0.734656	0.982	0.985	5.6022e-19	Prolif	Ptma
1.89494e-40	0.733761	0.655	0.103	3.62768e-36	Prolif	Tyms
9.8865e-12	0.730267	0.927	0.684	1.89267e-07	Prolif	Anxa2
1.71563e-13	0.725918	0.782	0.395	3.2844e-09	Prolif	Tmpo
7.87541e-25	0.725003	0.8	0.23	1.50767e-20	Prolif	Lsm2
8.84772e-12	0.719527	0.855	0.505	1.69381e-07	Prolif	Fscn1
0	0.719001	0.564	0.002	0	Prolif	Cenpm
2.47226e-26	0.717017	0.836	0.23	4.73289e-22	Prolif	Bok
2.50477e-14	0.716124	0.945	0.457	4.79513e-10	Prolif	Nudt4
0	0.715184	0.545	0.001	0	Prolif	Mxd3
5.32268e-15	0.714103	0.982	0.886	1.01897e-10	Prolif	Igfbp7
2.15928e-14	0.712153	0.909	0.719	4.13372e-10	Prolif	Ywhaq
5.87467e-17	0.708559	0.927	0.549	1.12465e-12	Prolif	Hnrnpa1
5.56206e-14	0.704195	0.855	0.44	1.0648e-09	Prolif	Nap1l1
6.46029e-23	0.701485	0.455	0.086	1.23676e-18	Prolif	Hist1h1e
7.22596e-92	0.700556	0.491	0.027	1.38334e-87	Prolif	Ncapd2
3.66222e-15	0.698976	0.964	0.774	7.01096e-11	Prolif	Hint1
0	0.691388	0.455	0.002	0	Prolif	Aspm
0	0.690377	0.491	0.003	0	Prolif	Ncapg
1.95504e-05	0.689603	0.891	0.731	0.374272	Prolif	Arl6ip1
0	0.688726	0.436	0.003	0	Prolif	Ccnb1
1.42933e-63	0.688117	0.618	0.061	2.73632e-59	Prolif	Gmnn
4.0029e-37	0.682707	0.636	0.103	7.66314e-33	Prolif	Dctpp1
1.37185e-16	0.67922	0.945	0.511	2.62628e-12	Prolif	Alyref
6.57542e-88	0.679045	0.509	0.03	1.2588e-83	Prolif	Pmf1
0	0.675079	0.4	0.004	0	Prolif	Uhrf1
3.52377e-43	0.673946	0.473	0.052	6.74591e-39	Prolif	Mcm7
8.06634e-14	0.671879	0.891	0.727	1.54422e-09	Prolif	Tpm4
1.18492e-18	0.668046	0.873	0.333	2.26841e-14	Prolif	Plp2
0	0.664169	0.527	0.001	0	Prolif	Knl1
2.9323e-12	0.658632	0.964	0.954	5.61359e-08	Prolif	Sparc
2.39903e-16	0.655666	1	0.921	4.59271e-12	Prolif	Rpsa
4.91429e-145	0.649865	0.436	0.013	9.40792e-141	Prolif	Fbxo5
1.01032e-12	0.648829	0.909	0.533	1.93415e-08	Prolif	Snrpg
1.15215e-15	0.648111	0.509	0.14	2.20567e-11	Prolif	Cdkn2d
5.08926e-243	0.64742	0.509	0.01	9.74289e-239	Prolif	Tacc3
9.85632e-14	0.646891	0.909	0.529	1.88689e-09	Prolif	Snrpf
0	0.643483	0.473	0.003	0	Prolif	Cenpk
1.19953e-11	0.643072	0.873	0.48	2.29638e-07	Prolif	Atpif1
4.43834e-10	0.641506	0.855	0.557	8.49677e-06	Prolif	Csrp1
6.51416e-13	0.639556	0.909	0.561	1.24707e-08	Prolif	Snrpe
4.07368e-15	0.637878	0.982	0.795	7.79866e-11	Prolif	Clic1
0	0.635039	0.491	0.002	0	Prolif	Mis18bp1
0	0.62826	0.473	0.002	0	Prolif	Aurkb
2.60111e-08	0.626719	0.964	0.721	0.000497957	Prolif	Tubb4b
4.02149e-10	0.626182	0.873	0.597	7.69874e-06	Prolif	Set
3.10518e-10	0.626031	0.945	0.751	5.94455e-06	Prolif	S100a11
0	0.624957	0.509	0.006	0	Prolif	Kif22
7.3752e-75	0.624002	0.455	0.028	1.41191e-70	Prolif	Cdc7
2.40547e-42	0.62293	0.727	0.116	4.60503e-38	Prolif	Tnfaip8l1
2.09399e-07	0.621161	0.636	0.358	0.00400873	Prolif	Slbp
3.46402e-11	0.618767	0.927	0.727	6.63152e-07	Prolif	Hnrnpa3
0	0.614514	0.509	0	0	Prolif	Nuf2
1.61532e-14	0.612531	0.927	0.496	3.09237e-10	Prolif	Hmgn1
7.35792e-88	0.61007	0.364	0.015	1.4086e-83	Prolif	Ccne2
3.61366e-171	0.602339	0.527	0.016	6.91799e-167	Prolif	Mad2l1
3.01959e-12	0.601524	0.945	0.718	5.78071e-08	Prolif	Hspg2
8.38424e-22	0.600387	0.727	0.194	1.60508e-17	Prolif	Vwa1
0	0.599909	0.473	0.004	0	Prolif	Ckap2
6.76008e-97	0.59798	0.509	0.027	1.29415e-92	Prolif	Plk4
1.14152e-11	0.597714	0.945	0.606	2.18532e-07	Prolif	Serpinh1
1.15584e-14	0.596137	0.964	0.764	2.21274e-10	Prolif	Txn1
0	0.595207	0.473	0.001	0	Prolif	Cdkn3
2.30923e-15	0.593383	0.945	0.627	4.42079e-11	Prolif	Ywhah
4.95277e-08	0.592811	0.618	0.282	0.000948158	Prolif	Pcna
0	0.592367	0.418	0.001	0	Prolif	Kif15
2.22023e-11	0.591919	1	0.995	4.25041e-07	Prolif	Actb
1.86919e-30	0.591608	0.545	0.091	3.57838e-26	Prolif	Dnajc9
1.67561e-14	0.591063	0.6	0.187	3.20779e-10	Prolif	Usp1
2.55485e-12	0.590665	0.818	0.394	4.89101e-08	Prolif	Ubald2
1.61285e-20	0.588277	0.836	0.265	3.08764e-16	Prolif	Mrpl18
1.34277e-194	0.58771	0.455	0.01	2.57059e-190	Prolif	Kif20b
2.82614e-07	0.584862	0.691	0.333	0.00541037	Prolif	Nes
5.5584e-13	0.580248	0.782	0.331	1.0641e-08	Prolif	Tmem258
4.38481e-17	0.579937	0.636	0.193	8.39427e-13	Prolif	Lxn
0	0.579573	0.436	0.002	0	Prolif	Kif4
1.49682e-23	0.579229	0.727	0.185	2.86551e-19	Prolif	Ckap4
1.25793e-35	0.57847	0.618	0.099	2.40819e-31	Prolif	Dynlt1f
2.36549e-15	0.577578	0.709	0.252	4.5285e-11	Prolif	Sept10
1.84013e-10	0.573514	0.964	0.751	3.52274e-06	Prolif	Sh3bgrl3
9.77755e-38	0.57309	0.545	0.074	1.87181e-33	Prolif	Ncapd3
2.64957e-24	0.569857	0.527	0.101	5.07234e-20	Prolif	Nsd2
8.21676e-14	0.568357	0.818	0.34	1.57302e-09	Prolif	Ddost
0	0.567203	0.455	0.003	0	Prolif	Diaph3
6.86148e-11	0.566625	0.745	0.327	1.31356e-06	Prolif	Ccnd1
5.85805e-36	0.566606	0.509	0.068	1.12146e-31	Prolif	Gng2
2.78561e-35	0.560435	0.473	0.059	5.33278e-31	Prolif	Hirip3
1.9871e-30	0.558319	0.564	0.096	3.8041e-26	Prolif	Dpysl3
4.02355e-12	0.557093	0.8	0.367	7.70269e-08	Prolif	Nudc
1.07166e-11	0.55651	0.964	0.834	2.05159e-07	Prolif	Fkbp1a
2.42645e-99	0.55621	0.455	0.021	4.6452e-95	Prolif	Trim59
1.21227e-19	0.556015	0.618	0.159	2.32077e-15	Prolif	Tipin
2.27712e-60	0.553409	0.455	0.034	4.35932e-56	Prolif	Ulbp1
3.79744e-33	0.552862	0.582	0.091	7.26982e-29	Prolif	Gm13889
9.31633e-24	0.551033	0.545	0.107	1.78352e-19	Prolif	Kit
6.50508e-08	0.55022	0.909	0.609	0.00124533	Prolif	Sec61b
3.41176e-12	0.549693	0.891	0.412	6.53147e-08	Prolif	Prelid1
3.29778e-15	0.549611	0.655	0.208	6.31327e-11	Prolif	Anxa6
6.92928e-32	0.548289	0.636	0.114	1.32654e-27	Prolif	Hmgb3
0	0.547341	0.382	0.001	0	Prolif	Cep55
2.71927e-16	0.547227	0.636	0.191	5.20578e-12	Prolif	Orc6
4.34545e-242	0.544941	0.436	0.007	8.31892e-238	Prolif	Gas2l3
6.70103e-24	0.542153	0.782	0.202	1.28285e-19	Prolif	Rpa3
0	0.540333	0.418	0.004	0	Prolif	Ect2
1.49432e-09	0.538541	0.836	0.539	2.86073e-05	Prolif	Ppic
8.05072e-12	0.538361	0.891	0.432	1.54123e-07	Prolif	Pdap1
5.12324e-11	0.535845	0.8	0.344	9.80793e-07	Prolif	Bub3
0	0.535839	0.382	0.003	0	Prolif	Anln
5.32811e-10	0.532879	0.8	0.394	1.02001e-05	Prolif	Rad21
2.26618e-10	0.532072	0.618	0.233	4.33838e-06	Prolif	Map1b
4.37673e-06	0.531077	0.618	0.293	0.0837881	Prolif	Baz1b
1.04918e-11	0.529311	0.782	0.351	2.00856e-07	Prolif	Lsm5
4.22389e-12	0.525495	0.945	0.779	8.08622e-08	Prolif	Atp5g2
0	0.52332	0.491	0.003	0	Prolif	Rad51
1.76445e-06	0.521448	0.891	0.655	0.0337787	Prolif	Rhoc
3.97039e-09	0.518908	0.964	0.821	7.60092e-05	Prolif	Gapdh
9.04773e-13	0.517935	0.818	0.359	1.7321e-08	Prolif	Nme1
0	0.517387	0.455	0.003	0	Prolif	Sgo1
1.10132e-16	0.517367	0.636	0.179	2.10837e-12	Prolif	Myh10
5.08055e-14	0.516316	0.618	0.196	9.7262e-10	Prolif	Myef2
9.27409e-10	0.51614	0.873	0.609	1.77543e-05	Prolif	Mtch1
2.35778e-11	0.515878	0.982	0.874	4.51373e-07	Prolif	Prdx1
2.12897e-11	0.514148	0.964	0.747	4.0757e-07	Prolif	Arf5
2.34079e-76	0.512373	0.455	0.027	4.4812e-72	Prolif	Mcm5
2.63891e-17	0.510658	0.618	0.166	5.05193e-13	Prolif	Maz
4.70385e-12	0.510291	0.982	0.944	9.00505e-08	Prolif	Gnai2
6.10885e-08	0.50994	0.909	0.785	0.00116948	Prolif	S100a10
8.00684e-11	0.508146	0.636	0.24	1.53283e-06	Prolif	Slc29a1
6.83919e-12	0.50706	0.782	0.317	1.30929e-07	Prolif	Ddah2
1.06698e-16	0.505664	0.491	0.115	2.04263e-12	Prolif	Oxct1
1.90119e-10	0.505421	0.782	0.384	3.63964e-06	Prolif	Rbbp4
3.55833e-13	0.503135	0.691	0.245	6.81207e-09	Prolif	Psip1
1.27633e-56	0.501988	0.491	0.042	2.44341e-52	Prolif	Ezh2
9.07909e-22	0.499495	0.418	0.074	1.7381e-17	Prolif	Zfp367
3.10663e-12	0.498865	0.745	0.3	5.94733e-08	Prolif	Gnb4
6.08741e-15	0.494804	0.764	0.261	1.16537e-10	Prolif	N4bp3
8.32885e-11	0.49449	0.8	0.37	1.59447e-06	Prolif	Lsm6
1.04849e-08	0.494131	0.909	0.545	0.000200722	Prolif	Minos1
6.63149e-06	0.493827	0.855	0.706	0.126953	Prolif	Npm1
2.30076e-08	0.493242	0.964	0.929	0.000440457	Prolif	Rps2
1.73389e-09	0.491001	0.927	0.601	3.31937e-05	Prolif	Arpp19
7.51454e-18	0.490558	0.509	0.12	1.43858e-13	Prolif	Casp3
0	0.489496	0.364	0.002	0	Prolif	Cenpp
7.46489e-11	0.488874	0.945	0.735	1.42908e-06	Prolif	Sec61g
2.26756e-06	0.488289	0.855	0.557	0.0434102	Prolif	Prnp
1.62089e-12	0.485865	0.836	0.353	3.10304e-08	Prolif	Erh
2.03719e-28	0.485842	0.509	0.084	3.9e-24	Prolif	Mcm6
2.36142e-08	0.483795	0.855	0.514	0.00045207	Prolif	Snrpd2
6.01712e-62	0.483659	0.473	0.036	1.15192e-57	Prolif	Rad51ap1
1.83705e-15	0.481746	0.6	0.175	3.51685e-11	Prolif	Siva1
3.06736e-07	0.479896	0.673	0.339	0.00587216	Prolif	H1f0
2.21931e-10	0.479524	0.964	0.935	4.24866e-06	Prolif	Rplp0
1.1453e-09	0.478985	0.964	0.842	2.19257e-05	Prolif	Elob
9.9427e-13	0.478406	0.636	0.223	1.90343e-08	Prolif	Mcam
8.05025e-11	0.478023	0.691	0.285	1.54114e-06	Prolif	Coro1b
9.85812e-11	0.476969	0.764	0.318	1.88724e-06	Prolif	Knop1
3.26293e-09	0.476279	0.873	0.497	6.24656e-05	Prolif	Tmem176b
2.25627e-06	0.474807	0.818	0.493	0.0431939	Prolif	Zfp91
6.40807e-06	0.474706	0.218	0.063	0.122676	Prolif	Cxcl10
3.27695e-18	0.474033	0.418	0.083	6.27339e-14	Prolif	Mcm4
4.57464e-19	0.472916	0.709	0.197	8.7577e-15	Prolif	Lsm3
9.41789e-17	0.472544	0.673	0.184	1.80296e-12	Prolif	Trim28
8.06665e-11	0.472235	0.709	0.273	1.54428e-06	Prolif	Dazap1
0	0.471968	0.382	0.002	0	Prolif	Dlgap5
3.44979e-16	0.471943	0.691	0.211	6.60428e-12	Prolif	Nudt21
0	0.471093	0.327	0.002	0	Prolif	Brca1
0	0.470245	0.4	0	0	Prolif	Iqgap3
1.639e-11	0.470089	0.345	0.084	3.13769e-07	Prolif	Cep295
5.8567e-07	0.47005	0.964	0.779	0.0112121	Prolif	Anxa5
0	0.469516	0.436	0.004	0	Prolif	Arhgap11a
5.19049e-58	0.469144	0.509	0.044	9.93667e-54	Prolif	Cd109
1.97328e-08	0.468946	0.855	0.448	0.000377765	Prolif	Kdelr2
4.0082e-11	0.468592	0.982	0.851	7.67329e-07	Prolif	Cox7a2
5.76799e-09	0.468315	0.727	0.312	0.000110422	Prolif	Cenpx
0	0.468152	0.364	0.002	0	Prolif	Kifc1
8.53704e-10	0.467602	0.909	0.552	1.63433e-05	Prolif	Raly
7.09235e-110	0.466724	0.364	0.012	1.35776e-105	Prolif	Ndc80
1.79752e-24	0.465378	0.582	0.117	3.44117e-20	Prolif	Rangap1
1.49951e-06	0.465241	0.927	0.724	0.0287066	Prolif	Marcks
2.61164e-20	0.464449	0.436	0.085	4.99972e-16	Prolif	Mcm3
0	0.463839	0.418	0.001	0	Prolif	Neil3
0	0.46291	0.382	0.002	0	Prolif	Asf1b
3.27752e-08	0.462394	0.927	0.593	0.000627449	Prolif	Reep5
9.57621e-27	0.462153	0.436	0.066	1.83327e-22	Prolif	Dbf4
9.19476e-11	0.461455	0.945	0.44	1.76025e-06	Prolif	Eny2
4.05236e-08	0.461257	0.945	0.591	0.000775784	Prolif	Mrpl33
2.33008e-45	0.460896	0.436	0.042	4.4607e-41	Prolif	Ptchd4
1.90993e-12	0.458736	0.691	0.26	3.65637e-08	Prolif	Ssna1
0	0.457199	0.364	0.002	0	Prolif	Plk1
1.38975e-140	0.452388	0.273	0.005	2.66054e-136	Prolif	Aurka
5.93131e-10	0.451707	0.945	0.555	1.13549e-05	Prolif	Atp5o.1
1.35708e-44	0.449676	0.4	0.036	2.59799e-40	Prolif	Fen1
2.22257e-63	0.44958	0.509	0.04	4.25488e-59	Prolif	Dck
1.12186e-76	0.448702	0.582	0.043	2.14768e-72	Prolif	Nrm
2.25042e-09	0.445006	0.855	0.443	4.30821e-05	Prolif	Ptp4a3
5.13407e-07	0.444668	0.836	0.491	0.00982867	Prolif	Lmna
1.89844e-09	0.444445	0.509	0.188	3.63437e-05	Prolif	Hjurp
4.19791e-10	0.442561	0.727	0.328	8.03647e-06	Prolif	Mrpl51
2.4629e-13	0.441857	0.473	0.13	4.71498e-09	Prolif	Cdkn2c
2.26308e-06	0.438517	0.836	0.506	0.0433243	Prolif	Hnrnpd
2.10226e-08	0.43586	0.782	0.389	0.000402457	Prolif	Ap2s1
2.00738e-41	0.435714	0.564	0.072	3.84293e-37	Prolif	Tfdp1
2.53092e-09	0.435251	0.982	0.956	4.84519e-05	Prolif	Rpl39
5.09455e-09	0.434467	0.691	0.305	9.75301e-05	Prolif	Pa2g4
1.45178e-07	0.432585	0.964	0.689	0.00277928	Prolif	Snrpb
1.17652e-84	0.432074	0.127	0.002	2.25233e-80	Prolif	Chga
2.35988e-08	0.431842	0.927	0.619	0.000451776	Prolif	Usmg5
0	0.431437	0.418	0.004	0	Prolif	Mns1
4.06499e-08	0.430189	0.909	0.565	0.000778202	Prolif	Psmb2
5.30308e-14	0.429682	0.782	0.285	1.01522e-09	Prolif	Pgk1
1.62022e-14	0.429648	0.655	0.206	3.10174e-10	Prolif	Snrpa1
2.77858e-05	0.429377	0.927	0.761	0.531932	Prolif	Srsf3
1.17513e-20	0.429058	0.4	0.072	2.24968e-16	Prolif	Hist1h4d
4.37609e-10	0.428616	0.745	0.327	8.3776e-06	Prolif	Galnt1
5.10749e-271	0.428436	0.2	0.001	9.77779e-267	Prolif	Psrc1
2.01828e-18	0.428299	0.527	0.125	3.8638e-14	Prolif	Topbp1
2.5908e-07	0.427849	0.818	0.508	0.00495983	Prolif	Plxnd1
5.12893e-08	0.42766	0.8	0.446	0.000981881	Prolif	Vdac3
9.87595e-09	0.427514	0.873	0.452	0.000189065	Prolif	Cbx1
7.23613e-06	0.426113	0.836	0.573	0.138529	Prolif	Cyba
2.21293e-09	0.425348	0.745	0.346	4.23643e-05	Prolif	Thoc7
3.4779e-22	0.424771	0.582	0.125	6.65808e-18	Prolif	Nxt1
1.40225e-07	0.423237	0.945	0.675	0.00268446	Prolif	Hnrnpu
7.43689e-30	0.42255	0.491	0.073	1.42372e-25	Prolif	Tubg1
0	0.421468	0.345	0	0	Prolif	Depdc1a
7.36737e-07	0.420018	0.927	0.644	0.0141041	Prolif	Ppp1ca
3.78683e-23	0.419465	0.582	0.119	7.2495e-19	Prolif	Slc24a5
1.75269e-07	0.419429	0.909	0.652	0.00335535	Prolif	Eif2s2
4.66262e-08	0.415783	0.964	0.903	0.000892613	Prolif	Cox8a
8.08471e-08	0.415294	0.655	0.304	0.00154774	Prolif	Cdk4
6.58487e-05	0.414586	0.836	0.499	1	Prolif	Rer1
2.48982e-10	0.410579	0.691	0.274	4.76652e-06	Prolif	Pim1
1.00109e-07	0.410357	0.782	0.411	0.00191649	Prolif	Pxdn
2.87753e-16	0.410311	0.545	0.139	5.50875e-12	Prolif	Exosc8
8.19227e-16	0.409772	0.364	0.072	1.56833e-11	Prolif	Rpa1
2.0247e-09	0.409355	0.655	0.276	3.87609e-05	Prolif	Bola2
4.51089e-10	0.408342	0.436	0.134	8.63565e-06	Prolif	Itih5
1.07525e-11	0.407965	0.745	0.292	2.05846e-07	Prolif	Lsm4
9.94666e-13	0.407051	0.436	0.118	1.90419e-08	Prolif	G2e3
1.35111e-06	0.406154	0.455	0.179	0.0258657	Prolif	Acot7
2.34134e-06	0.40594	0.8	0.468	0.0448226	Prolif	Abracl
5.17686e-06	0.405655	0.764	0.483	0.0991058	Prolif	Pkm
5.50784e-07	0.405543	0.8	0.438	0.0105442	Prolif	Ube2n
9.46003e-09	0.405139	0.982	0.907	0.000181103	Prolif	Cfl1
1.24308e-07	0.404308	0.891	0.492	0.00237975	Prolif	Smad1
5.86147e-07	0.403352	0.873	0.495	0.0112212	Prolif	Manf
1.51432e-08	0.401834	0.655	0.277	0.000289901	Prolif	Trp53
5.32709e-24	0.401473	0.291	0.034	1.01982e-19	Prolif	Brip1
7.98326e-09	0.400029	0.582	0.212	0.000152832	Prolif	Sf3b3
0.000232585	0.399961	0.564	0.312	1	Prolif	Tcf3
6.58026e-07	0.399907	0.891	0.516	0.0125972	Prolif	Trp53i11
1.99375e-08	0.39922	0.927	0.932	0.000381683	Prolif	Rpl15
1.12479e-21	0.398749	0.673	0.151	2.15331e-17	Prolif	Prelid3b
4.71259e-08	0.398505	0.873	0.455	0.000902179	Prolif	Sap18
8.39993e-09	0.398471	0.873	0.451	0.000160808	Prolif	U2af1
2.63605e-11	0.398376	0.709	0.266	5.04645e-07	Prolif	Flna
2.23119e-08	0.397749	0.964	0.69	0.00042714	Prolif	Uqcr10
9.18005e-20	0.397041	0.364	0.061	1.75743e-15	Prolif	Cit
0	0.39612	0.291	0	0	Prolif	Hist1h3c
8.77472e-260	0.395556	0.327	0.003	1.67983e-255	Prolif	Knstrn
5.00204e-14	0.39507	0.709	0.229	9.57591e-10	Prolif	Nin
1.99805e-06	0.394865	0.836	0.423	0.0382507	Prolif	Cetn3
1.11823e-11	0.393862	0.618	0.209	2.14074e-07	Prolif	Elof1
2.05808e-08	0.393669	0.964	0.777	0.000393998	Prolif	Hnrnpf
0.00450171	0.393654	0.545	0.308	1	Prolif	Srgap2
1.04284e-101	0.393239	0.236	0.005	1.99642e-97	Prolif	C330027C09Rik
1.34681e-51	0.392676	0.218	0.009	2.57834e-47	Prolif	Hist2h2ac
1.08722e-11	0.391821	0.6	0.201	2.08137e-07	Prolif	Meox1
2.37265e-14	0.391096	0.564	0.156	4.5422e-10	Prolif	Il2rg
2.40889e-07	0.390497	0.964	0.739	0.00461157	Prolif	Serbp1
7.59212e-25	0.390113	0.418	0.063	1.45344e-20	Prolif	Col28a1
3.27286e-14	0.389929	0.6	0.178	6.26557e-10	Prolif	Idh2
7.00166e-12	0.389337	0.618	0.203	1.3404e-07	Prolif	Cbfb
0	0.389098	0.255	0	0	Prolif	Arhgef39
1.36919e-07	0.387988	0.764	0.386	0.00262118	Prolif	Fundc2
2.27629e-18	0.386754	0.455	0.092	4.35774e-14	Prolif	Pold3
4.98872e-14	0.386167	0.509	0.138	9.55041e-10	Prolif	Nde1
2.60766e-07	0.385141	0.727	0.342	0.0049921	Prolif	Supt16
7.30676e-17	0.385057	0.6	0.159	1.39881e-12	Prolif	Ddx39
1.68536e-10	0.38462	0.727	0.296	3.22646e-06	Prolif	Lsm8
1.93251e-08	0.383571	0.8	0.386	0.00036996	Prolif	Snrpc
3.05318e-09	0.383278	0.582	0.214	5.845e-05	Prolif	Pgp
6.21404e-15	0.383236	0.673	0.204	1.18962e-10	Prolif	Sae1
1.16623e-10	0.382951	0.564	0.198	2.23264e-06	Prolif	Ccdc25
4.60607e-07	0.382597	1	0.931	0.00881786	Prolif	Rps26
5.96174e-07	0.382433	0.927	0.704	0.0114132	Prolif	Atp5k
3.81959e-11	0.381994	0.618	0.215	7.31222e-07	Prolif	Actl6a
7.93629e-07	0.381335	0.655	0.292	0.0151932	Prolif	Ing1
1.33097e-09	0.380575	0.709	0.299	2.54801e-05	Prolif	Nasp
3.68352e-13	0.379193	0.673	0.227	7.05172e-09	Prolif	Psmd14
9.89947e-11	0.379157	0.473	0.153	1.89515e-06	Prolif	Ckap5
2.71712e-11	0.378944	0.636	0.232	5.20165e-07	Prolif	Sox4
1.36979e-07	0.378791	0.855	0.485	0.00262232	Prolif	Ube2i
3.04021e-06	0.378294	0.782	0.419	0.0582018	Prolif	Sin3b
8.42075e-14	0.377339	0.509	0.141	1.61207e-09	Prolif	Lurap1l
1.79287e-07	0.37733	0.855	0.527	0.00343226	Prolif	Actr3
9.42172e-12	0.377206	0.455	0.125	1.80369e-07	Prolif	Pih1d1
2.11756e-07	0.376208	0.8	0.385	0.00405385	Prolif	Lrrfip1
2.11799e-09	0.37556	0.691	0.271	4.05467e-05	Prolif	Pin1
1.42482e-10	0.375415	0.618	0.212	2.72767e-06	Prolif	Snrpa
5.1336e-06	0.375272	0.945	0.707	0.0982777	Prolif	Arhgdia
4.63475e-56	0.375067	0.2	0.007	8.87276e-52	Prolif	Mastl
5.85897e-06	0.374807	0.891	0.717	0.112164	Prolif	Ywhae
3.06539e-10	0.374779	0.745	0.302	5.86839e-06	Prolif	Vdac1
6.23026e-10	0.374512	0.473	0.149	1.19272e-05	Prolif	Lamb1
4.02991e-06	0.372879	0.909	0.687	0.0771487	Prolif	Rps27l
7.83374e-21	0.371288	0.527	0.109	1.49969e-16	Prolif	Hat1
7.37368e-12	0.371182	0.745	0.277	1.41162e-07	Prolif	Mrpl57
9.98896e-68	0.371082	0.364	0.02	1.91229e-63	Prolif	Dhfr
5.09349e-08	0.371077	0.945	0.874	0.000975097	Prolif	Gng5
0	0.370869	0.345	0.002	0	Prolif	Foxm1
3.68505e-07	0.370342	0.836	0.491	0.00705467	Prolif	Srsf7
1.33507e-08	0.370194	1	0.957	0.000255586	Prolif	Rpl32
4.2559e-05	0.3682	0.927	0.796	0.81475	Prolif	Hsp90b1
0	0.367409	0.309	0.001	0	Prolif	Cdca2
5.44439e-06	0.367165	0.927	0.838	0.104227	Prolif	Itgb1
2.86991e-34	0.367157	0.309	0.028	5.49415e-30	Prolif	Mcm2
1.35051e-06	0.36575	0.8	0.407	0.0258542	Prolif	Bag1
1.13313e-12	0.364938	0.382	0.09	2.16927e-08	Prolif	Tnip1
3.2828e-05	0.36448	0.655	0.341	0.628459	Prolif	Lama4
2.63256e-05	0.363897	0.927	0.59	0.503978	Prolif	Dstn
9.18715e-08	0.363401	0.945	0.85	0.00175879	Prolif	Naca
2.22392e-55	0.36328	0.418	0.031	4.25747e-51	Prolif	Rfc4
8.79484e-97	0.362999	0.327	0.011	1.68368e-92	Prolif	Tcf19
8.80694e-28	0.362857	0.382	0.049	1.686e-23	Prolif	Cdca4
1.09816e-06	0.362575	0.818	0.423	0.0210232	Prolif	Ppp1cc
8.79736e-75	0.3618	0.345	0.016	1.68417e-70	Prolif	Cdt1
1.02646e-06	0.361542	0.909	0.71	0.0196506	Prolif	Sept7
0	0.361387	0.255	0.001	0	Prolif	Stil
4.3164e-16	0.361359	0.6	0.163	8.26331e-12	Prolif	Hmgn5
2.2451e-09	0.361204	0.527	0.188	4.29801e-05	Prolif	F2r
3.30969e-07	0.360964	0.782	0.427	0.00633607	Prolif	Cmpk1
0.000775526	0.360644	0.855	0.53	1	Prolif	Tpm1
3.12155e-202	0.357567	0.327	0.004	5.97589e-198	Prolif	Bub1b
6.26683e-121	0.35751	0.418	0.014	1.19972e-116	Prolif	Gins2
1.26464e-07	0.356957	0.836	0.41	0.00242104	Prolif	Tomm22
8.33136e-07	0.356751	0.891	0.541	0.0159496	Prolif	Sfr1
1.72825e-07	0.356639	0.855	0.475	0.00330856	Prolif	Mrpl20
9.37886e-10	0.356599	0.527	0.176	1.79549e-05	Prolif	Txnl4a
8.6858e-20	0.356182	0.4	0.072	1.66281e-15	Prolif	Rfc3
7.57367e-17	0.355505	0.582	0.148	1.4499e-12	Prolif	Timm50
3.14044e-07	0.355067	0.564	0.229	0.00601206	Prolif	Adgre5
4.02229e-12	0.354063	0.509	0.147	7.70028e-08	Prolif	Ncaph2
0	0.353784	0.291	0	0	Prolif	Melk
2.03121e-43	0.353255	0.473	0.049	3.88855e-39	Prolif	Jpt2
4.94695e-08	0.352603	0.982	0.927	0.000947044	Prolif	Rpl35
1.22992e-08	0.35239	0.964	0.924	0.000235455	Prolif	Rpl29
2.41232e-10	0.352294	0.655	0.247	4.61815e-06	Prolif	Snrpb2
1.07146e-19	0.352253	0.364	0.061	2.05121e-15	Prolif	Rpa2
0	0.352083	0.327	0	0	Prolif	Bub1
2.28893e-14	0.351573	0.545	0.148	4.38192e-10	Prolif	Hmgn3
1.24178e-18	0.351365	0.455	0.092	2.37727e-14	Prolif	Cmc2
7.65952e-13	0.349793	0.6	0.183	1.46634e-08	Prolif	Xpo1
4.99043e-25	0.349481	0.273	0.03	9.55369e-21	Prolif	Lmnb2
4.79716e-84	0.349378	0.418	0.021	9.18368e-80	Prolif	Rfc5
1.55463e-32	0.348787	0.436	0.054	2.97618e-28	Prolif	Gmfg
8.54037e-06	0.348564	0.909	0.806	0.163497	Prolif	Sumo2
8.94169e-08	0.348301	0.836	0.418	0.0017118	Prolif	Morf4l2
1.72862e-10	0.348293	0.582	0.191	3.30926e-06	Prolif	Srrt
0.00201503	0.347621	0.418	0.211	1	Prolif	Casp7
5.22356e-19	0.34712	0.309	0.047	9.99999e-15	Prolif	Nav2
1.10721e-06	0.345937	0.727	0.399	0.0211964	Prolif	Dhx15
2.71537e-05	0.344758	0.673	0.394	0.51983	Prolif	Lbr
0	0.344261	0.255	0.001	0	Prolif	Kif20a
1.11881e-06	0.343654	0.945	0.776	0.0214186	Prolif	Eif4a1
1.02342e-08	0.343645	0.527	0.202	0.000195923	Prolif	Nhp2
5.97749e-18	0.343521	0.255	0.035	1.14433e-13	Prolif	Cdc25b
6.84893e-10	0.3434	0.345	0.094	1.31116e-05	Prolif	Samd1
1.12553e-17	0.343372	0.145	0.012	2.15471e-13	Prolif	Il4i1
1.14352e-57	0.343201	0.418	0.03	2.18916e-53	Prolif	Ncaph
7.75272e-15	0.343125	0.418	0.093	1.48418e-10	Prolif	Odf2
7.61873e-10	0.342869	0.727	0.284	1.45853e-05	Prolif	Bik
2.74256e-13	0.342596	0.636	0.203	5.25036e-09	Prolif	Tcerg1
4.003e-15	0.342008	0.436	0.095	7.66334e-11	Prolif	Arhgef26
1.33562e-05	0.341799	0.527	0.244	0.25569	Prolif	Mrps12
5.2348e-20	0.341139	0.418	0.076	1.00215e-15	Prolif	Ppil1
2.93713e-35	0.340315	0.273	0.021	5.62284e-31	Prolif	Brca2
1.65138e-114	0.339778	0.273	0.006	3.1614e-110	Prolif	Ube2t
5.86647e-14	0.339717	0.6	0.172	1.12308e-09	Prolif	Hpf1
6.81987e-64	0.339354	0.273	0.012	1.3056e-59	Prolif	Mms22l
2.38419e-07	0.339054	0.727	0.344	0.0045643	Prolif	Cct5
0.000932556	0.338981	0.945	0.851	1	Prolif	Ptms
3.60111e-09	0.338641	0.673	0.267	6.89396e-05	Prolif	Tpd52l2
0.00524025	0.338236	0.164	0.066	1	Prolif	Men1
0.000367658	0.337875	0.927	0.689	1	Prolif	Kif5b
8.56486e-40	0.337444	0.382	0.036	1.63966e-35	Prolif	Pola1
6.07325e-47	0.337262	0.309	0.02	1.16266e-42	Prolif	Fam83d
2.48388e-06	0.337218	0.927	0.873	0.0475514	Prolif	Cox7c
1.29971e-08	0.336372	0.782	0.373	0.000248817	Prolif	Ddx39b
3.12502e-33	0.336305	0.436	0.053	5.98255e-29	Prolif	Nup37
1.45395e-08	0.334691	0.745	0.324	0.000278344	Prolif	Tcp1
0	0.334374	0.309	0.002	0	Prolif	E2f2
3.1484e-10	0.333876	0.655	0.237	6.02731e-06	Prolif	Cbx5
6.1441e-07	0.333537	0.818	0.454	0.0117623	Prolif	Hprt
6.26373e-10	0.333373	0.545	0.182	1.19913e-05	Prolif	Hist1h1c
8.80005e-06	0.332446	0.745	0.429	0.168468	Prolif	Tceal9
6.43425e-14	0.332304	0.364	0.08	1.23177e-09	Prolif	Srm
2.98576e-07	0.330856	0.709	0.346	0.00571595	Prolif	Rbbp7
2.95021e-06	0.330729	0.891	0.534	0.0564789	Prolif	Srp9
1.74047e-26	0.330207	0.273	0.028	3.33196e-22	Prolif	E2f1
3.08152e-05	0.33004	0.927	0.732	0.589925	Prolif	Ubl5
1.22369e-08	0.329831	0.564	0.219	0.000234263	Prolif	Med30
3.30188e-40	0.329411	0.327	0.027	6.32112e-36	Prolif	Adamts7
1.16841e-11	0.329183	0.418	0.112	2.23681e-07	Prolif	Creb5
1.42119e-05	0.328838	0.855	0.584	0.272073	Prolif	Ptges3
2.30963e-20	0.328706	0.455	0.086	4.42155e-16	Prolif	Ppih
6.01251e-06	0.328544	0.945	0.9	0.115103	Prolif	Serf2
5.62578e-11	0.32806	0.673	0.24	1.077e-06	Prolif	Dpy30
0.000103152	0.327954	1	0.834	1	Prolif	Bst2
7.42946e-28	0.327723	0.436	0.062	1.4223e-23	Prolif	Eri1
2.65515e-07	0.327472	0.945	0.81	0.00508302	Prolif	Hnrnpk
2.14074e-11	0.326966	0.709	0.252	4.09823e-07	Prolif	Naa50
9.70389e-09	0.326485	0.618	0.251	0.000185771	Prolif	Mgat4b
4.75063e-07	0.326188	0.909	0.508	0.0090946	Prolif	Rpl36al
8.96007e-107	0.324848	0.364	0.012	1.71532e-102	Prolif	Nt5dc2
5.33172e-05	0.324806	0.927	0.672	1	Prolif	Krtcap2
6.66178e-07	0.323961	0.982	0.953	0.0127533	Prolif	H3f3a
0.00157709	0.323523	0.964	0.89	1	Prolif	Crip1
2.3327e-05	0.323431	0.836	0.536	0.446573	Prolif	Tma7
1.15137e-05	0.32237	0.818	0.568	0.220418	Prolif	Vdac2
6.69088e-06	0.322204	0.964	0.797	0.12809	Prolif	Gnb2
2.33056e-07	0.322186	0.691	0.316	0.00446162	Prolif	Abcf1
1.26905e-06	0.321998	0.855	0.467	0.0242946	Prolif	Magoh
0	0.321776	0.364	0	0	Prolif	Ska1
1.83159e-39	0.321141	0.291	0.022	3.5064e-35	Prolif	Hist1h4i
4.73108e-18	0.320907	0.636	0.158	9.05718e-14	Prolif	Mzt1
1.32624e-09	0.320848	0.8	0.335	2.53895e-05	Prolif	Dnajc19
0.000111926	0.320437	0.727	0.395	1	Prolif	Taf1d
1.90891e-07	0.320277	0.545	0.207	0.00365443	Prolif	Coro1c
2.162e-05	0.320001	0.855	0.508	0.413893	Prolif	Sf3b2
1.23365e-13	0.319571	0.4	0.093	2.36169e-09	Prolif	Nans
2.58143e-16	0.319463	0.345	0.064	4.94189e-12	Prolif	Rbl1
4.35363e-09	0.319451	0.6	0.231	8.33459e-05	Prolif	Mrpl21
1.3553e-29	0.31882	0.345	0.039	2.59459e-25	Prolif	Kpna2
1.87571e-12	0.318757	0.309	0.066	3.59087e-08	Prolif	Cd82
3.44563e-09	0.318322	0.327	0.088	6.59632e-05	Prolif	Tppp
8.30192e-07	0.318283	0.8	0.388	0.0158932	Prolif	Fubp1
3.26016e-31	0.318264	0.255	0.021	6.24125e-27	Prolif	Lin9
1.62068e-07	0.318175	0.655	0.27	0.00310262	Prolif	Tardbp
1.27956e-17	0.317204	0.364	0.066	2.4496e-13	Prolif	Wdr76
1.22271e-10	0.316986	0.491	0.146	2.34077e-06	Prolif	Smn1
0	0.316314	0.327	0.002	0	Prolif	Shcbp1
2.01686e-05	0.31553	0.982	0.864	0.386108	Prolif	Arpc3
1.22479e-07	0.314419	0.782	0.366	0.00234474	Prolif	Raph1
8.11833e-06	0.314358	0.545	0.237	0.155417	Prolif	Pds5a
1.61045e-06	0.314272	0.691	0.328	0.0308305	Prolif	Aimp1
2.58859e-06	0.314005	0.982	0.877	0.049556	Prolif	Crip2
3.64948e-06	0.313966	0.782	0.412	0.0698656	Prolif	Hp1bp3
4.35049e-08	0.313938	0.727	0.337	0.000832857	Prolif	Commd1
6.00699e-15	0.313909	0.564	0.146	1.14998e-10	Prolif	Pbdc1
4.66709e-06	0.313535	0.909	0.591	0.0893468	Prolif	Eif3c
1.07473e-05	0.313186	0.964	0.973	0.205745	Prolif	Myl6
7.2495e-06	0.313155	0.673	0.314	0.138784	Prolif	Zc3h13
1.98554e-09	0.311934	0.491	0.164	3.80112e-05	Prolif	Cdc42se1
8.51217e-06	0.311574	0.855	0.574	0.162957	Prolif	Prdx2
2.46685e-06	0.311104	0.745	0.384	0.0472255	Prolif	Snrpd3
1.16839e-12	0.310847	0.4	0.098	2.23677e-08	Prolif	Cxcr4
0	0.310769	0.236	0.001	0	Prolif	Pask
0.000290499	0.310592	0.491	0.241	1	Prolif	C1qbp
0	0.309769	0.236	0	0	Prolif	Sapcd2
4.52472e-10	0.309527	0.509	0.162	8.66213e-06	Prolif	Rbm28
0.00614321	0.308815	0.2	0.086	1	Prolif	Tmem161b
0.000103308	0.308779	0.909	0.713	1	Prolif	Eif5a
4.91808e-08	0.308296	0.745	0.349	0.000941518	Prolif	Sf3b5
3.71464e-18	0.308166	0.527	0.118	7.11131e-14	Prolif	Cda
2.85968e-07	0.3065	0.982	0.953	0.00547458	Prolif	Rpl6
1.03979e-06	0.306434	0.8	0.421	0.0199057	Prolif	Anapc5
0.000602604	0.306241	0.891	0.624	1	Prolif	Pcbp1
7.17225e-09	0.30565	0.782	0.337	0.000137305	Prolif	Slirp
8.69211e-07	0.304889	0.982	0.879	0.0166402	Prolif	Rps17
1.42032e-06	0.304817	0.818	0.438	0.0271905	Prolif	Cct2
7.85026e-08	0.304338	0.8	0.368	0.00150285	Prolif	Tsen34
2.55169e-08	0.304234	0.418	0.138	0.000488495	Prolif	Pcnt
0	0.304211	0.236	0	0	Prolif	Cdca5
2.50741e-06	0.304148	0.582	0.273	0.0480018	Prolif	Vbp1
7.48146e-06	0.303457	0.836	0.532	0.143225	Prolif	Rtraf
4.04237e-110	0.303079	0.255	0.005	7.73871e-106	Prolif	Hist1h1d
1.01767e-07	0.302944	0.455	0.175	0.00194822	Prolif	Tcof1
5.38777e-06	0.302927	0.745	0.378	0.103143	Prolif	Akt1
2.51152e-06	0.302848	0.636	0.306	0.0480806	Prolif	Anapc13
2.20058e-06	0.302323	0.345	0.12	0.0421278	Prolif	2310009B15Rik
6.81974e-256	0.301887	0.255	0.002	1.30557e-251	Prolif	Fignl1
4.87265e-22	0.301808	0.291	0.037	9.32819e-18	Prolif	Ska2
4.9001e-09	0.3017	0.691	0.284	9.38075e-05	Prolif	Cacybp
6.2028e-06	0.300672	0.727	0.372	0.118746	Prolif	Syncrip
5.18943e-17	0.30046	0.382	0.073	9.93464e-13	Prolif	E2f7
1.5233e-05	0.300192	0.873	0.582	0.29162	Prolif	Psmb4
5.38479e-05	0.29963	0.345	0.14	1	Prolif	Cep57
4.37767e-06	0.299098	0.582	0.27	0.0838061	Prolif	Suz12
8.4912e-05	0.298449	0.8	0.513	1	Prolif	Adam10
2.58601e-21	0.298093	0.309	0.043	4.95066e-17	Prolif	Cotl1
1.36737e-179	0.298053	0.273	0.003	2.6177e-175	Prolif	Zwilch
7.63943e-07	0.297524	0.873	0.464	0.0146249	Prolif	Zcrb1
2.57394e-15	0.297474	0.509	0.122	4.92756e-11	Prolif	Rnf168
9.53437e-11	0.296473	0.364	0.093	1.82526e-06	Prolif	Pbx3
0	0.29646	0.327	0.001	0	Prolif	Cenph
6.1074e-10	0.295922	0.709	0.275	1.1692e-05	Prolif	Arpc5l
1.15276e-06	0.295451	0.673	0.3	0.0220685	Prolif	Frg1
5.24253e-05	0.295378	0.8	0.497	1	Prolif	Smarca5
3.10212e-10	0.295352	0.455	0.137	5.9387e-06	Prolif	Upp1
3.0617e-06	0.295112	0.655	0.296	0.0586133	Prolif	Ddb1
3.70323e-15	0.294888	0.291	0.051	7.08947e-11	Prolif	Rfwd3
3.69178e-05	0.294879	0.873	0.559	0.706755	Prolif	Nol7
6.1529e-189	0.294877	0.327	0.005	1.17791e-184	Prolif	Cdc45
1.47883e-05	0.29472	0.964	0.857	0.283107	Prolif	Atp5e
2.07038e-05	0.294691	0.836	0.595	0.396354	Prolif	2010107E04Rik
0.000112151	0.293538	0.927	0.597	1	Prolif	Psmb6
6.7653e-05	0.292593	0.945	0.67	1	Prolif	Psmb1
9.5811e-08	0.29183	0.636	0.267	0.00183421	Prolif	Pde8a
2.53253e-09	0.291701	0.545	0.187	4.84828e-05	Prolif	Ptpa
4.20475e-07	0.29142	0.673	0.309	0.00804957	Prolif	Ptbp1
3.18766e-05	0.291154	0.945	0.842	0.610245	Prolif	Atp5l
1.65389e-08	0.290926	0.673	0.27	0.00031662	Prolif	Rnps1
1.9491e-184	0.290923	0.255	0.003	3.73136e-180	Prolif	Dtl
0.000239138	0.290357	0.818	0.459	1	Prolif	Pebp1
1.74179e-07	0.290208	0.582	0.236	0.00333448	Prolif	Pole4
0.000556569	0.289999	0.636	0.347	1	Prolif	Sumo3
2.92334e-05	0.289964	0.927	0.785	0.559643	Prolif	Cox5a
1.46846e-05	0.289899	0.818	0.508	0.281122	Prolif	Metap2
5.55991e-06	0.289423	0.327	0.116	0.106439	Prolif	Sun2
3.4702e-22	0.289099	0.382	0.059	6.64336e-18	Prolif	Mmp14
1.64245e-69	0.289082	0.236	0.008	3.14432e-65	Prolif	Gm42031
2.11799e-05	0.288585	0.873	0.534	0.405468	Prolif	Brk1
1.13139e-10	0.288356	0.309	0.072	2.16593e-06	Prolif	Tubgcp2
1.42026e-126	0.288214	0.291	0.006	2.71895e-122	Prolif	Chaf1a
1.0338e-09	0.288112	0.655	0.233	1.97911e-05	Prolif	Ebp
6.58099e-06	0.287419	0.8	0.432	0.125986	Prolif	Ube2l3
2.69882e-05	0.287293	0.945	0.806	0.516662	Prolif	Atp5b
1.87359e-09	0.287196	0.418	0.126	3.58681e-05	Prolif	Ubr7
5.69559e-06	0.287161	0.909	0.603	0.109036	Prolif	Gdi2
0.000208738	0.287085	0.764	0.454	1	Prolif	Hras
7.88967e-06	0.287054	0.655	0.332	0.15104	Prolif	Prmt1
1.10533e-302	0.286959	0.291	0.002	2.11604e-298	Prolif	Spag5
1.63418e-05	0.286843	0.891	0.608	0.312847	Prolif	Atp5f1
8.40187e-17	0.286644	0.509	0.117	1.60845e-12	Prolif	Gpx7
9.47152e-06	0.286555	0.982	0.968	0.181323	Prolif	Rps28
7.1807e-07	0.285687	0.636	0.286	0.0137467	Prolif	Ssrp1
1.04496e-09	0.285551	0.491	0.159	2.00047e-05	Prolif	Il3ra
0.00167976	0.285386	0.582	0.341	1	Prolif	Grap
0.000361396	0.28464	0.945	0.773	1	Prolif	Arpc2
9.25524e-06	0.284315	0.491	0.21	0.177182	Prolif	Mtx2
1.81175e-07	0.284253	0.782	0.423	0.00346841	Prolif	Cd9
5.07185e-05	0.283898	0.818	0.444	0.970956	Prolif	Txnl1
2.34191e-09	0.283799	0.745	0.3	4.48334e-05	Prolif	Pfdn1
1.43883e-07	0.283779	0.509	0.194	0.0027545	Prolif	Gar1
4.00383e-18	0.282897	0.4	0.075	7.66493e-14	Prolif	Sept1
1.89818e-16	0.282686	0.345	0.064	3.63387e-12	Prolif	Haus4
4.27415e-07	0.282624	0.6	0.266	0.00818244	Prolif	Ccdc88a
1.41403e-18	0.282595	0.309	0.047	2.70701e-14	Prolif	Ctc1
2.64746e-06	0.282212	0.855	0.446	0.050683	Prolif	Timm13
1.39674e-05	0.281983	0.745	0.386	0.267392	Prolif	4930523C07Rik
1.29829e-43	0.281952	0.291	0.02	2.48545e-39	Prolif	Chaf1b
0.00213999	0.28194	0.218	0.091	1	Prolif	Skiv2l
3.52281e-17	0.281847	0.4	0.078	6.74408e-13	Prolif	Ten1
9.65505e-12	0.281301	0.418	0.107	1.84836e-07	Prolif	Ruvbl2
6.08062e-16	0.280888	0.327	0.06	1.16407e-11	Prolif	Reep4
0.000117063	0.280446	0.764	0.412	1	Prolif	Stub1
2.51393e-06	0.279466	0.309	0.101	0.0481267	Prolif	Mlec
1.93764e-08	0.27934	0.655	0.266	0.000370941	Prolif	Mrpl12
5.42232e-10	0.279212	0.327	0.084	1.03805e-05	Prolif	Sacs
3.2881e-07	0.279172	0.4	0.133	0.00629473	Prolif	Slc12a4
1.27758e-19	0.27913	0.345	0.055	2.4458e-15	Prolif	Prr5
0.000188558	0.278588	0.945	0.87	1	Prolif	Btf3
2.19297e-06	0.277735	0.673	0.317	0.0419822	Prolif	Vps36
0.000859057	0.277324	0.927	0.677	1	Prolif	Slc25a5
2.69207e-18	0.277316	0.455	0.091	5.15369e-14	Prolif	Anapc15
4.52375e-06	0.277016	0.236	0.071	0.0866027	Prolif	Lnpk
1.46231e-08	0.276447	0.636	0.251	0.000279945	Prolif	Cfap20
4.50562e-05	0.276321	0.691	0.379	0.862555	Prolif	Psmc4
3.58669e-22	0.276317	0.309	0.041	6.86635e-18	Prolif	Hist1h4h
2.1834e-11	0.276254	0.473	0.139	4.1799e-07	Prolif	Kmt5a
2.26701e-303	0.276251	0.309	0.002	4.33996e-299	Prolif	Ska3
2.86573e-05	0.275936	0.909	0.545	0.548616	Prolif	Scand1
3.00664e-05	0.275883	0.909	0.571	0.575591	Prolif	Eloc
0.000112284	0.275689	0.655	0.338	1	Prolif	Nmt1
1.465e-14	0.274997	0.418	0.093	2.8046e-10	Prolif	Vrk1
3.12789e-32	0.27401	0.255	0.02	5.98803e-28	Prolif	Mthfd2
1.12224e-05	0.273957	0.345	0.127	0.214842	Prolif	Cxxc5
0.000236028	0.273246	0.745	0.431	1	Prolif	Pcdh17
1.16749e-05	0.273156	0.745	0.389	0.223503	Prolif	Gimap4
1.33801e-12	0.272734	0.455	0.12	2.56149e-08	Prolif	Ak6
0.000622916	0.272595	0.673	0.355	1	Prolif	Emc3
4.58291e-06	0.272537	1	0.991	0.0877353	Prolif	Rpl41
7.64895e-05	0.272534	0.836	0.556	1	Prolif	Ndufa5
1.78153e-05	0.272464	0.964	0.954	0.341056	Prolif	Rps15a
4.80862e-21	0.272416	0.418	0.072	9.20563e-17	Prolif	Fam216a
2.81751e-05	0.272335	1	0.999	0.539385	Prolif	Tmsb4x
0.000197207	0.27232	0.927	0.628	1	Prolif	Mapk3
1.46435e-09	0.272182	0.618	0.227	2.80335e-05	Prolif	Kpnb1
8.46754e-05	0.272156	0.873	0.573	1	Prolif	Tmem256
2.80604e-06	0.271683	0.509	0.217	0.0537189	Prolif	Cisd1
0.000471412	0.271347	0.455	0.213	1	Prolif	Casp8ap2
6.25145e-10	0.270844	0.509	0.171	1.19678e-05	Prolif	Larp7
4.11218e-14	0.270723	0.255	0.042	7.87235e-10	Prolif	Haus6
5.20532e-05	0.270243	0.891	0.613	0.996507	Prolif	Psma2
6.37966e-05	0.270111	0.909	0.559	1	Prolif	Ndufc1
4.97477e-05	0.269793	0.455	0.2	0.95237	Prolif	Parl
2.3239e-05	0.269584	0.727	0.397	0.444888	Prolif	Ssr2
0.000486703	0.269562	0.327	0.148	1	Prolif	Ipo5
2.23085e-07	0.269515	0.618	0.259	0.00427075	Prolif	Ppp1r14b
0.00113737	0.269347	0.891	0.661	1	Prolif	Myadm
0.000129617	0.269265	0.218	0.076	1	Prolif	Armcx4
1.84922e-05	0.268893	0.836	0.463	0.354015	Prolif	Ap2m1
1.08621e-08	0.268493	0.545	0.199	0.000207944	Prolif	Rell1
1.87254e-06	0.268449	0.418	0.159	0.035848	Prolif	Emp3
4.78668e-05	0.26843	0.8	0.516	0.916362	Prolif	Actr2
0.000741307	0.268296	0.891	0.681	1	Prolif	Ndufb11
1.25865e-14	0.267792	0.436	0.101	2.40956e-10	Prolif	Mis18a
3.61785e-09	0.26747	0.564	0.196	6.926e-05	Prolif	Med19
7.88124e-06	0.266847	0.8	0.44	0.150878	Prolif	Ndufb6
0.000266269	0.266782	0.327	0.136	1	Prolif	Naf1
1.44987e-19	0.266537	0.218	0.024	2.77563e-15	Prolif	Ndc1
3.63183e-05	0.266314	0.818	0.53	0.695278	Prolif	Tmem14c
4.99307e-05	0.266201	0.636	0.32	0.955874	Prolif	Psmd2
0.00015536	0.265516	0.927	0.664	1	Prolif	Ndufb7
9.58399e-07	0.265433	0.473	0.179	0.0183476	Prolif	Nos2
1.11149e-05	0.265022	0.782	0.427	0.212783	Prolif	Anapc11
3.00487e-10	0.264924	0.509	0.163	5.75253e-06	Prolif	Prkcsh
0.000655629	0.264719	0.145	0.047	1	Prolif	Fancb
6.84981e-254	0.264438	0.327	0.003	1.31133e-249	Prolif	Cenpn
0	0.264313	0.255	0	0	Prolif	Nek2
0.00227261	0.263713	0.345	0.167	1	Prolif	Shc1
0.00275797	0.263705	0.6	0.436	1	Prolif	Adgrl2
2.86257e-29	0.263505	0.273	0.025	5.4801e-25	Prolif	Sass6
4.93517e-07	0.263456	0.964	0.957	0.00944789	Prolif	Rplp2
2.4303e-10	0.263136	0.564	0.189	4.65256e-06	Prolif	Hikeshi
3.31848e-167	0.263131	0.327	0.006	6.3529e-163	Prolif	Cenps
5.20929e-07	0.263091	0.727	0.35	0.00997267	Prolif	Hnrnpr
3.1195e-11	0.262898	0.309	0.069	5.97197e-07	Prolif	Ttc9c
3.89228e-13	0.262704	0.636	0.192	7.45138e-09	Prolif	Rbmxl1
2.1827e-67	0.262644	0.327	0.016	4.17857e-63	Prolif	Psmc3ip
2.37347e-08	0.262602	0.691	0.281	0.000454376	Prolif	Bcl7c
6.06424e-32	0.262581	0.273	0.023	1.16094e-27	Prolif	Cenpl
0.00011305	0.262268	0.636	0.337	1	Prolif	Phf5a
2.4654e-152	0.262147	0.145	0.001	4.71976e-148	Prolif	Hist1h2bb
1.1344e-10	0.262122	0.6	0.198	2.1717e-06	Prolif	Lrrc59
3.03834e-12	0.261911	0.564	0.166	5.81659e-08	Prolif	Tmem263
3.51423e-15	0.261271	0.418	0.092	6.72764e-11	Prolif	Mpp6
3.35293e-06	0.261107	0.164	0.039	0.0641886	Prolif	Mad1l1
1.00312e-06	0.260941	0.655	0.29	0.0192036	Prolif	Nt5c
0.000274865	0.260925	0.727	0.422	1	Prolif	Csnk2b
3.46628e-10	0.260586	0.255	0.054	6.63584e-06	Prolif	Cep135
0.000303563	0.26053	0.873	0.545	1	Prolif	Spcs1
2.19208e-08	0.260193	0.636	0.253	0.000419651	Prolif	Asap2
6.5032e-05	0.260013	0.818	0.452	1	Prolif	Tnfaip1
8.16311e-41	0.259695	0.345	0.029	1.56275e-36	Prolif	Impa2
0.000182199	0.259668	0.764	0.506	1	Prolif	Psma4
3.93951e-06	0.259478	0.691	0.331	0.0754181	Prolif	Tpi1
2.56649e-10	0.259343	0.418	0.114	4.91328e-06	Prolif	Ccnk
1.77538e-12	0.259319	0.327	0.071	3.3988e-08	Prolif	Sap30
0.000535386	0.258705	0.764	0.445	1	Prolif	Cwc15
6.46006e-12	0.25835	0.491	0.137	1.23671e-07	Prolif	Rfc2
1.75169e-10	0.258291	0.455	0.136	3.35344e-06	Prolif	Uchl3
2.97321e-06	0.257455	0.691	0.33	0.0569191	Prolif	Pnrc2
3.69718e-09	0.256974	0.691	0.268	7.07788e-05	Prolif	Acat1
2.01926e-06	0.256896	0.673	0.315	0.0386568	Prolif	Cnpy2
2.31085e-07	0.256276	0.418	0.152	0.0044239	Prolif	Rnpep
0.000314235	0.256272	0.618	0.329	1	Prolif	Zmat2
0.00011715	0.256075	0.364	0.148	1	Prolif	Pigyl
9.73293e-05	0.255789	0.818	0.501	1	Prolif	Bax
1.08045e-07	0.255706	0.655	0.264	0.00206842	Prolif	Ppm1g
4.18331e-10	0.255624	0.6	0.204	8.00852e-06	Prolif	Dnajc2
7.06347e-07	0.255476	0.745	0.35	0.0135223	Prolif	Cops6
5.81878e-33	0.25534	0.236	0.017	1.11395e-28	Prolif	Lcp2
0.008168	0.255276	0.727	0.528	1	Prolif	Pbrm1
0.000582092	0.255187	0.909	0.8	1	Prolif	Rpl27
1.07442e-05	0.25518	0.8	0.408	0.205686	Prolif	Sdhb
4.12018e-24	0.254967	0.327	0.042	7.88768e-20	Prolif	Prim1
3.75991e-08	0.254691	0.345	0.104	0.000719797	Prolif	Zdhhc2
2.02742e-05	0.25466	0.527	0.225	0.38813	Prolif	Cbl
3.14775e-05	0.254659	0.855	0.528	0.602604	Prolif	Polr1d
2.02199e-07	0.254585	0.945	0.954	0.00387091	Prolif	Rpl11
0.00011569	0.25456	0.727	0.402	1	Prolif	Thrap3
2.2788e-06	0.254218	1	0.953	0.0436254	Prolif	Rpl18
1.06844e-14	0.254055	0.473	0.114	2.04542e-10	Prolif	Nelfe
2.73261e-05	0.254041	0.582	0.283	0.52313	Prolif	Cnih1
6.08047e-07	0.254012	0.655	0.283	0.0116404	Prolif	Cisd2
2.35907e-30	0.253991	0.364	0.041	4.5162e-26	Prolif	Adam19
2.20968e-06	0.25375	0.709	0.355	0.0423021	Prolif	Uqcrfs1
2.73003e-05	0.253646	0.927	0.576	0.522636	Prolif	Vcp
1.6497e-06	0.253006	0.818	0.419	0.0315818	Prolif	Fam198b
2.26299e-06	0.252989	0.491	0.192	0.0433227	Prolif	Gadd45gip1
8.88813e-07	0.252812	0.745	0.344	0.0170154	Prolif	Bcas2
7.4408e-23	0.252704	0.145	0.01	1.42447e-18	Prolif	Arhgap19
1.41907e-17	0.252481	0.218	0.027	2.71666e-13	Prolif	Tmem97
8.51489e-07	0.252229	0.618	0.27	0.0163009	Prolif	Apobec3
0.000568286	0.252223	0.909	0.6	1	Prolif	Mapre1
1.3968e-05	0.251939	0.782	0.415	0.267404	Prolif	Gtf2a2
0.000752548	0.25171	0.909	0.685	1	Prolif	Ndufs5
7.41466e-05	0.251689	0.909	0.705	1	Prolif	Icam2
1.50471e-08	0.251668	0.418	0.133	0.000288062	Prolif	Magohb
1.03207e-36	0.25148	0.109	0.003	1.9758e-32	Prolif	Hist2h2bb
3.3353e-14	0.251445	0.455	0.108	6.3851e-10	Prolif	Commd10
0.000131032	0.251271	0.873	0.581	1	Prolif	Atp5g1
2.922e-11	0.251233	0.636	0.21	5.59387e-07	Prolif	Ilf2
8.33623e-07	0.251194	0.782	0.359	0.0159589	Prolif	Wdr1
1.14524e-163	0.250969	0.2	0.002	2.19245e-159	Prolif	Prr11
4.76326e-08	0.250907	0.327	0.097	0.000911879	Prolif	Zbed3
0.000308293	0.250816	0.6	0.327	1	Prolif	Smtn
3.38662e-08	0.250793	0.6	0.233	0.000648335	Prolif	Strn4
7.36854e-08	0.250504	0.673	0.272	0.00141063	Prolif	Utp3
1.14518e-05	0.250149	0.945	0.808	0.219233	Prolif	Cox5b

## Sheet: Supplementary Table 7
Supplementary Table 7 - Number of genes showing improved expression in the 3-month reversion group in comparison to the 6-month WD time point in cap ECs.
p-adj < 0.05, |logFC|>=0.1
	Up in obesity		Down in obesity
	Restored	Not Restored	Restored	Not Restored
brain	98	30	23	8
heart	131	59	45	32
lungs	199	103	77	52
liver	542	53	498	79
kidneys	112	100	12	84
vis AT	321	50	341	60
sc AT	164	78	410	184

## Sheet: Supplementary Table 8
Supplementary Table 8 - Sequence of fluorsence probes used for FISH experiments. Pecam1 probes were labeled with Fluor Red 590, while all other probes were labeled with Quasar 670.
Stellaris Ordered
Probe Set Name	Sequence	Sequence Name	Scale	Purification	Three Mod Cat#
Pecam1-RED590	ggtgaaggagttttcctcag	Pecam1-RED590_1	30 nmol	Salt Free	3-CR590
	tttccatatggatgctgttg	Pecam1-RED590_2	30 nmol	Salt Free	3-CR590
	tcgtccttatagaacagcac	Pecam1-RED590_3	30 nmol	Salt Free	3-CR590
	gaggtgacgttatacaccat	Pecam1-RED590_4	30 nmol	Salt Free	3-CR590
	ctgaggaatgacgtagctct	Pecam1-RED590_5	30 nmol	Salt Free	3-CR590
	tcactgtgcatttgtacttc	Pecam1-RED590_6	30 nmol	Salt Free	3-CR590
	gttttttccttgttgttcag	Pecam1-RED590_7	30 nmol	Salt Free	3-CR590
	cttcacctcgtactcaatcg	Pecam1-RED590_8	30 nmol	Salt Free	3-CR590
	ggaacaattgaccgtcacga	Pecam1-RED590_9	30 nmol	Salt Free	3-CR590
	tcgcttgacaaactttgtcc	Pecam1-RED590_10	30 nmol	Salt Free	3-CR590
	cgttggaggtcttatctatc	Pecam1-RED590_11	30 nmol	Salt Free	3-CR590
	aatggggaattccatgagca	Pecam1-RED590_12	30 nmol	Salt Free	3-CR590
	aacactaacacgtggtcctg	Pecam1-RED590_13	30 nmol	Salt Free	3-CR590
	gcaatttgaatccggacagg	Pecam1-RED590_14	30 nmol	Salt Free	3-CR590
	tgacgtattcactcctgatg	Pecam1-RED590_15	30 nmol	Salt Free	3-CR590
	cagggggcttgatttcaaac	Pecam1-RED590_16	30 nmol	Salt Free	3-CR590
	actatgcacctaatgtgcag	Pecam1-RED590_17	30 nmol	Salt Free	3-CR590
	tttctgtaaactcctggacc	Pecam1-RED590_18	30 nmol	Salt Free	3-CR590
	actgagtagacagcttcact	Pecam1-RED590_19	30 nmol	Salt Free	3-CR590
	gatacggtttgattccactt	Pecam1-RED590_20	30 nmol	Salt Free	3-CR590
	gttatgttgaccatgatgct	Pecam1-RED590_21	30 nmol	Salt Free	3-CR590
	gaactctaacttcggcttgg	Pecam1-RED590_22	30 nmol	Salt Free	3-CR590
	caggacaggtccaacaactc	Pecam1-RED590_23	30 nmol	Salt Free	3-CR590
	cttctggatggtgaagttgg	Pecam1-RED590_24	30 nmol	Salt Free	3-CR590
	gatactgcgacaagaccgtc	Pecam1-RED590_25	30 nmol	Salt Free	3-CR590
	tcggcgatcttgctgaaatt	Pecam1-RED590_26	30 nmol	Salt Free	3-CR590
	aaatactgggcttcgagagc	Pecam1-RED590_27	30 nmol	Salt Free	3-CR590
	atctcagacttggcatcatg	Pecam1-RED590_28	30 nmol	Salt Free	3-CR590
	aaggtggtaagtgatgggtg	Pecam1-RED590_29	30 nmol	Salt Free	3-CR590
	agagtctggaagtcactctt	Pecam1-RED590_30	30 nmol	Salt Free	3-CR590
	gcttatctgtgaatgttgct	Pecam1-RED590_31	30 nmol	Salt Free	3-CR590
	gggtgggaatggcaattatc	Pecam1-RED590_32	30 nmol	Salt Free	3-CR590
	ctcaggatctcgctgaacac	Pecam1-RED590_33	30 nmol	Salt Free	3-CR590
	atcacaacttcatccactgg	Pecam1-RED590_34	30 nmol	Salt Free	3-CR590
	catttcacttccagactgta	Pecam1-RED590_35	30 nmol	Salt Free	3-CR590
	tctttcacagagcaccgaag	Pecam1-RED590_36	30 nmol	Salt Free	3-CR590
	tgaaacgtgattgggctcgt	Pecam1-RED590_37	30 nmol	Salt Free	3-CR590
	gtcctccttttctttgtaaa	Pecam1-RED590_38	30 nmol	Salt Free	3-CR590
	tttgttgtgccaaaacgctt	Pecam1-RED590_39	30 nmol	Salt Free	3-CR590
	ttggaggctgtacagtagta	Pecam1-RED590_40	30 nmol	Salt Free	3-CR590
	atgacaaccaccgcaatgag	Pecam1-RED590_41	30 nmol	Salt Free	3-CR590
	tattaaggtggcgatgacca	Pecam1-RED590_42	30 nmol	Salt Free	3-CR590
	ccacactaggctcagaaatc	Pecam1-RED590_43	30 nmol	Salt Free	3-CR590
	ataaccgtaatggctgttgg	Pecam1-RED590_44	30 nmol	Salt Free	3-CR590
	attctacatccatgttctgg	Pecam1-RED590_45	30 nmol	Salt Free	3-CR590
	atgagattagggtcgacctt	Pecam1-RED590_46	30 nmol	Salt Free	3-CR590
	ccgttctagagtatctgttt	Pecam1-RED590_47	30 nmol	Salt Free	3-CR590
	taagttccattaagggagcc	Pecam1-RED590_48	30 nmol	Salt Free	3-CR590
Tubb3-670	aaaaggcaggcggacagcag	Tubb3-670_1	30 nmol	RPC	3-Q670
	tgacttcacgcggctagaga	Tubb3-670_2	30 nmol	RPC	3-Q670
	tgatgacctcccagaacttg	Tubb3-670_3	30 nmol	RPC	3-Q670
	ctgagtcccctacatagttg	Tubb3-670_4	30 nmol	RPC	3-Q670
	cctcattgtagtatacgctg	Tubb3-670_5	30 nmol	RPC	3-Q670
	tgggcacatacttgtgagag	Tubb3-670_6	30 nmol	RPC	3-Q670
	gttccaagtccaccagaatg	Tubb3-670_7	30 nmol	RPC	3-Q670
	cagaccgaacactgtccatg	Tubb3-670_8	30 nmol	RPC	3-Q670
	cctgaataggtgtccaaagg	Tubb3-670_9	30 nmol	RPC	3-Q670
	caccactctgaccaaagata	Tubb3-670_10	30 nmol	RPC	3-Q670
	cacgacatctaggactgagt	Tubb3-670_11	30 nmol	RPC	3-Q670
	gcagtcacaattctcacact	Tubb3-670_12	30 nmol	RPC	3-Q670
	gtgagtgtgtcagctggaag	Tubb3-670_13	30 nmol	RPC	3-Q670
	caccttgctgatgagcagtg	Tubb3-670_14	30 nmol	RPC	3-Q670
	tgaaggtgttcatgatgcgg	Tubb3-670_15	30 nmol	RPC	3-Q670
	gacactttgggtgaaggcac	Tubb3-670_16	30 nmol	RPC	3-Q670
	actagctggtggatggacag	Tubb3-670_17	30 nmol	RPC	3-Q670
	agtaggtctcgtctgtgttc	Tubb3-670_18	30 nmol	RPC	3-Q670
	tagagggcttcattgtcgat	Tubb3-670_19	30 nmol	RPC	3-Q670
	tgagggtgcggaagcagatg	Tubb3-670_20	30 nmol	RPC	3-Q670
	cagacacaaggtggttgagg	Tubb3-670_21	30 nmol	RPC	3-Q670
	aggtggtgactccactcatg	Tubb3-670_22	30 nmol	RPC	3-Q670
	agctgaccagggaatcgaag	Tubb3-670_23	30 nmol	RPC	3-Q670
	gaacggcaccatgttcacag	Tubb3-670_24	30 nmol	RPC	3-Q670
	cgggcatgaagaagtggaga	Tubb3-670_25	30 nmol	RPC	3-Q670
	atcgaacatctgctgcgtga	Tubb3-670_26	30 nmol	RPC	3-Q670
	aggcagccatcatgttcttg	Tubb3-670_27	30 nmol	RPC	3-Q670
	cacctccttcatagacatgc	Tubb3-670_28	30 nmol	RPC	3-Q670
	aagtagctgctgttcttact	Tubb3-670_29	30 nmol	RPC	3-Q670
	ttgacgttgttggggatcca	Tubb3-670_30	30 nmol	RPC	3-Q670
	tgggatgtcacacacggcta	Tubb3-670_31	30 nmol	RPC	3-Q670
	gatgacattttgagcccacg	Tubb3-670_32	30 nmol	RPC	3-Q670
	cgtgctgttgccaatgaagg	Tubb3-670_33	30 nmol	RPC	3-Q670
	gagatgcgtttgaacagctc	Tubb3-670_34	30 nmol	RPC	3-Q670
	cggaacatggctgtgaactg	Tubb3-670_35	30 nmol	RPC	3-Q670
	tgaactccatctcatccatg	Tubb3-670_36	30 nmol	RPC	3-Q670
	gtcattcatgttgctctcgg	Tubb3-670_37	30 nmol	RPC	3-Q670
	tactgctggtactcggacac	Tubb3-670_38	30 nmol	RPC	3-Q670
	ctgcgagcaacttcacttgg	Tubb3-670_39	30 nmol	RPC	3-Q670
	cagtgtcagtagctagatgg	Tubb3-670_40	30 nmol	RPC	3-Q670
	gagctggtgagaagcaaagc	Tubb3-670_41	30 nmol	RPC	3-Q670
	aaaatggggaggacagagcc	Tubb3-670_42	30 nmol	RPC	3-Q670
	ccccgaatataaacacaacc	Tubb3-670_43	30 nmol	RPC	3-Q670
	actttattaagtatacccct	Tubb3-670_44	30 nmol	RPC	3-Q670
Sftpa1-670	ctgcaagctgtgtggatgtc	Sftpa1-670_1	30 nmol	RPC	3-Q670
	ttctcccaatcacactgcag	Sftpa1-670_2	30 nmol	RPC	3-Q670
	ctagtgacatggctactgta	Sftpa1-670_3	30 nmol	RPC	3-Q670
	aagagggtgaaggccaaaga	Sftpa1-670_4	30 nmol	RPC	3-Q670
	cttgatgccagcaacaacag	Sftpa1-670_5	30 nmol	RPC	3-Q670
	cacaaacttctgtcccattg	Sftpa1-670_6	30 nmol	RPC	3-Q670
	caaaccatggtttccgggag	Sftpa1-670_7	30 nmol	RPC	3-Q670
	ctcctttgataccatctctc	Sftpa1-670_8	30 nmol	RPC	3-Q670
	catccaggtaagctggaaac	Sftpa1-670_9	30 nmol	RPC	3-Q670
	tagagtgcagtctgaagctc	Sftpa1-670_10	30 nmol	RPC	3-Q670
	gcagaatctgatgtttgatc	Sftpa1-670_11	30 nmol	RPC	3-Q670
	aagctgaggactcccattgt	Sftpa1-670_12	30 nmol	RPC	3-Q670
	cactgacagcatggatcctt	Sftpa1-670_13	30 nmol	RPC	3-Q670
	tggtggaaaagactttatcc	Sftpa1-670_14	30 nmol	RPC	3-Q670
	atcaaagttgactgactgcc	Sftpa1-670_15	30 nmol	RPC	3-Q670
	ctctggtacacatctctcta	Sftpa1-670_16	30 nmol	RPC	3-Q670
	tttgtaatgcttgcgatggc	Sftpa1-670_17	30 nmol	RPC	3-Q670
	gtagggataggtgttgtact	Sftpa1-670_18	30 nmol	RPC	3-Q670
	agtctggccttcaatcacac	Sftpa1-670_19	30 nmol	RPC	3-Q670
	atccaggtagtggaagtctc	Sftpa1-670_20	30 nmol	RPC	3-Q670
	cagttggtgtagttcacaga	Sftpa1-670_21	30 nmol	RPC	3-Q670
	tctacacatttctctttgcc	Sftpa1-670_22	30 nmol	RPC	3-Q670
	ttatcattccatttcccatc	Sftpa1-670_23	30 nmol	RPC	3-Q670
	aaattcacaaatggccagcc	Sftpa1-670_24	30 nmol	RPC	3-Q670
	cttttcatctaattgcttga	Sftpa1-670_25	30 nmol	RPC	3-Q670
	gaggcttaaagacagtgtga	Sftpa1-670_26	30 nmol	RPC	3-Q670
	gaccagatggatcatcaaga	Sftpa1-670_27	30 nmol	RPC	3-Q670
	aaggtagttacagggtctta	Sftpa1-670_28	30 nmol	RPC	3-Q670
	ggccacaagtaaatttgctt	Sftpa1-670_29	30 nmol	RPC	3-Q670
	tggcgtaactaaggatgctt	Sftpa1-670_30	30 nmol	RPC	3-Q670
	agagtttagaagccatgtgg	Sftpa1-670_31	30 nmol	RPC	3-Q670
	ggggacactcaggattacta	Sftpa1-670_32	30 nmol	RPC	3-Q670
	tgaatgctcagatgggactc	Sftpa1-670_33	30 nmol	RPC	3-Q670
	aatcaaggttgacagtggct	Sftpa1-670_34	30 nmol	RPC	3-Q670
	aaggaagtctccatcgatct	Sftpa1-670_35	30 nmol	RPC	3-Q670
	ttccatggccacaatttata	Sftpa1-670_36	30 nmol	RPC	3-Q670
	agcaggcactttctatgtaa	Sftpa1-670_37	30 nmol	RPC	3-Q670
	gaagaagggttgaagggtcc	Sftpa1-670_38	30 nmol	RPC	3-Q670
	aaatcttgggaccatgagct	Sftpa1-670_39	30 nmol	RPC	3-Q670
	aaattccctatggctatctt	Sftpa1-670_40	30 nmol	RPC	3-Q670
sftpb-670	ctgcagtaggtgcgacttg	sftpb-670_1	30 nmol	RPC	3-Q670
	agagggtaggaagcagcag	sftpb-670_2	30 nmol	RPC	3-Q670
	gatgaggccgacgtgatag	sftpb-670_3	30 nmol	RPC	3-Q670
	aggctttggcaccagaatt	sftpb-670_4	30 nmol	RPC	3-Q670
	ctctgcactgcactgcatg	sftpb-670_5	30 nmol	RPC	3-Q670
	agacttcctgcaggcagtg	sftpb-670_6	30 nmol	RPC	3-Q670
	gtcattagctcctgcatgc	sftpb-670_7	30 nmol	RPC	3-Q670
	atcctcacactcttggcac	sftpb-670_8	30 nmol	RPC	3-Q670
	ctttgtgaggaggtggaca	sftpb-670_9	30 nmol	RPC	3-Q670
	gaaagcatcttccttggtc	sftpb-670_10	30 nmol	RPC	3-Q670
	gaacttccggattgcttcc	sftpb-670_11	30 nmol	RPC	3-Q670
	gatatcacattcttgttcc	sftpb-670_12	30 nmol	RPC	3-Q670
	cacaagcagcttcaaggga	sftpb-670_13	30 nmol	RPC	3-Q670
	gacatcaagcacttggcga	sftpb-670_14	30 nmol	RPC	3-Q670
	gtagtcaataaccaggggc	sftpb-670_15	30 nmol	RPC	3-Q670
	tggggttaatctggctctg	sftpb-670_16	30 nmol	RPC	3-Q670
	ccacatgattgcagatggc	sftpb-670_17	30 nmol	RPC	3-Q670
	cagcagagggtttggaacg	sftpb-670_18	30 nmol	RPC	3-Q670
	cacagggaggaccagcttg	sftpb-670_19	30 nmol	RPC	3-Q670
	agaagtcctgagtgtgagg	sftpb-670_20	30 nmol	RPC	3-Q670
	gaatggggagctgttgctc	sftpb-670_21	30 nmol	RPC	3-Q670
	aaagccagcagaagggcag	sftpb-670_22	30 nmol	RPC	3-Q670
	acccgcttgatcagagttc	sftpb-670_23	30 nmol	RPC	3-Q670
	cacttggggatcacggctt	sftpb-670_24	30 nmol	RPC	3-Q670
	aactgtgtagcgctcagcc	sftpb-670_25	30 nmol	RPC	3-Q670
	cagcagtgcgtctagcagg	sftpb-670_26	30 nmol	RPC	3-Q670
	ggacaaggccacagactag	sftpb-670_27	30 nmol	RPC	3-Q670
	catcctcagtggaacatcg	sftpb-670_28	30 nmol	RPC	3-Q670
	atcagaggctccacagcag	sftpb-670_29	30 nmol	RPC	3-Q670
	tcctgtagtggccattctt	sftpb-670_30	30 nmol	RPC	3-Q670
	ttgcagaaatggcactcag	sftpb-670_31	30 nmol	RPC	3-Q670
	caggcctggttgatcacag	sftpb-670_32	30 nmol	RPC	3-Q670
	catagcctgttcactggtg	sftpb-670_33	30 nmol	RPC	3-Q670
	cacacttttgcctgtctag	sftpb-670_34	30 nmol	RPC	3-Q670
	gcatgtgctgttccacaaa	sftpb-670_35	30 nmol	RPC	3-Q670
	aggtgatgtgggcatcctg	sftpb-670_36	30 nmol	RPC	3-Q670
	gaggtgtggggtttggaag	sftpb-670_37	30 nmol	RPC	3-Q670
Lyz2_670	gagagtcttcatggtgactg	Lyz2_670_1	30 nmol	RPC	3-Q670
	gcagtgacagaaagcaggag	Lyz2_670_2	30 nmol	RPC	3-Q670
	ctcacaacgttcatagacct	Lyz2_670_3	30 nmol	RPC	3-Q670
	attccttttcagagttctgg	Lyz2_670_4	30 nmol	RPC	3-Q670
	caggctgactccatagtagc	Lyz2_670_5	30 nmol	RPC	3-Q670
	tgagctaaacacacccagtc	Lyz2_670_6	30 nmol	RPC	3-Q670
	tgtgttataattgctctcgt	Lyz2_670_7	30 nmol	RPC	3-Q670
	tccacggttgtagtttgtag	Lyz2_670_8	30 nmol	RPC	3-Q670
	aatatcccatagtcagtgct	Lyz2_670_9	30 nmol	RPC	3-Q670
	ccagtatcggctattgatct	Lyz2_670_10	30 nmol	RPC	3-Q670
	ttggggttttgccatcatta	Lyz2_670_11	30 nmol	RPC	3-Q670
	aattgatcccacaggcattc	Lyz2_670_12	30 nmol	RPC	3-Q670
	gatgtcatcctgcagcagag	Lyz2_670_13	30 nmol	RPC	3-Q670
	ctttgcacattgtatggctg	Lyz2_670_14	30 nmol	RPC	3-Q670
	tcgaatgccttggggatctc	Lyz2_670_15	30 nmol	RPC	3-Q670
	atctcggttttgacagtgtg	Lyz2_670_16	30 nmol	RPC	3-Q670
	cgcagttccgaatatactgg	Lyz2_670_17	30 nmol	RPC	3-Q670
	atgagctgcagtagaagcac	Lyz2_670_18	30 nmol	RPC	3-Q670
	cctacagtgagaaagagacc	Lyz2_670_19	30 nmol	RPC	3-Q670
	tgtgacctctctcatatcta	Lyz2_670_20	30 nmol	RPC	3-Q670
	cttagaggggaaatcgaggg	Lyz2_670_21	30 nmol	RPC	3-Q670
	ctgtttctgctgaagtcctg	Lyz2_670_22	30 nmol	RPC	3-Q670
	gaggaggaagtctctgtttt	Lyz2_670_23	30 nmol	RPC	3-Q670
	aacacagcatcagctgaagc	Lyz2_670_24	30 nmol	RPC	3-Q670
	tgctgactgacaagggagac	Lyz2_670_25	30 nmol	RPC	3-Q670
	atcattgtgttggctgactg	Lyz2_670_26	30 nmol	RPC	3-Q670
	ctacagaggtgtctgtgtgg	Lyz2_670_27	30 nmol	RPC	3-Q670
	acttcctggctgaagaactg	Lyz2_670_28	30 nmol	RPC	3-Q670
	tccaatggaactcaatgtga	Lyz2_670_29	30 nmol	RPC	3-Q670
	tcacacaggtctgattaaga	Lyz2_670_30	30 nmol	RPC	3-Q670

## Sheet: Supplementary Table 9
Supplementary Table 9 - Primer sequences used for qRT-PCR
Gene	Forward	Reverse
H2-Ab1	ACGGTGTGCAGACACAACTA	CGACATTGGGCTGTTCAAGC
H2-Aa	GGAGAGCAGCTTCAGAGACC	CCTACGTGGTCGGCCTCAAT
H2−Eb1	TCAGATGGTTCCGGAATGGC	GTGGATTGTGCTTTCCACTCG
Rplp0	AGATTCGGGATATGCTGTTGGC	TCGGGTCCTAGACCAGTGTTC
Fabp1	TGAAGGCAATAGGTCTGCCC	TCACCTTCCAGCTTGACGAC
Fabp5	ACCGAGAGCACAGTGAAGAC	TTGTTCATGACACACTCCACGA
Abca1	CGTGTCTTGTCTGAAAAAGGAGG	CGTGTCACTTTCATGGTCGC
Fabp4	GCAGACGACAGGAAGGTGAA	CCAGCTTGTCACCATCTCGT
Klf2	AGACCTACACCAAGAGCTCG	CTGTGTGCTTTCGGTAGTGG
Klf4	AAAAGAACAGCCACCCACAC	GAATTTCCACCCACAGCCG
Rplp0-set 2	TCATCAATGGGTACAAGCGC	CAGCAGTGGTGGCAGCAG
Gapdh	TTCACCACCATGGAGAAGGC	CCCTTTTGGCTCCACCCT
Hsp90ab1	ACCTGGGAACCATTGCTAAG	AGAATCCGACACCAAACTGC
