# Supplementary material for: Single-cell profiling of vascular endothelial cells reveals progressive organ-specific vulnerabilities during obesity
Source: Nat Metab. 2022 Nov 18;4(11):1591–610. doi: 10.1038/s42255-022-00674-x (PMC9684070; doi:10.1038/s42255-022-00674-x)
Supplement: Supplementary file 3 — Statistical source data. [file 42255_2022_674_MOESM3_ESM.xlsx]

## Sheet: Fig1c
	Ecs
brain	18689
heart	23065
lungs	17561
kidneys	15685
liver	7900
vis fat	7255
sc fat	9657

## Sheet: Fig1e
#DE genes
	brain	heart	lung	kidney	liver	vis	sc
art	0	72	11	17	5	50	110
cap	72	228	315	92	451	659	890
ven	67	58	81	20	15	326	298
