# Supplementary material for: Single-cell profiling of vascular endothelial cells reveals progressive organ-specific vulnerabilities during obesity
Source: Nat Metab. 2022 Nov 18;4(11):1591–610. doi: 10.1038/s42255-022-00674-x (PMC9684070; doi:10.1038/s42255-022-00674-x)
Supplement: Supplementary file 4 — Statistical source data. [file 42255_2022_674_MOESM4_ESM.xlsx]

## Sheet: Fig 2b
	chow	Western
EC-ang	30	124
EC-art	182	268
EC-cap1	706	982
EC-cap2	358	1145
EC-lymph1	1318	874
EC-lymph2	67	44
EC-ven	494	326
EC-venule	69	184
Prolif	4	12

## Sheet: Fig 2d
	chow	Western
EC-ang	40	439
EC-antigen	10	24
EC-art	540	394
EC-cap1	575	1178
EC-cap2	1081	482
EC-cap3	1139	332
EC-cap4	383	984
EC-fenesterated	504	71
EC-Hb	33	40
EC-lymph	203	87
EC-ven	214	80
EC-venule	466	303
Prolif	9	46

## Sheet: Fig 2e
VISCERAL									SUBCUTANEOUS
Term	P-value	Adjusted P-value	Old P-value	Old Adjusted P-value	Odds Ratio	Combined Score	Genes		Term	P-value	Adjusted P-value	Old P-value	Old Adjusted P-value	Odds Ratio	Combined Score	Genes
Integrin signaling pathway	7.66e-15	6.3e-12	0	0	10.7403	349.085	ITGB1;GIT2;ARPC1B;PXN;RHOG;ILK;RHOC;RHOA;MYL12B;RHOB;ARHGAP10;CAPNS1;RRAS;TSPAN6;TSPAN7;RAPGEF1;FYN;KRAS;CAPN1;RAC1;HRAS;MAPK3		Integrin signaling pathway	3.29236e-09	1.83714e-06	0	0	11.4808	224.239	ITGB1;RAP1A;ARPC3;ROCK2;TSPAN6;CAV1;RAPGEF1;ILK;RHOC;MYL12A;RHOA;MYL12B
Axon guidance	2.23e-11	9.15e-09	0	0	5.67355	139.161	ITGB1;SEMA7A;SEMA3G;SEMA3F;MYL12B;GNAI2;RND1;EFNB2;EFNB1;RRAS;FYN;RAC1;HRAS;EPHB4;AP2M1;NCK1;MAPK3;UNC5B;RHOG;RHOC;RHOA;RHOB;COL4A2;COL4A1;KRAS;PFN1		Focal adhesion	3.02185e-07	8.43097e-05	0	0	7.39932	111.08	ITGB1;RAP1A;ROCK2;CAV1;ITGA1;TNC;RAPGEF1;ILK;THBS1;MYL12A;RHOA;MYL12B
Hemostasis pathway	1.52e-10	4.18e-08	0	0	4.49741	101.659	ITGB1;APP;SPARC;PDGFB;AK3;SLC3A2;F11R;GNAI2;THBD;PSAP;FYN;RAC1;HRAS;MAPK3;RHOG;RHOA;RHOB;EHD1;EHD2;PECAM1;IRF7;ORAI1;CD9;ESAM;ITGA6;KRAS;PFN1;GAS6;MGLL;RAPGEF3		Semaphorin interactions	8.12589e-07	0.000120297	0	0	15.7542	220.922	ITGB1;ROCK2;DPYSL2;ITGA1;RHOC;RHOA;MYL12B
Focal adhesion	2.24e-10	4.6e-08	0	0	6.38456	141.864	ITGB1;LAMA5;CAV2;LAMA4;PXN;PDGFB;ILK;PARVB;RHOA;MYL12B;RHOB;CCND3;COL4A2;COL4A1;RAPGEF1;ITGA6;FYN;RAC1;CAPN1;HRAS;MAPK3		Alzheimer's disease	8.62343e-07	0.000120297	0	0	8.4798	118.409	PPP3CA;NDUFA6;COX4I1;ITPR2;APOE;UQCR10;COX5B;COX6C;CALM2;COX7C
PDGFB signaling pathway	3.04e-10	4.99e-08	0	0	9.0232	197.744	JUND;ARPC1B;PDGFB;RHOA;SLC9A3R2;ARHGDIA;RAPGEF1;S1PR1;FYN;KRAS;RAC1;HRAS;WASF2;NCK1;YWHAH;MAPK3		Myometrial relaxation and contraction pathways	3.61189e-06	0.000403086	0	0	8.26027	103.512	GJA1;RAMP2;GNG5;IGFBP3;ITPR2;ACKR3;ADM;GNG11;CALM2
Cell-cell communication	2.73e-09	3.27e-07	0	0	8.3574	164.797	ITGB1;JUP;PXN;ILK;PARVB;F11R;CDH5;CLDN15;CDH13;ITGA6;FYN;RAC1;LIMS2;NCK1;PLEC		TSH regulation of gene expression	1.09543e-05	0.000933698	0	0	10.3116	117.776	CAV1;EMP1;PXDC1;ADM;HMGB1;CALM2;PPIC
Ephrin receptor B forward pathway	2.79e-09	3.27e-07	0	0	14.1227	278.201	EFNB2;EFNB1;RRAS;PXN;FYN;KRAS;RAC1;HRAS;EPHB4;NCK1;MAPK3		E-cadherin nascent AJ-like junctions pathway	1.25831e-05	0.000933698	0	0	19.2929	217.685	RAP1A;JUP;CTNNA1;RAPGEF1;RHOA
Semaphorin interactions	8.01e-09	8.23e-07	0	0	12.5782	234.491	ITGB1;SEMA7A;RRAS;RHOG;FYN;RAC1;RHOC;RHOA;RND1;RHOB;MYL12B		Integrin-mediated cell adhesion	1.33864e-05	0.000933698	0	0	9.97741	111.959	ITGB1;RAP1A;ROCK2;CAV1;ITGA1;RAPGEF1;ILK
Cell junction organization	1.03e-08	9.37e-07	0	0	10.5064	193.269	ITGB1;CDH5;CLDN15;JUP;PXN;ILK;CDH13;ITGA6;PARVB;F11R;LIMS2;PLEC		Bacterial invasion of epithelial cells	1.92776e-05	0.00119521	0	0	12.1717	132.143	ITGB1;ARPC3;CAV1;CTNNA1;ILK;RHOA
Sema4D in semaphorin signaling	1.36e-08	1.11e-06	0	0	23.7714	430.65	RRAS;RHOG;RAC1;RHOC;RHOA;MYL12B;RND1;RHOB		Signaling events mediated by PRL	2.80937e-05	0.00131641	0	0	27.4584	287.764	ITGB1;ITGA1;RHOC;RHOA
Platelet activation, signaling and aggregation	4.16e-08	3.11e-06	0	0	5.75916	97.876	APP;SPARC;PDGFB;RHOG;RHOA;RHOB;GNAI2;PSAP;PECAM1;CD9;FYN;RAC1;PFN1;GAS6;MGLL;RAPGEF3;MAPK3		Platelet activation, signaling and aggregation	3.408e-05	0.00131641	0	0	6.13744	63.1346	RAP1A;GNG5;TMSB4X;ITPR2;CD36;PPIA;GNG11;THBS1;RHOA
Signaling events mediated by focal adhesion kinase	5.37e-08	3.47e-06	0	0	12.0576	201.845	ITGB1;GIT2;RRAS;PXN;RAPGEF1;FYN;RAC1;ETS1;RHOA;NCK1		Leukocyte transendothelial migration	3.71367e-05	0.00131641	0	0	8.42819	85.9752	ITGB1;RAP1A;ROCK2;CTNNA1;MYL12A;RHOA;MYL12B
Leukocyte transendothelial migration	5.49e-08	3.47e-06	0	0	7.89234	131.948	ITGB1;PXN;CYBA;F11R;RHOA;MYL12B;GNAI2;CDH5;CLDN15;PECAM1;ESAM;RAC1;RAPGEF3		Alpha-4 beta-7 integrin signaling	3.77769e-05	0.00131641	0	0	64.8301	660.217	ITGB1;CD44;RHOA
Mu-calpain pathway	7.5e-08	4.15e-06	0	0	41.3628	678.595	ITGB1;CAPNS1;PXN;CAPN1;RAC1;RHOA		Cardiac muscle contraction	3.81816e-05	0.00131641	0	0	10.6865	108.715	COX4I1;TPM1;UQCR10;COX5B;COX6C;COX7C
Integrin-mediated cell adhesion	7.57e-08	4.15e-06	0	0	8.58916	140.83	ITGB1;GIT2;CAPNS1;CAV2;PXN;RAPGEF1;ILK;ITGA6;FYN;CAPN1;RAC1;HRAS		Arf6 integrin-mediated signaling pathway	3.91393e-05	0.00131641	0	0	14.9007	151.218	ITGB1;EDNRB;ITGA1;CTNNA1;EXOC6
Bacterial invasion of epithelial cells	2.03e-07	1.04e-05	0	0	10.2739	158.332	ITGB1;ARHGAP10;CAV2;ARPC1B;PXN;RHOG;ILK;RAC1;WASF2;RHOA		BDNF signaling pathway	3.98155e-05	0.00131641	0	0	5.34656	54.1673	MARCKS;KLF6;IFITM2;IGFBP3;SH3BP5;ADM;FOXN3;GNG11;S100A11;S100A10
Cell surface interactions at the vascular wall	3.45e-07	1.67e-05	0	0	8.32306	123.856	ITGB1;THBD;PECAM1;ITGA6;SLC3A2;FYN;ESAM;KRAS;F11R;GAS6;HRAS		Respiratory electron transport, ATP biosynthesis by chemiosmotic coupling, and heat production by uncoupling proteins	4.09729e-05	0.00131641	0	0	10.5435	106.516	NDUFA6;COX4I1;UQCR10;COX5B;COX6C;COX7C
Developmental biology	3.91e-07	1.79e-05	0	0	3.72326	54.9311	ITGB1;SEMA7A;NOTCH1;UNC5B;RHOG;FURIN;RHOC;RHOA;MYL12B;RHOB;RND1;CCND3;RRAS;COL4A2;COL4A1;FYN;KRAS;RAC1;PFN1;HRAS;AP2M1;NCK1;MAPK3		FSH regulation of apoptosis	4.24648e-05	0.00131641	0	0	5.30375	53.392	IFITM2;TUBA1A;DUSP3;IGFBP3;TPM1;ILK;EMP1;APOE;CD36;THBS1
Alpha-6 beta-1 and alpha-6 beta-4 integrin signaling	6.49e-07	2.81e-05	0	0	13.1255	187.006	ITGB1;LAMA5;LAMA4;CD9;ITGA6;RAC1;HRAS;YWHAH		ECM-receptor interaction	5.03417e-05	0.00147846	0	0	10.1364	100.317	ITGB1;ITGA1;TNC;CD36;THBS1;CD44
S1P/S1P1 pathway	7.49e-07	3.08e-05	0	0	24.8101	349.93	PDGFB;S1PR1;RAC1;RHOA;GNAI2;MAPK3		Actin cytoskeleton regulation	7.25773e-05	0.00182439	0	0	5.53757	52.7778	ITGB1;FGF9;ARPC3;ROCK2;TMSB4X;ITGA1;MYL12A;RHOA;MYL12B
Actin cytoskeleton regulation	8.94e-07	3.5e-05	0	0	4.83127	67.2856	ITGB1;ARPC1B;PXN;PDGFB;RHOA;MYL12B;RRAS;FGF9;ITGA6;KRAS;RAC1;PFN1;HRAS;WASF2;GIT1;MAPK3		Reelin signaling pathway	7.26584e-05	0.00182439	0	0	20.8621	198.81	ITGB1;RAP1A;MAP1B;RAPGEF1
Collagen binding in corneal epithelia mediated by Erk and PI-3 Kinase	1.36e-06	4.85e-05	0	0	21.889	295.739	ITGB1;FYN;PFN1;HRAS;RHOA;MAPK3		Sema4D in semaphorin signaling	7.26584e-05	0.00182439	0	0	20.8621	198.81	ROCK2;RHOC;RHOA;MYL12B
Signaling events mediated by PRL	1.36e-06	4.85e-05	0	0	21.889	295.739	ITGB1;PTP4A3;RAC1;RHOC;RHOA;MAPK3		Parkinson's disease	7.63092e-05	0.00182439	0	0	7.47131	70.8334	UCHL1;NDUFA6;COX4I1;UQCR10;COX5B;COX6C;COX7C
CXCR4 signaling pathway	2.86e-06	9.8e-05	0	0	6.57179	83.881	ITGB1;PXN;ITGA6;FYN;RAC1;RHOC;HRAS;RHOA;RHOB;GNAI2;MAPK3		Hemostasis pathway	7.98623e-05	0.00182439	0	0	3.87393	36.5513	ITGB1;ANGPT2;CAV1;ITPR2;GNG11;THBS1;RHOA;EHD1;RAP1A;GNG5;TMSB4X;CD36;PPIA
Mammalian calpain regulation of cell motility	3.77e-06	0.000124	0	0	17.7161	221.265	ITGB1;CAPNS1;CAPN1;RAC1;HRAS;MAPK3		Pathogenic Escherichia coli infection	8.17377e-05	0.00182439	0	0	12.6032	118.621	ITGB1;TUBA1A;ROCK2;ARPC3;RHOA
Cell-extracellular matrix interactions	4.02e-06	0.000127	0	0	28.1103	349.251	ITGB1;PXN;ILK;PARVB;LIMS2		Prostaglandin biosynthesis and regulation	9.50964e-05	0.00192526	0	0	19.3148	178.867	EDNRB;ANXA2;ANXA3;S100A10
Sema4D-mediated inhibition of cell attachment and migration	4.44e-06	0.000135	0	0	61.6708	760.069	RRAS;RAC1;RHOA;RND1		Alpha-V beta-3 integrin/OPN pathway	9.50964e-05	0.00192526	0	0	19.3148	178.867	ROCK2;ILK;RHOA;CD44
Signaling by PDGF	4.69e-06	0.000138	0	0	6.21466	76.2544	COL4A2;COL4A1;PDGFB;RAPGEF1;ADCY4;FURIN;STAT6;KRAS;HRAS;NCK1;MAPK3		Oxidative phosphorylation	9.66082e-05	0.00192526	0	0	7.17991	66.3771	NDUFA6;COX4I1;UQCR10;ATP6V1E1;COX5B;COX6C;COX7C
Neurotrophic factor-mediated Trk receptor signaling	5.23e-06	0.000148	0	0	9.58486	116.559	EHD4;RHOG;RAPGEF1;KRAS;RAC1;HRAS;RHOA;MAPK3		RAGE pathway	0.000104631	0.00200926	0	0	11.9139	109.192	ITGB1;GJA1;ANGPT2;FABP4;CTGF
p75 neurotrophin receptor-mediated signaling	5.49e-06	0.00015	0	0	6.10404	73.9328	NFKBIA;APP;CASP6;ARHGDIA;PLEKHG5;FURIN;RAC1;ARHGEF2;RHOC;RHOA;RHOB		Syndecan 4 pathway	0.000108025	0.00200926	0	0	18.6241	170.096	ITGB1;TNC;THBS1;RHOA
S1P/S1P3 pathway	5.88e-06	0.000156	0	0	16.1739	194.795	PDGFB;S1PR1;RAC1;RHOA;GNAI2;MAPK3		Signaling events mediated by focal adhesion kinase	0.000122428	0.0022037	0	0	11.4947	103.544	ITGB1;RAP1A;ROCK2;RAPGEF1;RHOA
Pathways in cancer	6.28e-06	0.000161	0	0	3.72361	44.5991	ITGB1;LAMA5;JUP;LAMA4;DAPK3;PDGFB;ETS1;RHOA;NFKBIA;RASSF1;FGF9;COL4A2;COL4A1;ITGA6;KRAS;RAC1;HRAS;MAPK3		N-cadherin signaling events	0.000137636	0.00239326	0	0	17.3807	154.53	GJA1;JUP;CTNNA1;RHOA
Shigellosis	6.72e-06	0.000167	0	0	9.22892	109.917	ITGB1;NFKBIA;ARPC1B;RHOG;RAC1;PFN1;WASF2;MAPK3		TGF-beta regulation of extracellular matrix	0.000141537	0.00239326	0	0	3.45214	30.5961	ANGPT2;JUP;CAV1;TNC;LMO7;CTGF;UCHL1;DPYSL2;ACKR3;APOE;CD36;CD34;S100A11;S100A10
Integrin-linked kinase signaling	7.2e-06	0.000174	0	0	11.4485	135.574	GIT2;PXN;RHOG;ILK;RAC1;PARVB;LIMS2		Electron transport chain	0.00017427	0.00286007	0	0	7.97778	69.0469	NDUFA6;COX4I1;UQCR10;COX5B;COX6C;COX7C
Alpha-6 beta-4 integrin signaling pathway	8.87e-06	0.000208	0	0	14.8785	173.077	LAMA5;ITGA6;RAC1;HRAS;RHOA;MAPK3		Signaling of hepatocyte growth factor receptor	0.000213827	0.00340901	0	0	15.3328	129.568	ITGB1;RAP1A;ITGA1;RAPGEF1
Integrin cell surface interactions	9.38e-06	0.00021	0	0	7.39226	85.5817	ITGB1;LAMA5;COL4A2;COL4A1;ICAM2;PECAM1;ITGA6;F11R;RAPGEF3		Cell-extracellular matrix interactions	0.000241937	0.00375002	0	0	29.911	249.064	ITGB1;ILK;LIMS2
LPA receptor mediated events	9.62e-06	0.00021	0	0	8.74185	100.98	SLC9A3R2;NFKBIA;PXN;ADCY4;RAC1;HRAS;RHOA;GNAI2		Alpha-M beta-2 integrin signaling	0.00028808	0.00434456	0	0	14.0875	114.845	RAP1A;HMGB1;RHOA;CTGF
Agrin in postsynaptic differentiation	9.7e-06	0.00021	0	0	10.8749	125.534	ITGB1;LAMA5;GIT2;LAMA4;PXN;RAC1;MAPK3		Arrhythmogenic right ventricular cardiomyopathy (ARVC)	0.000301041	0.00442055	0	0	9.35383	75.8433	ITGB1;GJA1;JUP;ITGA1;CTNNA1
Netrin-mediated signaling events	1.08e-05	0.000227	0	0	14.3055	163.636	UNC5B;FYN;RAC1;RHOA;MAPK3;NCK1		Tricarboxylic acid (TCA) cycle and respiratory electron transport	0.000313705	0.0044884	0	0	7.11099	57.3648	NDUFA6;COX4I1;UQCR10;COX5B;COX6C;COX7C
Epidermal growth factor receptor (EGFR) pathway	1.28e-05	0.000258	0	0	6.19239	69.7595	SPRY4;RHOG;KRAS;RAC1;RHOC;HRAS;RHOA;NCK1;RHOB;MAPK3		Interleukin-2 signaling pathway	0.000339727	0.00460802	0	0	2.80175	22.3786	TES;DUSP3;GPX4;PTCH1;ITPR2;IL16;MEOX1;RHOA;EHD1;RBM3;PPP1R2;KLF6;MDFIC;CTNNA1;CD247;VIM;S100A11
Angiopoietin receptor Tie2-mediated signaling	1.29e-05	0.000258	0	0	10.356	116.601	ITGB1;PXN;FYN;RAC1;ETS1;NCK1;MAPK3		G alpha (12/13) signaling events	0.00034034	0.00460802	0	0	9.09308	72.6134	GNG5;ROCK2;RHOC;GNG11;RHOA
Prolactin activation of MAPK signaling	2.8e-05	0.000547	0	0	7.43331	77.9336	ITGB1;NFKBIA;SOCS3;PXN;FYN;RAC1;HRAS;MAPK3		Insulin secretion regulation by glucagon-like peptide-1	0.00034684	0.00460802	0	0	13.3637	106.464	RAP1A;GNG5;ITPR2;GNG11
Trefoil factor initiation of mucosal healing	3.02e-05	0.000578	0	0	11.6197	120.916	ITGB1;NFKBIA;CASP6;HRAS;RHOA;MAPK3		Calcineurin in effects in keratinocyte differentiation	0.000411508	0.00524664	0	0	24.299	189.427	PPP3CA;MARCKS;CALM2
Signaling events regulated by Ret tyrosine kinase	3.53e-05	0.000649	0	0	11.267	115.517	PXN;RAC1;HRAS;RHOA;MAPK3;NCK1		RhoA signaling pathway	0.000413713	0.00524664	0	0	12.7105	99.0193	ITGB1;ROCK2;PKN2;RHOA
Pathogenic Escherichia coli infection	3.55e-05	0.000649	0	0	8.69551	89.0896	ITGB1;TUBA1A;ARPC1B;FYN;ARHGEF2;RHOA;NCK1		Developmental biology	0.000469583	0.00582283	0	0	3.60484	27.6263	ITGB1;PRNP;FABP4;ROCK2;DPYSL2;ITGA1;CTNNA1;CD36;RHOC;RHOA;MYL12B
Signaling events mediated by hepatocyte growth factor receptor (c-Met)	4.09e-05	0.000731	0	0	7.0131	70.8625	PXN;RAPGEF1;RAC1;ETS1;HRAS;RHOA;NCK1;MAPK3		Cell junction organization	0.000509052	0.00617502	0	0	8.28443	62.8205	ITGB1;JUP;CTNNA1;ILK;LIMS2
T cell receptor regulation of apoptosis	4.97e-05	0.00087	0	0	2.64758	26.2345	IFITM3;CDKN2D;JUND;IL10RB;SHISA5;ILK;SLC3A2;GCC1;F11R;RHOC;GNAI2;NFKBIA;CCND3;FCGRT;CASP6;S100A6;IRF7;TMBIM6;KRAS;RAC1;VIM;HRAS;IER2;MAPK3		Integrin cell surface interactions	0.000537504	0.00638143	0	0	8.18046	61.5872	ITGB1;RAP1A;ITGA1;TNC;THBS1
ALK1 pathway	5.3e-05	0.000908	0	0	14.717	144.888	ACVRL1;FKBP1A;ID1;MAPK3;ENG		E-cadherin keratinocyte pathway	0.00055839	0.00649128	0	0	21.5969	161.771	JUP;CTNNA1;RHOA
Response to elevated platelet cytosolic calcium	5.85e-05	0.000948	0	0	6.63771	64.6961	APP;SPARC;PSAP;PECAM1;PDGFB;CD9;GAS6;PFN1		Muscle contraction	0.000574268	0.00653962	0	0	11.5784	86.4025	ITGA1;TPM1;VIM;MYL12B
Adhesion and diapedesis of lymphocytes	5.88e-05	0.000948	0	0	24.6608	240.224	ITGB1;ICAM2;PECAM1;CD34		Huntington's disease	0.000612446	0.00676833	0	0	5.22007	38.6184	NDUFA6;COX4I1;UQCR10;COX5B;COX6C;COX7C;CREB5
Sema3A-plexin repulsion signaling by inhibiting integrin adhesion	5.88e-05	0.000948	0	0	24.6608	240.224	RRAS;FYN;RAC1;RND1		Hematopoietic cell lineage	0.000630057	0.00676833	0	0	7.88359	58.0997	ITGA1;KIT;CD36;CD34;CD44
Cell adhesion molecules (CAMs)	6.14e-05	0.00097	0	0	5.07909	49.2598	ITGB1;CDH5;CLDN15;SDC3;ICAM2;PECAM1;ESAM;ITGA6;F11R;CD34		TGF-beta signaling pathway	0.000632433	0.00676833	0	0	5.19048	38.2328	ITGB1;SMAD1;KLF6;CAV1;THBS1;RHOA;CTGF
Signaling by NGF	6.65e-05	0.00103213	0	0	3.9252	37.7509	PLEKHG5;ADCY4;FURIN;RHOA;NFKBIA;ARHGDIA;RAPGEF1;KRAS;RAC1;ARHGEF2;HRAS;AP2M1;MAPK3		Smooth muscle contraction	0.00064287	0.00676833	0	0	20.4592	150.367	ITGA1;TPM1;MYL12B
Endothelins	7.58e-05	0.00115285	0	0	7.62492	72.3427	EDNRB;ADCY4;RAC1;HRAS;RHOA;GNAI2;MAPK3		Thrombin signaling through protease-activated receptors	0.000774738	0.00800563	0	0	10.631	76.15	GNG5;GNG11;RHOA;CYTH1
Nef in HIV-1 replication and disease pathogenesis	7.71e-05	0.00115285	0	0	13.4359	127.237	AP1S1;FYN;RAC1;B2M;AP2M1		Endogenous Toll-like receptor signaling	0.000835313	0.00847463	0	0	18.5089	131.185	BGN;HMGB1;RHOA
Arf6 vesicle-mediated transport	7.92e-05	0.00116229	0	0	22.4178	211.708	RAC1;RAB11A;RHOA;MAPK3		Class B GPCRs (secretin family receptors)	0.000892076	0.00873296	0	0	7.26784	51.0345	RAMP2;GNG5;PTCH1;ADM;GNG11
Influence of Ras and Rho proteins on G1 to S transition	9.2e-05	0.00130984	0	0	12.8754	119.663	NFKBIA;RAC1;HRAS;RHOA;MAPK3		G-protein signaling pathways	0.000892076	0.00873296	0	0	7.26784	51.0345	PPP3CA;GNG5;GNG11;CALM2;RHOA
Beta-1 integrin cell surface interactions	9.24e-05	0.00130984	0	0	7.36569	68.421	ITGB1;LAMA5;CD81;COL4A1;LAMA4;ITGA6;NID1		Basigin interactions	0.000943814	0.00908014	0	0	17.6667	123.059	ITGB1;CAV1;PPIA
BDNF signaling pathway	9.49e-05	0.00132212	0	0	3.56406	33.0129	PPP1R16B;IFITM2;ARPC1B;IGFBP3;RHOB;ITPKB;ZFP36;KLF6;MARCKS;RAPGEF5;TRIB2;CLIC1;IER2;S100A11		Axon guidance	0.00104571	0.00986586	0	0	3.78352	25.9665	ITGB1;PRNP;PPP3CA;ROCK2;DPYSL2;ITGA1;RHOC;RHOA;MYL12B
Gap junction pathway	0.000104	0.00142827	0	0	6.06891	55.6439	GJA1;TUBA1A;ADCY4;PDGFB;KRAS;HRAS;GNAI2;MAPK3		Physiological and pathological hypertrophy of the heart	0.00106085	0.00986586	0	0	16.8977	115.727	PPP3CA;CALM2;RHOA
Interleukin-2 signaling pathway	0.000122	0.00164637	0	0	2.27413	20.4901	IFITM3;APP;FURIN;MEOX1;ETS1;PPP1R2;SOCS3;ZFP36;ARHGDIA;S1PR1;FYN;HRAS;S100A11;MAPK3;PPP1R16B;JUND;KLF13;IL16;PRRC2B;RHOA;EHD1;ITPKB;KLF6;CTDSP2;BHLHE40;KRAS;VIM;TRIB2;LY6E		G-protein beta-gamma signalling	0.0013215	0.0120884	0	0	15.5443	103.043	GNG5;GNG11;RHOA
Alpha-V beta-3 integrin/OPN pathway	0.000128	0.00169929	0	0	11.8838	106.504	NFKBIA;ILK;RAC1;RHOA;MAPK3		Shigellosis	0.00139799	0.0125819	0	0	8.97731	59.0054	ITGB1;ROCK2;ARPC3;CD44
Renal cell carcinoma	0.000135	0.0017568	0	0	6.89662	61.4687	RAPGEF1;PDGFB;KRAS;RAC1;ETS1;HRAS;MAPK3		Insulin signaling pathway	0.0015199	0.0134619	0	0	3.93349	25.5248	EHD1;ROCK2;CAV1;RAPGEF1;EXOC6;RHOC;CALM2;RHOA
Apoptosis	0.000165	0.00212416	0	0	3.5614	31.01	UNC5B;DAPK3;PSMB10;NFKBIA;ARHGAP10;PSMD4;PSMC4;CASP6;IRF7;HIST1H1E;CAPN1;VIM;PLEC		Nectin adhesion pathway	0.00161918	0.0138761	0	0	14.3914	92.477	RAP1A;CTNNA1;RAPGEF1
Glycoprotein VI-mediated activation cascade	0.000174	0.00213978	0	0	11.0338	95.4907	RHOG;FYN;RAC1;RHOA;RHOB		CHL1 interactions	0.00164125	0.0138761	0	0	42.9394	275.34	ITGB1;ITGA1
Syndecan 2 pathway	0.000174	0.00213978	0	0	11.0338	95.4907	ITGB1;CAV2;HRAS;RHOA;MAPK3		TSP1-induced apoptosis in microvascular endothelial cell	0.00164125	0.0138761	0	0	42.9394	275.34	CD36;THBS1
Rho GTPase cycle	0.000176	0.00213978	0	0	4.91862	42.5345	ARHGAP10;ARHGDIA;PLEKHG5;RHOG;RAC1;ARHGEF2;RHOC;RHOA;RHOB		Beta-1 integrin cell surface interactions	0.0017632	0.0146846	0	0	8.39643	53.2386	ITGB1;ITGA1;TNC;THBS1
Insulin signaling pathway	0.000177	0.00213978	0	0	3.34448	28.8939	RHOG;RHOC;RHOA;RHOB;EHD1;EHD2;SOCS3;PSMC4;RAPGEF1;KRAS;RAC1;HRAS;NCK1;MAPK3		PPAR signaling pathway	0.00207715	0.0170449	0	0	8.00769	49.4616	FABP4;ILK;DBI;CD36
Integrins in angiogenesis	0.000191	0.00227911	0	0	6.48356	55.5097	COL4A1;PXN;ILK;RAC1;F11R;RHOA;MAPK3		CXCR4 signaling pathway	0.0021672	0.0172103	0	0	5.88658	36.1102	ITGB1;ITGA1;CD247;RHOC;RHOA
EGF receptor transactivation by GPCRs in cardiac hypertrophy	0.000202	0.00233566	0	0	10.6528	90.6395	NFKBIA;EDNRB;HRAS;RHOA;MAPK3		Vascular smooth muscle contraction	0.0021672	0.0172103	0	0	5.88658	36.1102	RAMP2;ROCK2;ITPR2;CALM2;RHOA
N-cadherin signaling events	0.000202	0.00233566	0	0	10.6528	90.6395	GJA1;JUP;LRP5;RAC1;RHOA		Long-term potentiation	0.00218984	0.0172103	0	0	7.88596	48.2931	PPP3CA;RAP1A;ITPR2;CALM2
Neurotrophin signaling pathway	0.000211	0.0023733	0	0	4.79177	40.5651	NFKBIA;ARHGDIA;RAPGEF1;KRAS;RAC1;HRAS;RHOA;YWHAH;MAPK3		MEF2D role in T cell apoptosis	0.00253695	0.0196613	0	0	12.1397	72.5565	PPP3CA;CD247;CALM2
FRS2-mediated activation	0.000214	0.0023733	0	0	16.4364	138.906	RAPGEF1;KRAS;HRAS;MAPK3		Calcitonin-like ligand receptors	0.00261083	0.0199567	0	0	32.2013	191.536	RAMP2;ADM
MAL role in Rho-mediated activation of SRF	0.000214	0.0023733	0	0	16.4364	138.906	RAC1;HRAS;RHOA;MAPK3		Integration of energy metabolism	0.002997	0.022599	0	0	5.4426	31.6223	MARCKS;RAP1A;GNG5;ITPR2;GNG11
G alpha (12/13) signaling events	0.000245	0.00268885	0	0	6.20475	51.5794	PLEKHG5;RHOG;RAC1;ARHGEF2;RHOC;RHOA;RHOB		Monocyte and its surface molecules	0.00317471	0.0236199	0	0	28.6219	164.649	ITGB1;CD44
Sprouty regulation of tyrosine kinase signals	0.000264	0.00284184	0	0	15.4083	126.976	PTPRB;SPRY4;HRAS;MAPK3		Signaling events mediated by hepatocyte growth factor receptor (c-Met)	0.00339974	0.0244585	0	0	6.93649	39.4274	RAP1A;RAPGEF1;CTNNA1;RHOA
Phospholipids as signaling intermediaries	0.000266	0.00284184	0	0	9.9645	82.0201	S1PR1;RAC1;HRAS;RHOA;MAPK3		Cell-cell communication	0.00343107	0.0244585	0	0	5.26597	29.8838	ITGB1;JUP;CTNNA1;ILK;LIMS2
E-cadherin keratinocyte pathway	0.000322	0.0033097	0	0	14.5012	116.621	JUP;FYN;RAC1;RHOA		PDGFB signaling pathway	0.00343107	0.0244585	0	0	5.26597	29.8838	SLC9A3R2;RAP1A;ARPC3;RAPGEF1;RHOA
Y branching of actin filaments	0.000322	0.0033097	0	0	14.5012	116.621	ARPC1B;RAC1;WASF2;NCK1		G13 signaling pathway	0.00346276	0.0244585	0	0	10.7887	61.1252	ROCK2;CALM2;RHOA
ERBB1 downstream pathway	0.000325	0.0033097	0	0	5.07392	40.7571	ZFP36;ARPC1B;KRAS;RAC1;HRAS;WASF2;YWHAH;MAPK3		Opioid signaling	0.00355729	0.0248121	0	0	6.84488	38.5966	PPP3CA;GNG5;ITPR2;GNG11
Alpha-4 beta-7 integrin signaling	0.000326	0.0033097	0	0	30.7359	246.754	ITGB1;PXN;RHOA		Chemokine signaling pathway	0.00370997	0.0255576	0	0	4.29749	24.0519	CXCL9;RAP1A;GNG5;ROCK2;GNG11;RHOA
Signaling of hepatocyte growth factor receptor	0.000345	0.00346052	0	0	9.35963	74.609	ITGB1;PXN;RAPGEF1;HRAS;MAPK3		Hormone-sensitive lipase (HSL)-mediated triacylglycerol hydrolysis	0.00379021	0.0257919	0	0	25.7584	143.612	FABP4;CAV1
E-cadherin nascent AJ-like junctions pathway	0.000391	0.00387025	0	0	9.08389	71.2843	JUP;RAPGEF1;RAC1;WASF2;RHOA		Response to elevated platelet cytosolic calcium	0.00405954	0.0272918	0	0	6.58394	36.2557	TMSB4X;CD36;PPIA;THBS1
RAGE pathway	0.000407	0.0039856	0	0	6.87802	53.6898	ITGB1;GJA1;ID1;ICAM2;PDGFB;CYBA		NGF signaling via TRKA from the plasma membrane	0.00429672	0.0285425	0	0	4.98281	27.1558	RAP1A;DUSP3;RAPGEF1;ITPR2;RHOA
ECM-receptor interaction	0.00042	0.00401213	0	0	5.63867	43.8453	ITGB1;LAMA5;COL4A2;COL4A1;LAMA4;SDC3;ITGA6		TGF-beta regulation of skeletal system development	0.00441976	0.028677	0	0	6.42073	34.8111	SMAD1;ROCK2;THBS1;RHOA
Small cell lung cancer	0.00042	0.00401213	0	0	5.63867	43.8453	ITGB1;NFKBIA;LAMA5;COL4A2;COL4A1;LAMA4;ITGA6		MicroRNAs in cardiomyocyte hypertrophy	0.00441976	0.028677	0	0	6.42073	34.8111	PPP3CA;ROCK2;CALM2;RHOA
Leptin signaling pathway	0.000446	0.00421079	0	0	6.75262	52.1028	SOCS3;FYN;RAC1;HRAS;RHOA;MAPK3		Beta-3 integrin cell surface interactions	0.004571	0.0289843	0	0	9.70784	52.3061	TNC;HMGB1;THBS1
Deregulation of CDK5 in Alzheimer's disease	0.00046	0.00430007	0	0	26.3438	202.413	APP;CAPNS1;CAPN1		Cell differentiation by G alpha (i/o) pathway inferred from mouse Neuro2A model	0.004571	0.0289843	0	0	9.70784	52.3061	RAP1A;RAPGEF1;ILK
mTOR signaling pathway	0.0005	0.00461716	0	0	4.73397	35.9833	FKBP1A;PXN;KRAS;RAC1;HRAS;RHOA;YWHAH;MAPK3		Gastrin pathway	0.00487772	0.0305816	0	0	9.47059	50.4127	ITGB1;TNC;CD44
Dorso-ventral axis formation	0.00055	0.00495894	0	0	12.3241	92.5087	NOTCH1;KRAS;ETS1;MAPK3		Adhesion and diapedesis of lymphocytes	0.00517273	0.0320709	0	0	21.4632	112.99	ITGB1;CD34
Ras-independent pathway in NK cell-mediated cytotoxicity	0.00055	0.00495894	0	0	12.3241	92.5087	ITGB1;RAC1;B2M;MAPK3		Interleukin-17 signaling pathway	0.00593812	0.036016	0	0	19.8112	101.559	CD247;CD34
Bladder cancer	0.000555	0.00495894	0	0	8.34608	62.5665	RASSF1;DAPK3;KRAS;HRAS;MAPK3		Mu-calpain pathway	0.00593812	0.036016	0	0	19.8112	101.559	ITGB1;RHOA
Signal transduction	0.000568	0.0050183	0	0	2.00607	14.993	ITGB1;APP;LAMA5;NOTCH1;ICAM2;ADCY4;FURIN;F11R;GNAI2;EDNRB;HEY1;FGF9;ARHGDIA;FYN;HRAS;AP2M1;NCK1;MAPK3;JAG2;GPR4;FKBP1A;NFKBIA;ARHGAP10;COL4A2;COL4A1;MFNG;ACKR3;ITGA6;KRAS;ARHGEF2;MGLL		Lipid digestion, mobilization, and transport	0.00622728	0.0370498	0	0	8.62702	43.815	FABP4;CAV1;APOE
Beta-3 integrin cell surface interactions	0.00062	0.00542023	0	0	8.12603	60.0194	COL4A1;LAMA4;PDGFB;PECAM1;F11R		Calcium regulation in the cardiac cell	0.00630012	0.0370498	0	0	4.52999	22.9543	GJA1;GNG5;ITPR2;GNG11;CALM2
Alpha-9 beta-1 integrin pathway	0.000646	0.00558988	0	0	11.7367	86.2019	ITGB1;ADAM15;PXN;RAC1		Cell surface interactions at the vascular wall	0.00630775	0.0370498	0	0	5.77602	29.2612	ITGB1;ANGPT2;CAV1;PPIA
Antigen-activated B-cell receptor generation of second messengers	0.000667	0.00571411	0	0	3.43345	25.1061	NFKBIA;CD81;RAPGEF1;ORAI1;FYN;KRAS;RAC1;HRAS;ETS1;NCK1;MAPK3		Other semaphorin interactions	0.00675186	0.0388406	0	0	18.3952	91.9379	ITGB1;ITGA1
Ras signaling pathway	0.000754	0.00638833	0	0	11.2026	80.5503	RAC1;HRAS;RHOA;MAPK3		PI3K subunit p85 role in regulation of actin organization and cell migration	0.00675186	0.0388406	0	0	18.3952	91.9379	ARPC3;RHOA
Notch signaling pathway	0.000787	0.00659896	0	0	4.39702	31.4282	EFNB2;JAG2;NOTCH1;HEY1;MFNG;NRARP;FURIN;RAB11A		Aquaporin-mediated transport	0.00697737	0.0397283	0	0	8.25907	41.007	GNG5;GNG11;AQP1
Signaling by the B cell receptor (BCR)	0.000795	0.00659919	0	0	3.9431	28.1436	NFKBIA;PSMD4;PSMC4;ORAI1;FYN;KRAS;HRAS;PSMB10;NCK1		Phagosome	0.00722098	0.0407001	0	0	4.37686	21.5813	ITGB1;TUBA1A;CD36;ATP6V1E1;THBS1
Caspase-mediated cleavage of cytoskeletal proteins	0.000824	0.0067729	0	0	20.4875	145.49	CASP6;VIM;PLEC		Endocytotic role of NDK, phosphins and dynamin	0.00761316	0.0424815	0	0	17.168	83.7432	PPP3CA;CALM2
TGF-beta signaling pathway	0.000881	0.00717378	0	0	3.56038	25.0435	ITGB1;FKBP1A;KLF6;JUND;RAC1;ETS1;HRAS;RHOA;ENG;MAPK3		T cell receptor regulation of apoptosis	0.0077813	0.0429898	0	0	2.46705	11.9801	SMAD1;CXCL9;LGALS1;FABP4;ILK;HMGB1;VIM;ATP6V1E1;RHOC;COX6C;S100A10
Adaptive immune system	0.000909	0.00732844	0	0	2.26938	15.8919	ITGB1;CD81;ICAM2;CYBA;PSMB10;NFKBIA;SOCS3;PSMD4;PSMC4;AP1S1;ORAI1;FYN;KRAS;RAC1;SAE1;B2M;CD34;HRAS;RAPGEF3;AP2M1;NCK1		PTEN-dependent cell cycle arrest and apoptosis	0.00947534	0.0513324	0	0	15.1467	70.5693	ITGB1;ILK
NCAM signaling for neurite out-growth	0.000932	0.00736859	0	0	5.80037	40.4743	COL4A2;COL4A1;FYN;KRAS;HRAS;MAPK3		FRS2-mediated activation	0.00947534	0.0513324	0	0	15.1467	70.5693	RAP1A;RAPGEF1
Signaling events mediated by VEGFR1 and VEGFR2	0.000932	0.00736859	0	0	5.80037	40.4743	CDH5;PXN;FYN;RHOA;NCK1;MAPK3		Wnt signaling pathway	0.00963108	0.0516745	0	0	3.48782	16.1931	PPP3CA;GJA1;ROCK2;SOX7;SOX4;RHOA
HIV factor interactions with host	0.0011347	0.00879974	0	0	4.13905	28.0685	PSMD4;PSMC4;AP1S1;FYN;RAC1;B2M;AP2M1;PSMB10		Chondroitin sulfate biosynthesis	0.0104747	0.0556654	0	0	14.3045	65.2112	CSGALNACT1;BGN
G alpha 12 pathway	0.00113476	0.00879974	0	0	7.01579	47.5764	PXN;KRAS;HRAS;RHOA;MAPK3		Oncostatin M	0.0112021	0.0589694	0	0	3.01969	13.5634	ANGPT2;ANXA3;TPM1;TNC;FOXN3;VIM;CTGF
Reelin signaling pathway	0.00115291	0.0088569	0	0	9.8568	66.6859	ITGB1;RAPGEF1;FYN;ARHGEF2		Neurotrophic factor-mediated Trk receptor signaling	0.011513	0.0595122	0	0	6.80667	30.3869	RAP1A;RAPGEF1;RHOA
Adherens junction cell adhesion	0.00124826	0.00950065	0	0	5.45806	36.4926	PTPRB;FYN;RAC1;WASF2;RHOA;MAPK3		Presynaptic function of kainate receptors	0.0115185	0.0595122	0	0	13.5509	60.4886	GNG5;GNG11
Nectin adhesion pathway	0.00131352	0.00968204	0	0	9.47721	62.8817	PDGFB;RAPGEF1;RAC1;F11R		CCR3 signaling in eosinophils	0.0126061	0.0639471	0	0	12.8727	56.2999	ROCK2;RHOA
DCC-mediated attractive signaling	0.00133099	0.00968204	0	0	16.7608	110.987	FYN;RAC1;NCK1		Nitric oxide signaling pathway	0.0126061	0.0639471	0	0	12.8727	56.2999	PPP3CA;CALM2
Platelet amyloid precursor protein pathway	0.00133099	0.00968204	0	0	16.7608	110.987	APP;COL4A2;COL4A1		Collagen binding in corneal epithelia mediated by Erk and PI-3 Kinase	0.0137366	0.0685501	0	0	12.2591	52.5633	ITGB1;RHOA
S1P/S1P4 pathway	0.00133099	0.00968204	0	0	16.7608	110.987	RHOA;GNAI2;MAPK3		Prolactin regulation of apoptosis	0.0137592	0.0685501	0	0	4.55448	19.5207	KLF6;FTH1;KLF9;MYL12B
T cell receptor/Ras pathway	0.00133099	0.00968204	0	0	16.7608	110.987	KRAS;HRAS;MAPK3		Pathways in cancer	0.0139865	0.069066	0	0	2.88468	12.3166	ITGB1;FGF9;JUP;PTCH1;KIT;CTNNA1;RHOA
Tight junction	0.00145115	0.0104636	0	0	3.97247	25.9617	RRAS;CLDN15;KRAS;F11R;HRAS;RHOA;MYL12B;GNAI2		Metabolism	0.014187	0.0694418	0	0	1.78098	7.57885	CSGALNACT1;NDUFA6;CAV1;COX4I1;BGN;ITPR2;NR1D1;UQCR10;COX5B;COX6C;GNG11;COX7C;CTGF;AQP1;MARCKS;FABP4;GNG5;APOE;CD36;ATP6V1E1;CD44
Signaling events mediated by PTP1B	0.00148691	0.0105523	0	0	6.56697	42.7579	SOCS3;PDGFB;FYN;CAPN1;RHOA		Plexin D1 signaling	0.0149095	0.0723434	0	0	11.7013	49.2128	ITGB1;ITGA1
Prostaglandin biosynthesis and regulation	0.00148913	0.0105523	0	0	9.12574	59.4046	EDNRB;ANXA2;ANXA3;S100A6		GPCR ligand binding	0.0153057	0.0736258	0	0	2.61423	10.9262	CXCL9;RAMP2;EDNRB;GNG5;PTCH1;ACKR3;ADM;GNG11
Apoptosis regulation	0.00164025	0.0113692	0	0	5.15379	33.0507	ARHGAP10;PSMD4;UNC5B;PSMC4;DAPK3;PSMB10		Alpha-9 beta-1 integrin pathway	0.0161239	0.0768986	0	0	11.192	46.1944	ITGB1;TNC
Signaling to p38 via RIT and RIN	0.00164394	0.0113692	0	0	15.3633	98.4888	KRAS;HRAS;MAPK3		G alpha (s) signaling events	0.01667	0.0783412	0	0	4.28947	17.5617	RAMP2;GNG5;ADM;GNG11
Endocytosis	0.0016459	0.0113692	0	0	3.25946	20.8914	EHD1;EHD2;GIT2;EHD4;CAV2;HRAS;GIT1;RHOA;RAB11A;AP2M1		Neurotrophin signaling pathway	0.0171149	0.0783412	0	0	4.2541	17.3048	RAP1A;RAPGEF1;CALM2;RHOA
T cell receptor signaling in naive CD8+ T cells	0.00191354	0.0130384	0	0	6.17201	38.6294	ORAI1;FYN;KRAS;B2M;HRAS		ALK1 pathway	0.0173791	0.0783412	0	0	10.7251	43.4633	SMAD1;CAV1
T cell receptor signaling pathway	0.00191927	0.0130384	0	0	3.78936	23.7055	NFKBIA;FYN;KRAS;RAC1;HRAS;RHOA;NCK1;MAPK3		Inhibition of activated T cell apoptosis by neuropeptides VIP and PACAP	0.0173791	0.0783412	0	0	10.7251	43.4633	PPP3CA;CALM2
Inhibition of platelet activation by aspirin	0.00199926	0.0132531	0	0	14.1808	88.1332	ITGB1;HRAS;MAPK3		Integrin family cell surface interactions	0.0173791	0.0783412	0	0	10.7251	43.4633	ITGB1;ITGA1
PI3K subunit p85 role in regulation of actin organization and cell migration	0.00199926	0.0132531	0	0	14.1808	88.1332	ARPC1B;RAC1;RHOA		PGC-1a regulation	0.0173791	0.0783412	0	0	10.7251	43.4633	PPP3CA;CALM2
TGF-beta receptor signaling in EMT (epithelial to mesenchymal transition)	0.00199926	0.0132531	0	0	14.1808	88.1332	FKBP1A;F11R;RHOA		Signaling events mediated by VEGFR1 and VEGFR2	0.0174092	0.0783412	0	0	5.78783	23.4451	CAV1;CTNNA1;RHOA
Thromboxane A2 receptor signaling	0.00207381	0.0136374	0	0	6.05068	37.3834	FYN;RAC1;RHOA;RAB11A;GNAI2		Mitochondrial pathway of apoptosis: multidomain Bcl-2 family	0.0180754	0.0806888	0	0	5.70242	22.885	PRNP;ITPR2;PPIA
MAPK/TRK pathway	0.00211304	0.0137851	0	0	8.21191	50.5823	EHD4;KRAS;HRAS;MAPK3		ADP signalling through P2Y purinoceptor 12	0.0186746	0.0827016	0	0	10.2956	40.9825	GNG5;GNG11
SHP2 signaling	0.00224366	0.0145219	0	0	5.93402	36.1955	IFNGR1;PDGFB;KRAS;HRAS;RHOA		Myc repressed pathway	0.0194502	0.0854583	0	0	5.53894	21.8228	ITGB1;LGALS1;FTH1
EGF receptor (ErbB1) signaling pathway	0.00235572	0.0147152	0	0	7.94661	48.0842	KRAS;HRAS;MAPK3;NCK1		G-protein activation	0.0200094	0.0871979	0	0	9.8991	38.7209	GNG5;GNG11
Signal transduction by L1	0.00235572	0.0147152	0	0	7.94661	48.0842	ITGB1;RAC1;AP2M1;MAPK3		Adherens junction cell adhesion	0.0201587	0.0871979	0	0	5.46065	21.319	CTNNA1;LMO7;RHOA
fMLP induced chemokine gene expression in HMC-1 cells	0.00235572	0.0147152	0	0	7.94661	48.0842	NFKBIA;RAC1;HRAS;MAPK3		Tight junction	0.020437	0.0877219	0	0	4.02183	15.6466	CTNNA1;MYL12A;RHOA;MYL12B
Differentiation pathway in PC12 cells	0.00239525	0.0147152	0	0	4.75588	28.6983	ANXA2;RAPGEF1;ADCY4;KRAS;HRAS;RAPGEF3		Endocytosis	0.020818	0.0886752	0	0	3.31937	12.8524	SH3GLB1;EHD1;CAV1;KIT;RHOA
Cadmium-induced DNA biosynthesis and proliferation in macrophages	0.00239883	0.0147152	0	0	13.1672	79.4347	NFKBIA;HRAS;MAPK3		Adherens junction actin cytoskeletal organization	0.021383	0.0890427	0	0	9.53199	36.652	JUP;CTNNA1
SHC-related events	0.00239883	0.0147152	0	0	13.1672	79.4347	KRAS;HRAS;MAPK3		Skeletal myogenesis control by HDAC and calcium/calmodulin-dependent kinase (CaMK)	0.021383	0.0890427	0	0	9.53199	36.652	PPP3CA;CALM2
SHC1 events in EGFR signaling	0.00239883	0.0147152	0	0	13.1672	79.4347	KRAS;HRAS;MAPK3		Inhibition of insulin secretion by adrenaline/noradrenaline	0.021383	0.0890427	0	0	9.53199	36.652	GNG5;GNG11
Activation of RAS in B cells	0.00251776	0.0151065	0	0	40.8598	244.521	KRAS;HRAS		Activation of kainate receptors upon glutamate binding	0.0227947	0.0935254	0	0	9.19109	34.7536	GNG5;GNG11
Axonal growth stimulation	0.00251776	0.0151065	0	0	40.8598	244.521	ARHGDIA;RHOA		Signaling pathway from G-protein families	0.0227947	0.0935254	0	0	9.19109	34.7536	PPP3CA;CALM2
Maturation of Notch precursor via proteolytic cleavage	0.00251776	0.0151065	0	0	40.8598	244.521	NOTCH1;FURIN		T cell receptor signaling pathway	0.0235797	0.0960399	0	0	3.84191	14.3971	PPP3CA;CD247;CALM2;RHOA
Signaling to ERKs	0.00261691	0.0155877	0	0	7.69788	45.7698	RAPGEF1;KRAS;HRAS;MAPK3		Signal amplification	0.0242439	0.0973243	0	0	8.87371	33.0066	GNG5;GNG11
Pre-NOTCH processing in Golgi	0.00284443	0.016821	0	0	12.2888	72.0415	NOTCH1;MFNG;FURIN		Stathmin and breast cancer resistance to antimicrotubule agents	0.0242439	0.0973243	0	0	8.87371	33.0066	TUBA1A;CD247
RAC1 activity regulation	0.00319754	0.0187741	0	0	7.24433	41.6214	ARHGDIA;RAC1;ARHGEF2;DEF6		Antigen-activated B-cell receptor generation of second messengers	0.0250273	0.0997515	0	0	3.15663	11.641	PPP3CA;RAPGEF1;SH3BP5;ITPR2;CALM2
Immune system	0.00331912	0.0193211	0	0	1.83049	10.4486	IFITM3;ITGB1;APP;IFITM2;CD81;ICAM2;PSMB10;SOCS3;PSMD4;AP1S1;FYN;RAC1;B2M;CD34;HRAS;AP2M1;NCK1;MAPK3;IFNGR1;CYBA;NFKBIA;PSMC4;RAPGEF1;IRF7;ORAI1;KRAS;SAE1;RAPGEF3		Serotonin HTR1 group and FOS pathway	0.0257297	0.101107	0	0	8.57749	31.3945	RAP1A;RHOA
PTEN-dependent cell cycle arrest and apoptosis	0.0033377	0.0193211	0	0	11.5201	65.6932	ITGB1;ILK;MAPK3		Netrin-mediated signaling events	0.0257297	0.101107	0	0	8.57749	31.3945	MAP1B;RHOA
FRS2-mediated cascade	0.00351831	0.0200837	0	0	7.03699	39.7574	FGF9;KRAS;HRAS;MAPK3		Platelet homeostasis	0.0263339	0.102758	0	0	4.90568	17.8415	GNG5;ITPR2;GNG11
G13 signaling pathway	0.00351831	0.0200837	0	0	7.03699	39.7574	RAC1;PKN1;PFN1;RHOA		Syndecan 2 pathway	0.0272517	0.104154	0	0	8.30038	29.9033	ITGB1;RHOA
Chemokine signaling pathway	0.00370836	0.0210225	0	0	3.10462	17.3771	NFKBIA;PXN;ADCY4;KRAS;RAC1;HRAS;RHOA;GNAI2;MAPK3		Glucagon signaling in metabolic regulation	0.0272517	0.104154	0	0	8.30038	29.9033	GNG5;GNG11
Proteolysis and signaling pathway of Notch	0.00373639	0.0210364	0	0	30.6433	171.285	NOTCH1;FURIN		Glucagon-type ligand receptors	0.0272517	0.104154	0	0	8.30038	29.9033	GNG5;GNG11
N-glycan antennae elongation in the medial/trans-Golgi	0.00388018	0.0216973	0	0	10.8419	60.1929	MGAT4B;MGAT2;B4GALT4		Differentiation pathway in PC12 cells	0.0280186	0.106356	0	0	4.78407	17.1025	RAP1A;ANXA2;RAPGEF1
Plasma membrane estrogen receptor signaling	0.00422403	0.0234605	0	0	6.65593	36.3878	KRAS;HRAS;RHOA;GNAI2		EGF receptor transactivation by GPCRs in cardiac hypertrophy	0.0288092	0.108162	0	0	8.04058	28.5205	EDNRB;RHOA
Thyroid-stimulating hormone signaling pathway	0.00425774	0.023489	0	0	5.05619	27.6018	CCND3;HRAS;GNAI2;MYL12B;MAPK3		C-Myb transcription factor network	0.0288819	0.108162	0	0	4.72549	16.7497	PPP3CA;KIT;CD34
G-protein signaling pathways	0.00442118	0.024228	0	0	4.16574	22.5839	RRAS;ADCY4;KRAS;HRAS;RHOA;GNAI2		Signaling by NGF	0.0297485	0.110664	0	0	3.00895	10.5764	RAP1A;DUSP3;RAPGEF1;ITPR2;RHOA
T cell receptor signaling in naive CD4+ T cells	0.00454153	0.0247228	0	0	4.97439	26.8343	ORAI1;FYN;KRAS;HRAS;NCK1		fMLP induced chemokine gene expression in HMC-1 cells	0.0304014	0.112344	0	0	7.79654	27.2354	PPP3CA;CALM2
Netrin-1 signaling	0.00461024	0.0249317	0	0	6.48045	34.8614	UNC5B;FYN;RAC1;NCK1		EGFR1 pathway	0.0313488	0.115083	0	0	3.50213	12.1264	EHD1;IGFBP3;CAV1;EMP1
Interferon-gamma signaling pathway	0.00489456	0.0262962	0	0	4.07377	21.6709	SOCS3;IFNGR1;IRF7;RAPGEF1;B2M;MAPK3		Androgen receptor signaling, proteolysis, and transcription regulation	0.031556	0.115087	0	0	4.55802	15.7525	ROCK2;CAV1;RHOA
Cell differentiation by G alpha (i/o) pathway inferred from mouse Neuro2A model	0.00501951	0.0266196	0	0	6.31396	33.4288	RAPGEF1;ILK;KRAS;HRAS		Signaling to ERKs	0.0320279	0.116049	0	0	7.56684	26.0386	RAP1A;RAPGEF1
PI3K class IB pathway in neutrophils	0.00501951	0.0266196	0	0	6.31396	33.4288	KRAS;RAC1;HRAS;RHOA		Gap junction pathway	0.0334085	0.120271	0	0	4.45278	15.1348	GJA1;TUBA1A;ITPR2
CCR3 signaling in eosinophils	0.00511831	0.0267552	0	0	9.69967	51.1651	HRAS;RHOA;MAPK3		BMAL1-CLOCK/NPAS2 activates circadian expression	0.0353808	0.124953	0	0	7.14574	23.8781	DBP;NR1D1
Smooth muscle contraction	0.00511831	0.0267552	0	0	9.69967	51.1651	PXN;TPM1;MYL12B		Striated muscle contraction	0.0353808	0.124953	0	0	7.14574	23.8781	TPM1;VIM
Downstream signaling events Of B cell receptor (BCR)	0.00514473	0.0267552	0	0	4.02928	21.2334	NFKBIA;PSMD4;PSMC4;KRAS;HRAS;PSMB10		Trefoil factor initiation of mucosal healing	0.0353808	0.124953	0	0	7.14574	23.8781	ITGB1;RHOA
MEK activation	0.00517527	0.0267552	0	0	24.5134	129.035	KRAS;HRAS		Aurora B signaling	0.0371061	0.12762	0	0	6.95226	22.9006	VIM;RHOA
ERBB2/ERBB3 signaling events	0.00545245	0.0279449	0	0	6.1558	32.0821	KRAS;RAC1;HRAS;MAPK3		Signaling events regulated by Ret tyrosine kinase	0.0371061	0.12762	0	0	6.95226	22.9006	RAP1A;RHOA
CDC42 signaling events	0.0054734	0.0279449	0	0	4.74407	24.7064	ARPC1B;ARHGDIA;RAC1;HRAS;MAPK3		Vitamin A and carotenoid metabolism	0.0371061	0.12762	0	0	6.95226	22.9006	SULT1A1;CD36
Interleukin-6 signaling pathway	0.00581194	0.0288021	0	0	4.67196	24.0505	SOCS3;RAC1;HRAS;MAPK3;NR2F6		Iron uptake and transport	0.0371061	0.12762	0	0	6.95226	22.9006	FTH1;ATP6V1E1
Melanoma	0.00581194	0.0288021	0	0	4.67196	24.0505	FGF9;PDGFB;KRAS;HRAS;MAPK3		L1CAM interactions	0.0372796	0.12762	0	0	4.25619	13.9999	ITGB1;DPYSL2;ITGA1
Rac1 cell motility signaling pathway	0.00581194	0.0288021	0	0	4.67196	24.0505	ARPC1B;ARHGDIA;CYBA;RAC1;WASF2		APOBEC3G-mediated resistance to HIV-1 infection	0.0383999	0.128306	0	0	32	104.31	PPIA
BAD phosphorylation mediated by IGF1R signaling	0.00581647	0.0288021	0	0	9.21422	47.4261	HRAS;MAPK3;YWHAH		Axonal growth stimulation	0.0383999	0.128306	0	0	32	104.31	RHOA
CREB transcription factor and its extracellular signals	0.00581647	0.0288021	0	0	9.21422	47.4261	RAC1;HRAS;MAPK3		Kit receptor transcriptional targets	0.0383999	0.128306	0	0	32	104.31	KIT
Interleukin-3 signaling pathway	0.00590964	0.0290882	0	0	6.00535	30.8145	RAPGEF1;FYN;HRAS;MAPK3		NOSTRIN-mediated endothelial NOS trafficking	0.0383999	0.128306	0	0	32	104.31	CAV1
Melanogenesis	0.00595155	0.0291201	0	0	3.90144	19.9914	EDNRB;ADCY4;KRAS;HRAS;GNAI2;MAPK3		Disease	0.0387222	0.128613	0	0	1.97846	6.43265	RPS28;FGF9;IGFBP3;ITPR2;EXOC6;CD247;ATP6V1E1;RPS11;PPIA;CD44
Immune system signaling by interferons, interleukins, prolactin, and growth hormones	0.00604841	0.0294189	0	0	2.5437	12.9931	IFITM3;SOCS3;IFITM2;IFNGR1;RAPGEF1;IRF7;FYN;KRAS;B2M;HRAS;MAPK3		Interferon-gamma signaling pathway	0.0403272	0.132652	0	0	4.11973	13.2273	RAP1A;RAPGEF1;CD44
Leishmaniasis	0.00616496	0.0296351	0	0	4.60199	23.4189	ITGB1;NFKBIA;IFNGR1;CYBA;MAPK3		Plasma membrane estrogen receptor signaling	0.0406514	0.132652	0	0	6.59507	21.1222	ROCK2;RHOA
Myocyte adrenergic pathway	0.00616496	0.0296351	0	0	4.60199	23.4189	FKBP1A;KRAS;RAC1;HRAS;GNAI2		Fc epsilon receptor I signaling in mast cells	0.0406514	0.132652	0	0	6.59507	21.1222	PPP3CA;CALM2
RhoA activity regulation	0.00639165	0.0304281	0	0	5.86207	29.6196	ARHGDIA;ARHGEF2;DEF6;RHOA		Signaling by GPCR	0.0423506	0.136197	0	0	1.78046	5.62941	CXCL9;RAMP2;ROCK2;PTCH1;ITPR2;ADM;RHOC;GNG11;RHOA;PPP3CA;EDNRB;GNG5;ACKR3
TNF-alpha effects on cytokine activity, cell motility, and apoptosis	0.00640396	0.0304281	0	0	3.38318	17.0879	NFKBIA;NOTCH1;PDGFB;ACKR3;RAPGEF5;ETS1;RND1		Senescence and autophagy	0.0424269	0.136197	0	0	4.0335	12.7457	SH3GLB1;THBS1;CD44
Plexin D1 signaling	0.00656889	0.030855	0	0	8.775	44.098	ITGB1;RRAS;ITGA6		Signaling events mediated by T cell protein tyrosine phosphatase (TC-PTP)	0.0424701	0.136197	0	0	6.42987	20.3117	ITGB1;ITGA1
Signal transduction of S1P receptor	0.00656889	0.030855	0	0	8.775	44.098	S1PR1;GNAI2;MAPK3		Dilated cardiomyopathy	0.0434971	0.138694	0	0	3.99171	12.5143	ITGB1;TPM1;ITGA1
NGF signaling via TRKA from the plasma membrane	0.00666072	0.0311086	0	0	3.35679	16.8226	RAPGEF1;ADCY4;KRAS;HRAS;AP2M1;RHOA;MAPK3		Pancreatic secretion	0.0445807	0.140542	0	0	3.95078	12.2887	RAP1A;ITPR2;RHOA
Cytoskeletal remodeling regulation and cell spreading by IPP complex components	0.00682701	0.0313509	0	0	20.4268	101.866	PXN;PARVB		Melanogenesis	0.0445807	0.140542	0	0	3.95078	12.2887	EDNRB;KIT;CALM2
Nef-induced signal transduction	0.00682701	0.0313509	0	0	20.4268	101.866	FYN;RAC1		Small leucine-rich proteoglycan (SLRP) molecules	0.0459022	0.143092	0	0	25.5987	78.8758	BGN
Support of platelet aggregation by Eph kinases and ephrins	0.00682701	0.0313509	0	0	20.4268	101.866	ITGB1;FYN		G beta-gamma signaling through PI3K gamma	0.0459022	0.143092	0	0	25.5987	78.8758	RHOA
Natural killer cell-mediated cytotoxicity	0.00692505	0.0316244	0	0	3.33079	16.5627	IFNGR1;ICAM2;FYN;KRAS;RAC1;HRAS;MAPK3		Wnt interactions in lipid metabolism and immune response	0.048104	0.146678	0	0	5.98037	18.1468	GJA1;APOE
Basigin interactions	0.00737655	0.033134	0	0	8.37571	41.1201	ITGB1;SLC3A2;ITGA6		G alpha (z) signaling events	0.048104	0.146678	0	0	5.98037	18.1468	GNG5;GNG11
Phosphoinositides and their downstream targets	0.00737655	0.033134	0	0	8.37571	41.1201	RAC1;ARHGEF2;AP2M1		Integrin-linked kinase signaling	0.048104	0.146678	0	0	5.98037	18.1468	ILK;LIMS2
SHC1 events in ERBB2 signaling	0.00737655	0.033134	0	0	8.37571	41.1201	KRAS;HRAS;MAPK3		Interleukin-12/STAT4 pathway	0.048104	0.146678	0	0	5.98037	18.1468	PPP3CA;CD247
Post-translational regulation of adherens junction stability and disassembly	0.00743238	0.0332034	0	0	5.59504	27.4264	JUP;FYN;RAC1;HRAS		Polo-like kinase 1 (PLK1) pathway	0.0500393	0.15175	0	0	5.84416	17.5029	ROCK2;RHOA
VEGF signaling pathway	0.00772817	0.0343381	0	0	4.34184	21.1138	PXN;KRAS;RAC1;HRAS;MAPK3		Calcium signaling pathway	0.050923	0.153595	0	0	2.97489	8.85757	PPP3CA;EDNRB;ITPR2;CALM2
Muscle contraction	0.00799217	0.0353202	0	0	5.47043	26.4183	TPM1;PXN;VIM;MYL12B		Actions of nitric oxide in the heart	0.0520024	0.155173	0	0	5.714	16.8932	CAV1;CALM2
Signaling by interleukins	0.00855015	0.0371802	0	0	3.59695	17.128	SOCS3;RAPGEF1;FYN;KRAS;HRAS;MAPK3		Agrin in postsynaptic differentiation	0.0520024	0.155173	0	0	5.714	16.8932	ITGB1;ITGA1
Signaling by SCF-KIT	0.00860472	0.0371802	0	0	4.22245	20.0796	FYN;KRAS;RAC1;HRAS;MAPK3		Arylamine metabolism	0.0533464	0.15667	0	0	21.3312	62.5206	SULT1A1
Axonogenesis regulation by p75 neurotrophin receptor	0.00868441	0.0371802	0	0	17.5078	83.0959	ARHGDIA;RHOA		Endothelial NOS activation	0.0533464	0.15667	0	0	21.3312	62.5206	CAV1
EGFR transactivation by gastrin	0.00868441	0.0371802	0	0	17.5078	83.0959	KRAS;HRAS		FGFR3b ligand binding and activation	0.0533464	0.15667	0	0	21.3312	62.5206	FGF9
Type I hemidesmosome assembly	0.00868441	0.0371802	0	0	17.5078	83.0959	ITGA6;PLEC		Post-translational regulation of adherens junction stability and disassembly	0.0539926	0.156916	0	0	5.5895	16.3152	JUP;CTNNA1
cAMP receptor, G-protein-independent pathways inferred from amoeba model	0.00868441	0.0371802	0	0	17.5078	83.0959	KLF6;STAT6		Chondroitin sulfate/dermatan sulfate metabolism	0.0539926	0.156916	0	0	5.5895	16.3152	CSGALNACT1;BGN
Antigen processing: cross presentation	0.00906778	0.0384212	0	0	4.16518	19.589	PSMD4;PSMC4;CYBA;B2M;PSMB10		Glycosaminoglycan metabolism	0.0549287	0.158809	0	0	3.61682	10.495	CSGALNACT1;BGN;CD44
Fc epsilon receptor I signaling pathway	0.00906778	0.0384212	0	0	4.16518	19.589	FYN;KRAS;RAC1;HRAS;MAPK3		Angiopoietin receptor Tie2-mediated signaling	0.0560095	0.16037	0	0	5.4703	15.7667	ITGB1;ANGPT2
Signaling by EGFR in cancer	0.00930976	0.0392442	0	0	3.52808	16.4997	PXN;ADCY4;KRAS;HRAS;AP2M1;MAPK3		Signal transduction	0.0560432	0.16037	0	0	1.70055	4.90036	ITGB1;CXCL9;DUSP3;ITGA1;ITPR2;ADM;GNG11;EDNRB;FGF9;GNG5;KIT;ACKR3;ATP6V1E1
Apoptosis modulation and signaling	0.00954776	0.0400421	0	0	4.10943	19.1148	NFKBIA;CAPNS1;CASP6;BIK;MAPK3		Lipid metabolism regulation by peroxisome proliferator-activated receptor alpha (PPAR-alpha)	0.0573711	0.163332	0	0	3.5501	10.1469	NR1D1;CD36;CTGF
Apoptotic execution phase	0.00983536	0.0406265	0	0	5.12774	23.6993	CASP6;HIST1H1E;VIM;PLEC		Oocyte meiosis	0.0586115	0.165312	0	0	3.51765	9.97895	PPP3CA;ITPR2;CALM2
Endometrial cancer	0.00983536	0.0406265	0	0	5.12774	23.6993	ILK;KRAS;HRAS;MAPK3		Malaria	0.0601211	0.165312	0	0	5.24649	14.7499	CD36;THBS1
Interleukin-2 receptor beta chain in T cell activation	0.00983536	0.0406265	0	0	5.12774	23.6993	SOCS3;CCND3;HRAS;MAPK3		Binding of RNA by insulin-like growth factor 2 mRNA binding proteins (IGF2BPs/IMPs/VICKZs)	0.0607329	0.165312	0	0	18.2829	51.2155	CD44
DCC role in regulating apoptosis	0.0107404	0.0430728	0	0	15.3185	69.4502	UNC5B;DAPK3		Sema4D-mediated inhibition of cell attachment and migration	0.0607329	0.165312	0	0	18.2829	51.2155	RHOA
Gap junction degradation	0.0107404	0.0430728	0	0	15.3185	69.4502	GJA1;AP2M1		Support of platelet aggregation by Eph kinases and ephrins	0.0607329	0.165312	0	0	18.2829	51.2155	ITGB1
Nef-mediated downregulation of MHC class I complex cell surface expression	0.0107404	0.0430728	0	0	15.3185	69.4502	AP1S1;B2M		Cross-presentation of particulate exogenous antigens (phagosomes)	0.0607329	0.165312	0	0	18.2829	51.2155	CD36
Netrin mediated repulsion signals	0.0107404	0.0430728	0	0	15.3185	69.4502	UNC5B;FYN		Integration of provirus	0.0607329	0.165312	0	0	18.2829	51.2155	PPIA
Splicing regulation through Sam68	0.0107404	0.0430728	0	0	15.3185	69.4502	HRAS;MAPK3		Nef-induced signal transduction	0.0607329	0.165312	0	0	18.2829	51.2155	CD247
FSH regulation of apoptosis	0.010742	0.0430728	0	0	2.45287	11.1203	IFITM3;ALDH3A2;IFITM2;TUBA1A;IGFBP3;TPM1;S100A6;ILK;TMBIM6;RHOB		Oxygen/carbon dioxide exchange in erythrocytes	0.0607329	0.165312	0	0	18.2829	51.2155	AQP1
Adherens junction actin cytoskeletal organization	0.0111767	0.0442831	0	0	7.0857	31.8426	CDH5;JUP;CDH13		Apoptotic execution phase	0.0622148	0.166903	0	0	5.1413	14.2782	HMGB1;VIM
Thyroid cancer	0.0111767	0.0442831	0	0	7.0857	31.8426	KRAS;HRAS;MAPK3		Signaling events mediated by PTP1B	0.0622148	0.166903	0	0	5.1413	14.2782	CAV1;RHOA
Non-small cell lung cancer	0.0112055	0.0442831	0	0	4.92213	22.107	RASSF1;KRAS;HRAS;MAPK3		Endometrial cancer	0.0622148	0.166903	0	0	5.1413	14.2782	CTNNA1;ILK
C-Myb transcription factor network	0.0122111	0.0480265	0	0	3.85161	16.9679	CASP6;KRAS;ETS1;CD34;HRAS		Immunoregulatory interactions between a lymphoid and a non-lymphoid cell	0.0663162	0.175017	0	0	3.33469	9.04807	ITGB1;CD247;CD34
Bone mineralization regulation	0.0129882	0.0496573	0	0	13.6158	59.143	COL4A2;COL4A1		Phospholipase C-mediated cascade	0.0664754	0.175017	0	0	4.94306	13.4003	FGF9;ITPR2
CD28-dependent Vav1 pathway	0.0129882	0.0496573	0	0	13.6158	59.143	FYN;RAC1		Binding of chemokines to chemokine receptors	0.0664754	0.175017	0	0	4.94306	13.4003	CXCL9;ACKR3
Gamma-carboxylation, transport, and amino-terminal cleavage of proteins	0.0129882	0.0496573	0	0	13.6158	59.143	FURIN;GAS6		Axonogenesis regulation by p75 neurotrophin receptor	0.0680621	0.175017	0	0	15.9968	42.9887	RHOA
Integrin beta-4 pathway	0.0129882	0.0496573	0	0	13.6158	59.143	LAMA5;ITGA6		Calcium/calmodulin-dependent protein kinase activation	0.0680621	0.175017	0	0	15.9968	42.9887	CALM2
Monocyte and its surface molecules	0.0129882	0.0496573	0	0	13.6158	59.143	ITGB1;PECAM1		Elevation of cytosolic calcium levels	0.0680621	0.175017	0	0	15.9968	42.9887	ITPR2
Vitamin C in the brain	0.0129882	0.0496573	0	0	13.6158	59.143	COL4A2;COL4A1		cAMP receptor, G-protein-independent pathways inferred from amoeba model	0.0680621	0.175017	0	0	15.9968	42.9887	KLF6
Interleukin-1 regulation of extracellular matrix	0.0133308	0.0506012	0	0	3.24805	14.024	ALDH3A2;NFKBIA;ZFP36;FABP5;ID1;RHOB		HIV-induced T cell apoptosis	0.0680621	0.175017	0	0	15.9968	42.9887	CD247
Ras family activation regulation	0.013428	0.0506012	0	0	6.57891	28.3578	RRAS;KRAS;HRAS		PI3K/AKT signalling	0.0680621	0.175017	0	0	15.9968	42.9887	RHOA
Acute myeloid leukemia	0.0134813	0.0506012	0	0	4.64281	19.994	JUP;KRAS;HRAS;MAPK3		T cell receptor signaling in naive CD8+ T cells	0.0686413	0.175696	0	0	4.84955	12.9913	RAP1A;CD247
Keratinocyte differentiation	0.0134813	0.0506012	0	0	4.64281	19.994	NFKBIA;ETS1;HRAS;MAPK3		Signaling by PDGF	0.070334	0.179207	0	0	3.25012	8.62745	RAPGEF1;ITPR2;THBS1
Disease	0.0137677	0.051441	0	0	1.81508	7.77839	APP;IGFBP3;PXN;ADCY4;CYBA;PSMB10;PSMD4;FGF9;PSMC4;CTDSP2;AP1S1;FYN;KRAS;RAC1;STX3;B2M;HRAS;AP2M1;MAPK3		G alpha (i) signaling events	0.0706564	0.17921	0	0	2.65169	7.02677	CXCL9;GNG5;ACKR3;GNG11
Androgen receptor signaling, proteolysis, and transcription regulation	0.0140296	0.0519476	0	0	3.71183	15.8368	RAC1;GAS6;RHOA;AES;RHOB		Activation of mRNA upon binding of the cap-binding complex and eIFs, and subsequent binding to 43S	0.0730418	0.183592	0	0	4.67273	12.2272	RPS28;RPS11
HIF-1 degradation in normoxia	0.0140296	0.0519476	0	0	3.71183	15.8368	PSMD4;PSMC4;ID1;PSMB10;MAPK3		Acute myeloid leukemia	0.0730418	0.183592	0	0	4.67273	12.2272	JUP;KIT
Alpha-synuclein signaling	0.0146433	0.053137	0	0	6.35172	26.8282	FKBP1A;FYN;MAPK3		Apoptotic DNA fragmentation and tissue homeostasis	0.0753345	0.186003	0	0	14.2186	36.7668	HMGB1
Serotonin HTR1 group and FOS pathway	0.0146433	0.053137	0	0	6.35172	26.8282	RHOA;GNAI2;MAPK3		Dermatan sulfate biosynthesis	0.0753345	0.186003	0	0	14.2186	36.7668	BGN
Signaling by Robo receptor	0.0146433	0.053137	0	0	6.35172	26.8282	RAC1;PFN1;NCK1		Gap junction degradation	0.0753345	0.186003	0	0	14.2186	36.7668	GJA1
Syndecan 4 pathway	0.0146433	0.053137	0	0	6.35172	26.8282	ITGB1;RAC1;RHOA		Insulin secretion regulation by acetylcholine	0.0753345	0.186003	0	0	14.2186	36.7668	MARCKS
Prostate cancer	0.0146741	0.053137	0	0	3.66745	15.4828	NFKBIA;PDGFB;KRAS;HRAS;MAPK3		Gastrin-CREB signaling pathway via PKC and MAPK	0.0779917	0.191715	0	0	2.55888	6.52811	EDNRB;GNG5;ITPR2;GNG11
Platelet endothelial cell adhesion molecule 1 (PECAM1) interactions	0.0154211	0.0553543	0	0	12.2536	51.1222	PECAM1;FYN		Passive transport by aquaporins	0.0825504	0.196851	0	0	12.7961	31.918	AQP1
Salmonella infection	0.0154211	0.0553543	0	0	12.2536	51.1222	ARPC1B;RAC1		ALK2 pathway	0.0825504	0.196851	0	0	12.7961	31.918	SMAD1
Jak-STAT signaling pathway	0.0158435	0.0566233	0	0	2.59101	10.7397	SOCS3;CCND3;PTPRB;PTP4A3;IFNGR1;IL10RB;SPRY4;STAT6		Signaling by activated point mutants of FGFR1	0.0825504	0.196851	0	0	12.7961	31.918	FGF9
Neural crest differentiation	0.0160219	0.0568016	0	0	3.5818	14.8064	ITGB1;NOTCH1;ID1;ETS1;RHOB		Sonic Hedgehog (SHH) receptor PTCH1 regulation of cell cycle	0.0825504	0.196851	0	0	12.7961	31.918	PTCH1
Natural killer cell receptor signaling pathway	0.0160316	0.0568016	0	0	4.39342	18.1588	KRAS;RAC1;HRAS;MAPK3		Stress fiber formation mediated by Rho-selective guanine exchange factor AKAP13	0.0825504	0.196851	0	0	12.7961	31.918	RHOA
HIV infection	0.0162806	0.0574361	0	0	2.57738	10.6131	PSMD4;PSMC4;AP1S1;FYN;RAC1;B2M;AP2M1;PSMB10		TGF-beta signaling in gastrointestinal stem cells	0.0825504	0.196851	0	0	12.7961	31.918	SMAD1
Colorectal cancer	0.0178889	0.0612509	0	0	4.24149	17.0659	KRAS;RAC1;RHOA;MAPK3		Glypican-3 pathway	0.0825504	0.196851	0	0	12.7961	31.918	PTCH1
Adenylate cyclase inhibitory pathway	0.0180325	0.0612509	0	0	11.1391	44.7298	ADCY4;GNAI2		Circadian rhythm	0.0844219	0.200457	0	0	4.28225	10.5854	DBP;NR1D1
Advanced glycosylation endproduct receptor signaling	0.0180325	0.0612509	0	0	11.1391	44.7298	APP;MAPK3		Lipid and lipoprotein metabolism	0.0888596	0.202332	0	0	1.88719	4.56831	FABP4;PPM1L;CAV1;APOE;NR1D1;CD36;CTGF
Angiotensin-converting enzyme 2 regulation of heart function	0.0180325	0.0612509	0	0	11.1391	44.7298	COL4A2;COL4A1		Angiotensin II-stimulated signaling through G-proteins and beta-arrestin	0.0891157	0.202332	0	0	4.1437	10.0187	ITPR2;RHOA
Ghrelin-mediated regulation of food intake and energy homeostasis	0.0180325	0.0612509	0	0	11.1391	44.7298	IGFBP3;RAPGEF5		Endothelins	0.0891157	0.202332	0	0	4.1437	10.0187	EDNRB;RHOA
MAP kinase downregulation by phosphorylation of MEK1 by Cdk5/p35	0.0180325	0.0612509	0	0	11.1391	44.7298	HRAS;MAPK3		BMP signaling and regulation	0.0897105	0.202332	0	0	11.6323	28.0473	SMAD1
Melanocyte development and pigmentation pathway	0.0180325	0.0612509	0	0	11.1391	44.7298	HRAS;MAPK3		Salmonella infection	0.0897105	0.202332	0	0	11.6323	28.0473	ARPC3
PI3K class IB pathway	0.0180325	0.0612509	0	0	11.1391	44.7298	KRAS;HRAS		Caspase-mediated cleavage of cytoskeletal proteins	0.0897105	0.202332	0	0	11.6323	28.0473	VIM
Platelet adhesion to exposed collagen	0.0180325	0.0612509	0	0	11.1391	44.7298	ITGB1;FYN		ERK inactivation	0.0897105	0.202332	0	0	11.6323	28.0473	DUSP3
Fc gamma receptor-mediated phagocytosis	0.0181943	0.0615461	0	0	3.46053	13.8651	MARCKS;ARPC1B;RAC1;WASF2;MAPK3		FGFR3 ligand binding and activation	0.0897105	0.202332	0	0	11.6323	28.0473	FGF9
Arf6 signal transduction regulation	0.0186516	0.0625781	0	0	5.75537	22.9169	PXN;GIT1;NCK1		Iron metabolism in placenta	0.0897105	0.202332	0	0	11.6323	28.0473	FTH1
Prion diseases	0.0186516	0.0625781	0	0	5.75537	22.9169	NOTCH1;FYN;MAPK3		ERK1/ERK2 MAPK pathway	0.0914912	0.202332	0	0	4.07772	9.75191	ITGB1;RAP1A
Interferon signaling	0.0195837	0.0654383	0	0	2.6852	10.561	IFITM3;SOCS3;IFITM2;IFNGR1;IRF7;B2M;MAPK3		Interleukin-12-mediated signaling events	0.0914912	0.202332	0	0	4.07772	9.75191	PPP3CA;CD247
Interferon alpha/beta signaling	0.0198747	0.0658561	0	0	4.09969	16.0638	IFITM3;SOCS3;IFITM2;IRF7		LPA receptor mediated events	0.0914912	0.202332	0	0	4.07772	9.75191	SLC9A3R2;RHOA
MAPK cascade role in angiogenesis	0.0198747	0.0658561	0	0	4.09969	16.0638	PXN;KRAS;RAC1;NCK1		Diabetes pathways	0.091991	0.202332	0	0	2.88411	6.88167	IGFBP3;EXOC6;CD44
GM-CSF-mediated signaling events	0.0201093	0.0658561	0	0	5.58068	21.8013	KRAS;HRAS;MAPK3		Signaling by TGF-beta receptor complex	0.0938852	0.202332	0	0	4.0138	9.49537	PMEPA1;RHOA
PI3K/PLC/TRK pathway	0.0201093	0.0658561	0	0	5.58068	21.8013	KRAS;HRAS;YWHAH		Thyroid-stimulating hormone signaling pathway	0.0938852	0.202332	0	0	4.0138	9.49537	RAP1A;MYL12B
Transport to the Golgi and subsequent modification	0.0201093	0.0658561	0	0	5.58068	21.8013	MGAT4B;MGAT2;B4GALT4		Endochondral ossification	0.0938852	0.202332	0	0	4.0138	9.49537	PTCH1;CALM2
Activation of Rac	0.0208161	0.0669005	0	0	10.2103	39.5345	RAC1;NCK1		T cell receptor signaling in naive CD4+ T cells	0.0962972	0.202332	0	0	3.95185	9.24857	RAP1A;CD247
Initiation of the second proteolytic cleavage of Notch receptor by receptor-ligand binding	0.0208161	0.0669005	0	0	10.2103	39.5345	JAG2;NOTCH1		G alpha 13 pathway	0.0962972	0.202332	0	0	3.95185	9.24857	ROCK2;RHOA
Interferon gamma signaling regulation	0.0208161	0.0669005	0	0	10.2103	39.5345	SOCS3;IFNGR1		Activation of DNA fragmentation factor	0.096815	0.202332	0	0	10.6624	24.8961	HMGB1
MAP kinase inactivation of SMRT corepressor	0.0208161	0.0669005	0	0	10.2103	39.5345	RAC1;HRAS		Platelet adhesion to exposed collagen	0.096815	0.202332	0	0	10.6624	24.8961	ITGB1
ERK1/ERK2 MAPK pathway	0.0209166	0.0669005	0	0	4.03227	15.5937	ITGB1;KRAS;HRAS;MAPK3		Advanced glycosylation endproduct receptor signaling	0.096815	0.202332	0	0	10.6624	24.8961	HMGB1
Glioma	0.0209166	0.0669005	0	0	4.03227	15.5937	PDGFB;KRAS;HRAS;MAPK3		CBL-mediated ligand-induced downregulation of EGF receptors	0.096815	0.202332	0	0	10.6624	24.8961	SH3GLB1
FRA pathway	0.021628	0.068908	0	0	5.41627	20.7647	THBD;GJA1;JUND		CTL mediated immune response against target cells	0.096815	0.202332	0	0	10.6624	24.8961	CD247
HIF-1 transcriptional activity in hypoxia	0.0219913	0.0695264	0	0	3.96703	15.1426	BHLHE40;FURIN;ETS1;ENG		Chondroitin sulfate/dermatan sulfate degradation	0.096815	0.202332	0	0	10.6624	24.8961	BGN
Signaling by TGF-beta receptor complex	0.0219913	0.0695264	0	0	3.96703	15.1426	FKBP1A;FURIN;F11R;RHOA		Sulfur metabolism	0.096815	0.202332	0	0	10.6624	24.8961	SULT1A1
Adhesion and diapedesis of granulocytes	0.0237657	0.074279	0	0	9.42439	35.2427	ICAM2;PECAM1		T helper cell surface molecules	0.096815	0.202332	0	0	10.6624	24.8961	CD247
Calcium signaling by HBx of hepatitis B virus	0.0237657	0.074279	0	0	9.42439	35.2427	HRAS;MAPK3		Cytosolic sulfonation of small molecules	0.096815	0.202332	0	0	10.6624	24.8961	SULT1A1
Sema3A/PAK-dependent axon repulsion	0.0237657	0.074279	0	0	9.42439	35.2427	FYN;RAC1		FGFR4 ligand binding and activation	0.096815	0.202332	0	0	10.6624	24.8961	FGF9
Activation of NF-kappaB in B cells	0.0242406	0.0749088	0	0	3.84267	14.2937	NFKBIA;PSMD4;PSMC4;PSMB10		Ghrelin-mediated regulation of food intake and energy homeostasis	0.096815	0.202332	0	0	10.6624	24.8961	IGFBP3
CD8/T cell receptor downstream pathway	0.0242406	0.0749088	0	0	3.84267	14.2937	KRAS;B2M;HRAS;MAPK3		HIV life cycle early phase	0.096815	0.202332	0	0	10.6624	24.8961	PPIA
Epithelial cell signaling in Helicobacter pylori infection	0.0242406	0.0749088	0	0	3.84267	14.2937	NFKBIA;RAC1;F11R;GIT1		Lck and Fyn tyrosine kinases in initiation of T cell receptor activation	0.096815	0.202332	0	0	10.6624	24.8961	CD247
Angiotensin II-mediated activation of JNK pathway via Pyk2-dependent signaling	0.0248486	0.0764055	0	0	5.11484	18.8991	RAC1;HRAS;MAPK3		Melanocyte development and pigmentation pathway	0.096815	0.202332	0	0	10.6624	24.8961	KIT
Signaling by ERBB2	0.0249108	0.0764055	0	0	3.17383	11.7192	ADCY4;FYN;KRAS;HRAS;MAPK3		EGF/EGFR signaling pathway	0.0981833	0.204426	0	0	2.79994	6.49844	GJA1;RAP1A;CAV1
Long-term depression	0.026624	0.0806255	0	0	3.72585	13.5097	KRAS;HRAS;GNAI2;MAPK3		CD8/T cell receptor downstream pathway	0.0987269	0.204794	0	0	3.89177	9.01101	PPP3CA;CD247
Long-term potentiation	0.026624	0.0806255	0	0	3.72585	13.5097	KRAS;HRAS;RAPGEF3;MAPK3		NFAT involvement in hypertrophy of the heart	0.101174	0.209092	0	0	3.83349	8.78221	PPP3CA;CALM2
Interleukin-4 signaling pathway	0.0268078	0.0806255	0	0	3.1094	11.2531	NFKBIA;SOCS3;STAT6;ETS1;MAPK3		AP-1 transcription factor network	0.103637	0.21075	0	0	3.77693	8.56176	GJA1;FABP4
B cell survival pathway	0.0268752	0.0806255	0	0	8.75078	31.6477	ITGB1;JUND		Renal cell carcinoma	0.103637	0.21075	0	0	3.77693	8.56176	RAP1A;RAPGEF1
Other semaphorin interactions	0.0268752	0.0806255	0	0	8.75078	31.6477	ITGB1;SEMA7A		CDC42 signaling events	0.103637	0.21075	0	0	3.77693	8.56176	ARPC3;CTNNA1
Protein kinase A (PKA) at the centrosome	0.0268752	0.0806255	0	0	8.75078	31.6477	PKN1;RHOA		S1P/S1P4 pathway	0.103864	0.21075	0	0	9.84169	22.2882	RHOA
EGF/EGFR signaling pathway	0.0271178	0.0810575	0	0	2.73985	9.8842	GJA1;JUND;KRAS;RAC1;AP2M1;NCK1		Hyaluronan metabolism	0.103864	0.21075	0	0	9.84169	22.2882	CD44
Fibroblast growth factor receptor pathway	0.0277899	0.0827657	0	0	3.07814	11.0292	FGF9;SPRY4;KRAS;HRAS;MAPK3		Rac1 cell motility signaling pathway	0.106117	0.214542	0	0	3.722	8.34923	ARPC3;CTNNA1
Bioactive peptide-induced signaling pathway	0.028313	0.084019	0	0	4.84515	17.2702	FYN;HRAS;MAPK3		Arf6 vesicle-mediated transport	0.110859	0.221718	0	0	9.13825	20.0995	RHOA
Interleukin-5 regulation of apoptosis	0.0296494	0.0872324	0	0	2.67988	9.42866	CCND3;HEY1;ANXA3;ITGA6;IER2;MAPK3		BMP signaling pathway in stem cells	0.110859	0.221718	0	0	9.13825	20.0995	SMAD1
Aldosterone-regulated sodium reabsorption	0.0301363	0.0872324	0	0	4.72067	16.5319	SLC9A3R2;KRAS;MAPK3		HDL-mediated lipid transport	0.110859	0.221718	0	0	9.13825	20.0995	APOE
Signaling events mediated by T cell protein tyrosine phosphatase (TC-PTP)	0.0301363	0.0872324	0	0	4.72067	16.5319	ITGB1;PDGFB;STAT6		Wnt/calcium/cyclic GMP pathway	0.113652	0.224886	0	0	3.56638	7.7555	PPP3CA;ITPR2
TWEAK signaling pathway	0.0301363	0.0872324	0	0	4.72067	16.5319	NFKBIA;RAC1;MAPK3		Gastric acid secretion	0.113652	0.224886	0	0	3.56638	7.7555	ITPR2;CALM2
Beta-arrestin-dependent recruitment of Src kinases in GPCR signaling	0.0301387	0.0872324	0	0	8.16698	28.6003	HRAS;MAPK3		Integrins in angiogenesis	0.113652	0.224886	0	0	3.56638	7.7555	ILK;RHOA
Cell to cell adhesion signaling	0.0301387	0.0872324	0	0	8.16698	28.6003	PXN;PECAM1		Prolactin activation of MAPK signaling	0.116194	0.22511	0	0	3.51735	7.57108	ITGB1;PPIA
Syndecan 3 pathway	0.0301387	0.0872324	0	0	8.16698	28.6003	SDC3;FYN		Protein kinase A (PKA) at the centrosome	0.1178	0.22511	0	0	8.5286	18.2407	RHOA
Chronic myeloid leukemia	0.0304539	0.0878353	0	0	3.56331	12.4414	NFKBIA;KRAS;HRAS;MAPK3		Rap1 signaling	0.1178	0.22511	0	0	8.5286	18.2407	RAP1A
Growth hormone receptor signaling	0.03202	0.0920296	0	0	4.60242	15.8387	SOCS3;HRAS;MAPK3		B cell survival pathway	0.1178	0.22511	0	0	8.5286	18.2407	ITGB1
Arrhythmogenic right ventricular cardiomyopathy (ARVC)	0.0331783	0.0947714	0	0	3.46258	11.7931	ITGB1;GJA1;JUP;ITGA6		CRMPs in Sema3A signaling	0.1178	0.22511	0	0	8.5286	18.2407	DPYSL2
CBL signaling regulation	0.0335505	0.0947714	0	0	7.65615	25.9904	RAPGEF1;FYN		Sonic Hedgehog (Shh) pathway	0.1178	0.22511	0	0	8.5286	18.2407	PTCH1
Effect of METS on macrophage differentiation	0.0335505	0.0947714	0	0	7.65615	25.9904	ETS1;HRAS		TGF-beta receptor signaling in EMT (epithelial to mesenchymal transition)	0.1178	0.22511	0	0	8.5286	18.2407	RHOA
Nicotinic acetylcholine receptor role in the regulation of apoptosis	0.0335505	0.0947714	0	0	7.65615	25.9904	CHRNB1;YWHAH		Glutamate neurotransmitter release cycle	0.1178	0.22511	0	0	8.5286	18.2407	SLC1A1
Tie2 signaling	0.0335505	0.0947714	0	0	7.65615	25.9904	KRAS;HRAS		Inhibition of platelet activation by aspirin	0.1178	0.22511	0	0	8.5286	18.2407	ITGB1
Heart development	0.033964	0.095611	0	0	4.48994	15.187	NOTCH1;HEY1;BHLHE40		KIT signaling regulation	0.1178	0.22511	0	0	8.5286	18.2407	KIT
Interleukin-3, interleukin-5, and GM-CSF signaling	0.0359679	0.100086	0	0	4.38281	14.5734	RAPGEF1;FYN;HRAS		Transcriptional regulation of white adipocyte differentiation	0.12132	0.228115	0	0	3.4232	7.22065	FABP4;CD36
RhoA signaling pathway	0.0359679	0.100086	0	0	4.38281	14.5734	ITGB1;PKN1;RHOA		Transmembrane transport of small molecules	0.12261	0.228115	0	0	1.82329	3.82661	GNG5;FTH1;SLC1A1;ATP6V1E1;GNG11;AQP1
Signaling by FGFR mutants	0.0359679	0.100086	0	0	4.38281	14.5734	FGF9;KRAS;HRAS		Phosphatidylinositol signaling system	0.123904	0.228115	0	0	3.37799	7.05409	ITPR2;CALM2
Mitochondrial pathway of apoptosis: caspases	0.0360407	0.100086	0	0	3.36737	11.1901	CAPNS1;CASP6;CAPN1;UACA		Post-chaperonin tubulin folding pathway	0.124686	0.228115	0	0	7.99516	16.6456	TUBA1A
Cell cycle progression regulation by PLK3	0.0371049	0.101772	0	0	7.20542	23.7347	CASP6;YWHAH		Cell to cell adhesion signaling	0.124686	0.228115	0	0	7.99516	16.6456	CTNNA1
STAT3 pathway	0.0371049	0.101772	0	0	7.20542	23.7347	RAC1;MAPK3		Cells and molecules involved in local acute inflammatory response	0.124686	0.228115	0	0	7.99516	16.6456	ITGB1
Signaling by constitutively active EGFR	0.0371049	0.101772	0	0	7.20542	23.7347	KRAS;HRAS		Chylomicron-mediated lipid transport	0.124686	0.228115	0	0	7.99516	16.6456	APOE
EGFR1 pathway	0.0371431	0.101772	0	0	2.532	8.33782	EHD1;GRN;CAV2;IGFBP3;TRIB2;MGLL		Sulfation biotransformation reaction	0.124686	0.228115	0	0	7.99516	16.6456	SULT1A1
Syndecan 1 pathway	0.0380313	0.10386	0	0	4.28067	13.995	LAMA5;COL4A1;MAPK3		Estrogen metabolism	0.124686	0.228115	0	0	7.99516	16.6456	SULT1A1
Myometrial relaxation and contraction pathways	0.0402387	0.109524	0	0	2.48064	7.97011	GJA1;RAMP2;IGFBP3;ADCY4;ACKR3;YWHAH		GRB2-SOS provides linkage to MAPK signaling for integrins	0.124686	0.228115	0	0	7.99516	16.6456	RAP1A
Acute myocardial infarction	0.0407966	0.10995	0	0	6.80478	21.7696	COL4A2;COL4A1		Insulin-like growth factor (IGF) activity regulation by insulin-like growth factor binding proteins (IGFBPs)	0.124686	0.228115	0	0	7.99516	16.6456	IGFBP3
ID regulation of gene expression	0.0407966	0.10995	0	0	6.80478	21.7696	ITGA6;SEMA3F		NO2-dependent IL-12 pathway in NK cells	0.124686	0.228115	0	0	7.99516	16.6456	CD247
Nerve growth factor (NGF) pathway	0.0407966	0.10995	0	0	6.80478	21.7696	HRAS;MAPK3		Nitric oxide metabolism	0.124686	0.228115	0	0	7.99516	16.6456	CAV1
TGF-beta regulation of extracellular matrix	0.0419142	0.112593	0	0	1.69365	5.37249	B3GALNT1;JUP;LAMA4;ALDH3A2;CDH5;RRAS;COL4A2;PPP1R13L;S1PR1;ACKR3;FYN;PCDH1;CD34;S100A11;NCK1		Pertussis toxin-insensitive CCR5 signaling in macrophage	0.13152	0.235218	0	0	7.52448	15.2642	CALM2
MAP kinase signaling pathway	0.0421806	0.11262	0	0	3.19179	10.1046	NFKBIA;RAC1;HRAS;MAPK3		Serotonin receptor 4/6/7 and NR3C signaling	0.13152	0.235218	0	0	7.52448	15.2642	RAP1A
HES/HEY pathway	0.0423354	0.11262	0	0	4.09	12.9331	NOTCH1;HEY1;ID1		CBL signaling regulation	0.13152	0.235218	0	0	7.52448	15.2642	RAPGEF1
Presenilin action in Notch and Wnt signaling	0.0423354	0.11262	0	0	4.09	12.9331	NOTCH1;MAPK3;AES		Corticosteroids and cardioprotection	0.13152	0.235218	0	0	7.52448	15.2642	CALM2
Prolactin regulation of apoptosis	0.0426537	0.112737	0	0	2.72221	8.5876	SOCS3;KLF6;KLF9;TMBIM6;MYL12B		Tie2 signaling	0.13152	0.235218	0	0	7.52448	15.2642	ANGPT2
p53 activity regulation	0.0426537	0.112737	0	0	2.72221	8.5876	CCND3;RASSF1;PPP1R13L;IGFBP3;SHISA5		Downregulation of MTA-3 in ER-negative breast tumors	0.13152	0.235218	0	0	7.52448	15.2642	TUBA1A
ATM-dependent DNA damage response	0.0438022	0.114977	0	0	3.15071	9.85565	CCND3;BIK;RAC1;RHOA		Nicotinic acetylcholine receptor role in the regulation of apoptosis	0.13152	0.235218	0	0	7.52448	15.2642	CHRNB1
Immunoregulatory interactions between a lymphoid and a non-lymphoid cell	0.0439616	0.114977	0	0	2.6982	8.43035	ITGB1;CD81;ICAM2;B2M;CD34		ATM-dependent DNA damage response	0.134369	0.239546	0	0	3.20844	6.43988	HMGB1;RHOA
Signaling by NOTCH	0.0439616	0.114977	0	0	2.6982	8.43035	JAG2;NOTCH1;HEY1;MFNG;FURIN		Platelet calcium homeostasis	0.1383	0.24116	0	0	7.10609	14.0582	ITPR2
Arf6 integrin-mediated signaling pathway	0.0445752	0.114977	0	0	4.00088	12.4451	ITGB1;EDNRB;ITGA6		Tamoxifen metabolism	0.1383	0.24116	0	0	7.10609	14.0582	SULT1A1
Cytosolic sensors of pathogen-associated DNA	0.0446201	0.114977	0	0	6.4463	20.0452	NFKBIA;APP		Tob role in T-cell activation	0.1383	0.24116	0	0	7.10609	14.0582	CD247
IGF1 signaling pathway	0.0446201	0.114977	0	0	6.4463	20.0452	HRAS;MAPK3		Gap junction assembly	0.1383	0.24116	0	0	7.10609	14.0582	GJA1
Mitochondrial role in apoptotic signaling	0.0446201	0.114977	0	0	6.4463	20.0452	BIK;CASP6		Inhibition of T cell receptor signaling by activated Csk	0.1383	0.24116	0	0	7.10609	14.0582	CD247
Prion pathway	0.0446201	0.114977	0	0	6.4463	20.0452	LAMA5;LAMA4		MAL role in Rho-mediated activation of SRF	0.1383	0.24116	0	0	7.10609	14.0582	RHOA
G alpha s pathway	0.0452934	0.116347	0	0	2.6746	8.27679	RAPGEF1;ADCY4;RAPGEF5;RAPGEF3;MAPK3		Mitochondrial gene expression	0.1383	0.24116	0	0	7.10609	14.0582	PPP3CA
T cell signal transduction	0.0454584	0.116407	0	0	3.11067	9.61495	KRAS;HRAS;NCK1;MAPK3		ID regulation of gene expression	0.145027	0.251321	0	0	6.73175	12.9979	THBS1
AKT signaling pathway	0.0485702	0.123225	0	0	6.12368	18.5226	NFKBIA;YWHAH		Interleukin-3 regulation of hematopoietic cells	0.145027	0.251321	0	0	6.73175	12.9979	KIT
Nephrin interactions	0.0485702	0.123225	0	0	6.12368	18.5226	FYN;NCK1		Prion pathway	0.151703	0.258869	0	0	6.39484	12.0596	PRNP
TRAF6 mediated NF-kB activation	0.0485702	0.123225	0	0	6.12368	18.5226	NFKBIA;APP		S1P/S1P1 pathway	0.151703	0.258869	0	0	6.39484	12.0596	RHOA
MicroRNAs in cardiomyocyte hypertrophy	0.0488745	0.123236	0	0	3.03355	9.15678	LRP5;RAC1;RHOA;MAPK3		T cell activation co-stimulatory signal	0.151703	0.258869	0	0	6.39484	12.0596	CD247
TGF-beta regulation of skeletal system development	0.0488745	0.123236	0	0	3.03355	9.15678	ID1;INHBB;RHOA;MAPK3		Cytosolic sensors of pathogen-associated DNA	0.151703	0.258869	0	0	6.39484	12.0596	HMGB1
Malaria	0.0492278	0.123747	0	0	3.83379	11.5447	CD81;SDC3;PECAM1		Y branching of actin filaments	0.151703	0.258869	0	0	6.39484	12.0596	ARPC3
Gastrin-CREB signaling pathway via PKC and MAPK	0.0503708	0.126126	0	0	2.16821	6.47937	APP;EDNRB;GPR4;KRAS;HRAS;MGLL;MAPK3		Fatty acid, triacylglycerol, and ketone body metabolism	0.153127	0.259713	0	0	2.2692	4.25814	NR1D1;CD36;CTGF
Progesterone-mediated oocyte maturation	0.0506343	0.126126	0	0	2.99641	8.93866	ADCY4;KRAS;GNAI2;MAPK3		Salivary secretion	0.153128	0.259713	0	0	2.94925	5.5342	ITPR2;CALM2
mRNA stability regulation by proteins that bind AU-rich elements	0.0506343	0.126126	0	0	2.99641	8.93866	ZFP36;PSMD4;PSMC4;PSMB10		Immune system	0.1571	0.265642	0	0	1.44937	2.68261	ITGB1;IFITM2;RAP1A;DUSP3;RAPGEF1;ITPR2;HMGB1;CD36;CD247;CD34;CD44
Factors involved in megakaryocyte development and platelet production	0.0523112	0.129169	0	0	2.5625	7.56077	EHD1;EHD2;IRF7;AK3;RAC1		TRAF6 mediated NF-kB activation	0.158327	0.265728	0	0	6.09002	11.2245	HMGB1
Cyclins and cell cycle regulation	0.052642	0.129169	0	0	5.83178	17.1701	CDKN2D;CCND3		Glycosaminoglycan biosynthesis: chondroitin sulfate	0.158327	0.265728	0	0	6.09002	11.2245	CSGALNACT1
Modulation of interferon signaling by chaperones	0.052642	0.129169	0	0	5.83178	17.1701	NFKBIA;IFNGR1		Neural crest differentiation	0.158579	0.265728	0	0	2.88268	5.30845	ITGB1;SMAD1
Progesterone-initiated oocyte maturation	0.052642	0.129169	0	0	5.83178	17.1701	HRAS;MAPK3		Proximal tubule bicarbonate reclamation	0.164899	0.270628	0	0	5.8129	10.4773	AQP1
Rho cell motility signaling pathway	0.052642	0.129169	0	0	5.83178	17.1701	PFN1;RHOA		Angiogenesis	0.164899	0.270628	0	0	5.8129	10.4773	SMAD1
RANKL signaling pathway	0.0566313	0.137801	0	0	3.60772	10.3585	NFKBIA;RAC1;MAPK3		Rho cell motility signaling pathway	0.164899	0.270628	0	0	5.8129	10.4773	RHOA
Signaling by FGFR in disease	0.0568096	0.137801	0	0	2.49962	7.16903	FGF9;ADCY4;KRAS;HRAS;MAPK3		Signaling by bone morphogenetic protein (BMP)	0.164899	0.270628	0	0	5.8129	10.4773	SMAD1
Inhibition of cellular proliferation by Gleevec	0.0568305	0.137801	0	0	5.56641	15.9627	HRAS;MAPK3		Signaling events mediated by the hedgehog family	0.164899	0.270628	0	0	5.8129	10.4773	PTCH1
TAK1 activates NF-kappaB by phosphorylation and activation of IKK complex	0.0568305	0.137801	0	0	5.56641	15.9627	NFKBIA;APP		FGFR ligand binding and activation	0.164899	0.270628	0	0	5.8129	10.4773	FGF9
Calcineurin-dependent NFAT signaling role in lymphocytes	0.05921	0.143149	0	0	3.53816	10.0012	FKBP1A;YWHAH;MAPK3		Hypoxia and p53 in the cardiovascular system	0.164899	0.270628	0	0	5.8129	10.4773	IGFBP3
TPO signaling pathway	0.0611309	0.147359	0	0	5.32412	14.8795	HRAS;MAPK3		Fc gamma receptor-mediated phagocytosis	0.166823	0.272983	0	0	2.78826	4.99327	MARCKS;ARPC3
Extracellular matrix organization	0.0639104	0.153609	0	0	2.75975	7.59006	COL4A2;COL4A1;FURIN;PLOD1		Ras-independent pathway in NK cell-mediated cytotoxicity	0.17142	0.27887	0	0	5.55989	9.80563	ITGB1
Pre-NOTCH expression and processing	0.0645298	0.154646	0	0	3.40677	9.33669	NOTCH1;MFNG;FURIN		TAK1 activates NF-kappaB by phosphorylation and activation of IKK complex	0.17142	0.27887	0	0	5.55989	9.80563	HMGB1
ERBB2 role in signal transduction and oncology	0.0655384	0.155252	0	0	5.10202	13.9036	HRAS;MAPK3		Ck1/Cdk5 regulation by type 1 glutamate receptors	0.177891	0.285295	0	0	5.32796	9.19917	PPP3CA
Integrin family cell surface interactions	0.0655384	0.155252	0	0	5.10202	13.9036	ITGB1;ITGA6		Corticotropin releasing hormone pathway	0.177891	0.285295	0	0	5.32796	9.19917	GJA1
Interleukin-9 regulation of target genes	0.0655384	0.155252	0	0	5.10202	13.9036	CDKN2D;SOCS3		DARPP-32 events	0.177891	0.285295	0	0	5.32796	9.19917	PPP3CA
Physiological and pathological hypertrophy of the heart	0.0655384	0.155252	0	0	5.10202	13.9036	RAC1;RHOA		PIP2 hydrolysis	0.177891	0.285295	0	0	5.32796	9.19917	ITPR2
ERBB signaling pathway	0.0659422	0.155314	0	0	2.72894	7.41994	KRAS;HRAS;NCK1;MAPK3		Wnt signaling pathway and pluripotency	0.177926	0.285295	0	0	2.67154	4.61211	RHOA;CD44
L1CAM interactions	0.0659422	0.155314	0	0	2.72894	7.41994	ITGB1;RAC1;AP2M1;MAPK3		Ras signaling pathway	0.184311	0.292175	0	0	5.11458	8.64942	RHOA
Autodegradation of Cdh1 by Cdh1-APC/C	0.0672696	0.157987	0	0	3.34466	9.02739	PSMD4;PSMC4;PSMB10		TGF-beta signaling in development	0.184311	0.292175	0	0	5.11458	8.64942	SMAD1
Mitotic G1-G1/S phases	0.0681438	0.159531	0	0	2.36418	6.3505	CDKN2D;CCND3;PSMD4;PSMC4;PSMB10		Tetrasaccharide linker sequence formation in glycosaminoglycan biosynthesis	0.184311	0.292175	0	0	5.11458	8.64942	BGN
Interleukin-4 regulation of apoptosis	0.0689787	0.159531	0	0	1.90408	5.09142	ITPKB;PPP1R16B;TMEM259;MFNG;PDGFB;S1PR1;CD9;GAS6		YAP1- and WWTR1 (TAZ)-stimulated gene expression	0.184311	0.292175	0	0	5.11458	8.64942	CTGF
MAPK signaling pathway	0.0696434	0.159531	0	0	1.82049	4.85045	JUND;RRAS;FGF9;CASP6;PDGFB;KRAS;RAC1;HRAS;MAPK3		Transmission across chemical synapses	0.185508	0.293114	0	0	2.06113	3.4723	GNG5;SLC1A1;GNG11
BAD phosphorylation regulation	0.0700486	0.159531	0	0	4.89769	13.0208	MAPK3;YWHAH		GnRH signaling pathway	0.186327	0.293114	0	0	2.59019	4.35217	ITPR2;CALM2
Cell cycle: G2/M checkpoint	0.0700486	0.159531	0	0	4.89769	13.0208	CDKN2D;YWHAH		Peptide G-protein coupled receptors	0.189432	0.293114	0	0	2.03911	3.39252	CXCL9;EDNRB;ACKR3
ERK5 role in neuronal survival pathway	0.0700486	0.159531	0	0	4.89769	13.0208	HRAS;MAPK3		RORA activates circadian expression	0.190682	0.293114	0	0	4.91762	8.14922	NR1D1
Glycosphingolipid biosynthesis: lacto and neolacto series	0.0700486	0.159531	0	0	4.89769	13.0208	B3GNT3;B4GALT4		BAD phosphorylation regulation	0.190682	0.293114	0	0	4.91762	8.14922	KIT
VEGFR1 pathway	0.0700486	0.159531	0	0	4.89769	13.0208	MAPK3;NCK1		CTCF pathway	0.190682	0.293114	0	0	4.91762	8.14922	SMAD1
eIF4E and p70 S6 kinase regulation	0.0700486	0.159531	0	0	4.89769	13.0208	PSMC4;MAPK3		Collecting duct acid secretion	0.190682	0.293114	0	0	4.91762	8.14922	ATP6V1E1
ATF2 transcription factor network	0.0700617	0.159531	0	0	3.28477	8.73215	SOCS3;JUND;MAPK3		Cooperation of prefoldin and TriC/CCT in actin and tubulin folding	0.190682	0.293114	0	0	4.91762	8.14922	TUBA1A
Caspase cascade in apoptosis	0.0700617	0.159531	0	0	3.28477	8.73215	APP;CASP6;VIM		TWEAK regulation of gene expression	0.190682	0.293114	0	0	4.91762	8.14922	SMAD1
TSH regulation of gene expression	0.072237	0.16403	0	0	2.64051	6.93874	NOTCH1;ID1;PXDC1;CYBA		VEGFR1 pathway	0.190682	0.293114	0	0	4.91762	8.14922	CAV1
PTM: gamma carboxylation, hypusine formation and arylsulfatase activation	0.074657	0.168593	0	0	4.70908	12.2194	FURIN;GAS6		Mammalian calpain regulation of cell motility	0.190682	0.293114	0	0	4.91762	8.14922	ITGB1
TGF-beta receptor activation of SMADs	0.074657	0.168593	0	0	4.70908	12.2194	FKBP1A;FURIN		Recycling pathway of cell adhesion molecule L1	0.197003	0.300349	0	0	4.73524	7.69258	DPYSL2
Licensing factor removal from origins	0.0758	0.170706	0	0	3.17117	8.18054	PSMD4;PSMC4;PSMB10		TGF-beta receptor activation of SMADs	0.197003	0.300349	0	0	4.73524	7.69258	PMEPA1
Senescence and autophagy	0.0765978	0.172031	0	0	2.58466	6.64047	SPARC;IRF7;IGFBP7;HRAS		Nef in HIV-1 replication and disease pathogenesis	0.197003	0.300349	0	0	4.73524	7.69258	CD247
Acyl chain remodeling of diacylglycerol and triacylglycerol	0.0781908	0.174181	0	0	15.2741	38.9275	MGLL		ERBB1 downstream pathway	0.200448	0.301669	0	0	2.46503	3.96181	SMAD1;ARPC3
ERK activation	0.0781908	0.174181	0	0	15.2741	38.9275	MAPK3		ADP-ribosylation factor	0.203275	0.301669	0	0	4.5659	7.27436	CYTH1
FOSB gene expression and drug abuse	0.0781908	0.174181	0	0	15.2741	38.9275	JUND		Phototransduction	0.203275	0.301669	0	0	4.5659	7.27436	CALM2
Dilated cardiomyopathy	0.0788267	0.175123	0	0	2.5576	6.4976	ITGB1;TPM1;ADCY4;ITGA6		S1P/S1P3 pathway	0.203275	0.301669	0	0	4.5659	7.27436	RHOA
IGF1 pathway	0.0793592	0.175358	0	0	4.53444	11.4892	PXN;HRAS		CDO in myogenesis	0.203275	0.301669	0	0	4.5659	7.27436	CTNNA1
Integrin beta-2 pathway	0.0793592	0.175358	0	0	4.53444	11.4892	ICAM2;F11R		Statin pathway	0.203275	0.301669	0	0	4.5659	7.27436	APOE
GnRH signaling pathway	0.0810878	0.177744	0	0	2.53111	6.3587	ADCY4;KRAS;HRAS;MAPK3		T cell receptor calcium pathway	0.203275	0.301669	0	0	4.5659	7.27436	PPP3CA
Pancreatic secretion	0.0810878	0.177744	0	0	2.53111	6.3587	ADCY4;RAC1;RHOA;RAB11A		Transferrin endocytosis and recycling	0.203275	0.301669	0	0	4.5659	7.27436	ATP6V1E1
TNF-alpha signaling pathway	0.0810878	0.177744	0	0	2.53111	6.3587	NFKBIA;CYBA;RAC1;MAPK3		Influence of Ras and Rho proteins on G1 to S transition	0.203275	0.301669	0	0	4.5659	7.27436	RHOA
Proteasome degradation	0.0817385	0.178694	0	0	3.06516	7.67586	PSMD4;PSMC4;PSMB10		Lipoprotein metabolism	0.203275	0.301669	0	0	4.5659	7.27436	APOE
CDC42 activity regulation	0.0841511	0.181013	0	0	4.37227	10.822	ARHGDIA;GIT1		Cytoplasmic ribosomal proteins	0.206132	0.303637	0	0	2.41828	3.81904	RPS28;RPS11
Gap junction trafficking and regulation	0.0841511	0.181013	0	0	4.37227	10.822	GJA1;AP2M1		G alpha i pathway	0.206132	0.303637	0	0	2.41828	3.81904	RAP1A;ITPR2
PDGFA signaling pathway	0.0841511	0.181013	0	0	4.37227	10.822	HRAS;MAPK3		Signaling by insulin receptor	0.208981	0.303637	0	0	2.39556	3.75028	FGF9;ATP6V1E1
Signaling pathway from G-protein families	0.0841511	0.181013	0	0	4.37227	10.822	HRAS;MAPK3		Signaling by FGFR1 mutants	0.209499	0.303637	0	0	4.40823	6.89023	FGF9
Tight junction interactions	0.0841511	0.181013	0	0	4.37227	10.822	CLDN15;F11R		Gap junction trafficking and regulation	0.209499	0.303637	0	0	4.40823	6.89023	GJA1
p38-alpha and p38-beta regulation	0.0841511	0.181013	0	0	4.37227	10.822	FYN;RAC1		Inactivation of GSK3 by Akt causes accumulation of beta-catenin in alveolar macrophages	0.209499	0.303637	0	0	4.40823	6.89023	GJA1
Angiotensin II-stimulated signaling through G-proteins and beta-arrestin	0.084781	0.181013	0	0	3.01475	7.43946	ORAI1;RHOA;MAPK3		Inflammatory response pathway	0.209499	0.303637	0	0	4.40823	6.89023	THBS1
Collagen biosynthesis and modifying enzymes	0.084781	0.181013	0	0	3.01475	7.43946	COL4A2;COL4A1;PLOD1		Interferon-beta enhancer pathway	0.209499	0.303637	0	0	4.40823	6.89023	HMGB1
Ubiquitin-mediated degradation of phosphorylated Cdc25A	0.084781	0.181013	0	0	3.01475	7.43946	PSMD4;PSMC4;PSMB10		Nuclear events mediated by MAP kinases	0.209499	0.303637	0	0	4.40823	6.89023	DUSP3
Chagas disease	0.0880612	0.187529	0	0	2.4548	5.96448	NFKBIA;IFNGR1;GNAI2;MAPK3		Leptin influence on immune response	0.211833	0.306225	0	0	2.37326	3.68319	IL16;CD36
Transmission across chemical synapses	0.0883457	0.187645	0	0	2.00518	4.86556	RRAS;SLC1A1;ADCY4;HRAS;AP2M1;GNAI2		Epidermal growth factor receptor (EGFR) pathway	0.21469	0.30779	0	0	2.35136	3.61771	RHOC;RHOA
Activated NOTCH1 signaling in the nucleus	0.0890286	0.187645	0	0	4.22129	10.2105	JAG2;NOTCH1		Alpha-6 beta-4 integrin signaling pathway	0.215674	0.30779	0	0	4.26108	6.53644	RHOA
CD28 co-stimulation	0.0890286	0.187645	0	0	4.22129	10.2105	FYN;RAC1		Ras family activation regulation	0.215674	0.30779	0	0	4.26108	6.53644	LGALS1
Keratan sulfate/keratin metabolism	0.0890286	0.187645	0	0	4.22129	10.2105	B3GNT3;B4GALT4		Inwardly rectifying potassium channels	0.215674	0.30779	0	0	4.26108	6.53644	GNG5
Amoebiasis	0.0904482	0.190149	0	0	2.43037	5.84012	LAMA5;COL4A2;COL4A1;LAMA4		PD-1 signaling	0.215674	0.30779	0	0	4.26108	6.53644	CD247
Destabilization of mRNA by AUF1 (hnRNP D0)	0.0910084	0.190839	0	0	2.91875	6.99567	PSMD4;PSMC4;PSMB10		Alpha-synuclein signaling	0.221801	0.314924	0	0	4.12341	6.20975	UCHL1
Basic mechanisms of SUMOylation	0.0930818	0.192728	0	0	12.2186	29.0104	SAE1		Sphingolipid de novo biosynthesis	0.221801	0.314924	0	0	4.12341	6.20975	PPM1L
G beta-gamma signaling through PI3K gamma	0.0930818	0.192728	0	0	12.2186	29.0104	RHOA		Glycoprotein VI-mediated activation cascade	0.227881	0.322735	0	0	3.99435	5.90738	RHOA
NF-kappaB activation	0.0930818	0.192728	0	0	12.2186	29.0104	NFKBIA		MAPK signaling pathway	0.230217	0.325218	0	0	1.65823	2.4355	PPP3CA;RAP1A;DUSP3;FGF9
PDGF genes and receptors	0.0930818	0.192728	0	0	12.2186	29.0104	PDGFB		Ephrin receptor A forward pathway	0.233913	0.328775	0	0	3.87312	5.62689	RHOA
Pre-NOTCH Processing in the endoplasmic reticulum	0.0930818	0.192728	0	0	12.2186	29.0104	NOTCH1		MAPK/TRK pathway	0.233913	0.328775	0	0	3.87312	5.62689	RAP1A
Prothrombin activation intrinsic pathway	0.0939876	0.193246	0	0	4.08037	9.64842	COL4A2;COL4A1		p53 activity regulation	0.234776	0.329159	0	0	2.20869	3.20066	IGFBP3;THBS1
Sphingolipid de novo biosynthesis	0.0939876	0.193246	0	0	4.08037	9.64842	PPM1L;SPTLC2		Prion diseases	0.239899	0.332994	0	0	3.75901	5.36613	PRNP
G alpha 13 pathway	0.0941916	0.193246	0	0	2.873	6.78724	NFKBIA;PXN;RHOA		Base excision repair	0.239899	0.332994	0	0	3.75901	5.36613	HMGB1
Calcium regulation in the cardiac cell	0.0942719	0.193246	0	0	2.1328	5.03675	FKBP1A;GJA1;ADCY4;YWHAH;GNAI2		Signal transduction by L1	0.239899	0.332994	0	0	3.75901	5.36613	ITGB1
G alpha i pathway	0.0977928	0.199964	0	0	2.3599	5.48654	ADCY4;KRAS;HRAS;MAPK3		Cytokines and inflammatory response	0.239899	0.332994	0	0	3.75901	5.36613	IL16
Post-translational protein modification	0.0988141	0.201551	0	0	1.94126	4.49307	MGAT4B;B3GNT3;FURIN;MGAT2;GAS6;B4GALT4		G alpha s pathway	0.240538	0.333052	0	0	2.17103	3.09346	RAP1A;RAPGEF1
Signaling by insulin receptor	0.100301	0.204078	0	0	2.3373	5.37481	FGF9;KRAS;HRAS;MAPK3		Phospholipids as signaling intermediaries	0.245838	0.337046	0	0	3.65143	5.12325	RHOA
NFAT involvement in hypertrophy of the heart	0.100693	0.20437	0	0	2.78565	6.39496	HRAS;YWHAH;MAPK3		Generation of second messenger molecules	0.245838	0.337046	0	0	3.65143	5.12325	CD247
Glycosaminoglycan metabolism	0.102839	0.207261	0	0	2.31514	5.26598	HYAL2;SDC3;B3GNT3;B4GALT4		Glycogen metabolism	0.245838	0.337046	0	0	3.65143	5.12325	CALM2
AP-1 transcription factor network	0.10401	0.207261	0	0	2.74394	6.21028	GJA1;JUND;ETS1		Neurotransmitter release cycle	0.245838	0.337046	0	0	3.65143	5.12325	SLC1A1
Pancreatic cancer	0.10401	0.207261	0	0	2.74394	6.21028	KRAS;RAC1;MAPK3		Rho GTPase cycle	0.249192	0.33894	0	0	2.11688	2.94148	RHOC;RHOA
EPO receptor signaling	0.104135	0.207261	0	0	3.82496	8.65232	HRAS;MAPK3		ALK in cardiac myocytes	0.251731	0.33894	0	0	3.54982	4.8966	SMAD1
Ephrin receptor A forward pathway	0.104135	0.207261	0	0	3.82496	8.65232	FYN;RHOA		Platelet aggregation (plug formation)	0.251731	0.33894	0	0	3.54982	4.8966	RAP1A
HIF-2-alpha transcription factor network	0.104135	0.207261	0	0	3.82496	8.65232	BHLHE40;ETS1		FRA pathway	0.251731	0.33894	0	0	3.54982	4.8966	GJA1
Induction of apoptosis through DR3 and DR4/5 death receptors	0.104135	0.207261	0	0	3.82496	8.65232	NFKBIA;CASP6		Interleukin-23-mediated signaling events	0.251731	0.33894	0	0	3.54982	4.8966	CXCL9
TOR signaling	0.104135	0.207261	0	0	3.82496	8.65232	FKBP1A;RAC1		Latent infection of Homo sapiens with Mycobacterium tuberculosis	0.251731	0.33894	0	0	3.54982	4.8966	ATP6V1E1
Phagosome	0.104684	0.207851	0	0	2.0607	4.6506	ITGB1;SCARB1;TUBA1A;CYBA;RAC1		PI3K/AKT activation	0.251731	0.33894	0	0	3.54982	4.8966	RHOA
Mitochondrial pathway of apoptosis: multidomain Bcl-2 family	0.107369	0.210849	0	0	2.70345	6.0327	CAPNS1;TMBIM6;CAPN1		p75 neurotrophin receptor-mediated signaling	0.252079	0.33894	0	0	2.09943	2.89303	RHOC;RHOA
Activation of PKC through G-protein coupled receptors	0.107733	0.210849	0	0	10.1817	22.6858	NFKBIA		Influenza viral RNA transcription and replication	0.254967	0.341999	0	0	2.08225	2.84565	RPS28;RPS11
FGFR3b ligand binding and activation	0.107733	0.210849	0	0	10.1817	22.6858	FGF9		EGFR interaction with phospholipase C-gamma	0.257578	0.344673	0	0	3.45371	4.68471	ITPR2
Gene expression regulation in late stage pancreatic bud precursor cells	0.107733	0.210849	0	0	10.1817	22.6858	NOTCH1		Angiotensin II-mediated activation of JNK pathway via Pyk2-dependent signaling	0.26338	0.349426	0	0	3.36265	4.4863	CALM2
Nef-mediated CD8 downregulation	0.107733	0.210849	0	0	10.1817	22.6858	AP2M1		FRS2-mediated cascade	0.26338	0.349426	0	0	3.36265	4.4863	FGF9
PELP1 modulation of estrogen receptor activity	0.107733	0.210849	0	0	10.1817	22.6858	MAPK3		Signaling by FGFR in disease	0.263635	0.349426	0	0	2.03236	2.70953	FGF9;ITPR2
Interleukin-7 signaling pathway	0.109316	0.212932	0	0	3.70886	8.20963	FYN;MAPK3		HIV factor interactions with host	0.263635	0.349426	0	0	2.03236	2.70953	CD247;PPIA
MEF2D role in T cell apoptosis	0.109316	0.212932	0	0	3.70886	8.20963	CAPNS1;FYN		Negative regulation of FGFR signaling	0.269137	0.355873	0	0	3.27626	4.3002	FGF9
Cyclin A-Cdk2-associated events at S phase entry	0.11077	0.214747	0	0	2.66413	5.86188	PSMD4;PSMC4;PSMB10		Bioactive peptide-induced signaling pathway	0.274849	0.361498	0	0	3.19419	4.1254	CALM2
Sphingolipid metabolism	0.11077	0.214747	0	0	2.66413	5.86188	SPTLC2;PPM1L;PSAP		Insulin biosynthesis and processing	0.274849	0.361498	0	0	3.19419	4.1254	EXOC6
Degradation of beta-catenin by the destruction complex	0.114212	0.220381	0	0	2.62594	5.69749	PSMD4;PSMC4;PSMB10		Carbohydrate metabolism	0.27777	0.361498	0	0	1.65754	2.12324	CSGALNACT1;BGN;CD44
Signaling by NOTCH1	0.114212	0.220381	0	0	2.62594	5.69749	JAG2;NOTCH1;HEY1		Cell adhesion molecules (CAMs)	0.278083	0.361498	0	0	1.9543	2.50118	ITGB1;CD34
Seven transmembrane receptor signaling through beta-arrestin	0.117694	0.226569	0	0	2.58882	5.53921	NFKBIA;RHOA;MAPK3		Membrane trafficking	0.278083	0.361498	0	0	1.9543	2.50118	GJA1;FTH1
Vascular smooth muscle contraction	0.118672	0.227917	0	0	2.19044	4.66868	RAMP2;ADCY4;RHOA;MAPK3		Aldosterone-regulated sodium reabsorption	0.280517	0.361498	0	0	3.11613	3.96098	SLC9A3R2
Activation of NMDA receptor upon glutamate binding and postsynaptic events	0.119874	0.229154	0	0	3.49657	7.41734	RRAS;HRAS		BMP receptor signaling	0.280517	0.361498	0	0	3.11613	3.96098	SMAD1
Interleukin-23-mediated signaling events	0.119874	0.229154	0	0	3.49657	7.41734	NFKBIA;SOCS3		Bladder cancer	0.280517	0.361498	0	0	3.11613	3.96098	THBS1
Antigen presentation: folding, assembly, and peptide loading of class I MHC proteins	0.120318	0.229237	0	0	1.73544	3.675	SOCS3;PSMD4;PSMC4;CYBA;SAE1;B2M;PSMB10		Urokinase-type plasminogen activator (uPA) and uPAR-mediated signaling	0.280517	0.361498	0	0	3.11613	3.96098	ITGB1
CHL1 interactions	0.122148	0.229237	0	0	8.72671	18.3481	ITGB1		VEGF, hypoxia, and angiogenesis	0.280517	0.361498	0	0	3.11613	3.96098	CAV1
Cross-presentation of particulate exogenous antigens (phagosomes)	0.122148	0.229237	0	0	8.72671	18.3481	CYBA		Eukaryotic transcription initiation	0.280517	0.361498	0	0	3.11613	3.96098	ILK
Formyl peptide interaction with formyl peptide receptors	0.122148	0.229237	0	0	8.72671	18.3481	APP		TNF-alpha effects on cytokine activity, cell motility, and apoptosis	0.283859	0.364962	0	0	1.92471	2.42375	ACKR3;CD44
Lysosphingolipid and lysophosphatidic acid (LPA) G-protein coupled receptors	0.122148	0.229237	0	0	8.72671	18.3481	S1PR1		Porphyrin and chlorophyll metabolism	0.286141	0.366208	0	0	3.04178	3.80609	FTH1
Proepithelin conversion to epithelin and wound repair control	0.122148	0.229237	0	0	8.72671	18.3481	GRN		PI3K class IB pathway in neutrophils	0.286141	0.366208	0	0	3.04178	3.80609	RHOA
SREBP control of lipid biosynthesis	0.122148	0.229237	0	0	8.72671	18.3481	LIMA1		Natural killer cell-mediated cytotoxicity	0.289631	0.369116	0	0	1.89601	2.34944	PPP3CA;CD247
TSP1-induced apoptosis in microvascular endothelial cell	0.122148	0.229237	0	0	8.72671	18.3481	FYN		Vasopressin-regulated water reabsorption	0.291721	0.369116	0	0	2.97089	3.66001	CREB5
RIG-I/MDA5-mediated induction of interferon-alpha/beta pathways	0.124776	0.23292	0	0	2.51764	5.2398	NFKBIA;APP;IRF7		G-protein-mediated events	0.291721	0.369116	0	0	2.97089	3.66001	ITPR2
Cyclin D-associated events in G1	0.125244	0.23292	0	0	3.39927	7.06196	CDKN2D;CCND3		Heart development	0.291721	0.369116	0	0	2.97089	3.66001	SMAD1
ERBB4 signaling events	0.125244	0.23292	0	0	3.39927	7.06196	FYN;MAPK3		NCAM1 interactions	0.291721	0.369116	0	0	2.97089	3.66001	PRNP
Striated muscle contraction	0.125244	0.23292	0	0	3.39927	7.06196	TPM1;VIM		Apoptosis	0.29261	0.369403	0	0	1.60842	1.97661	PPP3CA;HMGB1;VIM
Aurora B signaling	0.130671	0.242464	0	0	3.30723	6.73046	VIM;RHOA		p53 signaling pathway	0.295397	0.371905	0	0	1.86814	2.27807	IGFBP3;CAV1
Negative regulation of FGFR signaling	0.136151	0.247929	0	0	3.22004	6.42073	FGF9;MAPK3		Signaling by FGFR mutants	0.297258	0.371905	0	0	2.90323	3.52207	FGF9
Elevation of cytosolic calcium levels	0.136331	0.247929	0	0	7.63548	15.215	ORAI1		Interleukin-3 signaling pathway	0.297258	0.371905	0	0	2.90323	3.52207	RAPGEF1
Endosomal/vacuolar pathway	0.136331	0.247929	0	0	7.63548	15.215	B2M		Interleukin-3, interleukin-5, and GM-CSF signaling	0.297258	0.371905	0	0	2.90323	3.52207	RAPGEF1
Inactivation of Cdc42 and Rac	0.136331	0.247929	0	0	7.63548	15.215	RAC1		Alpha-6 beta-1 and alpha-6 beta-4 integrin signaling	0.302751	0.377088	0	0	2.83857	3.39164	ITGB1
Inhibition of matrix metalloproteinases	0.136331	0.247929	0	0	7.63548	15.215	HRAS		RhoA activity regulation	0.302751	0.377088	0	0	2.83857	3.39164	RHOA
MAP kinase pathway regulation through dual specificity phosphatases	0.136331	0.247929	0	0	7.63548	15.215	MAPK3		Influenza infection	0.304034	0.377842	0	0	1.82783	2.17624	RPS28;RPS11
Nef-mediated CD4 downregulation	0.136331	0.247929	0	0	7.63548	15.215	AP2M1		Delta Np63 pathway	0.308203	0.382171	0	0	2.77672	3.26819	IGFBP3
PI3K/AKT signalling	0.136331	0.247929	0	0	7.63548	15.215	RHOA		Interleukin-5 regulation of apoptosis	0.309782	0.383278	0	0	1.8019	2.11162	ANXA3;CD44
West Nile virus infection	0.136331	0.247929	0	0	7.63548	15.215	CASP6		Diurnally regulated genes with circadian orthologs	0.313611	0.386303	0	0	2.7175	3.15122	KLF9
Alpha-M beta-2 integrin signaling	0.141681	0.25596	0	0	3.13731	6.13086	FYN;RHOA		Energy metabolism	0.313611	0.386303	0	0	2.7175	3.15122	PPP3CA
ERBB1 internalization pathway	0.141681	0.25596	0	0	3.13731	6.13086	KRAS;HRAS		Amino acid and oligopeptide SLC transporters	0.318978	0.391186	0	0	2.66075	3.04026	SLC1A1
Fc epsilon receptor I signaling in mast cells	0.141681	0.25596	0	0	3.13731	6.13086	HRAS;MAPK3		G alpha 12 pathway	0.318978	0.391186	0	0	2.66075	3.04026	RHOA
Integration of energy metabolism	0.144239	0.26001	0	0	2.02658	3.92403	MARCKS;ADCY4;RAPGEF3;GNAI2		Type II interferon signaling (interferon-gamma)	0.324303	0.396844	0	0	2.60632	2.93492	CXCL9
APC/C-mediated degradation of cell cycle proteins	0.146891	0.263717	0	0	2.32571	4.46086	PSMD4;PSMC4;PSMB10		Glutathione metabolism	0.329587	0.400589	0	0	2.55406	2.8348	GPX4
Urokinase-type plasminogen activator (uPA) and uPAR-mediated signaling	0.147258	0.263717	0	0	3.05872	5.85919	ITGB1;RAC1		Nuclear receptor transcription pathway	0.329587	0.400589	0	0	2.55406	2.8348	NR1D1
VEGF, hypoxia, and angiogenesis	0.147258	0.263717	0	0	3.05872	5.85919	PXN;HRAS		Translation	0.329819	0.400589	0	0	1.71664	1.90412	RPS28;RPS11
Activation of the AP-1 family of transcription factors	0.150285	0.265666	0	0	6.78675	12.8624	MAPK3		Integrated breast cancer pathway	0.332669	0.400589	0	0	1.70511	1.87665	SMAD1;RAP1A
Calcitonin-like ligand receptors	0.150285	0.265666	0	0	6.78675	12.8624	RAMP2		Pyruvate metabolism	0.334829	0.400589	0	0	2.50386	2.73956	ACYP2
Cdc25 and Chk1 regulatory pathway in response to DNA damage	0.150285	0.265666	0	0	6.78675	12.8624	YWHAH		Signaling events mediated by stem cell factor receptor (c-Kit)	0.334829	0.400589	0	0	2.50386	2.73956	KIT
Insulin secretion regulation by acetylcholine	0.150285	0.265666	0	0	6.78675	12.8624	MARCKS		Vitamin B12 metabolism	0.334829	0.400589	0	0	2.50386	2.73956	APOE
Signal-dependent regulation of myogenesis by corepressor MITR	0.150285	0.265666	0	0	6.78675	12.8624	YWHAH		Heparan sulfate/heparin glycosaminoglycan (HS-GAG) metabolism	0.334829	0.400589	0	0	2.50386	2.73956	BGN
TRAF6-mediated IRF7 activation in TLR7/8 or 9 signaling	0.150285	0.265666	0	0	6.78675	12.8624	IRF7		Interleukin-2 receptor beta chain in T cell activation	0.334829	0.400589	0	0	2.50386	2.73956	PPIA
Asparagine N-linked glycosylation	0.158396	0.276105	0	0	2.24028	4.12808	MGAT4B;MGAT2;B4GALT4		Mitochondrial protein import	0.334829	0.400589	0	0	2.50386	2.73956	TIMM10B
NOD signaling pathway	0.158396	0.276105	0	0	2.24028	4.12808	NFKBIA;RAC1;MAPK3		Adaptive immune system	0.33526	0.400589	0	0	1.28293	1.40205	ITGB1;RAP1A;ITPR2;CD36;CD247;CD34
G-protein-mediated events	0.158542	0.276105	0	0	2.91277	5.36455	ADCY4;GNAI2		Protein folding	0.340031	0.403696	0	0	2.45558	2.64888	TUBA1A
Gastrin pathway	0.158542	0.276105	0	0	2.91277	5.36455	ITGB1;S100A6		Amyotrophic lateral sclerosis (ALS)	0.340031	0.403696	0	0	2.45558	2.64888	PPP3CA
Lysine degradation	0.158542	0.276105	0	0	2.91277	5.36455	ALDH3A2;PLOD1		GABA A and B receptor activation	0.340031	0.403696	0	0	2.45558	2.64888	GNG5
NCAM1 interactions	0.158542	0.276105	0	0	2.91277	5.36455	COL4A2;COL4A1		Cytokine-cytokine receptor interaction	0.341624	0.404727	0	0	1.4655	1.57401	CXCL9;KIT;ACKR3
Vasopressin-regulated water reabsorption	0.158542	0.276105	0	0	2.91277	5.36455	ARHGDIA;RAB11A		Kit receptor signaling pathway	0.345192	0.408044	0	0	2.40913	2.56248	KIT
ALK2 pathway	0.164015	0.278942	0	0	6.10776	11.0416	FKBP1A		Interleukin-4 regulation of apoptosis	0.345887	0.408044	0	0	1.45425	1.54389	KIT;TNC;CYTH1
Down syndrome cell adhesion molecule (DSCAM) interactions	0.164015	0.278942	0	0	6.10776	11.0416	RAC1		Basal cell carcinoma	0.350314	0.409801	0	0	2.3644	2.48008	PTCH1
Erythropoietin-mediated neuroprotection through NF-kB	0.164015	0.278942	0	0	6.10776	11.0416	NFKBIA		Calcineurin-dependent NFAT signaling role in lymphocytes	0.350314	0.409801	0	0	2.3644	2.48008	PPP3CA
Glypican-3 pathway	0.164015	0.278942	0	0	6.10776	11.0416	FURIN		TAp63 pathway	0.350314	0.409801	0	0	2.3644	2.48008	IGFBP3
Notch receptor processing	0.164015	0.278942	0	0	6.10776	11.0416	NOTCH1		Vibrio cholerae infection	0.350314	0.409801	0	0	2.3644	2.48008	ATP6V1E1
Osteopontin signaling	0.164015	0.278942	0	0	6.10776	11.0416	MAPK3		Toll receptor cascades	0.35252	0.411519	0	0	1.62851	1.69796	DUSP3;HMGB1
SUMOylation as a mechanism to modulate CtBP-dependent gene responses	0.164015	0.278942	0	0	6.10776	11.0416	SAE1		Thromboxane A2 receptor signaling	0.355395	0.41401	0	0	2.32129	2.40143	RHOA
Signaling by activated point mutants of FGFR1	0.164015	0.278942	0	0	6.10776	11.0416	FGF9		SHP2 signaling	0.360437	0.418137	0	0	2.27972	2.32631	RHOA
Stress fiber formation mediated by Rho-selective guanine exchange factor AKAP13	0.164015	0.278942	0	0	6.10776	11.0416	RHOA		PI3K cascade	0.360437	0.418137	0	0	2.27972	2.32631	FGF9
TGF-beta signaling in gastrointestinal stem cells	0.164015	0.278942	0	0	6.10776	11.0416	ACVRL1		Arachidonic acid metabolism	0.36544	0.423061	0	0	2.23962	2.25451	GPX4
p38 gamma/delta MAPK pathway	0.164015	0.278942	0	0	6.10776	11.0416	PKN1		Caspase cascade in apoptosis	0.370404	0.42792	0	0	2.20089	2.18584	VIM
G alpha (z) signaling events	0.164243	0.278942	0	0	2.84489	5.13902	ADCY4;GNAI2		Immune system signaling by interferons, interleukins, prolactin, and growth hormones	0.373517	0.430624	0	0	1.38508	1.36402	IFITM2;RAPGEF1;CD44
DNA replication pre-Initiation	0.170166	0.287811	0	0	2.16088	3.82689	PSMD4;PSMC4;PSMB10		Ephrin receptor B forward pathway	0.375329	0.431822	0	0	2.16348	2.1201	RAP1A
Hematopoietic cell lineage	0.170166	0.287811	0	0	2.16088	3.82689	CD9;ITGA6;CD34		Interferon signaling	0.377737	0.432981	0	0	1.53951	1.4988	IFITM2;CD44
Wnt signaling pathway	0.171729	0.289858	0	0	1.63634	2.88297	GJA1;CCND3;SOX18;LRP5;RAC1;RHOA		Neuronal system	0.379866	0.432981	0	0	1.37003	1.3261	GNG5;SLC1A1;GNG11
Neuronal system	0.175187	0.293021	0	0	1.55713	2.71237	RRAS;SLC1A1;ADCY4;STX3;HRAS;AP2M1;GNAI2		Clathrin derived vesicle budding	0.380217	0.432981	0	0	2.12731	2.05714	FTH1
Delta Np63 pathway	0.17575	0.293021	0	0	2.71817	4.72606	NOTCH1;IGFBP3		FGF signaling pathway	0.380217	0.432981	0	0	2.12731	2.05714	FGF9
Regulation of transcription by NOTCH1 intracellular domain	0.17575	0.293021	0	0	2.71817	4.72606	NOTCH1;HEY1		Leptin signaling pathway	0.380217	0.432981	0	0	2.12731	2.05714	RHOA
Beta-arrestins in GPCR desensitization	0.177524	0.293021	0	0	5.55223	9.59787	AP2M1		Colorectal cancer	0.385066	0.43761	0	0	2.09233	1.9968	RHOA
Bile salt and organic anion SLC transporters	0.177524	0.293021	0	0	5.55223	9.59787	SLC10A6		Proteasome degradation	0.389877	0.442178	0	0	2.05848	1.93893	UCHL1
ERK inactivation	0.177524	0.293021	0	0	5.55223	9.59787	MAPK3		Interferon alpha/beta signaling	0.394651	0.446684	0	0	2.0257	1.88341	IFITM2
FGFR3 ligand binding and activation	0.177524	0.293021	0	0	5.55223	9.59787	FGF9		Glioma	0.399388	0.45113	0	0	1.99395	1.83009	CALM2
Hormone-sensitive lipase (HSL)-mediated triacylglycerol hydrolysis	0.177524	0.293021	0	0	5.55223	9.59787	MGLL		HIF-1 transcriptional activity in hypoxia	0.404088	0.455517	0	0	1.96318	1.77888	ADM
Peptide hormone biosynthesis	0.177524	0.293021	0	0	5.55223	9.59787	INHBB		Adipocytokine signaling pathway	0.408751	0.45892	0	0	1.93333	1.72965	CD36
Phospholipase C epsilon pathway	0.177524	0.293021	0	0	5.55223	9.59787	RAPGEF3		cAMP cell motility pathway inferred from amoeba model	0.408751	0.45892	0	0	1.93333	1.72965	ITPR2
Rab GTPases mark targets in the endocytotic machinery	0.177524	0.293021	0	0	5.55223	9.59787	RAB11A		Epithelial cell signaling in Helicobacter pylori infection	0.413379	0.462255	0	0	1.90438	1.68231	ATP6V1E1
Adrenergic pathway	0.181295	0.297874	0	0	1.8426	3.14648	ADCY4;KRAS;HRAS;MAPK3		Messenger RNA splicing: major pathway	0.413379	0.462255	0	0	1.90438	1.68231	DNAJC8
Lipid digestion, mobilization, and transport	0.181551	0.297874	0	0	2.65895	4.53674	SCARB1;MGLL		G alpha q pathway	0.422525	0.468726	0	0	1.84899	1.59292	ITPR2
N-glycan biosynthesis	0.181551	0.297874	0	0	2.65895	4.53674	MGAT4B;MGAT2		Hedgehog signaling pathway	0.422525	0.468726	0	0	1.84899	1.59292	PTCH1
Amino acid and oligopeptide SLC transporters	0.18738	0.305002	0	0	2.60224	4.35776	SLC1A1;SLC3A2		Long-term depression	0.422525	0.468726	0	0	1.84899	1.59292	ITPR2
Ceramide signaling pathway	0.18738	0.305002	0	0	2.60224	4.35776	NFKBIA;MAPK3		NCAM signaling for neurite out-growth	0.422525	0.468726	0	0	1.84899	1.59292	PRNP
Glycerolipid metabolism	0.18738	0.305002	0	0	2.60224	4.35776	ALDH3A2;MGLL		Phase II of biological oxidations: conjugation	0.427046	0.470932	0	0	1.82249	1.55069	SULT1A1
Interleukin-5 signaling pathway	0.18738	0.305002	0	0	2.60224	4.35776	KRAS;MAPK3		Viral myocarditis	0.427046	0.470932	0	0	1.82249	1.55069	CAV1
Signaling by ERBB4	0.190309	0.305155	0	0	2.04031	3.38509	KRAS;HRAS;MAPK3		Melanoma	0.427046	0.470932	0	0	1.82249	1.55069	FGF9
Activation of DNA fragmentation factor	0.190815	0.305155	0	0	5.08929	8.43016	HIST1H1E		Sphingolipid metabolism	0.431531	0.472145	0	0	1.79673	1.51	PPM1L
CTL mediated immune response against target cells	0.190815	0.305155	0	0	5.08929	8.43016	B2M		Costimulation by the CD28 family	0.431531	0.472145	0	0	1.79673	1.51	CD247
Double stranded RNA-induced gene expression	0.190815	0.305155	0	0	5.08929	8.43016	NFKBIA		Leishmaniasis	0.431531	0.472145	0	0	1.79673	1.51	ITGB1
FGFR4 ligand binding and activation	0.190815	0.305155	0	0	5.08929	8.43016	FGF9		Myocyte adrenergic pathway	0.431531	0.472145	0	0	1.79673	1.51	PPP3CA
Interleukin-22 soluble receptor signaling pathway	0.190815	0.305155	0	0	5.08929	8.43016	SOCS3		RANKL regulation of apoptosis and immune response	0.440396	0.479963	0	0	1.74733	1.43295	CD44
Lck and Fyn tyrosine kinases in initiation of T cell receptor activation	0.190815	0.305155	0	0	5.08929	8.43016	FYN		Seven transmembrane receptor signaling through beta-arrestin	0.440396	0.479963	0	0	1.74733	1.43295	RHOA
NICD trafficking to the nucleus	0.190815	0.305155	0	0	5.08929	8.43016	NOTCH1		RIG-I/MDA5-mediated induction of interferon-alpha/beta pathways	0.449124	0.487571	0	0	1.70056	1.36122	HMGB1
Signal attenuation	0.190815	0.305155	0	0	5.08929	8.43016	MAPK3		VEGF signaling pathway	0.449124	0.487571	0	0	1.70056	1.36122	PPP3CA
Aquaporin-mediated transport	0.193234	0.307231	0	0	2.5479	4.18837	ADCY4;RAB11A		Protein metabolism	0.453469	0.491331	0	0	1.16595	0.922064	TIMM10B;RPS28;TUBA1A;RPS11
Type 2 diabetes mellitus	0.193234	0.307231	0	0	2.5479	4.18837	SOCS3;MAPK3		Signaling by SCF-KIT	0.457717	0.494973	0	0	1.65622	1.29434	KIT
Type II interferon signaling (interferon-gamma)	0.193234	0.307231	0	0	2.5479	4.18837	SOCS3;IFNGR1		Antigen processing: cross presentation	0.461963	0.497636	0	0	1.6349	1.26259	CD36
Toll-like receptor signaling pathway regulation	0.197588	0.313546	0	0	1.77539	2.87892	NFKBIA;IRF7;RAC1;MAPK3		p73 transcription factor network	0.461963	0.497636	0	0	1.6349	1.26259	TUBA1A
Amyloids	0.199112	0.31475	0	0	2.49577	4.02789	APP;B2M		HIV infection	0.463683	0.498526	0	0	1.2886	0.990359	CD247;PPIA
Type I interferon (interferon-alpha/beta) pathway	0.199112	0.31475	0	0	2.49577	4.02789	PTP4A3;PTPRB		Nuclear beta-catenin signaling and target gene transcription regulation	0.466177	0.500244	0	0	1.61413	1.23189	MDFIC
Coagulation common pathway	0.203892	0.318024	0	0	4.69756	7.46991	THBD		T cell signal transduction	0.478621	0.512611	0	0	1.55484	1.14568	PPP3CA
Glycosphingolipid biosynthesis: globo series	0.203892	0.318024	0	0	4.69756	7.46991	B3GALNT1		Small cell lung cancer	0.482705	0.515995	0	0	1.53603	1.11877	ITGB1
Hyaluronan metabolism	0.203892	0.318024	0	0	4.69756	7.46991	HYAL2		Myc active pathway	0.486757	0.519331	0	0	1.51767	1.09271	MYCT1
Osteoblast signaling	0.203892	0.318024	0	0	4.69756	7.46991	PDGFB		Mitotic G2-G2/M phases	0.494766	0.526869	0	0	1.48222	1.04299	TUBA1A
Retrograde neurotrophin signaling	0.203892	0.318024	0	0	4.69756	7.46991	AP2M1		Prostate cancer	0.502651	0.534247	0	0	1.44839	0.996285	CREB5
Signaling by NOTCH2	0.203892	0.318024	0	0	4.69756	7.46991	JAG2		Thymic stromal lymphopoietin (TSLP) pathway	0.506548	0.537365	0	0	1.43204	0.973983	CXCL9
TRAF3-dependent IRF activation pathway	0.203892	0.318024	0	0	4.69756	7.46991	IRF7		Transport of inorganic cations/anions and amino acids/oligopeptides	0.525581	0.556497	0	0	1.35553	0.871943	SLC1A1
Signaling events mediated by stem cell factor receptor (c-Kit)	0.205011	0.319165	0	0	2.44573	3.87573	HRAS;MAPK3		Mitochondrial pathway of apoptosis: BH3-only Bcl-2 family	0.532988	0.563272	0	0	1.32715	0.835118	PPP3CA
Mitochondrial pathway of apoptosis: BH3-only Bcl-2 family	0.206837	0.321398	0	0	1.95309	3.07773	CAPNS1;BIK;CAPN1		Potassium channels	0.540281	0.568824	0	0	1.29993	0.800326	GNG5
GABA A and B receptor activation	0.210929	0.325436	0	0	2.39765	3.73131	ADCY4;GNAI2		Granule cell survival pathway	0.540281	0.568824	0	0	1.29993	0.800326	CREB5
PI3K pathway	0.210929	0.325436	0	0	2.39765	3.73131	KRAS;HRAS		TNF-alpha signaling pathway	0.54746	0.575297	0	0	1.27381	0.767426	CAV1
Thrombin signaling through protease-activated receptors	0.210929	0.325436	0	0	2.39765	3.73131	RHOA;MAPK3		Signaling by ERBB2	0.551007	0.577936	0	0	1.26113	0.751643	ITPR2
Wnt signaling pathway and pluripotency	0.211019	0.325436	0	0	1.93243	3.0065	CCND3;LRP5;RHOA		Chagas disease	0.55802	0.584194	0	0	1.23652	0.721335	CD247
Activation of IRF3/IRF7 mediated by TBK1/IKK epsilon	0.216758	0.329504	0	0	4.3618	6.66909	IRF7		Fibroblast growth factor receptor pathway	0.561486	0.586721	0	0	1.22457	0.706781	FGF9
Glycosaminoglycan biosynthesis: keratan sulfate	0.216758	0.329504	0	0	4.3618	6.66909	B4GALT4		Signaling by interleukins	0.57508	0.599803	0	0	1.17897	0.652263	RAPGEF1
HDL-mediated lipid transport	0.216758	0.329504	0	0	4.3618	6.66909	SCARB1		Signaling by EGFR in cancer	0.581719	0.605595	0	0	1.15742	0.627053	ITPR2
Interleukin-17 signaling pathway	0.216758	0.329504	0	0	4.3618	6.66909	CD34		mTOR signaling pathway	0.588255	0.611259	0	0	1.13664	0.603094	RHOA
Repression of pain sensation by the transcriptional regulator DREAM	0.216758	0.329504	0	0	4.3618	6.66909	MAPK3		Class A GPCRs (rhodopsin-like)	0.589483	0.611397	0	0	1.01376	0.535783	EDNRB;ACKR3
TrkA receptor signaling pathway	0.216758	0.329504	0	0	4.3618	6.66909	HRAS		HIV life cycle	0.604154	0.625451	0	0	1.08779	0.548164	PPIA
Kit receptor signaling pathway	0.216863	0.329504	0	0	2.35143	3.59413	HRAS;MAPK3		Interleukin-1 regulation of extracellular matrix	0.610342	0.630686	0	0	1.0694	0.527999	SMAD1
Phospholipase C-mediated cascade	0.216863	0.329504	0	0	2.35143	3.59413	FGF9;ADCY4		Factors involved in megakaryocyte development and platelet production	0.625394	0.645045	0	0	1.02601	0.481585	EHD1
G alpha (i) signaling events	0.219981	0.333625	0	0	1.57905	2.39102	APP;ADCY4;S1PR1;ACKR3;GNAI2		Neuroactive ligand-receptor interaction	0.628969	0.647537	0	0	0.94151	0.436553	CHRNB1;EDNRB
Cytosolic DNA-sensing pathway	0.228774	0.337958	0	0	2.26411	3.3396	NFKBIA;IRF7		Adipogenesis	0.648284	0.666192	0	0	0.963441	0.417581	KLF6
Acetylation and deacetylation of RelA in the nucleus	0.229417	0.337958	0	0	4.07081	5.99311	NFKBIA		Adrenergic pathway	0.659202	0.676167	0	0	0.934915	0.389603	ITPR2
CD40L signaling pathway	0.229417	0.337958	0	0	4.07081	5.99311	NFKBIA		Capped intron-containing pre-mRNA processing	0.661879	0.677666	0	0	0.928043	0.382979	DNAJC8
CRMPs in Sema3A signaling	0.229417	0.337958	0	0	4.07081	5.99311	FYN		Biological oxidations	0.664534	0.679139	0	0	0.921272	0.376495	SULT1A1
GluR2-containing AMPA receptor trafficking	0.229417	0.337958	0	0	4.07081	5.99311	AP2M1		Toll-like receptor signaling pathway regulation	0.672377	0.685899	0	0	0.901533	0.35785	CXCL9
Glutamate neurotransmitter release cycle	0.229417	0.337958	0	0	4.07081	5.99311	SLC1A1		Signaling by the B cell receptor (BCR)	0.694831	0.70751	0	0	0.847054	0.308401	ITPR2
Inhibitor of DNA binding (ID) signaling pathway	0.229417	0.337958	0	0	4.07081	5.99311	ID1		Innate immune system	0.713938	0.725642	0	0	0.799992	0.269564	DUSP3;HMGB1
Interleukin-10 anti-inflammatory signaling pathway	0.229417	0.337958	0	0	4.07081	5.99311	IL10RB		Metapathway biotransformation	0.745503	0.756347	0	0	0.733582	0.21545	SULT1A1
Interleukin-9 signaling pathway	0.229417	0.337958	0	0	4.07081	5.99311	MAPK3		Generic transcription pathway	0.795833	0.805943	0	0	0.674251	0.153976	NR1D1;CTGF
KIT signaling regulation	0.229417	0.337958	0	0	4.07081	5.99311	FYN		Messenger RNA processing	0.797642	0.806312	0	0	0.62734	0.141839	DNAJC8
LPA4-mediated signaling events	0.229417	0.337958	0	0	4.07081	5.99311	ADCY4		Phospholipid metabolism	0.800818	0.808059	0	0	0.621126	0.137965	PPM1L
Rap1 signaling	0.229417	0.337958	0	0	4.07081	5.99311	RAPGEF3		SLC-mediated transmembrane transport	0.861641	0.867862	0	0	0.505652	0.0753	SLC1A1
Rb tumor suppressor/checkpoint signaling in response to DNA damage	0.229417	0.337958	0	0	4.07081	5.99311	YWHAH		Antigen presentation: folding, assembly, and peptide loading of class I MHC proteins	0.865961	0.870642	0	0	0.497587	0.0716103	CD36
Serotonin receptor 2 and ELK-SRF/GATA4 signaling	0.229417	0.337958	0	0	4.07081	5.99311	MAPK3		Gene expression	0.878736	0.881897	0	0	0.64922	0.0839252	RPS28;NR1D1;DNAJC8;RPS11;CTGF
Sprouty regulation of FGF signaling	0.229417	0.337958	0	0	4.07081	5.99311	MAPK3		Olfactory transduction	0.967284	0.96902	0	0	0.290592	0.00966609	CALM2
p75 neurotrophin receptor signaling via NF-kB	0.229417	0.337958	0	0	4.07081	5.99311	NFKBIA		Cell cycle	0.972348	0.972348	0	0	0.276791	0.00776176	TUBA1A
Integrated breast cancer pathway	0.231399	0.340268	0	0	1.65458	2.42166	GRN;RRAS;KRAS;RAC1
Signaling by GPCR	0.233471	0.342702	0	0	1.22123	1.77652	APP;RAMP2;PLEKHG5;RHOG;ADCY4;GPR4;RHOC;RHOA;RHOB;GNAI2;EDNRB;S1PR1;ACKR3;KRAS;RAC1;ARHGEF2;HRAS;MGLL;MAPK3
Mechanism of gene regulation by peroxisome proliferators via PPAR-alpha	0.234747	0.343961	0	0	2.22283	3.22143	NFKBIA;MAPK3
Oncostatin M	0.238802	0.347584	0	0	1.41167	2.02169	SOCS3;ANXA3;TPM1;VIM;PCDH1;B2M;MGLL
HIV-1 Nef as negative effector of Fas and TNF	0.240728	0.347584	0	0	2.18302	3.10881	NFKBIA;CASP6
Apoptotic cleavage of cellular proteins	0.241871	0.347584	0	0	3.81619	5.4165	CASP6
Atypical NF-kappaB pathway	0.241871	0.347584	0	0	3.81619	5.4165	NFKBIA
Cells and molecules involved in local acute inflammatory response	0.241871	0.347584	0	0	3.81619	5.4165	ITGB1
Endocytotic role of NDK, phosphins and dynamin	0.241871	0.347584	0	0	3.81619	5.4165	AP2M1
Inflammasomes	0.241871	0.347584	0	0	3.81619	5.4165	APP
Insulin-like growth factor (IGF) activity regulation by insulin-like growth factor binding proteins (IGFBPs)	0.241871	0.347584	0	0	3.81619	5.4165	IGFBP3
Osteoclast signaling	0.241871	0.347584	0	0	3.81619	5.4165	PDGFB
Platelet sensitization by LDL	0.241871	0.347584	0	0	3.81619	5.4165	PECAM1
Post-chaperonin tubulin folding pathway	0.241871	0.347584	0	0	3.81619	5.4165	TUBA1A
Bone remodeling	0.254126	0.360157	0	0	3.59152	4.92012	NFKBIA
Botulinum neurotoxicity	0.254126	0.360157	0	0	3.59152	4.92012	STX3
Downregulation of MTA-3 in ER-negative breast tumors	0.254126	0.360157	0	0	3.59152	4.92012	TUBA1A
Human cytomegalovirus and MAP kinase pathways	0.254126	0.360157	0	0	3.59152	4.92012	MAPK3
PKA activation in glucagon signaling	0.254126	0.360157	0	0	3.59152	4.92012	ADCY4
Serotonin receptor 4/6/7 and NR3C signaling	0.254126	0.360157	0	0	3.59152	4.92012	MAPK3
TNFR2 signaling pathway	0.254126	0.360157	0	0	3.59152	4.92012	NFKBIA
Transcriptional activity regulation by PML	0.254126	0.360157	0	0	3.59152	4.92012	HRAS
Toll receptor cascades	0.255859	0.361989	0	0	1.57929	2.15278	NFKBIA;APP;IRF7;MAPK3
Androgen receptor proteolysis and transcription regulation	0.258707	0.364763	0	0	2.0717	2.80107	CCND3;CTDSP2
FGF signaling pathway	0.258707	0.364763	0	0	2.0717	2.80107	FGF9;MAPK3
Apoptosis modulation by HSP70	0.266182	0.367117	0	0	3.39182	4.48933	CASP6
Calcineurin in effects in keratinocyte differentiation	0.266182	0.367117	0	0	3.39182	4.48933	MARCKS
Destabilization of mRNA by butyrate response factor 1 (BRF1)	0.266182	0.367117	0	0	3.39182	4.48933	ZFP36
ER-associated degradation (ERAD) pathway	0.266182	0.367117	0	0	3.39182	4.48933	SAE1
G-protein-independent seven transmembrane receptor signaling	0.266182	0.367117	0	0	3.39182	4.48933	MAPK3
Gap junction assembly	0.266182	0.367117	0	0	3.39182	4.48933	GJA1
Glycosaminoglycan degradation	0.266182	0.367117	0	0	3.39182	4.48933	HYAL2
IGF-1 receptor and longevity	0.266182	0.367117	0	0	3.39182	4.48933	HRAS
Platelet calcium homeostasis	0.266182	0.367117	0	0	3.39182	4.48933	ORAI1
Ras activation upon calcium influx through NMDA receptor	0.266182	0.367117	0	0	3.39182	4.48933	HRAS
Signaling by NODAL	0.266182	0.367117	0	0	3.39182	4.48933	FURIN
Small ligand GPCRs	0.266182	0.367117	0	0	3.39182	4.48933	S1PR1
Telomeres, telomerase, cellular aging, and immortality	0.266182	0.367117	0	0	3.39182	4.48933	KRAS
S phase	0.271152	0.373345	0	0	1.68303	2.19648	PSMD4;PSMC4;PSMB10
Oocyte meiosis	0.27553	0.378739	0	0	1.66764	2.14969	ADCY4;YWHAH;MAPK3
4-1BB-dependent immune response	0.278045	0.379656	0	0	3.21314	4.11274	NFKBIA
Apoptotic signaling in response to DNA damage	0.278045	0.379656	0	0	3.21314	4.11274	CASP6
Heparan sulfate/heparin glycosaminoglycan (HS-GAG) degradation	0.278045	0.379656	0	0	3.21314	4.11274	SDC3
Hypertrophy pathway	0.278045	0.379656	0	0	3.21314	4.11274	JUND
Interleukin-12-mediated signaling events	0.282697	0.385368	0	0	1.93977	2.45067	STAT6;B2M
Protein metabolism	0.286847	0.390378	0	0	1.27386	1.5908	TIMM10B;TUBA1A;MGAT4B;B3GNT3;FURIN;MGAT2;GAS6;EIF3C;B4GALT4
CD28-dependent PI3K/Akt signaling	0.289716	0.392334	0	0	3.05233	3.78139	FYN
PKC-catalyzed phosphorylation of inhibitory phosphoprotein of myosin phosphatase	0.289716	0.392334	0	0	3.05233	3.78139	PKN1
p38 MK2 pathway	0.289716	0.392334	0	0	3.05233	3.78139	YWHAH
Alzheimer's disease	0.29162	0.394263	0	0	1.48282	1.82728	APP;NDUFA8;CAPN1;MAPK3
Cell cycle checkpoints	0.293107	0.395622	0	0	1.6088	1.97435	PSMD4;PSMC4;PSMB10
Adipocytokine signaling pathway	0.294671	0.396432	0	0	1.87989	2.29703	NFKBIA;SOCS3
G1 to S cell cycle control	0.294671	0.396432	0	0	1.87989	2.29703	CDKN2D;CCND3
Beta-alanine metabolism	0.301199	0.403234	0	0	2.90683	3.48815	ALDH3A2
CTLA4 inhibitory signaling	0.301199	0.403234	0	0	2.90683	3.48815	FYN
T cell receptor downstream signaling	0.301199	0.403234	0	0	2.90683	3.48815	NFKBIA
PPAR signaling pathway	0.306618	0.409821	0	0	1.82359	2.15577	FABP5;ILK
Angiogenesis	0.312497	0.413084	0	0	2.77456	3.22726	PDGFB
FGFR ligand binding and activation	0.312497	0.413084	0	0	2.77456	3.22726	FGF9
Hypoxia and p53 in the cardiovascular system	0.312497	0.413084	0	0	2.77456	3.22726	IGFBP3
Interleukin-11 pathway	0.312497	0.413084	0	0	2.77456	3.22726	SOCS3
Mitochondrial pathway of apoptosis: antiapoptotic Bcl-2 family	0.312497	0.413084	0	0	2.77456	3.22726	MAPK3
Th1/Th2 differentiation pathway	0.312497	0.413084	0	0	2.77456	3.22726	IFNGR1
G alpha q pathway	0.312577	0.413084	0	0	1.79668	2.08937	NFKBIA;ORAI1
RIG-I-like receptor signaling pathway	0.318525	0.419595	0	0	1.77055	2.02561	NFKBIA;IRF7
Viral myocarditis	0.318525	0.419595	0	0	1.77055	2.02561	FYN;RAC1
Endogenous Toll-like receptor signaling	0.323613	0.422909	0	0	2.65379	2.99403	RHOA
Lysosome vesicle biogenesis	0.323613	0.422909	0	0	2.65379	2.99403	AP1S1
NF-kappaB signaling pathway	0.323613	0.422909	0	0	2.65379	2.99403	NFKBIA
Proteasome complex	0.323613	0.422909	0	0	2.65379	2.99403	PSMD4
Tumor suppressor Arf inhibits ribosomal biogenesis	0.323613	0.422909	0	0	2.65379	2.99403	RAC1
Costimulation by the CD28 family	0.324461	0.423344	0	0	1.74517	1.96435	FYN;RAC1
G alpha (s) signaling events	0.328435	0.427173	0	0	1.50269	1.67312	RAMP2;ADCY4;GNAI2
Interleukin-1 signaling pathway	0.328435	0.427173	0	0	1.50269	1.67312	NFKBIA;ZFP36;MAPK3
Myc repressed pathway	0.330383	0.429028	0	0	1.7205	1.90546	ITGB1;ITGA6
Corticotropin releasing hormone pathway	0.33455	0.431711	0	0	2.54309	2.78461	GJA1
IGF1 receptor signaling through beta-arrestin	0.33455	0.431711	0	0	2.54309	2.78461	MAPK3
Interferon alpha signaling regulation	0.33455	0.431711	0	0	2.54309	2.78461	SOCS3
PIP2 hydrolysis	0.33455	0.431711	0	0	2.54309	2.78461	MGLL
Gastric acid secretion	0.336291	0.433278	0	0	1.69652	1.84883	ADCY4;GNAI2
Ascorbate and aldarate metabolism	0.34531	0.44007	0	0	2.44124	2.5958	ALDH3A2
Inhibition of activated T cell apoptosis by neuropeptides VIP and PACAP	0.34531	0.44007	0	0	2.44124	2.5958	NFKBIA
PGC-1a regulation	0.34531	0.44007	0	0	2.44124	2.5958	YWHAH
Segmentation clock	0.34531	0.44007	0	0	2.44124	2.5958	NOTCH1
Selective expression of chemokine receptors during T-cell polarization	0.34531	0.44007	0	0	2.44124	2.5958	IFNGR1
TGF-beta signaling in development	0.34531	0.44007	0	0	2.44124	2.5958	ACVRL1
Tetrasaccharide linker sequence formation in glycosaminoglycan biosynthesis	0.34531	0.44007	0	0	2.44124	2.5958	SDC3
ADP signalling through P2Y purinoceptor 12	0.355897	0.448005	0	0	2.34723	2.42495	GNAI2
Cooperation of prefoldin and TriC/CCT in actin and tubulin folding	0.355897	0.448005	0	0	2.34723	2.42495	TUBA1A
EGFR downregulation	0.355897	0.448005	0	0	2.34723	2.42495	AP2M1
FSH signaling pathway	0.355897	0.448005	0	0	2.34723	2.42495	MAPK3
Insulin regulation of blood glucose	0.355897	0.448005	0	0	2.34723	2.42495	YWHAH
Oxidative stress	0.355897	0.448005	0	0	2.34723	2.42495	CYBA
Proteins and DNA sequences in cardicac structures	0.355897	0.448005	0	0	2.34723	2.42495	NOTCH1
TNF/stress-related signaling	0.355897	0.448005	0	0	2.34723	2.42495	NFKBIA
Adipogenesis	0.363737	0.455537	0	0	1.40964	1.4256	SOCS3;KLF6;STAT6
Membrane trafficking	0.363737	0.455537	0	0	1.40964	1.4256	GJA1;AP1S1;AP2M1
p73 transcription factor network	0.365578	0.455537	0	0	1.58595	1.59591	JAG2;TUBA1A
G-protein activation	0.366314	0.455537	0	0	2.26018	2.26982	GNAI2
G-protein beta-gamma signalling	0.366314	0.455537	0	0	2.26018	2.26982	RHOA
Interleukin receptor SHC signaling	0.366314	0.455537	0	0	2.26018	2.26982	HRAS
Recycling pathway of cell adhesion molecule L1	0.366314	0.455537	0	0	2.26018	2.26982	AP2M1
TRAIL signaling pathway	0.366314	0.455537	0	0	2.26018	2.26982	MAPK3
Nuclear beta-catenin signaling and target gene transcription regulation	0.371378	0.460441	0	0	1.56554	1.55072	YWHAH;AES
Opioid signaling	0.371378	0.460441	0	0	1.56554	1.55072	ADCY4;GNAI2
Histidine metabolism	0.376562	0.462681	0	0	2.17935	2.12851	ALDH3A2
Inhibition of insulin secretion by adrenaline/noradrenaline	0.376562	0.462681	0	0	2.17935	2.12851	GNAI2
Lipoprotein metabolism	0.376562	0.462681	0	0	2.17935	2.12851	SCARB1
Skeletal myogenesis control by HDAC and calcium/calmodulin-dependent kinase (CaMK)	0.376562	0.462681	0	0	2.17935	2.12851	YWHAH
Statin pathway	0.376562	0.462681	0	0	2.17935	2.12851	SCARB1
T cell receptor calcium pathway	0.376562	0.462681	0	0	2.17935	2.12851	FKBP1A
Platelet homeostasis	0.382913	0.464652	0	0	1.52625	1.46512	PECAM1;ORAI1
Regular glucocorticoid receptor pathway	0.382913	0.464652	0	0	1.52625	1.46512	YWHAH;MAPK3
Amino acid metabolism	0.386578	0.464652	0	0	1.27926	1.21584	PSMD4;PSMC4;INHBB;PSMB10
Activation of matrix metalloproteinases	0.386645	0.464652	0	0	2.10409	1.99941	FURIN
Glutamate binding and activation of AMPA receptors and synaptic plasticity	0.386645	0.464652	0	0	2.10409	1.99941	AP2M1
Heparan sulfate/heparin glycosaminoglycan (HS-GAG) biosynthesis	0.386645	0.464652	0	0	2.10409	1.99941	SDC3
Inactivation of GSK3 by Akt causes accumulation of beta-catenin in alveolar macrophages	0.386645	0.464652	0	0	2.10409	1.99941	GJA1
Inflammatory response pathway	0.386645	0.464652	0	0	2.10409	1.99941	LAMA5
Interferon-beta enhancer pathway	0.386645	0.464652	0	0	2.10409	1.99941	IRF7
Interleukin-2/STAT5 pathway	0.386645	0.464652	0	0	2.10409	1.99941	CCND3
Nuclear events mediated by MAP kinases	0.386645	0.464652	0	0	2.10409	1.99941	MAPK3
Retinoic acid receptor-mediated signaling	0.386645	0.464652	0	0	2.10409	1.99941	MAPK3
Signaling by FGFR1 mutants	0.386645	0.464652	0	0	2.10409	1.99941	FGF9
TRAF6-mediated IRF7 activation	0.386645	0.464652	0	0	2.10409	1.99941	IRF7
Tumor necrosis factor (TNF) pathway	0.386645	0.464652	0	0	2.10409	1.99941	NFKBIA
Amino acid transport across the plasma membrane	0.396566	0.47243	0	0	2.03385	1.88114	SLC3A2
CD40/CD40L signaling	0.396566	0.47243	0	0	2.03385	1.88114	NFKBIA
NF-kappaB activation by non-typeable Hemophilus influenzae	0.396566	0.47243	0	0	2.03385	1.88114	NFKBIA
RNA polymerase I promoter opening	0.396566	0.47243	0	0	2.03385	1.88114	MAPK3
Signal amplification	0.396566	0.47243	0	0	2.03385	1.88114	GNAI2
Stathmin and breast cancer resistance to antimicrotubule agents	0.396566	0.47243	0	0	2.03385	1.88114	TUBA1A
Fibrin clot formation (clotting cascade)	0.406326	0.481963	0	0	1.96814	1.77251	THBD
Hypothetical network for drug addiction	0.406326	0.481963	0	0	1.96814	1.77251	MAPK3
Pancreatic beta-cell development regulation	0.406326	0.481963	0	0	1.96814	1.77251	NOTCH1
Glucagon signaling in metabolic regulation	0.415929	0.491934	0	0	1.90654	1.67249	ADCY4
Propanoate metabolism	0.415929	0.491934	0	0	1.90654	1.67249	ALDH3A2
Phospholipid metabolism	0.422927	0.499492	0	0	1.21499	1.04557	SPTLC2;PPM1L;PSAP;MGLL
Interleukin-7 interactions in immune response	0.425378	0.501665	0	0	1.84867	1.58021	CDKN2D
Cytokine-cytokine receptor interaction	0.426424	0.502179	0	0	1.17423	1.00082	IFNGR1;IL10RB;PDGFB;ACKR3;INHBB
Thymic stromal lymphopoietin (TSLP) pathway	0.428083	0.503411	0	0	1.38693	1.17672	CD9;PSMB10
Cytokines and inflammatory response	0.434674	0.508977	0	0	1.79421	1.49486	IL16
Interleukin-2/PI3K pathway	0.434674	0.508977	0	0	1.79421	1.49486	RAC1
PIK3C1/AKT pathway	0.434674	0.508977	0	0	1.79421	1.49486	YWHAH
Generation of second messenger molecules	0.44382	0.517475	0	0	1.74286	1.41579	NCK1
Neurotransmitter release cycle	0.44382	0.517475	0	0	1.74286	1.41579	SLC1A1
SNARE interactions in vesicular transport	0.44382	0.517475	0	0	1.74286	1.41579	STX3
Latent infection of Homo sapiens with Mycobacterium tuberculosis	0.452818	0.525729	0	0	1.69436	1.34238	CYBA
PI3K/AKT activation	0.452818	0.525729	0	0	1.69436	1.34238	RHOA
Platelet aggregation (plug formation)	0.452818	0.525729	0	0	1.69436	1.34238	RAPGEF3
Transport of inorganic cations/anions and amino acids/oligopeptides	0.455421	0.528006	0	0	1.31203	1.03195	SLC1A1;SLC3A2
BMAL1-CLOCK/NPAS2 activates circadian expression	0.461671	0.531504	0	0	1.64848	1.27411	BHLHE40
EGFR interaction with phospholipase C-gamma	0.461671	0.531504	0	0	1.64848	1.27411	ADCY4
Glycosphingolipid metabolism	0.461671	0.531504	0	0	1.64848	1.27411	PSAP
Nuclear receptors	0.461671	0.531504	0	0	1.64848	1.27411	NR2F6
Signal transduction through IL-1R	0.461671	0.531504	0	0	1.64848	1.27411	NFKBIA
FAS pathway and stress induction of heat shock protein regulation	0.470382	0.539266	0	0	1.60502	1.21052	CASP6
GAB1 signalosome	0.470382	0.539266	0	0	1.60502	1.21052	PXN
Vitamin A and carotenoid metabolism	0.470382	0.539266	0	0	1.60502	1.21052	SCARB1
PAC1 receptor pathway	0.478952	0.548327	0	0	1.56378	1.15119	ADCY4
FOXM1 transcription factor network	0.487384	0.557204	0	0	1.52461	1.09574	LAMA4
BMP receptor signaling	0.495679	0.564333	0	0	1.48735	1.04386	CTDSP2
Eukaryotic transcription initiation	0.495679	0.564333	0	0	1.48735	1.04386	ILK
Fatty acid metabolism	0.495679	0.564333	0	0	1.48735	1.04386	ALDH3A2
MHC class II antigen presentation	0.497552	0.565681	0	0	1.20761	0.842981	AP1S1;AP2M1
Insulin secretion regulation by glucagon-like peptide-1	0.503841	0.572041	0	0	1.45186	0.995243	RAPGEF3
Valine, leucine and isoleucine degradation	0.511872	0.580356	0	0	1.41803	0.949626	ALDH3A2
Amino sugar and nucleotide sugar metabolism	0.519772	0.587693	0	0	1.38573	0.906772	CMAS
Wnt interactions in lipid metabolism and immune response	0.519772	0.587693	0	0	1.38573	0.906772	GJA1
Polo-like kinase 1 (PLK1) pathway	0.527545	0.595154	0	0	1.35487	0.866464	RHOA
Carbohydrate metabolism	0.527819	0.595154	0	0	1.05557	0.674512	HYAL2;SDC3;B3GNT3;B4GALT4
Leptin influence on immune response	0.53267	0.599801	0	0	1.12894	0.711064	SOCS3;IL16
LKB1 signaling events	0.535193	0.600176	0	0	1.32534	0.828509	YWHAH
Nucleotide-binding domain, leucine rich repeat containing receptor (NLR) signaling pathways	0.535193	0.600176	0	0	1.32534	0.828509	APP
Regulation of NFAT transcription factors	0.535193	0.600176	0	0	1.32534	0.828509	SLC3A2
ATM pathway	0.542717	0.60531	0	0	1.29708	0.792732	NFKBIA
Activation of chaperones by IRE1 alpha	0.542717	0.60531	0	0	1.29708	0.792732	CTDSP2
Chondroitin sulfate/dermatan sulfate metabolism	0.542717	0.60531	0	0	1.29708	0.792732	SDC3
Diurnally regulated genes with circadian orthologs	0.542717	0.60531	0	0	1.29708	0.792732	KLF9
FoxO family signaling	0.55012	0.612577	0	0	1.26999	0.758971	YWHAH
Calcium signaling pathway	0.550723	0.612577	0	0	1.04475	0.623218	ITPKB;EDNRB;ADCY4
Fas signaling pathway	0.556711	0.618334	0	0	1.07871	0.631809	PLEC;MAPK3
Translation factors	0.557404	0.618334	0	0	1.24401	0.727082	EIF3C
Nuclear receptor transcription pathway	0.564569	0.625439	0	0	1.21907	0.696931	NR2F6
Heparan sulfate/heparin glycosaminoglycan (HS-GAG) metabolism	0.57162	0.629011	0	0	1.1951	0.6684	SDC3
Mitochondrial protein import	0.57162	0.629011	0	0	1.1951	0.6684	TIMM10B
Pyruvate metabolism	0.57162	0.629011	0	0	1.1951	0.6684	ALDH3A2
Taste transduction	0.57162	0.629011	0	0	1.1951	0.6684	ADCY4
Vitamin B12 metabolism	0.57162	0.629011	0	0	1.1951	0.6684	SCARB1
Amyotrophic lateral sclerosis (ALS)	0.578556	0.633253	0	0	1.17206	0.641376	RAC1
Androgen receptor regulation of biosynthesis and transcription	0.578556	0.633253	0	0	1.17206	0.641376	PKN1
JNK/MAPK pathway	0.578556	0.633253	0	0	1.17206	0.641376	RAC1
Protein folding	0.578556	0.633253	0	0	1.17206	0.641376	TUBA1A
Lysosome	0.584386	0.638173	0	0	1.02401	0.550089	PSAP;AP1S1
Arginine and proline metabolism	0.58538	0.638173	0	0	1.14989	0.615758	ALDH3A2
Binding of chemokines to chemokine receptors	0.58538	0.638173	0	0	1.14989	0.615758	ACKR3
RNA polymerase I transcription	0.592095	0.643785	0	0	1.12854	0.591454	MAPK3
TAp63 pathway	0.592095	0.643785	0	0	1.12854	0.591454	IGFBP3
Cell cycle	0.599874	0.651382	0	0	0.955164	0.488123	CDKN2D;CCND3;TUBA1A;PSMD4;PSMC4;PSMB10;YWHAH
Peptide G-protein coupled receptors	0.60209	0.652926	0	0	0.966667	0.490437	APP;EDNRB;ACKR3
Activation of mRNA upon binding of the cap-binding complex and eIFs, and subsequent binding to 43S	0.6052	0.653711	0	0	1.08812	0.546451	EIF3C
Inositol phosphate metabolism	0.6052	0.653711	0	0	1.08812	0.546451	ITPKB
PI3K cascade	0.6052	0.653711	0	0	1.08812	0.546451	FGF9
Tryptophan metabolism	0.611594	0.659751	0	0	1.06898	0.525602	ALDH3A2
Selenium pathway	0.624074	0.672332	0	0	1.03264	0.486873	SCARB1
Clathrin derived vesicle budding	0.630164	0.678003	0	0	1.01537	0.468875	AP1S1
Circadian rhythm	0.636155	0.683554	0	0	0.998676	0.451715	BHLHE40
Folate metabolism	0.642049	0.688089	0	0	0.982519	0.435345	SCARB1
O-linked glycosylation of mucins	0.642049	0.688089	0	0	0.982519	0.435345	B3GNT3
Ubiquitin-mediated proteolysis	0.647919	0.693476	0	0	0.908681	0.394358	SOCS3;SAE1
Diabetes pathways	0.651869	0.695849	0	0	0.901904	0.385935	IGFBP3;CTDSP2
GPCR ligand binding	0.652602	0.695849	0	0	0.902942	0.385364	APP;RAMP2;EDNRB;S1PR1;ACKR3;GPR4
DNA replication	0.652676	0.695849	0	0	0.894899	0.381831	PSMD4;PSMC4;PSMB10
Retinoblastoma protein regulation	0.659167	0.701479	0	0	0.937028	0.390533	CCND3
p53 signaling pathway	0.659663	0.701479	0	0	0.888646	0.3697	CASP6;IGFBP3
Telomerase regulation	0.66469	0.705	0	0	0.922784	0.376897	MAPK3
cAMP cell motility pathway inferred from amoeba model	0.66469	0.705	0	0	0.922784	0.376897	MAPK3
Messenger RNA splicing: major pathway	0.670123	0.709847	0	0	0.908964	0.363853	HNRNPF
Antiviral mechanism by interferon-stimulated genes	0.680728	0.717383	0	0	0.882528	0.339413	MAPK3
Complement and coagulation cascades	0.680728	0.717383	0	0	0.882528	0.339413	THBD
MicroRNA regulation of DNA damage response	0.680728	0.717383	0	0	0.882528	0.339413	CCND3
Signaling events mediated by HDAC class I	0.680728	0.717383	0	0	0.882528	0.339413	NFKBIA
Cap-dependent translation initiation	0.696002	0.732539	0	0	0.845626	0.306458	EIF3C
E2F transcription factor network	0.700929	0.735841	0	0	0.834	0.296361	CCND3
RANKL regulation of apoptosis and immune response	0.700929	0.735841	0	0	0.834	0.296361	CDH5
Glycolysis and gluconeogenesis	0.705777	0.739986	0	0	0.822688	0.28667	ALDH3A2
Transcriptional regulation of white adipocyte differentiation	0.715239	0.748951	0	0	0.800956	0.268431	CCND3
Phosphatidylinositol signaling system	0.719856	0.752826	0	0	0.790514	0.259845	ITPKB
Unfolded protein response	0.724398	0.756614	0	0	0.780339	0.251593	CTDSP2
Cardiac muscle contraction	0.728866	0.760315	0	0	0.770422	0.243657	TPM1
Antigen processing and presentation	0.733263	0.762965	0	0	0.760753	0.236025	B2M
Respiratory electron transport, ATP biosynthesis by chemiosmotic coupling, and heat production by uncoupling proteins	0.733263	0.762965	0	0	0.760753	0.236025	NDUFA8
SMAD2/3 nuclear pathway	0.737588	0.766495	0	0	0.751323	0.22868	IRF7
Myc active pathway	0.750149	0.778564	0	0	0.724379	0.208247	MYCT1
Glycerophospholipid biosynthesis	0.754201	0.780798	0	0	0.71582	0.20193	MGLL
Non-class A, B, C GPCRs	0.754201	0.780798	0	0	0.71582	0.20193	S1PR1
Mitotic G2-G2/M phases	0.758188	0.783938	0	0	0.707461	0.195842	TUBA1A
Innate immune system	0.760226	0.785057	0	0	0.770742	0.211291	NFKBIA;APP;IRF7;MAPK3
Salivary secretion	0.765969	0.789996	0	0	0.691311	0.184313	ADCY4
SLC-mediated transmembrane transport	0.773872	0.797146	0	0	0.734463	0.188279	SLC10A6;SLC1A1;SLC3A2
Class A GPCRs (rhodopsin-like)	0.778452	0.80086	0	0	0.728513	0.182455	EDNRB;ACKR3;GPR4
Class B GPCRs (secretin family receptors)	0.787847	0.808502	0	0	0.646987	0.154275	RAMP2
RNA polymerase I, RNA polymerase III, and mitochondrial transcription	0.787847	0.808502	0	0	0.646987	0.154275	MAPK3
Transport of glucose and other sugars, bile salts and organic acids, metal ions and amine compounds	0.791289	0.811022	0	0	0.640144	0.149852	SLC10A6
Huntington's disease	0.800382	0.819226	0	0	0.667386	0.148604	NDUFA8;AP2M1
Granule cell survival pathway	0.801286	0.819226	0	0	0.620453	0.137453	ADCY4
Pyrimidine metabolism	0.804512	0.821501	0	0	0.614154	0.133591	AK3
Neuroactive ligand-receptor interaction	0.818258	0.834501	0	0	0.676394	0.135669	CHRNB1;EDNRB;S1PR1
Electron transport chain	0.819871	0.83511	0	0	0.584478	0.116082	NDUFA8
Cytoplasmic ribosomal proteins	0.828503	0.842858	0	0	0.568004	0.106861	EIF3C
Transmembrane transport of small molecules	0.83008	0.843419	0	0	0.708836	0.132009	SLC10A6;SLC1A1;ADCY4;SLC3A2;RAB11A
Tricarboxylic acid (TCA) cycle and respiratory electron transport	0.852002	0.864624	0	0	0.523694	0.083878	NDUFA8
Parkinson's disease	0.882337	0.894304	0	0	0.466961	0.0584549	NDUFA8
Oxidative phosphorylation	0.891595	0.902576	0	0	0.449551	0.0515828	NDUFA8
Capped intron-containing pre-mRNA processing	0.895092	0.905001	0	0	0.442943	0.0490907	HNRNPF
Lipid and lipoprotein metabolism	0.8991	0.907937	0	0	0.623506	0.0663165	SCARB1;SPTLC2;PPM1L;PSAP;MGLL
Translation	0.915236	0.923097	0	0	0.404286	0.0358091	EIF3C
Purine metabolism	0.931521	0.93837	0	0	0.371794	0.0263738	ADCY4
Protein processing in the endoplasmic reticulum	0.933733	0.939447	0	0	0.36725	0.0251804	CAPN1
Transcription	0.948203	0.95284	0	0	0.336387	0.0178912	MAPK3
Messenger RNA processing	0.963923	0.967454	0	0	0.299413	0.0110015	HNRNPF
Gene expression	0.976637	0.979019	0	0	0.55944	0.0132252	ZFP36;NOTCH1;PSMD4;PSMC4;HNRNPF;EIF3C;PSMB10;NR2F6;MAPK3
Generic transcription pathway	0.985122	0.986322	0	0	0.320698	0.00480714	NOTCH1;NR2F6
Metabolism	0.989557	0.989557	0	0	0.589228	0.00618592	B3GALNT1;NDUFA8;CMAS;ADCY4;INHBB;GNAI2;ITPKB;ALDH3A2;MARCKS;SPTLC2;HYAL2;MGAT4B;B3GNT3;MGAT2;MGLL;B4GALT4

## Sheet: Fig 2f
Heatmap depicting expression changes in focal adhesion-related genes in cap ECs in obese versus control ECs
	brain_logFC	lung_logFC	heart_logFC	liver_logFC	kidney_logFC	vis_logFC	sc_logFC
Thbs1	NA	NA	NA	NA	NA	-0.1913	0.33154
Myl12b	0.0224207	-0.0315649	-0.0156163	-0.0818245	0.0106421	0.160728	0.175551
Rock2	-0.0129963	-0.0622396	0.0220116	0.0522092	0.00450521	0.153454	0.247821
Tnc	NA	NA	NA	NA	NA	NA	0.261404
Myl12a	0.0367128	0.0457462	0.0113787	-0.0290593	-0.00601766	0.0411632	0.152091
Cav1	0.0322803	0.0818545	-0.0102789	-0.0242279	-0.0242687	0.0869705	0.178448
Itga1	0.0472586	0.101578	-0.145985	0.0387473	-0.0258063	0.298645	0.282389
Itgb1	-0.0552701	-0.0131319	-0.0276889	0.0242229	0.0984272	0.253915	0.271895
Rapgef1	0.000324275	0.00361791	0.0988126	0.121011	-0.0150683	0.328295	0.275408
Pdgfb	-0.0430477	0.142883	0.106323	NA	0.0247846	0.395994	-0.015278
Itga6	0.0317762	-0.21904	-0.00317386	0.0880319	-0.000255025	0.306548	-0.136468
Col4a2	0.0140463	-0.0524448	-0.126565	0.13858	-0.0113387	0.404849	0.0452855
Col4a1	0.00830802	-0.0287908	-0.11481	0.0892142	0.0104069	0.475293	-0.0160724
Rap1a	-0.00496165	-0.157777	0.0324326	0.0980662	0.02855	0.150109	0.114111
Parvb	0.0724637	0.0170595	0.0579202	0.0729097	-0.043984	0.144773	-0.0573681
Lama4	-0.0195814	NA	0.0370152	0.103226	0.0075914	0.275187	-0.0705285
Mapk3	0.0220295	0.0233957	0.0247109	0.0294006	-0.00489231	0.232993	-0.00854517
Lama5	0.00672403	-0.0331011	0.0543268	-0.00354518	-0.00675345	0.280577	0.0487388
Cav2	0.0345006	0.0773612	-0.0160512	-0.00508328	-0.0450462	0.248438	0.11413
Ilk	-0.00376301	0.0213388	0.0145175	0.0198014	-0.0164993	0.245282	0.19354
Fyn	-0.00606936	-0.00234933	0.013748	0.0220438	-0.0486739	0.17249	0.0194107
Ppp1r12c	-0.00858469	0.0345259	0.0318047	0.0634894	-0.00218627	0.151802	0.060672
Ccnd3	-0.0181396	-0.098034	0.0572591	0.028341	-0.023534	0.201618	0.0656786
Rac1	-0.0299306	-0.0547875	-0.00849253	-0.0165396	-0.0201172	0.128386	0.062036
Hras	-0.0309416	-0.0616982	0.0599123	0.0263059	0.0255056	0.147358	0.120688
Rhoa	0.000440164	-0.0219767	0.0400099	0.0263106	0.0169547	0.146635	0.136636

## Sheet: Fig 2g
			CD31	Integrin B1
	Section	Area	IntDen	IntDen
Ctrl42	1	14.977	150.147	202.791
Ctrl42	2	14.977	245.964	125.278
Ctrl42	3	14.977	241.713	145.306
Ctrl42	4	14.977	269.794	252.915
Ctrl42	5	14.977	252.781	104.052
Ctrl45	1	14.977	209.594	358.383
Ctrl45	2	14.977	301.923	208.55
Ctrl45	3	14.977	373.972	128.282
Ctrl45	4	14.977	183.389	141.393
Ctrl45	5	14.977	336.029	266.405
Ctrl46	1	14.977	159.636	54.158
Ctrl46	2	14.977	362.214	133.565
Ctrl46	3	14.977	228.294	56.027
Ctrl46	4	14.977	240.352	81.979
Ctrl46	5	14.977	163.323	44.833
Ob45	1	14.977	36.609	96.184
Ob45	2	14.977	36.166	87.954
Ob45	3	14.977	47.153	82.814
Ob45	4	14.977	47.064	152.856
Ob45	5	14.977	41.634	114.468
Ob46	1	14.977	27.886	49.917
Ob46	2	14.977	60.975	101.407
Ob46	3	14.977	24.802	63.592
Ob46	4	14.977	10.695	33.831
Ob46	5	14.977	63.364	105.471
Ob47	1	14.977	27.294	117.871
Ob47	2	14.977	33.607	73.149
Ob47	3	14.977	47.448	99.753
Ob47	4	14.977	17.947	71.1
Ob47	5	14.977	29.96	96.506

## Sheet: Fig 2h
			CD31	Integrin B1
	Section	Area	IntDen	IntDen
Ctrl42	1	14.977	233.348	155.51
Ctrl42	2	14.977	240.774	130.063
Ctrl42	3	14.977	280.955	271.122
Ctrl42	4	14.977	156.604	167.892
Ctrl43	1	14.977	101.265	167.176
Ctrl43	2	14.977	101.838	181.408
Ctrl43	3	14.977	289.781	189.104
Ctrl43	4	14.977	216.594	152.029
Ctrl44	1	14.977	248.717	224.819
Ctrl44	2	14.977	425.79	229.773
Ctrl44	3	14.977	411.245	240.166
Ctrl44	4	14.977	351.747	350.16
Ob42	1	14.977	130.632	216.045
Ob42	2	14.977	104.798	167.826
Ob42	3	14.977	104.119	174.829
Ob42	4	14.977	123.495	161.009
Ob43	1	14.977	97.416	138.198
Ob43	2	14.977	58.331	151.05
Ob43	3	14.977	71.708	82.855
Ob43	4	14.977	45.247	244.485
Ob44	1	14.977	66.932	185.108
Ob44	2	14.977	98.651	200.354
Ob44	3	14.977	63.757	195.69
Ob44	4	14.977	77.478	214.993

## Sheet: Fig 2i
		control	obese	control	obese	control	obese
	total cells	total cells		aniogenic		prolif
brain	18689	9063	9626	0	0	0	0
heart	23065	14580	8485	539	292	35	14
lung	17561	8955	8606	0	0	9	10
kidney	15685	7621	8064	143	117	0	0
liver	7900	4261	3639	0	0	16	22
vis	7255	3270	3985	30	124	4	12
sc	9657	5197	4460	40	439	9	46

## Sheet: Fig 2j
	# LECs
brain	0
heart	376
lugs	433
kidneys	64
liver	0
vis	2303
sc	290

## Sheet: Fig 2l
	chow	Western
EC-art	73	86
EC-cap1	2483	1571
EC-cap2	616	944
EC-cap3	398	414
EC-liver1	385	325
EC-liver2	90	85
EC-ven	200	192
Prolif	16	22

## Sheet: Fig 2m
LogFC in cap ECs across all organs at 3m
	brain_logFC	lung_logFC	heart_logFC	liver_logFC	kidney_logFC	vis_logFC	sc_logFC
Apoe	-0.0165385	NA	0.149865	-0.146926	-0.0449913	-0.207658	0.29601
Apoc1	NA	NA	NA	0.263766	NA	-0.359002	-0.197491
Abca1	0.00781732	NA	NA	0.35139	0.0387318	0.193211	0.062111
Apoa1	NA	NA	NA	0.2283	NA	NA	NA
Ttr	0.133519	NA	NA	0.213298	NA	NA	NA
Alb	NA	NA	NA	0.315931	NA	NA	NA
Apoa2	NA	NA	NA	0.365318	NA	NA	NA
NA = not detected

[truncated: 4 more sheets: Fig 2o, Fig 2p, Fig 2q, Fig 2r]
