# Supplementary material for: Single-cell profiling of vascular endothelial cells reveals progressive organ-specific vulnerabilities during obesity
Source: Nat Metab. 2022 Nov 18;4(11):1591–610. doi: 10.1038/s42255-022-00674-x (PMC9684070; doi:10.1038/s42255-022-00674-x)
Supplement: Supplementary file 5 — Statistical source data. [file 42255_2022_674_MOESM5_ESM.xlsx]

## Sheet: Fig 3b
	chow	Western
EC-ang	539	292
EC-AP1	2515	1243
EC-art	1016	772
EC-cap1	5155	2635
EC-cap2	3620	2559
EC-Hb	85	39
EC-IFN	576	322
EC-lymph	237	139
EC-ven	802	470

## Sheet: Fig 3c
Term	P-value	Adjusted P-value	Odds Ratio	Combined Score	Genes
BDNF signaling pathway	7.2e-09	3.48e-06	10.7618	201.781	HSPA8;ZFP36;BTG2;WDR1;GCH1;P4HA2;DUSP1;FOSB;FOS;JUNB;RHOB;HSPA1A
T cell receptor regulation of apoptosis	9.61e-06	0.00184219	4.89051	56.4978	HSPA8;FKBP2;JUND;DUSP1;TSC22D3;FOS;DYNLL1;NFKBIA;CCND2;FOSB;JUNB;MCL1;HSPA1A
ATF2 transcription factor network	1.14e-05	0.00184219	19.3431	220.13	JUND;DUSP1;HES1;FOS;JUNB
AP-1 transcription factor network	2.64e-05	0.00319815	16.0607	169.296	JUND;DUSP1;FOSB;FOS;JUNB
TGF-beta signaling pathway	4.01e-05	0.00388261	8.33962	84.4294	YWHAE;JUND;UBE2I;WWP1;FOSB;FOS;JUNB
Wnt interactions in lipid metabolism and immune response	7.49e-05	0.00604137	20.1819	191.717	UBE2I;DUSP1;HES1;FOS
MAPK signaling pathway	0.00018	0.0116179	5.56806	48.0188	HSPA8;JUND;DUSP3;DUSP1;MKNK2;FOS;FGFR3;HSPA1A
ERBB1 downstream pathway	0.000192	0.0116179	10.3174	88.2943	YWHAE;ZFP36;DUSP1;ARPC5;FOS
FOSB gene expression and drug abuse	0.000245	0.0127173	135.354	1125.32	JUND;FOSB
Circadian rhythm	0.000263	0.0127173	14.2543	117.517	DBP;PER3;BHLHE40;FBXL3
Interleukin-1 signaling pathway	0.000412	0.0168948	8.67544	67.6118	NFKBIA;ZFP36;UBE2I;DUSP1;FOS
Signaling events mediated by HDAC class I	0.000419	0.0168948	12.5215	97.3911	RANBP2;NFKBIA;UBE2I;CHD4
Insulin signaling pathway	0.000484	0.0180327	5.47232	41.7686	CYTH3;GSK3A;MKNK2;TRIP10;EXOC6;FOS;RHOB
Antigen processing and presentation	0.000729	0.0251972	10.7267	77.4904	HSPA8;PSMB5;CANX;HSPA1A
Signaling events mediated by HDAC class II	0.000901	0.02761	17.5538	123.086	YWHAE;RANBP2;UBE2I
mRNA stability regulation by proteins that bind AU-rich elements	0.000913	0.02761	10.0701	70.4815	HSPA8;ZFP36;PSMB5;HSPA1A
Neural crest differentiation	0.00112708	0.0320887	9.48898	64.4124	CTBP2;HES1;FGFR3;RHOB
Gastrin pathway	0.00138426	0.0372212	14.9804	98.6098	HES1;FOS;KLF4
SRF and microRNAs in smooth muscle differentiation and proliferation	0.00158105	0.040275	40.5918	261.804	CCND2;KLF4
Disease	0.00200281	0.0484679	3.21888	19.9995	RANBP2;GSK3A;PSMB5;CUX1;CANX;EXOC6;TAF5;KLF4;FGFR3;HSPA1A
RANKL signaling pathway	0.00250059	0.0554057	12.037	72.1163	NFKBIA;VCAM1;FOS
B cell survival pathway	0.00283741	0.0554057	28.9883	170.013	JUND;FOS
CD40L signaling pathway	0.00283741	0.0554057	28.9883	170.013	NFKBIA;DUSP1
Cell-extracellular matrix interactions	0.00283741	0.0554057	28.9883	170.013	PARVB;LIMS2
Mechanism of gene regulation by peroxisome proliferators via PPAR-alpha	0.0029181	0.0554057	11.3666	66.3446	NFKBIA;DUSP1;HSPA1A
Interleukin-1 regulation of extracellular matrix	0.00310282	0.0554057	7.10632	41.0422	NFKBIA;ZFP36;FOS;RHOB
SUMOylation by RanBP2 regulates transcriptional repression	0.00320529	0.0554057	27.0544	155.372	RANBP2;UBE2I
Cadmium-induced DNA biosynthesis and proliferation in macrophages	0.00320529	0.0554057	27.0544	155.372	NFKBIA;FOS
Bone remodeling	0.00359424	0.0564815	25.3622	142.749	NFKBIA;FOS
TNFR2 signaling pathway	0.00359424	0.0564815	25.3622	142.749	NFKBIA;DUSP1
ER-associated degradation (ERAD) pathway	0.00400405	0.0564815	23.8691	131.768	UBE2I;CANX
PDGFB signaling pathway	0.00401909	0.0564815	6.59167	36.3643	YWHAE;JUND;ARPC5;FOS
Beta-1 integrin cell surface interactions	0.00441815	0.0564815	9.73834	52.8016	LAMA5;VCAM1;ITGA1
Destabilization of mRNA by AUF1 (hnRNP D0)	0.00441815	0.0564815	9.73834	52.8016	HSPA8;PSMB5;HSPA1A
Endochondral ossification	0.00441815	0.0564815	9.73834	52.8016	ADAMTS1;FGFR3;PTHLH
HIF-1 transcriptional activity in hypoxia	0.00441815	0.0564815	9.73834	52.8016	BHLHE40;FOS;MCL1
Estrogen receptor signaling pathway	0.0044345	0.0564815	22.542	122.14	GPER1;FOS
Hypertrophy pathway	0.0044345	0.0564815	22.542	122.14	JUND;WDR1
Interleukin-6 signaling pathway	0.00542006	0.0672643	9.02001	47.0633	FOS;JUNB;MCL1
Modulation of interferon signaling by chaperones	0.00584762	0.0707562	19.3188	99.3316	NFKBIA;HSPA1A
Focal adhesion	0.00631731	0.0732747	4.54109	22.9982	LAMA5;CCND2;ITGA1;PARVB;RHOB
SREBP signaling	0.00635855	0.0732747	18.4397	93.2672	SAR1A;SCAP
Apoptosis modulation and signaling	0.00754367	0.0824665	7.96211	38.9112	NFKBIA;FOS;MCL1
Nuclear beta-catenin signaling and target gene transcription regulation	0.00754367	0.0824665	7.96211	38.9112	YWHAE;CCND2;KLF4
MAP kinase signaling pathway	0.00780578	0.0824665	7.85964	38.1419	NFKBIA;MKNK2;FOS
Insulin regulation of blood glucose	0.00800811	0.0824665	16.2245	78.3205	YWHAE;TRIP10
Oxidative stress	0.00800811	0.0824665	16.2245	78.3205	FOS;JUNB
Toll receptor cascades	0.00835627	0.0842591	5.3078	25.3964	NFKBIA;UBE2I;DUSP3;FOS
C-Myb transcription factor network	0.00890773	0.0862268	7.47473	35.287	HSPA8;UBE2I;HES1
Integrin cell surface interactions	0.00890773	0.0862268	7.47473	35.287	LAMA5;VCAM1;ITGA1
T cell receptor calcium pathway	0.0092031	0.0873392	15.0212	70.4224	FOS;JUNB
Protein processing in the endoplasmic reticulum	0.00968511	0.0880932	5.07665	23.5413	HSPA8;SAR1A;CANX;HSPA1A
Androgen receptor signaling, proteolysis, and transcription regulation	0.009791	0.0880932	7.20982	33.3548	UBE2I;FOS;RHOB
Nuclear events mediated by MAP kinases	0.00982858	0.0880932	14.484	66.9516	DUSP3;FOS
Alpha-V beta-3 integrin/OPN pathway	0.0104724	0.0905119	13.9838	63.7523	NFKBIA;FOS
NF-kappaB activation by non-typeable Hemophilus influenzae	0.0104724	0.0905119	13.9838	63.7523	NFKBIA;DUSP1
EGF receptor transactivation by GPCRs in cardiac hypertrophy	0.0125125	0.106246	12.6709	55.5117	NFKBIA;FOS
TSH regulation of gene expression	0.0127385	0.106301	6.51656	28.4326	ADAMTS1;HES1;FOS
Downstream signaling events Of B cell receptor (BCR)	0.013094	0.106706	6.44764	27.9544	NFKBIA;GSK3A;PSMB5
PIK3C1/AKT pathway	0.013228	0.106706	12.2863	53.1436	YWHAE;GSK3A
FRA pathway	0.0147111	0.116724	11.5831	48.8708	JUND;JUNB
BMAL1-CLOCK/NPAS2 activates circadian expression	0.0154783	0.117055	11.2608	46.9384	DBP;BHLHE40
Signal transduction through IL-1R	0.0154783	0.117055	11.2608	46.9384	NFKBIA;FOS
Signaling of hepatocyte growth factor receptor	0.0154783	0.117055	11.2608	46.9384	ITGA1;FOS
FOXM1 transcription factor network	0.0178805	0.133141	10.393	41.8219	GSK3A;FOS
Endocytosis	0.0183714	0.134723	4.1673	16.6565	HSPA8;WWP1;FGFR3;HSPA1A
Interactions of HIV Vpr protein with host cellular proteins	0.0204295	0.14758	9.64917	37.5428	RANBP2;HSPA1A
Signaling by FGFR mutants	0.021311	0.149486	9.4243	36.2697	CUX1;FGFR3
Integrin-linked kinase signaling	0.021311	0.149486	9.4243	36.2697	PARVB;LIMS2
Alpha-6 beta-1 and alpha-6 beta-4 integrin signaling	0.022208	0.151197	9.20965	35.0639	YWHAE;LAMA5
Agrin in postsynaptic differentiation	0.0231206	0.151197	9.00454	33.9204	LAMA5;ITGA1
Regulation of NFAT transcription factors	0.0231206	0.151197	9.00454	33.9204	FOS;JUNB
Delta Np63 pathway	0.0231206	0.151197	9.00454	33.9204	WWP1;HES1
Pathways in cancer	0.0236481	0.151197	3.22039	12.0587	NFKBIA;LAMA5;CTBP2;FOS;FGFR3
p75 neurotrophin receptor-mediated signaling	0.0243386	0.151197	5.05555	18.7849	NFKBIA;YWHAE;RHOB
Cycling of Ran in nucleocytoplasmic transport	0.0247535	0.151197	50.2424	185.836	RANBP2
Cytochrome P450 metabolism of eicosanoids	0.0247535	0.151197	50.2424	185.836	PTGIS
Signaling by NGF	0.0249823	0.151197	3.77938	13.9443	NFKBIA;YWHAE;GSK3A;DUSP3
Arf6 integrin-mediated signaling pathway	0.0249912	0.151197	8.6205	31.803	ITGA1;EXOC6
Interleukin-5 signaling pathway	0.0249912	0.151197	8.6205	31.803	GSK3A;FOS
Interleukin-2 signaling pathway	0.0259145	0.154028	2.2497	8.21806	ZFP36;RGS3;CCND2;JUND;DUSP3;DUSP1;TSC22D3;BHLHE40;FOS
Cell cycle	0.0261874	0.154028	2.77781	10.1181	YWHAE;RANBP2;CCND2;UBE2I;PSMB5;DYNLL1
Signaling by FGFR in disease	0.0264138	0.154028	4.89278	17.7797	GSK3A;CUX1;FGFR3
Immune system	0.0275187	0.15856	2.12686	7.64156	NFKBIA;RANBP2;GSK3A;VCAM1;DUSP3;PSMB5;CANX;WWP1;FOS;DYNLL1
Interleukin-2 receptor beta chain in T cell activation	0.0279086	0.158915	8.10204	28.9958	CCND2;FOS
PI3K pathway	0.0289101	0.160484	7.94278	28.1457	CYTH3;GSK3A
Basic mechanisms of SUMOylation	0.029631	0.160484	40.1919	141.433	UBE2I
NADE-dependent death signaling	0.029631	0.160484	40.1919	141.433	YWHAE
NF-kappaB activation	0.029631	0.160484	40.1919	141.433	NFKBIA
Kit receptor signaling pathway	0.0299258	0.160484	7.78964	27.3341	FOS;JUNB
Calcineurin-dependent NFAT signaling role in lymphocytes	0.0309557	0.160484	7.64228	26.5584	YWHAE;FKBP8
Diabetes pathways	0.0314194	0.160484	4.56209	15.7863	GSK3A;EXOC6;KLF4
Adaptive immune system	0.0323198	0.160484	2.42531	8.32386	NFKBIA;GSK3A;VCAM1;PSMB5;CANX;WWP1;DYNLL1
p53 signaling pathway	0.0325948	0.160484	4.49454	15.3875	BTG2;DUSP1;MCL1
Keratinocyte differentiation	0.0330569	0.160484	7.36364	25.1065	NFKBIA;FOS
PI3K cascade	0.0330569	0.160484	7.36364	25.1065	GSK3A;FGFR3
Apoptosis	0.0332942	0.160484	3.44223	11.7117	NFKBIA;PSMB5;DYNLL1;MCL1
EGF/EGFR signaling pathway	0.0337929	0.160484	4.42896	15.0031	JUND;FOSB;FOS
Influenza infection	0.0344004	0.160484	4.39687	14.8161	RANBP2;CANX;HSPA1A
Phase I of biological oxidations: non-cytochrome P450 enzymes	0.0344843	0.160484	33.4916	112.775	ESD
Activation of PKC through G-protein coupled receptors	0.0344843	0.160484	33.4916	112.775	NFKBIA
FGFR3b ligand binding and activation	0.0344843	0.160484	33.4916	112.775	FGFR3
Fas signaling pathway in cardiomyocytes	0.0344843	0.160484	33.4916	112.775	GSK3A
Gene expression regulation in late stage pancreatic bud precursor cells	0.0344843	0.160484	33.4916	112.775	HES1
RAGE pathway	0.0363104	0.16691	6.9817	23.1489	VCAM1;SCAP
FGF signaling pathway	0.0374213	0.16691	6.86302	22.5486	FOS;FGFR3
Shigellosis	0.0385452	0.16691	6.7483	21.9719	NFKBIA;ARPC5
SREBP control of lipid biosynthesis	0.0393135	0.16691	28.7056	92.8968	SCAP
CHL1 interactions	0.0393135	0.16691	28.7056	92.8968	ITGA1
Cytoskeletal remodeling regulation and cell spreading by IPP complex components	0.0393135	0.16691	28.7056	92.8968	PARVB
TSP1-induced apoptosis in microvascular endothelial cell	0.0393135	0.16691	28.7056	92.8968	FOS
Downregulation of ERBB4 signaling	0.0393135	0.16691	28.7056	92.8968	WWP1
Transport of nucleotide sugars	0.0393135	0.16691	28.7056	92.8968	SLC35B2
Oxygen/carbon dioxide exchange in erythrocytes	0.0393135	0.16691	28.7056	92.8968	AQP1
Signaling by the B cell receptor (BCR)	0.0401225	0.168863	4.12761	13.2736	NFKBIA;GSK3A;PSMB5
LPA receptor mediated events	0.0419931	0.173123	6.42598	20.372	NFKBIA;FOS
Integrin signaling pathway	0.0428111	0.173123	4.01818	12.6611	TSPAN4;ARPC5;RHOB
Myometrial relaxation and contraction pathways	0.0428111	0.173123	4.01818	12.6611	YWHAE;RGS3;FOS
FSH regulation of apoptosis	0.0430454	0.173123	3.15975	9.93899	DUSP3;P4HA2;DUSP1;RHOB
Semaphorin interactions	0.0431674	0.173123	6.32526	19.8782	ITGA1;RHOB
Alpha-4 beta-7 integrin signaling	0.0441189	0.173123	25.1162	78.3842	VCAM1
Heme biosynthesis	0.0441189	0.173123	25.1162	78.3842	ALAS1
MAP kinase pathway regulation through dual specificity phosphatases	0.0441189	0.173123	25.1162	78.3842	DUSP1
Telomerase regulation	0.0443538	0.173123	6.22763	19.4025	YWHAE;FOS
Activation of NF-kappaB in B cells	0.0455523	0.174979	6.13296	18.9441	NFKBIA;PSMB5
CD8/T cell receptor downstream pathway	0.0455523	0.174979	6.13296	18.9441	FOS;JUNB
G alpha q pathway	0.0479848	0.182871	5.95198	18.0754	NFKBIA;RGS3
Activation of the AP-1 family of transcription factors	0.0489004	0.183471	22.3244	67.3742	FOS
Tetrahydrobiopterin (BH4) biosynthesis, recycling, salvage and regulation	0.0489004	0.183471	22.3244	67.3742	GCH1
Leishmaniasis	0.0504638	0.186839	5.78134	17.266	NFKBIA;FOS
Chronic myeloid leukemia	0.0517203	0.186839	5.69963	16.8817	NFKBIA;CTBP2
RANKL regulation of apoptosis and immune response	0.0529881	0.186839	5.62018	16.5103	CCND2;VCAM1
Passive transport by aquaporins	0.0536583	0.186839	20.0909	58.7683	AQP1
BTG family proteins and cell cycle regulation	0.0536583	0.186839	20.0909	58.7683	BTG2
SUMOylation as a mechanism to modulate CtBP-dependent gene responses	0.0536583	0.186839	20.0909	58.7683	UBE2I
Erythropoietin-mediated neuroprotection through NF-kB	0.0536583	0.186839	20.0909	58.7683	NFKBIA
Folate biosynthesis	0.0536583	0.186839	20.0909	58.7683	GCH1
Integrin beta-4 pathway	0.0536583	0.186839	20.0909	58.7683	LAMA5
Mechanism of protein import into the nucleus	0.0536583	0.186839	20.0909	58.7683	RANBP2
Prolactin activation of MAPK signaling	0.0542669	0.187608	5.54291	16.1512	NFKBIA;FOS
BMP signaling and regulation	0.0583926	0.197636	18.2635	51.8788	TOB2
ERK inactivation	0.0583926	0.197636	18.2635	51.8788	DUSP3
FGFR3 ligand binding and activation	0.0583926	0.197636	18.2635	51.8788	FGFR3
Alpha-hemoglobin stabilizing enzyme (AHSP) pathway	0.0631034	0.208986	16.7407	46.2543	ALAS1
Double stranded RNA-induced gene expression	0.0631034	0.208986	16.7407	46.2543	NFKBIA
N-glycan trimming in the ER and calnexin/calreticulin cycle	0.0631034	0.208986	16.7407	46.2543	CANX
SMAD2/3 nuclear pathway	0.0635161	0.208986	5.05612	13.937	HSPA8;FOS
TGF-beta regulation of extracellular matrix	0.0640577	0.208986	2.20846	6.0688	GSK3A;VCAM1;PTGIS;ADAMTS1;JUNB;PTHLH
Response to elevated platelet cytosolic calcium	0.0648784	0.208986	4.99345	13.6583	CD63;WDR1
Small cell lung cancer	0.0662504	0.208986	4.9323	13.3878	NFKBIA;LAMA5
Cell junction organization	0.0662504	0.208986	4.9323	13.3878	PARVB;LIMS2
ECM-receptor interaction	0.0662504	0.208986	4.9323	13.3878	LAMA5;ITGA1
Myc active pathway	0.0676322	0.208986	4.87263	13.1253	CCND2;PDCD10
AKT phosphorylation of cytosolic targets	0.0677909	0.208986	15.4522	41.587	GSK3A
Porphyrin metabolism	0.0677909	0.208986	15.4522	41.587	ALAS1
Adhesion and diapedesis of lymphocytes	0.0677909	0.208986	15.4522	41.587	VCAM1
T cell receptor/Ras pathway	0.0677909	0.208986	15.4522	41.587	FOS
Signal transduction	0.0690793	0.21161	1.84782	4.93829	NFKBIA;LAMA5;GSK3A;DUSP3;GPER1;ITGA1;HES1;JUNB;FGFR3
Mitotic G2-G2/M phases	0.0704243	0.214373	4.7575	12.6227	YWHAE;DYNLL1
Repression of pain sensation by the transcriptional regulator DREAM	0.0724552	0.216471	14.3478	37.6598	FOS
Calcium signaling by HBx of hepatitis B virus	0.0724552	0.216471	14.3478	37.6598	FOS
Mechanisms of transcriptional repression by DNA methylation	0.0724552	0.216471	14.3478	37.6598	CHD4
Acetylation and deacetylation of RelA in the nucleus	0.0770964	0.222111	13.3906	34.316	NFKBIA
Selenium metabolism and selenoproteins	0.0770964	0.222111	13.3906	34.316	FOS
p75 neurotrophin receptor signaling via NF-kB	0.0770964	0.222111	13.3906	34.316	NFKBIA
Ghrelin biosynthesis, secretion, and deacylation	0.0770964	0.222111	13.3906	34.316	KLF4
Other glycan degradation	0.0770964	0.222111	13.3906	34.316	MAN2B2
Other semaphorin interactions	0.0770964	0.222111	13.3906	34.316	ITGA1
HIV infection	0.0789086	0.224975	3.09325	7.85521	RANBP2;PSMB5;TAF5
Signaling by ERBB4	0.0790201	0.224975	4.44248	11.2752	GSK3A;WWP1
Activation of BH3-only proteins	0.0817146	0.225999	12.553	31.4393	DYNLL1
Atypical NF-kappaB pathway	0.0817146	0.225999	12.553	31.4393	NFKBIA
Cells and molecules involved in local acute inflammatory response	0.0817146	0.225999	12.553	31.4393	VCAM1
Integrin beta-5 pathway	0.0817146	0.225999	12.553	31.4393	VCAM1
Nitric oxide metabolism	0.0817146	0.225999	12.553	31.4393	GCH1
Platelet activation, signaling and aggregation	0.0835414	0.229739	3.01592	7.48677	CD63;WDR1;RHOB
Pertussis toxin-insensitive CCR5 signaling in macrophage	0.08631	0.232374	11.814	28.9421	FOS
Transcriptional activity regulation by PML	0.08631	0.232374	11.814	28.9421	UBE2I
Effect of METS on macrophage differentiation	0.08631	0.232374	11.814	28.9421	FOS
Wnt signaling pathway and pluripotency	0.0864202	0.232374	4.21003	10.3084	CCND2;CTBP2
Granule cell survival pathway	0.0879246	0.232424	4.16642	10.1297	GSK3A;FOS
Antigen-activated B-cell receptor generation of second messengers	0.0892518	0.232424	2.92803	7.07499	NFKBIA;GSK3A;FOS
Apoptosis modulation by HSP70	0.0908825	0.232424	11.1571	26.7569	HSPA1A
Signaling by FGFR1 fusion mutants	0.0908825	0.232424	11.1571	26.7569	CUX1
Destabilization of mRNA by butyrate response factor 1 (BRF1)	0.0908825	0.232424	11.1571	26.7569	ZFP36
Tob role in T-cell activation	0.0908825	0.232424	11.1571	26.7569	TOB2

## Sheet: Fig 3d
logFC
	arteries	arterioles	AP-1	capillaries
Jun	0.322343	-0.0167862	-0.0907972	-0.0912024
Junb	0.655624	-0.127231	-0.0542946	-0.173426
Jund	0.400206	0.146864	-0.0149643	0.0608493
Fos	0.681769	-0.175124	-0.103939	-0.239562
Fosb	0.822428	-0.301754	-0.170835	-0.254267

## Sheet: Fig 3e
Heatmap showing obesity-associated gene expression changes in KLF-family transcription factors across EC clusters in the heart.
	EC-ang_logFC	EC-AP1_logFC	EC-art_logFC	EC-arteriole_logFC	EC-cap1_logFC	EC-cap2_logFC	EC-Hb_logFC	EC-IFN_logFC	EC-lymph_logFC	EC-ven_logFC	Prolif_logFC
Klf2	0.433428	0.120179	0.757676	0.355156	0.723938	0.828481	-0.356415	0.706107	0.334151	0.390123	0.38998
Klf4	0.288484	0.0087919	0.662533	0.308195	0.425356	0.478484	-0.55032	0.482775	0.21269	0.274452	0.457105
Klf9	0.258309	0.199519	0.218185	0.305273	0.203893	0.240467	0.323036	0.285119	0.0758328	0.106928	0.305662
Klf6	0.236586	0.169686	0.210705	0.313148	0.287433	0.397277	-0.260358	0.320493	0.180581	0.379192	0.0332471
Klf3	0.176168	0.110346	0.255879	0.112034	0.125597	0.143165	-0.0801832	0.166392	-0.0215253	-0.0044313	0.6145
Klf7	0.0363546	0.128867	0.0703383	0.144676	0.0419222	0.141597	-0.195887	0.070387	-0.0981378	0.0933358	0.014379
Klf16	NA	NA	0.0856866	NA	NA	NA	NA	NA	NA	NA	NA
Klf12	NA	NA	0.143722	-0.026703	NA	NA	-0.0976579	NA	NA	0.0467663	-0.0559953
Klf13	0.0706445	-0.0129369	0.222721	0.105148	0.00694599	0.0125528	-0.166003	-0.00141417	-0.0150157	-0.00968695	-0.143925
Klf10	0.0140267	-0.0237928	0.149273	0.0594902	-0.0320409	0.00820764	-0.124337	-0.0575917	-0.0921342	-0.0119803	-0.0771807
NA = not detected

## Sheet: Fig 3g
	chow	Western
aEC	940	999
EC-Aqp5a	465	372
EC-Aqp5b	92	66
EC-art	259	264
EC-cap1	4147	4344
EC-cap2	663	1044
EC-lymph	271	162
EC-platelet	62	52
EC-pneumocyte	247	62
EC-pulm2a	826	365
EC-pulm2b	117	149
EC-ven	857	717

## Sheet: Fig 3i
Heatmap depicting changes in the expression of histocompatibility-2 (H2) genes in obesity in lung ECs.
	EC-pneumocyte_logFC	EC-Aqp5a_logFC	EC-Aqp5b_logFC	EC-art_logFC	EC-cap1_logFC	EC-cap2_logFC	EC-lymph_logFC	EC-platelet_logFC	aEC_logFC	pulmEC_a_logFC	pulmEC_b_logFC	EC-ven_logFC	Prolif_logFC
H2-Q10	NA	NA	-0.00938883	0.00904618	-0.0181367	NA	NA	0.297323	NA	NA	0.196107	-0.0612012	-0.305379
H2-DMa	0.328627	0.128463	0.0643228	NA	0.205276	0.17698	NA	0.00171693	NA	NA	NA	0.0931634	-0.373757
H2-DMb1	0.0256317	0.328947	0.07244	0.1416	0.180146	0.272318	NA	0.268691	NA	-0.0248332	NA	0.0326839	-0.361606
H2-D1	-0.622484	-0.056303	0.118824	0.0379585	0.0345213	0.0754385	0.00387861	0.136243	0.006363	-0.107812	0.195345	-0.00247918	-0.216423
H2-T23	-0.376162	-0.00251886	0.255472	-0.00418693	0.0984272	0.059487	-0.0431861	0.00807261	0.133236	-0.100093	-0.191854	0.0777187	0.00844901
H2-K1	-0.295823	0.135665	0.110668	0.0642127	0.0799054	0.0677453	0.0137281	0.119646	0.100349	-0.0752389	0.0311843	0.0236889	-0.213636
H2-Q4	-0.208896	0.130009	0.116892	0.0102096	0.0929965	0.196148	0.0564895	0.149408	0.186238	-0.0203135	-0.0717704	0.0477575	-0.308271
H2-M3	-0.249696	0.0874771	0.0173018	0.00381738	0.0543093	0.00792898	-0.0751777	0.117604	-0.0192061	0.113828	NA	0.0486021	0.314138
H2-Ke6	-0.159059	0.0822937	0.0323561	-0.0238994	0.0110323	-0.0218307	-0.0232095	-0.0447072	-0.0218748	0.0649724	NA	-0.0092878	0.133326
H2-T22	-0.0637145	0.129879	0.0275724	0.017314	0.0582492	0.0419251	-0.0673137	0.0960193	0.104525	0.129214	NA	0.0776224	0.0971842
H2-Q7	-0.544229	0.245454	0.165538	0.0867762	0.191918	0.213145	0.0812282	0.219404	0.24864	0.125551	0.300769	0.0816516	-0.185028
H2-Q6	-0.296317	0.279039	0.0101634	0.160417	0.151779	0.120943	0.034132	0.266222	0.312101	0.172909	0.179717	0.0902251	0.128385
H2-Eb1	0.302571	0.421163	0.205934	0.184088	0.483934	0.286696	0.0927644	0.476019	0.113364	0.35962	NA	0.132174	-0.0817305
H2-Aa	0.3414	0.413688	0.229485	0.222546	0.444786	0.312262	-0.0970117	0.345442	0.136663	0.241463	NA	0.186215	-0.096213
H2-Ab1	0.309859	0.494977	0.214922	0.236914	0.438209	0.348341	-0.0155628	0.394576	0.157442	0.235568	NA	0.23561	-0.293658

## Sheet: Fig 3j
Term	P-value	Adjusted P-value	Odds Ratio	Combined Score	Genes
Interferon Gamma Response	3.49462e-10	1.08333e-08	14.2979	311.331	IFITM3;RTP4;CD74;PLSCR1;SOCS1;STAT1;IRF1;TNFSF10;ARID5B;CD38;ISG15;PARP14
TNF-alpha Signaling via NF-kB	6.32665e-08	9.80631e-07	11.5263	191.059	NR4A1;IL1A;ZFP36;EGR3;GADD45B;PLK2;IRF1;PHLDA1;GEM;ATF3
Apoptosis	1.1541e-07	1.19257e-06	12.8493	205.265	IFITM3;IL1A;EGR3;GADD45B;IRF1;TNFSF10;HSPB1;CD38;ATF3
Interferon Alpha Response	5.61665e-07	4.3529e-06	16.5675	238.445	IFITM3;RTP4;CD74;PLSCR1;IRF1;ISG15;PARP14
IL-2/STAT5 Signaling	7.10036e-06	4.40222e-05	8.97291	106.377	IFITM3;PLSCR1;SOCS1;GADD45B;TNFSF10;AHR;PHLDA1;DHRS3
Cholesterol Homeostasis	0.000517696	0.00267476	11.8036	89.3073	PLSCR1;SREBF2;ATF3;ACTG1
IL-6/JAK/STAT3 Signaling	0.000953077	0.00422077	9.94829	69.1985	SOCS1;STAT1;IRF1;CD38
Inflammatory Response	0.00332382	0.0128798	5.31849	30.3507	RTP4;IL1A;IRF1;TNFSF10;AHR
Androgen Response	0.0138218	0.0400195	6.31406	27.0337	SRF;ARID5B;SLC38A2
Estrogen Response Early	0.0180733	0.0400195	4.18878	16.8109	CYP26B1;EGR3;CXCL12;DHRS3
Estrogen Response Late	0.0180733	0.0400195	4.18878	16.8109	ZFP36;CYP26B1;EGR3;CXCL12
Epithelial Mesenchymal Transition	0.0180733	0.0400195	4.18878	16.8109	CXCL12;GADD45B;ITGB5;GEM
p53 Pathway	0.0180733	0.0400195	4.18878	16.8109	IL1A;SOCS1;PLK2;ATF3
Allograft Rejection	0.0180733	0.0400195	4.18878	16.8109	SRGN;CD74;SOCS1;STAT1
UV Response Up	0.0448856	0.0927636	3.93981	12.2277	NR4A1;IRF1;ATF3

## Sheet: Fig 3l
Term	Overlap	P-value	Adjusted P-value	-log10 (p value)	Old Adjusted P-value	Odds Ratio	Combined Score	Genes
Respiratory electron transport, ATP biosynthesis by chemiosmotic coupling, and heat production by uncoupling proteins	18/81	2.69e-25	7.48e-23	22.1261	0	69.1185	3910.34	NDUFA13;NDUFA5;NDUFA4;NDUFA3;NDUFA2;NDUFB2;NDUFA1;NDUFC2;NDUFC1;UQCR11;COX6C;ATP5G1;COX7C;UQCRH;NDUFS6;UQCRQ;ATP5E;NDUFV3
Oxidative phosphorylation	20/136	3.56e-24	4.95e-22	21.3054	0	42.6379	2302.07	ATP6V1A;NDUFA5;NDUFA4;NDUFA3;NDUFA2;NDUFB2;NDUFA1;NDUFC2;COX7A2;NDUFC1;UQCR11;COX6C;COX7C;ATP5G1;UQCRH;UQCRQ;NDUFS6;ATP5E;ATP6V0A2;NDUFV3
Electron transport chain	18/105	4.3e-23	3.99e-21	20.399	0	49.9907	2574.55	NDUFA5;NDUFA4;NDUFA3;NDUFA2;NDUFB2;NDUFA1;NDUFC2;COX7A2;NDUFC1;UQCR11;COX6C;COX7C;ATP5G1;UQCRH;UQCRQ;NDUFS6;ATP5E;NDUFV3
Tricarboxylic acid (TCA) cycle and respiratory electron transport	18/117	3.4e-22	2.37e-20	19.6253	0	43.9047	2170.3	NDUFA13;NDUFA5;NDUFA4;NDUFA3;NDUFA2;NDUFB2;NDUFA1;NDUFC2;NDUFC1;UQCR11;COX6C;COX7C;ATP5G1;UQCRH;UQCRQ;NDUFS6;ATP5E;NDUFV3
Parkinson's disease	18/131	2.88e-21	1.6e-19	18.7959	0	38.4379	1818.03	NDUFA5;NDUFA4;NDUFA3;NDUFA2;NDUFB2;NDUFA1;NDUFC2;COX7A2;NDUFC1;UQCR11;COX6C;COX7C;ATP5G1;UQCRH;UQCRQ;NDUFS6;ATP5E;NDUFV3
Alzheimer's disease	18/169	3.23e-19	1.5e-17	16.8239	0	28.7096	1222.35	NDUFA5;NDUFA4;NDUFA3;NDUFA2;NDUFB2;NDUFA1;NDUFC2;COX7A2;NDUFC1;UQCR11;COX6C;COX7C;ATP5G1;UQCRH;UQCRQ;NDUFS6;ATP5E;NDUFV3
Huntington's disease	18/184	1.52e-18	6.05e-17	16.2182	0	26.0955	1070.57	NDUFA5;NDUFA4;NDUFA3;NDUFA2;NDUFB2;NDUFA1;NDUFC2;COX7A2;NDUFC1;UQCR11;COX6C;COX7C;ATP5G1;UQCRH;UQCRQ;NDUFS6;ATP5E;NDUFV3
Cardiac muscle contraction	1980-09-01	2.34e-10	8.13e-09	8.08991	0	27.6213	612.526	UQCRQ;FXYD2;COX7A2;UQCR11;ATP1A1;ATP1B1;COX6C;COX7C;UQCRH
Metabolism	27/1615	1.47e-08	4.53e-07	6.3439	0	4.26507	76.932	ATP6V1A;NDUFA13;ACADVL;NDUFB2;UQCR11;COX7C;ATP5G1;UQCRH;OXCT1;ATP5E;ATP6V0A2;NDUFV3;CD36;TPI1;MDH1;NDUFA5;NDUFA4;NDUFA3;NDUFA2;BGN;NDUFA1;NDUFC2;NDUFC1;COX6C;HADHA;UQCRQ;NDUFS6
Aldosterone-regulated sodium reabsorption	1942-05-01	2.08e-06	5.77e-05	4.23882	0	28.2546	369.727	FXYD2;ATP1A1;IGF1;ATP1B1;KCNJ1
Proximal tubule bicarbonate reclamation	2023-04-01	4.84e-06	0.000122	3.91364	0	43.5987	533.563	MDH1;FXYD2;ATP1A1;ATP1B1
Beta-oxidation of myristoyl-CoA to lauroyl-CoA	2021-05-02	0.000245	0.00527649	2.27765	0	135.354	1125.32	HADHA;ACADVL
FGF signaling pathway	1961-04-01	0.000247	0.00527649	2.27765	0	14.5051	120.496	KL;SDC4;PLAU;SPP1
Collecting duct acid secretion	2027-03-01	0.000325	0.00645604	2.19003	0	25.6134	205.709	ATP6V1A;CLCNKB;ATP6V0A2
Cation-coupled chloride cotransporters	2021-07-02	0.000511	0.00899496	2.046	0	81.2041	615.404	SLC12A3;SLC12A1
Gastric acid secretion	1974-04-01	0.000518	0.00899496	2.046	0	11.8036	89.3073	KCNJ16;ATP1A1;ATP1B1;KCNJ1
Fatty acid beta oxidation	1934-03-01	0.000648	0.0104954	1.979	0	19.8227	145.516	HADHA;ACADVL;TPI1
Mitochondrial beta-oxidation of saturated fatty acids	2021-08-02	0.00068	0.0104954	1.979	0	67.6667	493.566	HADHA;ACADVL
Ion transport by P-type ATPases	1936-03-01	0.000768	0.0111048	1.95449	0	18.6195	133.53	FXYD2;ATP1A1;ATP1B1
Response to elevated platelet cytosolic calcium	1983-04-01	0.000799	0.0111048	1.95449	0	10.4541	74.5615	EGF;CD36;IGF1;CLU
Beta-3 integrin cell surface interactions	1943-03-01	0.00129455	0.0167032	1.7772	0	15.3557	102.109	SDC4;PLAU;SPP1
Osteopontin signaling	2021-11-02	0.00132184	0.0167032	1.7772	0	45.1043	298.984	PLAU;SPP1
Transmembrane transport of small molecules	8/432	0.00146192	0.0176702	1.75276	0	3.99426	26.0745	ATP6V1A;SLC12A3;FXYD2;SLC12A1;ATP6V0A2;ATP1A1;ATP1B1;SLC5A3
Chemiosmotic coupling formation of ATP	2013-02-01	0.00186243	0.0215731	1.66609	0	36.8998	231.948	ATP5E;ATP5G1
Ion channel transport	1961-03-01	0.00353794	0.0393418	1.40515	0	10.5805	59.7187	FXYD2;ATP1A1;ATP1B1
Endochondral ossification	1966-03-01	0.00441815	0.0472402	1.32569	0	9.73834	52.8016	PLAU;SPP1;IGF1
PPAR signaling pathway	1969-03-01	0.0050044	0.0515268	1.28797	0	9.29428	49.2359	FABP3;DBI;CD36
Blood clotting cascade	2023-02-01	0.00584762	0.0560565	1.25137	0	19.3188	99.3316	KLK1;PLAU
Mitochondrial fatty acid beta-oxidation	2023-02-01	0.00584762	0.0560565	1.25137	0	19.3188	99.3316	HADHA;ACADVL
Disease	9/674	0.00663004	0.0608247	1.21592	0	2.8607	14.3497	ATP6V1A;KL;ACADVL;EXOSC5;EGF;TRIM24;ATP6V0A2;IGF1;STX2
EGFR1 pathway	4/152	0.00715315	0.0608247	1.21592	0	5.56081	27.4715	SDC4;PLAU;SPP1;CRYAB
TGF-beta regulation of extracellular matrix	8/565	0.0074053	0.0608247	1.21592	0	3.01975	14.8136	GOLGA4;SFRP1;SDC4;NR2F2;IGF1;CD36;ATP1B1;CRYAB
Tetrasaccharide linker sequence formation in glycosaminoglycan biosynthesis	2026-02-01	0.00743899	0.0608247	1.21592	0	16.9014	82.8339	SDC4;BGN
Fibroblast growth factor 1	2026-02-01	0.00743899	0.0608247	1.21592	0	16.9014	82.8339	PLAU;IGF1
ECM-receptor interaction	1984-03-01	0.00862417	0.0685005	1.16431	0	7.56739	35.9692	SDC4;SPP1;CD36
Transferrin endocytosis and recycling	2029-02-01	0.0092031	0.0710083	1.14869	0	15.0212	70.4224	ATP6V1A;ATP6V0A2
Butanoate metabolism	1930-02-01	0.00982858	0.0710083	1.14869	0	14.484	66.9516	HADHA;OXCT1
Salivary secretion	1989-03-01	0.0100964	0.0710083	1.14869	0	7.12563	32.7464	FXYD2;ATP1A1;ATP1B1
Gluconeogenesis	1931-02-01	0.0104724	0.0710083	1.14869	0	13.9838	63.7523	TPI1;MDH1
Alpha-V beta-3 integrin/OPN pathway	1931-02-01	0.0104724	0.0710083	1.14869	0	13.9838	63.7523	PLAU;SPP1
Inwardly rectifying potassium channels	1931-02-01	0.0104724	0.0710083	1.14869	0	13.9838	63.7523	KCNJ16;KCNJ1
Fatty acid, triacylglycerol, and ketone body metabolism	4/173	0.0111445	0.0737657	1.13215	0	4.86464	21.8754	HADHA;ACADVL;OXCT1;CD36
Pancreatic secretion	3/101	0.0141941	0.0917667	1.03731	0	6.24932	26.5904	FXYD2;ATP1A1;ATP1B1
Latent infection of Homo sapiens with Mycobacterium tuberculosis	1937-02-01	0.0147111	0.0929473	1.03176	0	11.5831	48.8708	ATP6V1A;ATP6V0A2
Iron uptake and transport	1939-02-01	0.0162624	0.100466	0.997983	0	10.9559	45.1261	ATP6V1A;ATP6V0A2
Signaling by insulin receptor	3/109	0.0173781	0.105024	0.978711	0	5.77534	23.4048	ATP6V1A;KL;ATP6V0A2
Fatty acid metabolism	1942-02-01	0.0187141	0.110692	0.955885	0	10.1327	40.3126	HADHA;ACADVL
Platelet activation, signaling and aggregation	4/205	0.019594	0.113482	0.945072	0	4.08354	16.0586	EGF;IGF1;CD36;CLU
HNF3A pathway	1944-02-01	0.0204295	0.113588	0.944668	0	9.64917	37.5428	NDUFV3;NR2F2
Valine, leucine and isoleucine degradation	1944-02-01	0.0204295	0.113588	0.944668	0	9.64917	37.5428	HADHA;OXCT1
Chondroitin sulfate/dermatan sulfate metabolism	1948-02-01	0.0240483	0.127435	0.894712	0	8.80834	32.8348	SDC4;BGN
Beta-oxidation of lauroyl-CoA to decanoyl-CoA	2021-05-01	0.0247535	0.127435	0.894712	0	50.2424	185.836	HADHA
Ketone body metabolism	2021-05-01	0.0247535	0.127435	0.894712	0	50.2424	185.836	OXCT1
Neuroregulin receptor degredation protein-1 controls ErbB3 receptor recycling	2021-05-01	0.0247535	0.127435	0.894712	0	50.2424	185.836	EGF
Malaria	1951-02-01	0.0269215	0.131898	0.879763	0	8.26781	29.8867	SDC4;CD36
Heparan sulfate/heparin glycosaminoglycan (HS-GAG) metabolism	1952-02-01	0.0279086	0.131898	0.879763	0	8.10204	28.9958	SDC4;BGN
Mitochondrial protein import	1952-02-01	0.0279086	0.131898	0.879763	0	8.10204	28.9958	ATP5G1;TOMM5
Acyl chain remodeling of cardiolipin	2021-06-01	0.029631	0.131898	0.879763	0	40.1919	141.433	HADHA
Signaling by EGFR	2021-06-01	0.029631	0.131898	0.879763	0	40.1919	141.433	EGF
Klotho-mediated ligand binding	2021-06-01	0.029631	0.131898	0.879763	0	40.1919	141.433	KL
Small leucine-rich proteoglycan (SLRP) molecules	2021-06-01	0.029631	0.131898	0.879763	0	40.1919	141.433	BGN
Mitochondrial beta-oxidation of unsaturated fatty acids	2021-06-01	0.029631	0.131898	0.879763	0	40.1919	141.433	HADHA
Hemostasis pathway	6/468	0.0300517	0.131898	0.879763	0	2.68555	9.4124	PLAU;EGF;IGF1;CD36;ATP1B1;CLU
Carbohydrate metabolism	4/235	0.0303649	0.131898	0.879763	0	3.5478	12.3977	TPI1;SDC4;MDH1;BGN
Vibrio cholerae infection	1955-02-01	0.0309557	0.132343	0.878301	0	7.64228	26.5584	ATP6V1A;ATP6V0A2
Diabetes pathways	3/137	0.0314194	0.132343	0.878301	0	4.56209	15.7863	ACADVL;EXOSC5;IGF1
FYVE-finger proteins in vesicle transport	2021-07-01	0.0344843	0.143084	0.844409	0	33.4916	112.775	EGF
Glucose metabolism	1961-02-01	0.0374213	0.149714	0.824736	0	6.86302	22.5486	TPI1;MDH1
Shuttle for transfer of acetyl groups from mitochondria to the cytosol	2021-08-01	0.0393135	0.149714	0.824736	0	28.7056	92.8968	MDH1
Cross-presentation of particulate exogenous antigens (phagosomes)	2021-08-01	0.0393135	0.149714	0.824736	0	28.7056	92.8968	CD36
TSP1-induced apoptosis in microvascular endothelial cell	2021-08-01	0.0393135	0.149714	0.824736	0	28.7056	92.8968	CD36
Dissolution of fibrin clot	2021-08-01	0.0393135	0.149714	0.824736	0	28.7056	92.8968	PLAU
Fatty acid elongation in mitochondria	2021-08-01	0.0393135	0.149714	0.824736	0	28.7056	92.8968	HADHA
Glioma	1965-02-01	0.0419931	0.154109	0.812171	0	6.42598	20.372	EGF;IGF1
BDNF signaling pathway	4/261	0.0420542	0.154109	0.812171	0	3.18466	10.0915	TFAP2B;SPP1;FOXN3;CLU
Phagosome	3/154	0.0421306	0.154109	0.812171	0	4.04499	12.8104	ATP6V1A;ATP6V0A2;CD36
Beta-1 integrin cell surface interactions	1966-02-01	0.0431674	0.155851	0.807291	0	6.32526	19.8782	PLAU;SPP1
Ketone body biosynthesis and degradation	2021-09-01	0.0441189	0.15608	0.806652	0	25.1162	78.3842	OXCT1
Telomerase regulation	1967-02-01	0.0443538	0.15608	0.806652	0	6.22763	19.4025	EGF;NR2F2
Epithelial cell signaling in Helicobacter pylori infection	1968-02-01	0.0455523	0.158294	0.800535	0	6.13296	18.9441	ATP6V1A;ATP6V0A2
Dermatan sulfate biosynthesis	2021-10-01	0.0489004	0.164852	0.782904	0	22.3244	67.3742	BGN
Electron transport reaction in mitochondria	2021-10-01	0.0489004	0.164852	0.782904	0	22.3244	67.3742	NDUFA1
Melanoma	1971-02-01	0.0492185	0.164852	0.782904	0	5.86542	17.6636	EGF;IGF1

## Sheet: Fig 3m
	mEC2 - log FC
Acat1	0.122777
Ndufa1	0.156823
Ndufa2	0.245684
Ndufa3	0.317759
Ndufa4	0.255844
Ndufa5	0.351427
Ndufab1	0.16831
Ndufb2	0.280532
Ndufc2	0.336219
Cox7a2	0.253165
Ndufc1	0.313548
Uqcr11	0.389884
Cox6c	0.425917
Cox7c	0.378702
Atp5g1	0.272128
Uqcrh	0.244214
Uqcrq	0.308626
Ndufs6	0.272883
Atp5e	0.298125
Ndufv3	0.251433

## Sheet: Fig 3n
Obesity-associated changes in the expression of AP1 transcription factor subunits in kidney ECs.
	EC-ang_logFC	EC-AP1_logFC	EC-Aqp1-arteriole_logFC	EC-art_logFC	EC-cap1_logFC	EC-cap2_logFC	EC-cap3_logFC	gEC_logFC	mEC1_logFC	mEC2_logFC	EC-lymph_logFC	EC-ven_logFC	EC-venule_logFC
Junb	-0.359464	0.0244436	-0.248842	-0.205217	-0.419801	-0.324682	-0.436781	0.102773	-0.515945	-0.567621	-0.11047	-0.342568	-0.156186
Jund	-0.458459	-0.0146816	-0.209257	-0.316486	-0.312798	-0.271503	-0.338602	-0.103603	-0.35317	-0.406584	-0.0359251	-0.316655	-0.234811
Jun	-0.207558	0.0886653	-0.223552	-0.318053	-0.290496	-0.223857	-0.30159	0.0463935	-0.359776	-0.402844	0.234945	-0.346348	-0.122047
Fos	-0.536827	0.0557933	-0.270845	-0.385404	-0.313301	-0.0741585	-0.426993	0.672328	-0.359719	-0.39075	-0.286662	-0.331806	-0.00358468
Fosb	-0.520606	-0.0123694	-0.356435	-0.562518	-0.264594	-0.141126	-0.529252	0.47802	-0.317476	-0.164623	0.443344	-0.404775	-0.179376
Egr1	-0.231685	0.0447279	-0.171111	-0.227989	-0.302073	-0.230957	-0.430503	0.705861	-0.332293	-0.0117947	0.225393	-0.104754	-0.0865381

[truncated: 5 more sheets: Fig 3o, Fig 3q, Fig 3r, Fig 3s, Fig 3t]
