# Supplementary material for: Single-cell profiling of vascular endothelial cells reveals progressive organ-specific vulnerabilities during obesity
Source: Nat Metab. 2022 Nov 18;4(11):1591–610. doi: 10.1038/s42255-022-00674-x (PMC9684070; doi:10.1038/s42255-022-00674-x)
Supplement: Supplementary file 6 — Statistical source data. [file 42255_2022_674_MOESM6_ESM.xlsx]

## Sheet: Fig 4c
Weeks	Chow (g)			WD (g)			Rev 1 (g)
11	24.3	24	24.8	26.7	27	27.7	26.1	25.4	25.4
12	25	25	25.8	27.1	27.8	28.8	27	26.7	25.4
13	25.9	25.9	26	26.8	29.5	29.7	28.7	28	26
14	26.3	25.7	26.1	29.3	31.4	31.6	30.6	30	27
15	26.6	26.7	26.9	30.6	32.9	33.1	31.9	31.9	28.4
16	27.7	27.8	27.6	32.4	34.6	35.1	33.8	34.8	30.9
17	28.6	28	28.4	34	36.5	36.4	35.1	35.7	32.4
18	28.9	27.8	29	35	38.3	38.8	35.5	36.7	33.5
19	29.6	28.5	29.4	36.6	39.9	40.3	36.8	37.4	34.5
20	29.9	30.1	29.2	38	40.8	42.3	37.9	39.1	35.9
21	30.4	30.6	30.3	38	42	43.5	39.4	39.8	36.8
22	28.9	29.7	30.4	38	42.5	43.6	38.5	40.2	36.9
23	28.2	28.3	30.8	39	42.5	44.8	38.7	40.3	36.4
24	29	28.5	30.6	39.8	44.1	46.2	37.3	38	35.2
25	29.5	29.6	31.4	40.3	44.4	44.2	36.4	37.4	34.7
26	30	29.7	32.2	42.1	45.4	45.8	35.3	37.2	35.2
	fat mass
	chow			Western diet			Reversion
animal #	1	2	3	1	2	3	1	2	3
%	22.6861	22.2684	22.1076	34.7489	38.318	39.5107	26.4389	26.1169	24.8024
	c v wd	c v r
p value	0.000460089	0.00291836

## Sheet: Fig 4d
Weeks	Chow (g)				WD (g)				Rev 3 (g)
8	25.1	24.8	25.9	24.2	26.6	25.2	26.6	28.1	24.1	27.7	26.9	25.6
9	25.1	24.8	25.9	24.2	26.6	25.2	26.6	28.1	24.1	27.7	26.9	25.6
10	24.8	25	25.3	25.2	28.5	27	28.2	29.8	26.1	27.9	28.6	27.8
11	25.3	25.2	25.4	25.9	30.3	29.1	28.6	31.5	27.6	29.4	29.8	28.8
12	27	26.3	27.3	26.7	31.8	31.2	31.7	34.1	30	30.6	32.5	31.7
13	27.2	26.6	27.7	27.7	33.5	32.4	33.6	35.3	32.2	32.2	33.6	33.5
14	27.7	27.3	27.8	27.7	35.1	34.1	35.3	37.6	33.6	35.2	34.8	34.8
15	28.6	27.6	28.1	27.9	36.5	35.3	37.2	40.3	35.4	37.2	36.8	36.1
16	29	37.8	28.5	28.4	37.9	36.8	38.7	41.9	36.8	38.9	38.2	36.7
17	29.7	28.3	29	28.8	38.3	37.7	40.1	43.2	38.4	41.3	39.6	37.2
18	29.7	28.3	29.2	28.9	39.5	38.7	40	43.7	38.8	42.3	40.9	37.8
19	29.9	29	29.8	29.8	39.9	40.6	41.5	45.5	40.3	44	40.9	37.9
20	30	30.1	29.7	30.8	39.9	39.7	42.3	46	41	45	40.5	38.3
21	30.9	29.6	29.8	30.8	39.2	39.1	41.6	46.3	40.6	45.3	40.9	38.5
22	31.1	30.1	29.4	31.3	40.3	40.1	41.8	45.5	37.5	42.1	39.4	37.1
23	30.9	29.9	30	30.7	40.5	38.1	43.1	46.4	36.7	41.3	37.6	35.5
24	32.3	31.3	30.7	31	41.6	40.3	43.7	46.7	37	40.2	37.7	36.3
25	31.7	30.9	30.6	31.5	42.7	40.8	44.2	46.6	36.7	40.3	37.9	36.4
26	32.4	30.9	30.6	30.5	43	41.9	44.1	47.1	36.5	40.7	37.4	36.5
27	32.6	30.9	30.8	30.7	42.7	41.8	44.1	48	35.8	41.1	36.6	36.4
28	34.4	31.2	31.1	31.7	43.6	42.7	45.2	48.9	35.6	41.7	37	37.5
29	34.3	32	30.7	31.1	43.5	42.4	45.8	48.9	36	42.1	37.6	38.8
30	34.5	32.1	32.2	31.6	44.2	43.3	45.3	48.9	35.5	42.1	38.1	38.2
31	35.6	32.7	31	32.4	44	43.2	46.2	49.4	36.6	41.8	37.9	38.4
32	34.4	32.1	32.1	32.5	44.5	43.2	46.7	49.9	37.4	42.2	38.3	39.4
33	35.7	33.3	31.8	33.3	44.7	43.5	46.4	50	37.7	42.7	38.9	39.9
%fat mass
	chow				Western diet				Reversion
animals	1	2	3	4	1	2	3	4	1	2	3	4
%	24.325	24.2197	17.5874	17.5398	39.5772	40.897	38.862	40.0382	28.6195	28.3556	29.1231	30.7228
	c v wd	c v r
p value	7.55745e-05	0.00616793

## Sheet: Fig 4e
Heatmap representing genes most commonly impacted in cap ECs across organs in obesity and upon reversion diet. The list of genes was generated based on the 6-month WD timepoint.
	brain					lung					heart					liver					kidney					vis					sc
gene	WD_3m_logFC	WD_4m_logFC	WD_6m_logFC	Rev_1m_logFC	Rev_3m_logFC	WD_3m_logFC	WD_4m_logFC	WD_6m_logFC	Rev_1m_logFC	Rev_3m_logFC	WD_3m_logFC	WD_4m_logFC	WD_6m_logFC	Rev_1m_logFC	Rev_3m_logFC	WD_3m_logFC	WD_4m_logFC	WD_6m_logFC	Rev_1m_logFC	Rev_3m_logFC	WD_3m_logFC	WD_4m_logFC	WD_6m_logFC	Rev_1m_logFC	Rev_3m_logFC	WD_3m_logFC	WD_4m_logFC	WD_6m_logFC	Rev_1m_logFC	Rev_3m_logFC	WD_3m_logFC	WD_4m_logFC	WD_6m_logFC	Rev_1m_logFC	Rev_3m_logFC
Hspa1a	0.135984	0.0810761	-0.00354214	-0.181454	-0.349672	-0.0392929	0.205688	-0.181696	0.0598612	-0.400256	-0.118889	0.859795	0.242346	0.418293	-0.074781	-0.864269	0.0975649	-0.0195756	NA	NA	-0.127654	-0.111208	-0.452003	-0.0516536	-0.379014	0.0759886	-0.271155	-0.806274	0.00812352	-0.326414	-1.66618	-0.726177	-0.787315	-0.0259128	-0.354885
Hsp90aa1	-0.00943163	0.0680411	0.06683	0.120346	0.136233	0.0977899	-0.030075	-0.186449	-0.24507	-0.270582	-0.0174008	0.555702	-0.066799	0.263507	0.0290734	-0.0785362	0.0367375	-0.0790142	0.044973	0.0195685	-0.0661264	-0.105697	-0.28424	-0.0278638	-0.107758	0.0759886	-0.412314	-0.718176	0.166747	-0.0428584	-0.579364	-0.754222	-0.714418	-0.0283653	-0.0194921
Btg2	-0.0597431	-0.210716	-0.139735	-0.216547	-0.214379	0.049409	-0.154164	-0.216653	-0.0759831	-0.0681961	-0.0290952	0.271997	-0.231417	0.346091	-0.290571	-0.111227	0.177625	0.0747886	0.00640167	-0.0411128	-0.351792	-0.241838	-0.56963	-0.0770565	-0.284385	0.0759886	-0.221692	-0.680648	0.327662	0.287948	0.107355	-0.515837	-0.120622	0.148333	0.326392
mt-Atp6	0.121694	-0.0345446	-0.259732	0.0841513	-0.0299347	0.129869	-0.0168943	-0.402603	-0.0626652	-0.189926	0.0597593	0.054966	-0.377175	0.075636	-0.253358	-0.0589711	-0.0877422	-0.308949	-0.124873	-0.205428	-0.246928	-0.0947479	-0.42293	0.0753997	-0.259849	0.0759886	0.0565111	-0.281976	-0.197968	-0.0220506	-0.268632	-0.205326	0.296967	-0.0363003	0.151906
mt-Co3	0.286832	0.0528536	-0.265579	0.121965	0.0107153	0.0930363	0.00582813	-0.490328	0.0255254	-0.111197	0.136793	0.225971	-0.230731	0.178416	-0.130344	-0.0973397	-0.0750843	-0.337447	-0.0935802	-0.163446	-0.287371	-0.0469547	-0.521873	0.152111	-0.218233	0.0759886	0.0662358	-0.211773	-0.0937658	0.0218632	-0.312663	-0.176511	0.343147	-0.0155341	0.230157
H3f3b	-0.0567786	0.0883184	-0.102868	0.0421527	-0.0180959	-0.0582533	-0.0221529	-0.189041	0.000332047	-0.201713	-0.170671	0.142437	-0.142156	0.165545	-0.113748	-0.149726	-0.0147058	-0.390395	-0.0170405	-0.179282	-0.14206	-0.0114975	-0.241349	0.0749933	-0.0801014	0.0759886	-0.239441	-0.266536	0.392305	0.0650299	0.11964	-0.112963	-0.357458	0.196174	0.0295864
Ubc	0.0636209	0.0868224	-0.187196	-0.0650123	-0.261821	-0.0387591	-0.150364	-0.103448	-0.195211	-0.277216	-0.210733	0.185847	-0.00351785	0.085049	-0.185805	-0.22164	0.0672016	-0.140539	0.0979303	0.00478098	-0.157955	-0.151792	-0.398572	-0.0976772	-0.289514	0.0759886	-0.345631	-0.498872	0.364924	0.0792347	-0.108259	-0.400288	-0.338063	0.0965816	0.210321
mt-Co2	0.107492	-0.017917	-0.248273	0.0382451	-0.0739582	0.153899	0.00711498	-0.419541	-0.0405445	-0.184504	0.0205503	0.176919	-0.282955	0.11428	-0.284231	-0.05087	-0.0919057	-0.365704	-0.14991	-0.2232	-0.146939	-0.0444495	-0.357205	0.0395825	-0.258433	0.0759886	0.0763247	-0.274834	-0.20016	0.00360381	-0.202936	-0.211118	0.345057	-0.0888293	0.167168
Egr1	-0.244145	-0.30756	-0.0891978	-0.357764	-0.204291	0.080699	-0.022376	0.0626212	-0.0788956	0.0254108	-0.283361	0.0793144	-0.0572032	0.0697698	-0.12264	-0.218773	0.242923	0.265335	NA	-0.152398	-0.288448	-0.369976	-0.669619	-0.188187	-0.293848	0.0759886	-0.346976	-0.808096	0.412195	0.383555	0.164954	-0.857285	-0.278954	0.0644014	0.417029
mt-Nd2	0.198077	0.00671182	-0.217948	0.103702	-0.106336	-0.000249924	-0.122602	-0.457157	-0.0112364	-0.179445	0.0828276	0.292849	-0.106477	0.228485	-0.292672	-0.178145	-0.204088	-0.341385	-0.0704965	-0.158929	-0.189977	-0.0977704	-0.327571	0.0581848	-0.183732	0.0759886	0.0974464	-0.248563	-0.245002	-0.0768441	-0.27983	-0.233211	0.297068	-0.119505	0.0630481
Rpl13	-0.0217829	0.0648445	-0.0675203	0.0465247	-0.0684886	0.0636532	0.150243	-0.180198	0.0431181	-0.150317	0.0162534	-0.0441066	-0.153606	0.016895	-0.111792	-0.0834821	0.154712	-0.324833	0.154227	-0.112635	-0.0274927	0.00531857	-0.246678	0.0481791	-0.169942	0.0759886	-0.086442	-0.173654	0.0792665	-0.13554	-0.197574	-0.0901796	-0.205128	0.0876322	-0.168127
Dnajb1	-0.00889017	0.0534266	0.0249898	0.0211983	-0.0223066	-0.104989	0.0405413	-0.332773	-0.125303	-0.142855	-0.0552957	0.377724	0.0139526	0.13447	-0.0519544	-0.0623429	0.0340544	-0.019783	0.0375274	0.0211432	2.52459e-05	0.0137161	-0.289765	0.0171173	-0.222328	0.0759886	-0.189722	-0.391841	0.231766	0.105013	-0.233491	-0.400343	-0.324444	0.0349692	0.065069
Hexim1	-0.00707134	-0.024742	-0.0123316	0.0136574	0.0271462	0.0607884	-0.0715212	0.148738	-0.184953	0.0264612	0.00961485	-0.0289359	-0.0345909	-0.0455541	0.00425993	0.038118	-0.0142081	0.0644773	-0.0566285	0.00740426	-0.0630223	-0.0374554	0.0217407	-0.0227751	0.0509028	0.0759886	-0.489835	-0.767735	0.267038	0.217896	-0.200325	-0.780591	-0.688368	0.0253848	0.286325
Fos	-0.313646	-0.360195	-0.0536328	-0.462245	-0.45337	0.0578516	0.100827	0.21655	-0.0319877	0.0126022	-0.239562	0.336481	0.216898	0.271844	-0.206009	-0.484256	0.274436	0.183173	NA	NA	-0.255034	-0.262265	-0.595662	-0.229905	-0.425431	0.0759886	-0.549977	-0.751948	0.368877	-0.0312815	0.1348	-0.689666	-0.461664	0.095035	0.0696702
mt-Nd1	0.229471	0.206838	-0.0895062	0.163455	-0.0148537	0.0346674	-0.102733	-0.416851	0.0316919	-0.146335	0.110507	0.245261	-0.0839296	0.101753	-0.15929	-0.103259	-0.167253	-0.421477	-0.153738	-0.16891	-0.153429	-0.0624457	-0.35245	0.0360927	-0.19225	0.0759886	-0.0400407	-0.0462012	-0.102915	0.037058	-0.106306	0.038887	0.244914	0.0717046	0.146151
Nr1d2	-0.0134748	0.269478	0.100759	0.146218	-0.0749945	0.0549569	0.293175	0.242294	0.0445876	-0.0393583	0.137295	0.390786	0.20604	0.118223	-0.0790798	0.0416247	0.399254	0.116279	0.0574749	-0.0798114	-0.0250246	0.260513	0.167022	0.07495	-0.0440992	0.0759886	0.206253	0.315242	0.134403	-0.00989001	0.0566938	0.281077	0.254199	0.13572	0.0780258
Tef	-0.0221952	0.374615	0.114786	0.0960548	-0.0572135	0.0933362	0.270677	0.110833	NA	NA	0.301509	0.513248	0.240844	0.0951603	-0.101312	0.0585917	0.366302	0.127257	0.0533292	-0.0309733	-0.0290285	0.393561	0.149178	0.0563305	-0.0723227	0.0759886	0.233231	0.370282	0.0788957	-0.0721534	0.117721	0.341962	0.312765	0.11058	-0.0434379
Rpl36al	-0.0546124	0.168453	0.234333	-0.0179968	-0.0533281	-0.0121168	0.171893	0.202106	0.0691345	-0.0293989	-0.0422666	0.0157508	0.307944	-0.0075182	0.0122989	-0.0150271	0.160998	0.148543	0.0852272	0.0143988	0.0572086	0.0785879	0.159849	-0.101375	0.0236322	0.0759886	0.00733877	0.447623	0.0568542	-0.0472026	0.0538765	0.251238	-0.067373	-0.0389791	-0.089986
Clec2d	-0.0211106	-0.0116171	0.103266	-0.132649	-0.0156512	0.0843481	0.0417824	0.137915	-0.0572089	0.0427329	-0.0393781	-0.148588	0.143127	-0.0709554	0.0568174	-0.029398	0.223354	0.418008	0.00154059	-0.0511809	0.00119769	0.0683043	0.143523	0.0188572	-0.018614	0.0759886	0.186748	0.477954	0.177793	0.225596	-0.207701	0.290344	0.0597137	0.190731	0.156922
Ctla2a	-0.269443	0.26273	0.0672262	0.0976193	-0.0634787	-0.232341	0.0554671	0.0451615	-0.0231203	0.0301409	-0.0750205	0.0514522	0.296013	0.119777	0.211353	-0.139767	0.251084	0.243192	0.141349	0.0951116	0.077391	0.34957	0.221516	0.257515	0.0998653	0.0759886	0.227563	0.427519	0.196168	-0.0906008	0.342329	0.50447	0.186651	0.142131	-0.301883
Tsc22d3	0.0716809	0.524857	0.252164	0.223551	-0.0370039	-0.0569117	0.36877	0.311751	0.176334	0.0574846	0.562383	0.372821	0.205752	0.135205	0.0175032	0.0663213	0.278794	0.142408	0.0672913	-0.0798627	0.0165311	0.274562	0.10825	0.0988237	-0.0117047	0.0759886	0.283662	0.299445	0.0503397	-0.0743151	0.00821806	0.274118	0.175655	0.0621963	-0.114195
Nr1d1	-0.0201174	0.330592	0.0272557	0.170273	-0.10796	0.0639813	0.782923	0.374796	0.325345	-0.144881	0.124297	0.613031	0.271159	0.292473	-0.139771	0.0215285	0.567302	0.144451	0.124043	-0.119751	-0.0842417	0.491233	0.188777	0.190341	-0.11641	0.0759886	0.134654	0.380709	0.116319	0.00374357	0.170103	0.302911	0.115332	0.200441	-0.00948672
Rpl27	0.00445864	0.199513	0.351671	-0.0491859	-0.045823	0.00160037	0.208057	0.396696	0.151047	-0.0111629	-0.0843418	-0.000294345	0.401884	-0.0792615	-0.00328432	0.0266795	0.108006	0.274568	0.0507042	-0.0229989	0.0193123	0.028174	0.234262	-0.114993	-0.0676773	0.0759886	-0.200696	0.387104	-0.0614976	0.00239505	-0.0299465	0.180346	-0.440851	-0.0151478	-0.018907
Lars2	0.0195715	-0.300373	-0.13403	-0.295948	-0.0849189	0.075407	-0.228047	0.344055	-0.141899	-0.0865379	0.0505946	0.0282802	0.0991374	0.117757	-0.392617	0.0544943	-0.557501	0.449819	0.0760003	0.224735	-0.0379661	-0.07689	0.308829	-0.0927833	0.0983212	0.0759886	0.63817	0.0346095	-0.587454	-0.524101	-0.40649	-0.204883	0.621197	-0.40488	-0.279623
Ccdc85b	0.0401975	0.392595	0.306024	0.319249	0.0785456	0.0206937	0.194484	0.441891	0.225038	0.117374	-0.0276638	0.368572	0.370477	0.102889	-0.0787376	0.0288953	-0.0375275	0.038919	0.0240315	-0.0424448	-0.0703431	0.0517685	0.264155	0.0441607	-0.0600726	0.0759886	0.0490633	0.372625	0.170366	0.0182092	-0.0117633	0.54541	-0.0589746	0.405056	0.0707809
Rhob	-0.0614069	0.154302	0.187319	0.157108	-0.0206622	-0.0334716	0.0895887	0.0837124	0.0623012	0.0559648	0.351679	0.317568	0.332649	0.213067	0.122078	0.0709177	0.429499	0.4664	-0.00330839	-0.0166014	0.00317404	-0.027005	0.037087	0.021551	0.0310255	0.0759886	0.313206	0.317312	0.202806	0.12736	0.163323	0.302617	0.393059	0.146279	0.14968
Dbp	-0.134324	0.969529	0.286358	0.333973	-0.139807	0.147333	0.659048	0.173072	NA	NA	0.59711	0.950322	0.261287	0.177651	NA	0.0615424	0.586052	0.102462	0.130492	-0.0850824	-0.154166	0.982936	0.251519	0.178573	-0.131426	0.0759886	0.400167	0.645902	0.270946	-0.213231	0.283396	0.72058	0.520629	0.255009	-0.199727
Uba52	0.0320551	-0.0358038	0.240142	-0.133719	-0.154468	-0.0096076	0.0745991	0.96761	0.136475	0.0509624	-0.233728	0.427084	1.15656	0.0456895	0.0326057	0.0734207	0.0704567	0.514963	0.126428	0.0267851	-0.0165712	-0.512093	0.446696	-0.513725	-0.125817	0.0759886	0.184535	0.282891	-0.198597	0.015903	-0.171613	0.140328	-0.309499	0.0178792	0.0708676

## Sheet: Fig 4f
p-adj < 0.05, |logFC|>=0.1
	Up in obesity		Down in obesity
	Restored	Not Restored	Restored	Not Restored
brain	98	30	23	8
heart	131	59	45	32
lungs	199	103	77	52
liver	542	53	498	79
kidneys	112	100	12	84
vis AT	321	50	341	60
sc AT	164	78	410	184
