# Supplementary material for: Single-cell profiling of vascular endothelial cells reveals progressive organ-specific vulnerabilities during obesity
Source: Nat Metab. 2022 Nov 18;4(11):1591–610. doi: 10.1038/s42255-022-00674-x (PMC9684070; doi:10.1038/s42255-022-00674-x)
Supplement: Supplementary file 7 — Statistical source data. [file 42255_2022_674_MOESM7_ESM.xlsx]

## Sheet: Fig 5a
Visceral
	chow3m	chow4m	chow6m	Rev1m	Rev3m	Western3m	Western4m	Western6m
EC-ang	40	107	314	350	199	177	273	634
EC-art	154	52	212	32	41	176	86	72
EC-arteriole	52	252	619	356	358	134	164	394
EC-cap1	434	1176	2795	2503	1876	530	273	1936
EC-cap2	373	1184	1877	920	678	1289	1319	2385
EC-cap3	83	512	1031	358	372	173	286	1097
EC-cap4	117	712	1573	349	403	3	19	41
EC-Hb	8	87	144	58	72	14	14	59
EC-lymph1	1342	522	1807	517	334	888	205	272
EC-lymph2	61	27	77	18	22	40	43	8
EC-ven	504	120	564	52	53	336	20	16
EC-venule	96	237	537	151	132	201	221	224
Prolif	3	11	28	11	16	13	23	53
total	3267	4999	11578	5675	4556	3974	2946	7191
% prolif	0.0918274	0.220044	0.241838	0.193833	0.351185	0.327126	0.78072	0.737032
% angio	1.22436	2.14043	2.71204	6.1674	4.36787	4.45395	9.2668	8.81658
fold change
3m	3.63251
4m	4.25657
6m	3.23426
rev1m	2.6949
rev3m	1.59758
SC
	EC-ang	EC-art	EC-arteriole	EC-cap1	EC-cap2	EC-cap3	EC-cap4	EC-fenestr	EC-Hb	EC-lymph	EC-ven	EC-venule	lymph2	Prolif	total	% prolif	% angio			fold change
chow3m	49	161	499	1057	119	1561	326	538	32	63	193	434	140	9	5181	0.173712	0.945763			3m	9.08997
chow4m	167	29	887	1993	461	10	1237	324	93	36	39	521	22	14	5833	0.240014	2.86302			4m	5.4904
chow6m	478	101	1639	3898	669	83	718	468	102	92	194	978	119	44	9583	0.459146	4.988			6m	2.15206
Rev1m	222	16	862	2154	285	13	445	112	47	54	12	473	24	8	4727	0.169241	4.69642			rev1m	1.56803
Rev3m	200	67	992	1816	406	20	195	101	45	110	38	348	38	43	4419	0.973071	4.52591			rev3m	1.00952
Western3m	402	159	352	678	119	2007	100	81	39	45	67	289	45	49	4432	1.1056	9.0704
Western4m	813	101	657	2275	352	48	73	85	26	66	13	472	15	46	5042	0.912336	16.1246
Western6m	624	98	1130	2250	873	67	82	25	40	133	9	306	40	47	5724	0.821104	10.9015

## Sheet: Fig 5b
VISCERAL
Term	P-value	Adjusted P-value	Odds Ratio	Combined Score	Genes
focal adhesion (GO:0005925)	4.21e-20	9.22e-18	7.68229	342.748	ITGB1;NRP1;ARF1;CD151;CD81;ARPC1B;HSP90B1;SLC9A3R2;PDLIM1;CDC42;LIMA1;TSPAN9;CFL1;TSPAN4;RPS2;MAPK3;PDIA3;ACTR2;JUP;CAV2;ACTN1;MCAM;CAV1;RHOG;ADAM10;RPL13A;SORBS3;RHOA;RHOB;DAB2;HNRNPK;ARPC3;CDC42EP1;CDH13;RPL27;VIM;PFN1;PPIB;PPIA
cell-substrate junction (GO:0030055)	7.95e-20	9.22e-18	7.52808	331.072	ITGB1;NRP1;ARF1;CD151;CD81;ARPC1B;HSP90B1;SLC9A3R2;PDLIM1;CDC42;LIMA1;TSPAN9;CFL1;TSPAN4;RPS2;MAPK3;PDIA3;ACTR2;JUP;CAV2;ACTN1;MCAM;CAV1;RHOG;ADAM10;RPL13A;SORBS3;RHOA;RHOB;DAB2;HNRNPK;ARPC3;CDC42EP1;CDH13;RPL27;VIM;PFN1;PPIB;PPIA
collagen-containing extracellular matrix (GO:0062023)	1.33e-08	1.03e-06	4.38611	79.5499	SEMA7A;EGFL7;COL15A1;SPARC;TINAGL1;CD151;LAMA4;SDC3;PDGFB;CLEC14A;FBLN2;FBLN5;HSP90B1;PLSCR1;CXCL12;COL4A2;COL4A1;PSAP;SERPINH1;S100A6;CDH13;IGFBP7;LGALS9;S100A10
vesicle (GO:0031982)	8.24e-07	4.78e-05	4.86345	68.1319	DYNC1I2;CD81;PIK3C2A;FBLN2;RHOA;RAB11A;GNAI2;SDCBP;CFL1;GNB1;TSPAN4;CHMP4B;TAGLN2;UBA52;CLIC1;PPIA
cell-cell junction (GO:0005911)	8.63e-06	0.000396	3.99594	46.5942	JUP;ACTN1;TMOD3;AQP7;F11R;RHOA;RASIP1;RAP1B;PDLIM1;CDH5;SDCBP;CCDC85B;CCDC85A;CDC42EP1;ESAM;S100A11
lysosome (GO:0005764)	1.02e-05	0.000396	3.10874	35.7167	IFITM3;SCARB1;ATP6V0B;GRN;RAMP2;IFITM2;TINAGL1;SDC3;TM6SF1;TMEM59;DAB2;TCN2;LAMP1;BLOC1S1;NEU1;PSAP;GNB1;GOPC;UBA52;CD34;AP2M1;ITM2C
endoplasmic reticulum lumen (GO:0005788)	1.62e-05	0.000535	3.78524	41.7646	PDIA3;APP;COL15A1;PDGFB;ADAM10;SELENOF;FSTL1;MANF;HSP90B1;COL4A2;COL4A1;CANX;SERPINH1;IGFBP7;PPIB;MAPK3
cytosolic large ribosomal subunit (GO:0022625)	2.69e-05	0.000781	9.11737	95.9341	RPL41;RPL10;RPL36AL;RPL35;RPL13A;RPL27;RPL29
cytoskeleton (GO:0005856)	4.17e-05	0.000994	2.67999	27.0303	ACTR2;RBM39;JUP;TPM3;ARPC1B;TMOD3;RHOG;DSTN;RHOC;RHOA;HYPK;RHOB;NISCH;PDLIM1;LIMA1;SDCBP;TUBA1B;TUBA1A;ARPC3;CFL1;CDC42EP1;TAX1BP3;VIM;MAPK3
large ribosomal subunit (GO:0015934)	4.29e-05	0.000994	8.41432	84.6267	RPL41;RPL10;RPL36AL;RPL35;RPL13A;RPL27;RPL29
caveola (GO:0005901)	4.79e-05	0.00100953	8.25514	82.1148	SCARB1;PLVAP;CAV2;CAV1;CDH13;TGFBR2;MAPK3
membrane raft (GO:0045121)	6.74e-05	0.00130367	4.55851	43.7818	RAP1B;ITGB1;APP;SDCBP;PLSCR1;CAV2;CAV1;SERPINH1;S100A10;TGFBR2;TNFRSF1A
lysosomal membrane (GO:0005765)	9.36e-05	0.00167113	3.23525	30.0103	IFITM3;SCARB1;ATP6V0B;GRN;IFITM2;TM6SF1;BST2;RAP1B;DAB2;LAMP1;BLOC1S1;PSAP;GNB1;GOPC;UBA52;AP2M1
lytic vacuole membrane (GO:0098852)	0.000113	0.00187285	3.50149	31.8214	IFITM3;SCARB1;ATP6V0B;GRN;IFITM2;TM6SF1;DAB2;LAMP1;BLOC1S1;PSAP;GNB1;GOPC;UBA52;AP2M1
adherens junction (GO:0005912)	0.000285	0.0044079	4.5863	37.4382	PDLIM1;CDH5;SDCBP;JUP;CCDC85B;TMOD3;CCDC85A;CDC42EP1;S100A11
plasma membrane raft (GO:0044853)	0.000349	0.00505836	5.82709	46.3887	SCARB1;PLVAP;CAV2;CAV1;CDH13;TGFBR2;MAPK3
cytoplasmic vesicle membrane (GO:0030659)	0.000458	0.00607217	2.78364	21.3996	ITGB1;SCARB1;ATP6V0B;TMED10;CAV1;RHOG;RHOA;RAB11A;RHOB;EHD1;FABP5;LAMP1;GOPC;UBA52;ITM2B;AP2M1
ribosome (GO:0005840)	0.000471	0.00607217	6.67449	51.1293	RPS26;RPL41;RPS27;RPL13A;RPL27;NCK1
secretory granule membrane (GO:0030667)	0.000515	0.00629329	3.1402	23.7731	SPARC;TMED10;RHOG;ADAM10;ANO6;CYBA;RHOA;BST2;RAP1B;FABP5;LAMP1;PSAP;CD47
integral component of plasma membrane (GO:0005887)	0.000593	0.00687537	1.83876	13.6634	APP;RAMP2;SEMA7A;SLC25A3;CD151;CD81;ICAM2;ADCY4;AQP7;SEMA3F;IL2RG;SDCBP;ADGRG1;LAMP1;TSPAN9;PODXL;TSPAN6;TSPAN4;LRRC8C;CD34;EPHB4;IFNAR2;ENTPD1;IL10RB;ATP8B1;CAV2;CAV1;TIE1;CYBA;ATP2B1;TM4SF1;TNFRSF1A;SLC6A6;PLSCR1;B3GNT3;APLNR;TMBIM6;CD47;CLEC2D;CD200
Golgi-associated vesicle (GO:0005798)	0.000911	0.0100695	7.39791	51.7887	APP;TMED10;ADAM10;GOPC;ITM2B
clathrin-coated vesicle (GO:0030136)	0.0018107	0.0182199	5.04633	31.8627	DAB2;TMED10;GOPC;PIK3C2A;AP2M1;VAMP3
heterotrimeric G-protein complex (GO:0005834)	0.0018459	0.0182199	8.54998	53.8203	GNG5;GNB1;GNG11;GNAI2
secretory granule lumen (GO:0034774)	0.00188482	0.0182199	2.69907	16.9338	APP;ACTR2;GRN;SPARC;JUP;ACTN1;PDGFB;HMGB1;SDCBP;FABP5;NEU1;PPIA;S100A11
endosome membrane (GO:0010008)	0.00240715	0.0223383	2.61999	15.7968	IFITM3;PDIA3;ITGB1;ATP6V0B;IFITM2;CAV1;RAB11A;RHOB;EHD1;LAMP1;UBA52;AP2M1;VAMP3
SC
Term	P-value	Adjusted P-value	Odds Ratio	Combined Score	Genes
focal adhesion (GO:0005925)	1.91e-05	0.00150083	4.48004	48.669	GIT2;AHNAK;ARPC1B;RHOB;PDLIM1;GJA1;DAB2;CDH13;CD9;VIM;JAK2;TNS1;MAP4K4
cell-substrate junction (GO:0030055)	2.31e-05	0.00150083	4.39615	46.9339	GIT2;AHNAK;ARPC1B;RHOB;PDLIM1;GJA1;DAB2;CDH13;CD9;VIM;JAK2;TNS1;MAP4K4
cell-cell junction (GO:0005911)	8.32e-05	0.00360338	4.87013	45.7539	PDLIM1;GJA1;AHNAK;TMOD3;HEG1;DCHS1;WTIP;NDRG1;S100A11;RASIP1
adherens junction (GO:0005912)	0.000776	0.0252091	5.94033	42.5434	PDLIM1;TMOD3;DCHS1;WTIP;NDRG1;S100A11
caveola (GO:0005901)	0.00148695	0.0386606	8.83036	57.4947	SCARB1;CAVIN3;CDH13;JAK2
platelet dense tubular network membrane (GO:0031095)	0.00231663	0.0501937	34.9718	212.196	EHD1;ITPR2
apical dendrite (GO:0097440)	0.00288023	0.0534899	30.5988	178.999	MYO1D;SLC1A1
platelet dense tubular network (GO:0031094)	0.00350137	0.0547656	27.1975	153.791	EHD1;ITPR2
cytoskeleton (GO:0005856)	0.00399852	0.0547656	2.58432	14.2702	PDLIM1;MYO1D;TUBA1A;AUTS2;AHNAK;TMOD3;ARPC1B;CDC42EP3;VIM;NDRG1;SPTAN1;RHOB
collagen-containing extracellular matrix (GO:0062023)	0.00421274	0.0547656	3.04643	16.6629	COL28A1;SEMA7A;SPARC;LGALS1;S100A6;CDH13;CLEC14A;ADAMTS9;S100A10
plasma membrane raft (GO:0044853)	0.00464128	0.0548515	6.33269	34.0241	SCARB1;CAVIN3;CDH13;JAK2
platelet alpha granule membrane (GO:0031092)	0.0083832	0.090818	16.3136	78.0038	SPARC;CD9
specific granule (GO:0042581)	0.0103434	0.103434	3.9929	18.2532	PTPRB;ANXA3;NEU1;ANO6;SPTAN1
membrane raft (GO:0045121)	0.011145	0.103489	3.91649	17.6115	PRNP;GJA1;AHNAK;JAK2;S100A10
dendrite (GO:0030425)	0.0241274	0.192103	2.8153	10.4853	MYO1D;PRNP;SLC6A6;FZD4;SLC1A1;RGS12
secretory granule membrane (GO:0030667)	0.0256915	0.192103	2.77272	10.1526	PTPRB;SPARC;FABP5;ITPR2;CD9;ANO6
catenin complex (GO:0016342)	0.0265988	0.192103	8.4321	30.5823	CDH13;DCHS1
Golgi stack (GO:0005795)	0.0265988	0.192103	8.4321	30.5823	MGAT4A;MGAT4B
cytoplasmic vesicle membrane (GO:0030659)	0.0374917	0.233402	2.32648	7.63931	EHD1;SCARB1;GJA1;FABP5;ITPR2;CD9;RHOB
vesicle (GO:0031982)	0.0387666	0.233402	2.79106	9.07149	MYO1D;AHNAK;CD9;PIK3C2A;SPTAN1
chloride channel complex (GO:0034707)	0.0403368	0.233402	30.4172	97.654	ANO6
Sec61 translocon complex (GO:0005784)	0.0403368	0.233402	30.4172	97.654	SEC61A1
Combined	sc -log10	VIS adj p
focal adhesion (GO:0005925)	2.82367	9.22e-18
cell-substrate junction (GO:0030055)	2.82367	9.22e-18
collagen-containing extracellular matrix (GO:0062023)	1.26149	1.03e-06
cell-cell junction (GO:0005911)	2.44329	0.000396
adherens junction (GO:0005912)	1.59844	0.0044079

## Sheet: Fig 5c
Heatmap showing changes in the expression of focal adhesion genes in cap ECs in visceral and subcutaneous AT
vis AT	WD_3m_logFC	WD_4m_logFC	WD_6m_logFC	Rev_1m_logFC	Rev_3m_logFC			sc AT	WD_3m_logFC	WD_4m_logFC	WD_6m_logFC	Rev_1m_logFC	Rev_3m_logFC
Rock2	0.153454	-0.0736995	-0.0955982	-0.160428	-0.0163362			Itgb1	0.271895	0.22193	0.0204384	-0.100444	-0.13746
Hras	0.147358	-0.0224386	0.0122418	-0.0249985	-0.162944			Cav1	0.178448	0.317512	-0.017846	0.12075	-0.0284574
Pxn	0.149095	0.0167112	-0.0100426	-0.0237282	0.0501409			Myl12a	0.152091	0.312743	-0.157648	0.215978	-0.0306852
Ilk	0.245282	0.0137651	0.138918	0.0163951	0.0389542			Myl12b	0.175551	0.428746	-0.08879	0.167224	-0.0628
Ppp1r12c	0.151802	0.0948621	0.10251	-0.0345361	-0.0346261			Rhoa	0.136636	0.366255	-0.0969529	0.166818	-0.033061
Ccnd3	0.201618	0.064408	0.109308	-0.0589884	-0.0344126			Cav2	0.11413	0.388497	-0.106288	0.193596	-0.0125533
Cav1	0.0869705	0.0421555	0.16205	0.00497049	0.0565899			Tnc	0.261404	-0.0232468	0.190677	-0.0564715	0.157137
Parvb	0.144773	0.145633	0.121858	-0.0474108	0.0437292			Itga1	0.282389	0.054953	0.00718783	-0.0324565	0.220498
Fyn	0.17249	0.101572	0.0993861	0.0325558	0.0748749			Thbs1	0.33154	0.130951	0.0957242	0.0570644	0.134568
Tnc	NA	0.105475	0.146023	0.124606	0.210999			Rapgef1	0.275408	0.0592152	0.0824931	-0.0800631	0.0731238
Myl12a	0.0411632	-0.188396	0.139468	0.146972	0.0642697			Rock2	0.247821	0.0984948	0.0789419	0.0133137	0.0482375
Rap1a	0.150109	-0.0662945	0.0699204	0.135179	-0.0220402			Col4a1	-0.0160724	0.0643576	0.0579678	-0.163137	-0.114632
Rac1	0.128386	-0.0210283	0.081344	0.0653485	0.0632134			Col4a2	0.0452855	0.143705	0.120228	-0.152244	-0.122176
Myl12b	0.160728	-0.0988343	0.266311	0.106979	-0.038841			Itga6	-0.136468	-0.00593932	0.00613663	-0.0573934	0.0463413
Rhoa	0.146635	-0.0146712	0.247437	0.139465	0.0155852			Pxn	-0.0409492	-0.000656085	0.0496105	-0.00271945	0.0676797
Mapk3	0.232993	0.107159	0.213271	0.063286	-0.0289267			Ppp1r12c	0.060672	0.0936364	0.0911464	-0.00467463	0.0822195
Cav2	0.248438	0.0311333	0.289202	0.125957	0.0108009			Lama5	0.0487388	0.0237835	0.164962	-0.0161521	0.153574
Col4a2	0.404849	0.366025	0.303151	-0.216792	-0.0272682			Pdgfb	-0.015278	0.31025	0.133564	0.0293769	0.0738858
Col4a1	0.475293	0.399101	0.272806	-0.196667	0.0633725			Lama4	-0.0705285	0.236547	0.0773973	-0.0267792	0.0272448
Itgb1	0.253915	0.0528627	0.173423	-0.144284	-0.068001			Mapk3	-0.00854517	0.210368	0.0639405	0.0511363	-0.0256399
Lama4	0.275187	0.178356	0.245557	-0.196659	0.0144564			Rac1	0.062036	0.13691	-0.0656561	0.131079	0.0234034
Pdgfb	0.395994	0.1414	0.304293	-0.241449	0.0409787			Parvb	-0.0573681	0.101581	0.0547786	0.0220348	-0.00301032
Itga1	0.298645	0.121217	0.155667	-0.0283369	0.306008			Fyn	0.0194107	0.112804	0.0392916	0.0285614	0.001323
Rapgef1	0.328295	0.124764	0.0681515	-0.0993513	0.107622			Ccnd3	0.0656786	0.143508	0.0789398	-0.0150264	-0.0736409
Itga6	0.306548	0.101315	0.0766816	-0.00528907	0.080965			Hras	0.120688	0.220253	0.0752657	0.0619683	-0.0891979
Lama5	0.280577	0.143047	0.0819183	-0.0109913	0.11241			Ilk	0.19354	0.187024	0.047802	0.0422394	0.026193
Thbs1	-0.1913	-0.203543	-0.154184	0.0481437	0.0734192			Rap1a	0.114111	0.21158	0.0427042	0.120864	0.0089699

## Sheet: Fig 5d
Gene expression changes in fatty acid transporters in art, cap and ven ECs in the visceral and subcutaneous AT. Data were standardized to chow controls at each timepoint.
vis AT	art					cap					ven
	WD_3m_logFC	WD_4m_logFC	WD_6m_logFC	Rev_1m_logFC	Rev_3m_logFC	WD_3m_logFC	WD_4m_logFC	WD_6m_logFC	Rev_1m_logFC	Rev_3m_logFC	WD_3m_logFC	WD_4m_logFC	WD_6m_logFC	Rev_1m_logFC	Rev_3m_logFC
Dbi	0.126853	-0.15782	-0.178926	-0.00430107	0.114623	-0.63691	-0.659018	-0.591395	-0.256408	-0.237536	0.211737	-0.0883254	0.158039	-0.067028	0.137495
Lpl	0.232277	0.022991	0.422709	0.0333625	0.213463	-0.170244	0.025671	0.0242064	-0.147403	-0.141321	0.306566	-0.0928302	0.665599	-0.0336929	0.20768
Cd36	0.773228	-0.238746	0.210383	-0.0851099	0.27317	0.124041	0.0254774	0.053612	-0.0949046	0.0166395	1.12435	0.151853	0.773934	0.0522088	0.449714
Fabp4	0.530757	-0.27967	0.0682789	0.149407	0.273874	-0.0618833	-0.0292466	0.0563528	0.179923	-0.033062	1.15127	0.0860609	0.682155	0.211436	0.514911
Abca1	0.0557328	0.103243	0.189327	0.0522137	0.0527921	0.193211	0.196331	0.22119	0.0606541	0.149808	0.0325295	0.356096	0.263685	0.116008	0.23181
Fabp5	0.60281	0.238186	0.27569	0.315081	0.179492	0.324538	0.486998	0.597747	0.357377	-0.0913259	0.985056	0.510548	1.01001	0.15561	0.0949462
sc AT	art					cap					ven
	WD_3m_logFC	WD_4m_logFC	WD_6m_logFC	Rev_1m_logFC	Rev_3m_logFC	WD_3m_logFC	WD_4m_logFC	WD_6m_logFC	Rev_1m_logFC	Rev_3m_logFC	WD_3m_logFC	WD_4m_logFC	WD_6m_logFC	Rev_1m_logFC	Rev_3m_logFC
Dbi	0.174198	-0.0573935	0.0577851	0.00784442	-0.0160673	0.0877116	-0.652802	-0.156848	-0.396654	-0.160963	0.193228	-0.256939	0.133935	-0.0946606	0.0587356
Lpl	-0.100292	0.0913421	0.490407	0.0687374	-0.0445598	-0.0758332	-0.231429	0.118042	-0.190921	-0.128661	0.464488	-0.154276	0.321958	-0.04676	0.113903
Cd36	-0.0763041	-0.10147	0.0720458	-0.0194415	0.0760767	0.0757598	0.0134186	-0.035681	0.0216759	0.0154267	0.298576	0.000579115	0.206957	0.0869997	0.248325
Fabp4	0.0335068	0.108009	0.199322	0.208452	0.0525952	0.17641	0.191231	0.0502091	0.181128	-0.0842397	0.281593	0.114047	0.195185	0.233174	0.158249
Abca1	-0.160279	0.0990131	0.0474875	-0.0140359	-0.0848063	0.0621108	0.179075	0.13389	-0.00228114	0.0963758	-0.0935279	0.278829	-0.0648286	0.0171739	-0.013357
Fabp5	0.27857	0.569188	0.765652	0.247391	-0.0234763	0.0837464	0.599244	0.605238	0.118773	-0.22956	1.09738	0.40578	0.760647	0.019335	0.0280371

## Sheet: Fig 5f
Term	P-value	Adjusted P-value	Genes
TNF-alpha Signaling via NF-kB	3.61335e-15	1.73441e-13	PPP1R15A;BTG1;LITAF;ICAM1;ZFP36;PDE4B;HES1;CCNL1;JUNB;IER5;MCL1;ABCA1;KDM6B;EGR1;JUN;TSC22D1;DUSP1;PLK2;KLF4;NFKB1;KLF2;FOSL2;RHOB;VEGFA;NFKBIA;CXCL10;MARCKS;BHLHE40;IL6ST;SQSTM1;BIRC3
Interferon Gamma Response	1.13056e-09	2.71334e-08	OGFR;LGALS3BP;CXCL9;BTG1;VCAM1;STAT1;IFI44;TRAFD1;UBE2L6;HIF1A;NFKB1;ICAM1;TAPBP;HELZ2;NFKBIA;CXCL10;RNF213;PDE4B;IRF7;TRIM25;IRF8;UPP1;B2M;IRF9
Apical Junction	9.13417e-06	0.000146147	VASP;CAP1;MAP4K2;VCAM1;PBX2;ACTN4;ICAM1;ACTG1;CDH4;ADAM15;TAOK2;TSPAN4;ZYX;SIRPA;LDLRAP1;CD34;MPZL1;NECTIN2
IL-6/JAK/STAT3 Signaling	2.2777e-05	0.000269539	CXCL10;CXCL9;JUN;STAT1;IL10RB;LEPR;CD9;CD36;OSMR;IL6ST;IRF9
Hypoxia	3.36924e-05	0.000269539	PPP1R15A;JUN;WSB1;BTG1;MAP3K1;CAVIN1;DUSP1;FOSL2;VEGFA;ZFP36;CSRP2;BHLHE40;BCL2;ALDOB;PAM;PGM1;TGM2
Epithelial Mesenchymal Transition	3.36924e-05	0.000269539	JUN;COPA;VCAM1;PLOD1;LAMC1;RHOB;VEGFA;LOXL2;TGFBR3;GJA1;MMP14;SERPINH1;CALU;FLNA;QSOX1;ITGA5;TGM2
Unfolded Protein Response	5.71919e-05	0.000380531	SLC7A5;CNOT6;FUS;DCTN1;KHSRP;EDEM1;HYOU1;EEF2;PDIA6;ATF4;PAIP1;VEGFA
Interferon Alpha Response	6.34219e-05	0.000380531	HELZ2;LGALS3BP;OGFR;CXCL10;IRF7;TRIM25;TRAFD1;IFI44;UBE2L6;B2M;IRF9
Allograft Rejection	0.000116839	0.00062314	RPS9;CXCL9;STAT1;GALNT1;F2R;TAP2;INHBB;HIF1A;ICAM1;TAPBP;STAB1;IRF7;FLNA;IRF8;DEGS1;B2M
Mitotic Spindle	0.000360114	0.00152165	DYNC1H1;ARHGAP29;ARAP3;ACTN4;KLC1;MARCKS;BCL2L11;TAOK2;ABL1;CDC42EP1;FLNA;FLNB;ARHGEF7;LLGL1;MAP3K11
Inflammatory Response	0.000379839	0.00152165	ABCA1;CXCL9;GNAI3;OSMR;HIF1A;NFKB1;ICAM1;TAPBP;NFKBIA;CXCL10;MMP14;STAB1;PDE4B;IRF7;ITGA5
UV Response Up	0.000380413	0.00152165	KLHDC3;BTG1;FMO1;FURIN;ICAM1;RHOB;NFKBIA;MMP14;BCL2L11;BSG;IL6ST;JUNB;SQSTM1
Estrogen Response Early	0.00115404	0.00369293	MINDY1;INHBB;KLF4;UGCG;SLC7A5;GJA1;FAM102A;BHLHE40;RARA;BCL2;FLNB;HES1;IL6ST;TGM2
p53 Pathway	0.00115404	0.00369293	PPP1R15A;JUN;BTG1;TSC22D1;ABHD4;APAF1;PLK2;F2R;TRAFD1;INHBB;KLF4;UPP1;IER5;IP6K2
KRAS Signaling Up	0.00115404	0.00369293	PPP1R15A;PLVAP;MAP3K1;TMEM176B;FLT4;TMEM176A;TFPI;KLF4;DUSP6;CXCL10;DNMBP;BTBD3;IRF8;BIRC3
Apoptosis	0.00149666	0.00448999	TGFBR3;PPP3R1;JUN;BCL2L11;BIK;F2R;RARA;PDCD4;SQSTM1;MCL1;RHOB;BIRC3
UV Response Dn	0.00191175	0.00539787	TGFBR3;GJA1;DBP;WDR37;DUSP1;BHLHE40;SPOP;NR1D2;LAMC1;TFPI;NFKB1
Myc Targets V1	0.00857486	0.0228663	SYNCRIP;SMARCC1;SLC25A3;TRIM28;PCBP1;ODC1;FAM120A;SNRPD3;PABPC1;CCT7;HNRNPA1;SNRPA
Complement	0.020808	0.0499392	MMP14;PPP4C;CTSL;DOCK9;GNAI3;IRF7;CBLB;CD36;DUSP6;LGMN;CTSB
mTORC1 Signaling	0.020808	0.0499392	ACTR3;PPP1R15A;SLC7A5;ACTR2;EDEM1;BHLHE40;SERPINH1;CD9;SQSTM1;PGM1;LGMN
IL-2/STAT5 Signaling	0.0451777	0.0969606	CXCL10;AHNAK;ODC1;BHLHE40;ST3GAL4;BCL2;IRF8;FURIN;RHOB;TGM2
G2-M Checkpoint	0.0464603	0.0969606	CUL4A;SYNCRIP;SLC7A5;SMARCC1;MARCKS;RAD21;ODC1;ABL1;DMD;HIF1A
Glycolysis	0.0464603	0.0969606	SLC35A3;GNPDA1;BIK;QSOX1;ALDOB;PLOD1;AGRN;PAM;CLN6;VEGFA

## Sheet: Fig 5g
	WD_3m_logFC	WD_4m_logFC	WD_6m_logFC	Rev_1m_logFC	Rev_3m_logFC
Vcam1	0.162959	0.540027	0.616334	0.0707132	0.0867146
Icam1	0.0833568	0.166402	0.169043	0.069767	-0.028382
Cxcl9	0.346411	0.664957	0.590153	0.0513428	0.113814
Cxcl10	-0.0443366	0.326351	0.306272	-0.0389868	0.0182531

## Sheet: Fig 5h
Term	P-value	Adjusted P-value	Genes
Respiratory electron transport, ATP biosynthesis by chemiosmotic coupling, and heat production by uncoupling proteins	7.94033e-35	7.1463e-32	NDUFB9;COX7B;NDUFA13;NDUFB8;NDUFB7;NDUFA11;NDUFB10;UQCRB;NDUFA12;NDUFB11;NDUFB5;NDUFB4;ATP5J;UQCR11;ATP5H;UQCR10;COX5B;ATP5G1;COX7C;ATP5L;ATP5E;ATP5D;COX8A;NDUFA8;NDUFA7;NDUFA4;NDUFC1;ATP5F1;COX6C;ATP5J2;NDUFS7;NDUFS6;UQCRQ;NDUFS5;NDUFAB1
Electron transport chain	3.93542e-30	1.77094e-27	NDUFB9;COX7B;NDUFB8;NDUFB7;NDUFB10;UQCRB;NDUFA12;NDUFB5;NDUFB4;ATP5J;COX7A2;UQCR11;ATP5H;UQCR10;COX5B;ATP5G1;COX7C;ATP5L;ATP5E;ATP5D;COX8A;NDUFA8;NDUFA7;NDUFA4;ATPIF1;NDUFC1;ATP5F1;COX6C;ATP5J2;NDUFS7;UQCRQ;NDUFS6;NDUFS5;NDUFAB1;SLC25A4
Tricarboxylic acid (TCA) cycle and respiratory electron transport	2.76799e-28	8.30397e-26	NDUFB9;NDUFA13;COX7B;NDUFB8;NDUFB7;NDUFA11;NDUFB10;UQCRB;NDUFA12;NDUFB11;NDUFB5;NDUFB4;ATP5J;UQCR11;ATP5H;UQCR10;COX5B;ATP5G1;COX7C;ATP5L;ATP5E;ATP5D;COX8A;NDUFA8;NDUFA7;NDUFA4;NDUFC1;ATP5F1;COX6C;ATP5J2;NDUFS7;UQCRQ;NDUFS6;NDUFS5;NDUFAB1
Oxidative phosphorylation	5.56404e-27	1.25191e-24	NDUFB9;COX7B;NDUFB8;NDUFB7;NDUFA11;NDUFB10;UQCRB;NDUFB5;NDUFB4;ATP5J;COX7A2;UQCR11;ATP5H;UQCR10;COX5B;ATP5G1;COX7C;ATP5L;ATP5E;ATP5D;ATP6V1F;COX8A;NDUFA8;ATP6V1G1;NDUFA7;ATP6AP1;NDUFA4;NDUFC1;ATP5F1;COX6C;ATP5J2;NDUFS7;UQCRQ;NDUFS6;NDUFS5;NDUFAB1
Parkinson's disease	2.0563e-26	3.70133e-24	NDUFB9;COX7B;NDUFB8;NDUFB7;NDUFB10;UQCRB;NDUFB5;NDUFB4;ATP5J;COX7A2;UQCR11;PARK7;ATP5H;UQCR10;COX5B;ATP5G1;COX7C;UBB;ATP5E;ATP5D;COX8A;NDUFA8;NDUFA7;NDUFA4;NDUFC1;ATP5F1;COX6C;PINK1;NDUFS7;UQCRQ;NDUFS6;NDUFS5;NDUFAB1;VDAC3;SLC25A4
Alzheimer's disease	1.34953e-25	2.0243e-23	NDUFB9;COX7B;NDUFB8;NDUFB7;NDUFB10;UQCRB;NDUFB5;NDUFB4;ATP5J;COX7A2;UQCR11;ATP5H;UQCR10;COX5B;ATP5G1;COX7C;ATP5E;ATP5D;CAPN2;APOE;COX8A;NDUFA8;NDUFA7;NDUFA4;NDUFC1;ATP5F1;COX6C;TNFRSF1A;BACE2;NDUFS7;UQCRQ;NDUFS6;GNAQ;NDUFS5;NDUFAB1;CALM1;CALM2;GAPDH
Huntington's disease	3.92982e-23	5.05262e-21	NDUFB9;COX7B;NDUFB8;NDUFB7;NDUFB10;UQCRB;HDAC1;NDUFB5;NDUFB4;ATP5J;CLTA;COX7A2;UQCR11;ATP5H;UQCR10;COX5B;ATP5G1;COX7C;ATP5E;ATP5D;COX8A;NDUFA8;NDUFA7;NDUFA4;NDUFC1;ATP5F1;COX6C;SOD1;NDUFS7;UQCRQ;NDUFS6;GNAQ;NDUFS5;NDUFAB1;VDAC3;BAX;SLC25A4
Translation	5.85732e-22	6.58949e-20	RPL30;RPL32;RPL10;RPL34;RPL12;RPL11;RPS27L;RPL9;RPS17;RPS15A;RPL18A;RPS18;EIF4EBP1;RPS3;RPL13;SEC61B;RPL15;RPS11;RPL18;RPS10;RPS13;RPL19;SSR4;RPL23;SRP9;RPS25;SPCS2;RPS20;RPL26;FAU;EIF3C;RPL28;RPS23
Cytoplasmic ribosomal proteins	5.61731e-21	5.61731e-19	RPL30;RPL32;RPL10;RPL34;RPL12;RPL11;RPL9;RPS17;RPS15A;RPL18A;RPS18;RPS3;RPL13;RPL15;RPS11;RPL18;RPS10;RPS13;RPL19;RPL23;DNAJC3;RPS25;RPS20;RPL26;FAU;EIF3C;RPL28;RPS23
Influenza viral RNA transcription and replication	4.74913e-18	4.27421e-16	RPL30;RPL32;RPL10;RPL34;RPL12;RPL11;RPL9;RPS17;RPS15A;RPL18A;RPS18;RPS3;RPL13;RPL15;RPS11;RPL18;RPS10;RPS13;RPL19;RPL23;DNAJC3;RPS25;RPS20;RPL26;FAU;RPL28;RPS23
Influenza infection	1.47057e-17	1.20319e-15	RPL30;RPL32;RPL10;RPL34;RPL12;RPL11;CLTA;RPL9;RPS17;RPS15A;RPL18A;RPS18;RPS3;RPL13;RPL15;RPS11;RPL18;RPS10;RPS13;RPL19;RPL23;DNAJC3;RPS25;RPS20;RPL26;FAU;RPL28;RPS23
Protein metabolism	2.33062e-14	1.74797e-12	DPAGT1;RPL30;RPL32;RPL10;RPL34;RPL12;RPL11;RPL9;ATP5G1;RPS17;TUBA1A;RPS15A;RPL18A;RPS18;RPS3;EIF4EBP1;RPL13;RPL15;SEC61B;RPL18;RPS11;RPS10;RPS13;RPL19;DNAJC19;SSR4;RPL23;TUBB4B;SRP9;RPS25;SPCS2;DPM3;DAD1;RPS20;RPL26;FAU;GAS6;ST6GALNAC3;EIF3C;RPL28;SLC25A4;TOMM5;RPS23
Disease	1.29305e-13	8.9519e-12	RPL30;RPL32;YWHAB;RPL34;CLTA;FGF1;RPL9;RPS17;PSMD7;RPL18A;RPS18;RAC1;RPS11;RPS10;HRAS;RPS13;ATP6V1G1;H2AFZ;RPL23;RBX1;DNAJC3;PSMA3;CDC37;EXOC4;RPL26;TLN1;RPL28;SLC25A4;RPL10;RPL12;RPL11;PSMA7;PSMB6;RPS15A;PSMB5;UBB;UBC;RPS3;RPL13;RPL15;RPL18;RPL19;ATP6V1F;STAT5B;PSMB8;PSMB9;RPS25;SPCS2;RPS20;FAU;CALM1;ITM2B;RPS23
Cap-dependent translation initiation	2.455e-11	1.57821e-09	RPL30;RPL32;RPL10;RPL34;RPL23;RPL12;RPL11;RPL9;RPL18A;RPL13;RPL26;RPL15;RPL18;EIF3C;RPL28;RPL19
Chemiosmotic coupling formation of ATP	1.61185e-10	9.6711e-09	ATP5E;ATP5D;ATP5J;ATP5H;ATP5F1;ATP5G1;ATP5J2;ATP5L
Metabolism	8.99523e-10	5.05982e-08	DPAGT1;CDA;MOCS2;COX7B;NDUFA13;PANK3;NDUFA11;NDUFA12;HEXA;COX7C;ATP5G1;AQP1;CYP26B1;GNGT2;ALDH2;COX8A;CERS4;ATP6V1G1;ATP6AP1;AKR1A1;NDUFC1;ATP5F1;ATP5J2;GCHFR;PLA2G16;DPM3;PKM;NDUFS7;DAD1;NDUFS6;NDUFS5;BLVRB;ST6GALNAC3;GAPDH;CHST2;NDUFB9;NDUFB8;NDUFB7;UQCRB;NDUFB10;NDUFB5;NDUFB11;GSTP1;NDUFB4;MGST1;ATP5J;UQCR11;ALOX12;ATP5H;UQCR10;COX5B;OAZ2;PTGS1;ATP5L;GNAI2;GNA14;INPP5A;GNG5;ATP5E;ATP5D;CHST15;…
Activation of mRNA upon binding of the cap-binding complex and eIFs, and subsequent binding to 43S	1.09066e-09	5.77406e-08	RPS25;RPS17;RPS15A;RPS18;EIF4EBP1;RPS3;RPS20;FAU;RPS11;EIF3C;RPS10;RPS13;RPS23
Gene expression	3.82402e-07	1.91201e-05	RPL30;RPL32;YWHAB;RPL34;NR3C1;RPL9;SNAPC5;RPS17;PSMD7;RPL18A;RPS18;SEC61B;RPS11;RPS10;RPS13;SSR4;H2AFZ;RPL23;SRP9;PSMA3;SRSF3;RPL26;RPL28;SET;RPL10;HDAC1;RPL12;RPL11;PSMA7;PSMB6;RPS15A;PSMB5;UBB;UBC;RPS3;EIF4EBP1;RPL13;RPL15;TBL1X;RPL18;RPL19;MBD2;PSMB8;PSMB9;RPS25;SPCS2;NFIC;RPS20;FAU;EIF3C;RPS23
Ubiquitin-mediated degradation of phosphorylated Cdc25A	4.61497e-07	2.18604e-05	PSMB6;NQO1;PSMA3;PSMD7;PSMB5;UBB;UBC;OAZ2;PSMA7;PSMB8;PSMB9
T cell receptor regulation of apoptosis	4.85866e-07	2.1864e-05	FKBP2;NDUFB7;HDAC1;GSTP1;GLO1;EI24;PDCD5;SLC3A2;NR3C1;GNAI2;HINT1;PRDX4;LGALS1;CCND2;PRDX1;ATP5D;RAC1;SEC61B;HRAS;S100A10;MSR1;NQO1;FCER1G;RPL23;VEZF1;COX6C;HSPE1;PSMB8;PSMB9;TNFRSF1A;SOD1;DOK1;DAD1;RPS20;RPL28;GAPDH;ADA
Proteasome degradation	3.27726e-06	0.000140454	PSMB6;PSMA3;PSMD7;PSMB5;UBB;H2AFZ;UBC;PSMA7;PSMB8;PSMB9
Destabilization of mRNA by AUF1 (hnRNP D0)	5.06084e-06	0.000207034	PSMB6;PSMA3;PSMD7;PSMB5;UBB;UBC;PSMA7;PSMB8;RBX1;PSMB9
Signal amplification	8.9068e-06	0.000347881	GNA14;GNGT2;GNG5;TBXA2R;GNAQ;P2RY1;GNAI2
mRNA stability regulation by proteins that bind AU-rich elements	9.27682e-06	0.000347881	PSMB6;PSMA3;PSMD7;SET;PSMB5;UBB;YWHAB;UBC;PSMA7;PSMB8;PSMB9
Degradation of beta-catenin by the destruction complex	1.27568e-05	0.000459244	PSMB6;PSMA3;PSMD7;PSMB5;UBB;UBC;PSMA7;PSMB8;RBX1;PSMB9
Platelet activation, signaling and aggregation	1.58497e-05	0.000548645	SRGN;FCER1G;ARRB1;PTK2;GNAI2;SOD1;GNA14;GNGT2;GNG5;TBXA2R;TMSB4X;GNAQ;P2RY1;RAC1;TLN1;CALM1;GAS6
Apoptosis regulation	2.31212e-05	0.000770707	PSMB6;PSMA3;PSMD7;PSMB5;UBB;POMP;UBC;PSMA7;PSMB8;PSMB9
Antigen processing: cross presentation	2.58913e-05	0.000832221	PSMB6;PSMA3;PSMD7;PSMB5;UBB;UBC;SEC61B;PSMA7;PSMB8;PSMB9
Cardiac muscle contraction	2.8941e-05	0.000898169	COX8A;COX7B;UQCRB;UQCRQ;COX7A2;UQCR11;UQCR10;COX5B;COX6C;COX7C
Glutathione metabolism	3.47082e-05	0.00104125	GSTK1;GCLC;GSTM1;GPX4;GSTP1;GSR;MGST1;GCLM
APC/C-mediated degradation of cell cycle proteins	3.59718e-05	0.00104434	PSMB6;PSMA3;PSMD7;PSMB5;UBB;UBC;PSMA7;PSMB8;ANAPC11;PSMB9
Mammalian calpain regulation of cell motility	4.38607e-05	0.00123358	CAST;CAPN2;RAC1;TLN1;HRAS;MYLK
Activation of NF-kappaB in B cells	4.57687e-05	0.00124824	PSMB6;PSMA3;PSMD7;PSMB5;UBB;UBC;PSMA7;PSMB8;PSMB9
HIF-1 degradation in normoxia	6.64493e-05	0.00175895	PSMB6;PSMA3;PSMD7;PSMB5;HDAC1;ID1;PSMA7;PSMB8;PSMB9;LAMTOR5
Cyclin A-Cdk2-associated events at S phase entry	7.23962e-05	0.00186162	PSMB6;PSMA3;PSMD7;PSMB5;UBB;UBC;PSMA7;PSMB8;PSMB9
HIV factor interactions with host	8.64202e-05	0.00216051	PSMB6;PSMA3;PSMD7;PSMB5;UBB;UBC;RAC1;SLC25A4;PSMA7;PSMB8;RBX1;PSMB9
Autodegradation of Cdh1 by Cdh1-APC/C	8.97171e-05	0.00218231	PSMB6;PSMA3;PSMD7;PSMB5;PSMA7;PSMB8;ANAPC11;PSMB9
Licensing factor removal from origins	0.000129136	0.00305849	PSMB6;NQO1;PSMA3;PSMD7;PSMB5;PSMA7;PSMB8;PSMB9
Downstream signaling events Of B cell receptor (BCR)	0.000165272	0.00381397	PSMB6;PSMA3;PSMD7;PSMB5;UBB;UBC;HRAS;PSMA7;PSMB8;PSMB9
LPA receptor mediated events	0.00020293	0.00456593	TIAM1;GNA14;GNAQ;RAC1;HRAS;PTK2;HBEGF;GNAI2
Glutathione conjugation	0.000329957	0.00724296	GCLC;GSTM1;GSTP1;MGST1;GCLM
DNA replication pre-Initiation	0.00034221	0.00733308	PSMB6;PSMA3;PSMD7;PSMB5;UBB;UBC;PSMA7;PSMB8;PSMB9
Oxidative stress	0.000481214	0.0100719	NQO1;GCLC;GSR;MGST1;SOD1
Mitotic G1-G1/S phases	0.000570052	0.0116602	PSMB6;PSMA3;CCND2;PSMD7;PSMB5;UBB;HDAC1;UBC;PSMA7;PSMB8;PSMB9
S1P/S1P3 pathway	0.00067946	0.0135451	GNA14;FLT1;GNAQ;RAC1;GNAI2
Cell cycle checkpoints	0.000692305	0.0135451	PSMB6;PSMA3;PSMD7;PSMB5;UBB;UBC;PSMA7;PSMB8;ANAPC11;PSMB9
Downregulation of MTA-3 in ER-negative breast tumors	0.000880382	0.0168584	TUBA1A;HDAC1;CTSD;GAPDH
Signaling by constitutively active EGFR	0.00109337	0.0205006	UBB;CDC37;UBC;HRAS
Signaling by the B cell receptor (BCR)	0.00143538	0.0263642	PSMB6;PSMA3;PSMD7;PSMB5;UBB;UBC;CALM1;HRAS;PSMA7;PSMB8;PSMB9
Y branching of actin filaments	0.00162305	0.0287623	NCKAP1;RAC1;WASF2;PSMA7
Hemostasis pathway	0.00162986	0.0287623	SRGN;CD84;FCER1G;HDAC1;ARRB1;SLC3A2;MERTK;PTK2;GNAI2;SOD1;GNA14;EHD3;GNGT2;GNG5;TBXA2R;TMSB4X;GNAQ;P2RY1;RAC1;GAS6;TLN1;CALM1;HRAS
Mitochondrial pathway of apoptosis: multidomain Bcl-2 family	0.00191387	0.0319096	UBL5;UBL3;UBB;UBC;CAPN2;BAX;PARK7
Rac1 cell motility signaling pathway	0.00191387	0.0319096	NCKAP1;RALBP1;BRK1;RAC1;ARHGAP5;WASF2;MYLK
Smooth muscle contraction	0.00194508	0.0319096	CALD1;CALM1;TLN1;MYLK
S phase	0.00195003	0.0319096	PSMB6;PSMA3;PSMD7;PSMB5;UBB;UBC;PSMA7;PSMB8;PSMB9
Collagen binding in corneal epithelia mediated by Erk and PI-3 Kinase	0.00230873	0.0371046	ARHGAP5;TLN1;HRAS;MYLK
G-protein signaling pathways	0.00255717	0.0400809	GNA14;GNGT2;GNG5;GNAQ;CALM1;HRAS;CALM2;GNAI2
Prolactin activation of MAPK signaling	0.00262401	0.0400809	STAT5B;EIF4EBP1;RAC1;PPIB;CTSD;HRAS;PTK2
Angiotensin II-mediated activation of JNK pathway via Pyk2-dependent signaling	0.00268618	0.0400809	GNAQ;RAC1;CALM1;HRAS;CALM2
Proteasome complex	0.00271659	0.0400809	PSMB6;PSMA3;PSMB5;PSMA7
Protein export	0.00271659	0.0400809	SPCS2;SEC61B;SEC62;SRP9
Apoptosis	0.00311163	0.0451688	YWHAB;PTK2;PSMA7;PSMB8;PSMB9;TNFRSF1A;PSMB6;PSMA3;PSMD7;PSMB5;UBB;UBC;CAPN2;BAX
Bioactive peptide-induced signaling pathway	0.00335703	0.0472082	STAT5B;CALM1;HRAS;CALM2;MYLK
Plasma membrane estrogen receptor signaling	0.00335703	0.0472082	GNA14;GNAQ;HRAS;GNAI2;HBEGF
Keap1-Nrf2 pathway	0.00364311	0.0498911	NQO1;GCLC;GCLM
Physiological and pathological hypertrophy of the heart	0.00367501	0.0498911	LIFR;RAC1;CALM1;CALM2
Selenium pathway	0.00371411	0.0498911	SCARB1;PRDX4;PRDX1;GSR;PTGS1;SOD1
HIV infection	0.00448247	0.0593268	PSMB6;PSMA3;PSMD7;PSMB5;UBB;UBC;RAC1;SLC25A4;PSMA7;PSMB8;PSMB9;RBX1
Sema3A-plexin repulsion signaling by inhibiting integrin adhesion	0.00455168	0.0593698	NRP1;RAC1;TLN1
Validated nuclear estrogen receptor alpha network	0.0051188	0.0658131	SET;HDAC1;NRIP1;ATP5J;CTSD;SOD1
Phagosome	0.00529488	0.0671182	SCARB1;MSR1;ATP6V1G1;TUBA1A;LAMP1;ATP6AP1;RAC1;SEC61B;TUBB4B;ATP6V1F
ADP-ribosylation factor	0.00550554	0.0688192	RALBP1;CLTA;ASAP1;ARHGAP5
Neurophilin interactions with VEGF and VEGF receptor	0.00588659	0.0725654	NRP1;FLT1
BDNF signaling pathway	0.00603684	0.0725654	NQO1;TMED9;IFITM2;ATP6AP1;FOXN3;PTGS1;TGFBR2;BMP2;ID2;DLC1;PXDN;BAX;CLIC1;S100A10
Regulation of transcription by NOTCH1 intracellular domain	0.00608463	0.0725654	UBB;HDAC1;UBC;TBL1X;RBX1
Membrane trafficking	0.00612774	0.0725654	TPD52;DAB2;UBB;FTH1;UBC;CHMP2B;CTSZ;CLTA;ARRB1
Signaling pathway from G-protein families	0.00622965	0.0728141	GNAQ;CALM1;HRAS;CALM2
Androgen receptor signaling, proteolysis, and transcription regulation	0.00637625	0.0735721	SUMO1;HDAC1;PRDX1;PARK7;RAC1;GAS6;PTK2
Diurnally regulated genes with circadian orthologs	0.00665618	0.0758299	NCKAP1;PURA;CLDN5;SUMO1;GSTP1
TGF-beta receptor signaling in EMT (epithelial to mesenchymal transition)	0.00674868	0.0759226	UBB;UBC;TGFBR2
Alpha-6 beta-4 integrin signaling pathway	0.00701431	0.0779368	EIF4EBP1;RAC1;HRAS;PTK2
Netrin-mediated signaling events	0.00786156	0.0862854	MYO10;PITPNA;RAC1;PTK2
Nitric oxide metabolism	0.00804517	0.0872368	GCHFR;NOSTRIN;CALM1
Signaling by ERBB4	0.00856459	0.0917635	STAT5B;UBB;YWHAB;UBC;HRAS;RBX1;HBEGF
Basic mechanisms of SUMOylation	0.0086848	0.0919567	SUMO1;SUMO2
p53 activity regulation	0.00940952	0.0958463	CCND2;RPL23;EI24;RPL11;TIMP3;BAX;GADD45G;HIPK2
Corticosteroids and cardioprotection	0.00947813	0.0958463	NR3C1;CALM1;CALM2
Pertussis toxin-insensitive CCR5 signaling in macrophage	0.00947813	0.0958463	GNAQ;CALM1;CALM2
Transcriptional activity regulation by PML	0.00947813	0.0958463	SUMO1;HRAS;TNFRSF1A
Signaling by NOTCH1	0.00964742	0.0964742	UBB;HDAC1;UBC;ARRB1;TBL1X;RBX1
Amino acid metabolism	0.00990496	0.0979611	PSMB6;NQO1;PSMA3;GCLC;PSMD7;PSMB5;GCLM;OAZ2;PSMA7;PSMB8;PSMB9
Thrombin signaling through protease-activated receptors	0.0100847	0.0986548	GNA14;GNGT2;GNG5;GNAQ;ARRB1
Integrins in angiogenesis	0.0102842	0.099525	COL13A1;COL4A4;RAC1;TLN1;PTK2;TGFBR2
MEF2D role in T cell apoptosis	0.0107977	0.101789	HDAC1;CAPN2;CALM1;CALM2
fMLP induced chemokine gene expression in HMC-1 cells	0.0107977	0.101789	RAC1;CALM1;HRAS;CALM2
Lysosome	0.0108575	0.101789	LAMP1;ATP6AP1;NPC2;CTSZ;HEXA;CLTA;MAN2B1;CTSD
Calcineurin in effects in keratinocyte differentiation	0.0110503	0.102528	GNAQ;CALM1;CALM2
Antigen presentation: folding, assembly, and peptide loading of class I MHC proteins	0.011886	0.106569	PSMA7;PSMB8;PJA2;ANAPC11;PSMB9;RBX1;PSMB6;PSMA3;PSMD7;PSMB5;UBB;UBC;SEC61B
Arachidonate epoxygenase/epoxide hydrolase pathway	0.0119594	0.106569	COX8A;GSTP1
Integrin alpha-2b beta-3 signaling	0.0119594	0.106569	TLN1;PTK2
MEK activation	0.0119594	0.106569	YWHAB;HRAS
Thromboxane A2 receptor signaling	0.0126374	0.111507	GNA14;TBXA2R;GNAQ;RAC1;GNAI2
Interleukin-2 signaling pathway	0.0130104	0.112815	NDUFA12;YWHAB;CTSZ;MGST1;NR3C1;CCND2;UBC;SLC39A8;CTSD;HRAS;CD55;SRGN;STAT5B;FCER1G;GPX4;TXNRD1;VEZF1;SLC30A1;EIF1;GADD45G;TGFBR2;GCHFR;DNAJC3;ELF1;NFIC;ID2;GPR182;BLVRB;VAMP5;GAPDH;ADA;SNTB1
Integration of energy metabolism	0.0130364	0.112815	GNA14;SPCS2;GNGT2;GNG5;KCNB1;GNAQ;SLC25A4;GNAI2
Signaling by ERBB2	0.0138219	0.118473	UBB;YWHAB;CDC37;UBC;CALM1;HRAS;HBEGF
RAC1 activity regulation	0.0143612	0.121934	PREX2;TIAM1;RALBP1;RAC1
PKC-catalyzed phosphorylation of inhibitory phosphoprotein of myosin phosphatase	0.0146207	0.122861	GNAQ;ARHGAP5;MYLK
Nuclear beta-catenin signaling and target gene transcription regulation	0.0147433	0.122861	CCND2;YWHAB;HDAC1;ID2;TNIK;TBL1X
PDGFB signaling pathway	0.0155193	0.123912	NCKAP1;DOK1;STAT5B;YWHAB;BRK1;RAC1;HRAS;WASF2
Downregulation of ERBB4 signaling	0.0156849	0.123912	UBB;UBC
Insulin secretion regulation by fatty acids bound to GPR40 (FFAR1)	0.0156849	0.123912	GNA14;GNAQ
E-cadherin nascent AJ-like junctions pathway	0.0156955	0.123912	NCKAP1;TIAM1;RAC1;WASF2
Iron uptake and transport	0.0156955	0.123912	ATP6V1G1;FTH1;SLC40A1;ATP6V1F
Signaling events regulated by Ret tyrosine kinase	0.0156955	0.123912	DOK1;RAC1;HRAS;PTK2
CCR3 signaling in eosinophils	0.0166221	0.130086	GNAQ;HRAS;PTK2
ERBB1 downstream pathway	0.016776	0.130159	NCKAP1;YWHAB;CAPN2;BRK1;RAC1;HRAS;WASF2
Response to elevated platelet cytosolic calcium	0.017412	0.133938	SRGN;TMSB4X;GAS6;TLN1;CALM1;SOD1
TGF-beta signaling pathway	0.0177961	0.134236	DAB2;SUMO1;HDAC1;DYNLRB1;RAC1;HRAS;PTK2;RBX1;TGFBR2;ENG
Clathrin derived vesicle budding	0.0178036	0.134236	TPD52;FTH1;CTSZ;CLTA;ARRB1
Fc epsilon receptor I signaling in mast cells	0.0185915	0.134236	FCER1G;CALM1;HRAS;CALM2
Angiogenesis	0.0187691	0.134236	FLT1;TIMP3;PTK2
Downregulation of SMAD2/3-SMAD4 transcriptional activity	0.0187691	0.134236	UBB;HDAC1;UBC
Rho cell motility signaling pathway	0.0187691	0.134236	ARHGAP5;TLN1;MYLK
Circadian rhythm	0.0189816	0.134236	UBB;UBC;TBL1X;NR3C1;RBX1
Signaling events mediated by focal adhesion kinase	0.0189816	0.134236	CAPN2;ASAP1;RAC1;TLN1;PTK2
Signaling by insulin receptor	0.0192661	0.134236	DOK1;ATP6V1G1;YWHAB;EIF4EBP1;FGF1;HRAS;ATP6V1F
C-Myb transcription factor network	0.0193647	0.134236	GSTM1;H2AFZ;CLTA;HRAS;ADA;HIPK2
Myc active pathway	0.0193647	0.134236	CCND2;ID2;RPL11;BAX;GAPDH;MTDH
TGF-beta regulation of skeletal system development	0.0193647	0.134236	BMP2;ID2;ID1;BMP6;RBX1;TGFBR2
Cell cycle	0.0194317	0.134236	HDAC1;YWHAB;H2AFZ;DCTN3;TUBB4B;PSMA7;PSMB8;ANAPC11;PSMB9;RBX1;GADD45G;PSMB6;PSMA3;PSMD7;TUBA1A;PSMB5;CCND2;UBB;UBC
Calcium/calmodulin-dependent protein kinase activation	0.019837	0.134236	CALM1;CALM2
EGFR transactivation by gastrin	0.019837	0.134236	HRAS;HBEGF
Inhibition of matrix metalloproteinases	0.019837	0.134236	TIMP3;HRAS
Netrin-1 signaling	0.0201554	0.134369	MYO10;PITPNA;RAC1;PTK2
VEGF, hypoxia, and angiogenesis	0.0201554	0.134369	FLT1;HRAS;PTK2;EIF1
Lysosome vesicle biogenesis	0.0210623	0.138371	CTSZ;CLTA;ARRB1
Signaling by EGFR in cancer	0.0210632	0.138371	UBB;YWHAB;CDC37;UBC;CLTA;CALM1;HRAS
Endothelins	0.0214885	0.140142	GNA14;GNAQ;RAC1;HRAS;GNAI2
Biological oxidations	0.0231969	0.145385	GCLC;CYP26B1;GSTM1;ALDH2;GSTP1;MGST1;GCLM;PTGS1
APC/C- and Cdc20-mediated degradation of Nek2A	0.023502	0.145385	UBB;UBC;ANAPC11
Cellular response to hypoxia	0.023502	0.145385	UBB;UBC;RBX1
Metal ion solute carrier family (SLC) transporters	0.023502	0.145385	SLC40A1;SLC39A8;SLC30A1
SHC1 events in ERBB2 signaling	0.023502	0.145385	YWHAB;HRAS;HBEGF
HNF3A pathway	0.02352	0.145385	NFIC;NRIP1;ATP5J;SOD1
Endochondral ossification	0.0242015	0.145385	STAT5B;TIMP3;CALM1;CALM2;BMP6
Fanconi anemia pathway regulation	0.0243923	0.145385	UBB;UBC
Free radical-induced apoptosis	0.0243923	0.145385	GSR;SOD1
Gap junction degradation	0.0243923	0.145385	DAB2;CLTA
IRAK2-mediated activation of TAK1 complex	0.0243923	0.145385	UBB;UBC
Insulin secretion regulation by acetylcholine	0.0243923	0.145385	GNA14;GNAQ
Tetrahydrobiopterin (BH4) biosynthesis, recycling, salvage and regulation	0.0243923	0.145385	GCHFR;CALM1
ALK1 pathway	0.0260881	0.152463	ID1;TGFBR2;ENG
Inhibition of activated T cell apoptosis by neuropeptides VIP and PACAP	0.0260881	0.152463	GNAQ;CALM1;CALM2
Ras signaling pathway	0.0260881	0.152463	RALBP1;RAC1;HRAS
Epithelial cell signaling in Helicobacter pylori infection	0.0271257	0.157504	ATP6V1G1;ATP6AP1;RAC1;HBEGF;ATP6V1F
ADP signalling through P2Y purinoceptor 12	0.0288203	0.164813	GNGT2;GNG5;GNAI2
EGFR downregulation	0.0288203	0.164813	UBB;UBC;CLTA
Actions of nitric oxide in the heart	0.0291702	0.164813	FLT1;GNAQ;CALM1;CALM2
Glutathione biosynthesis and recycling	0.0293281	0.164813	GCLC;GCLM
Signaling by VEGF	0.0293281	0.164813	NRP1;FLT1
Endocytosis	0.0294832	0.164813	EHD3;DAB2;FLT1;CHMP2B;CLTA;ARRB1;ASAP1;HRAS;SMAP1;TGFBR2
Cell surface interactions at the vascular wall	0.0299935	0.166631	CD84;FCER1G;SLC3A2;GAS6;MERTK;HRAS
Endosomal sorting complex required for transport (ESCRT) pathway	0.031698	0.171857	UBB;UBC;CHMP2B
G-protein activation	0.031698	0.171857	GNGT2;GNG5;GNAI2
Multi-step regulation of transcription by PITX2	0.031698	0.171857	CCND2;HDAC1;LRP6
TGF-beta receptor activation of SMADs	0.031698	0.171857	UBB;UBC;TGFBR2
Phase II of biological oxidations: conjugation	0.0319175	0.172011	GCLC;GSTM1;GSTP1;MGST1;GCLM
FSH regulation of apoptosis	0.0326485	0.174903	PGRMC1;DAB2;IFITM2;TUBA1A;NPC2;ATPIF1;MBD2;TIMP3;APOE;TLN1;CD55;TGFBR2
Calcium regulation in the cardiac cell	0.0332194	0.175506	GNG5;YWHAB;KCNB1;GNAQ;ARRB1;CALM1;CALM2;GNAI2
Angiopoietin receptor Tie2-mediated signaling	0.0333461	0.175506	STAT5B;ELF1;RAC1;PTK2
Muscle contraction	0.0333461	0.175506	CALD1;TLN1;CALM1;MYLK
Myocyte adrenergic pathway	0.0336248	0.175552	GNAQ;ARRB1;RAC1;HRAS;GNAI2
Rho GTPase cycle	0.0343257	0.175552	TIAM1;RALBP1;STARD8;DLC1;GDI2;RAC1;ARHGAP5
Calcium signaling pathway	0.0345603	0.175552	GNA14;P2RX4;TBXA2R;GNAQ;VDAC3;CALM1;CALM2;SLC25A4;MYLK
Assembly of HIV virion	0.0346228	0.175552	UBB;UBC
Iron metabolism in placenta	0.0346228	0.175552	FTH1;SLC40A1
Inhibition of insulin secretion by adrenaline/noradrenaline	0.0347202	0.175552	GNGT2;GNG5;GNAI2
Phototransduction	0.0347202	0.175552	ARRB1;CALM1;CALM2
Gastric acid secretion	0.037207	0.187074	GNAQ;CALM1;CALM2;MYLK;GNAI2
Activation of kainate receptors upon glutamate binding	0.0378858	0.187348	GNGT2;GNG5;CALM1
Interleukin-2/STAT5 pathway	0.0378858	0.187348	STAT5B;ELF1;CCND2
Nectin adhesion pathway	0.0378858	0.187348	RAC1;TLN1;PTK2
Mitochondrial protein import	0.0402305	0.194771	DNAJC19;ATP5G1;SLC25A4;TOMM5
Vitamin B12 metabolism	0.0402305	0.194771	SCARB1;TCN2;APOE;SOD1
Downregulation of ERBB2-ERBB3 signaling	0.0402555	0.194771	UBB;UBC
Integrin signaling pathway	0.0404691	0.194771	TSPAN7;CAPN2;ASAP1;RAC1;TLN1;HRAS;PTK2;MYLK
Myometrial relaxation and contraction pathways	0.0404691	0.194771	GNG5;CALD1;YWHAB;GNAQ;GPR182;ARRB1;CALM1;CALM2
Signaling by FGFR in disease	0.0411935	0.195127	STAT5B;UBB;YWHAB;UBC;FGF1;CALM1;HRAS
Activated NOTCH1 signaling in the nucleus	0.0411935	0.195127	UBB;UBC;ARRB1
Prostaglandin biosynthesis and regulation	0.0411935	0.195127	HPGD;PTGS1;S100A10

## Sheet: Fig 5i
Gene expression changes in fatty acid transporters in liver art, cap and ven ECs. Data were standardized to chow controls at each timepoint
	art					cap					ven
	WD_3m_logFC	WD_4m_logFC	WD_6m_logFC	Rev_1m_logFC	Rev_3m_logFC	WD_3m_logFC	WD_4m_logFC	WD_6m_logFC	Rev_1m_logFC	Rev_3m_logFC	WD_3m_logFC	WD_4m_logFC	WD_6m_logFC	Rev_1m_logFC	Rev_3m_logFC
Abca1	0.240965	0.317207	0.4712	0.0404572	-0.11783	0.35139	0.384759	0.629038	-0.0189116	0.0594287	0.449874	0.24966	0.530926	-0.147771	0.182836
Fabp1	0.447942	0.176986	-0.201225	0.171204	0.190431	0.592544	0.372395	0.330659	0.184604	0.305976	0.375593	0.0633264	0.141101	0.136681	NA
Dbi	-0.00446497	-0.123617	-0.0783846	-0.030137	0.090328	-0.0558309	-0.0343339	-0.175431	0.0300862	-0.0506058	-0.175216	-0.0540992	-0.186331	-0.015377	-0.173524
Fabp5	0.242138	0.343683	0.495305	0.228051	0.0874375	-0.0610516	0.092382	0.131943	0.248356	-0.00744622	-0.271815	0.0839044	0.120065	0.237768	0.00736036
Cd36	0.00203408	0.0980431	0.271105	-0.0270548	0.133882	0.263853	0.594596	0.996336	0.129494	0.104262	0.125061	0.904337	1.78645	0.293718	0.187527
Fabp4	0.0434385	-0.00836138	0.185106	-0.00138234	0.0313555	-0.0326071	0.365436	0.724493	0.230253	-0.0996092	-0.0183342	-0.0620949	-0.128455	0.063343	-0.0588137

## Sheet: Fig 5j
	WD_3m_logFC	WD_4m_logFC	WD_6m_logFC	Rev_1m_logFC	Rev_3m_logFC
Apoc1	0.263766	0.299622	0.250188	0.205269	0.19589
Apoa2	0.365318	0.345938	0.341549	0.341829	0.259275
Apoc3	0.157183	0.123573	0.111231	0.102357	0.127616
Ldlr	-0.120843	-0.174314	-0.240794	-0.0786829	-0.150232

## Sheet: Fig 5l
liver	chow3m	chow4m	chow6m	Rev1m	Rev3m	Western3m	Western4m	Western6m
#platelet+	116	345	313	479	486	127	579	222
total	4247	7600	8335	7739	7328	3627	7841	2416
%	2.73134	4.53947	3.75525	6.18943	6.6321	3.50152	7.38426	9.18874
