# Supplementary material for: Single-cell profiling of vascular endothelial cells reveals progressive organ-specific vulnerabilities during obesity
Source: Nat Metab. 2022 Nov 18;4(11):1591–610. doi: 10.1038/s42255-022-00674-x (PMC9684070; doi:10.1038/s42255-022-00674-x)
Supplement: Supplementary file 8 — Statistical source data. [file 42255_2022_674_MOESM8_ESM.xlsx]

## Sheet: Fig6a
Changes in the expression levels of AP1 transcription factor subunits in arteriole ECs in the heart in obesity and reversion conditions
	WD_3m_logFC	WD_4m_logFC	WD_6m_logFC	Rev_1m_logFC	Rev_3m_logFC
Jund	0.144866	0.196198	0.293789	0.320673	0.153151
Jun	-0.0190001	0.15963	0.392116	0.330127	-0.00476874
Fos	-0.1767	0.0526856	0.638269	0.525018	-0.101467
Junb	-0.121421	-0.024693	0.364598	0.176964	-0.06344
Egr1	-0.33838	-0.215037	0.23998	0.0197747	0.085826
Fosb	-0.293983	-0.173231	0.0489674	0.0303656	-0.0661091

## Sheet: Fig6b
	WD_3m_logFC	WD_4m_logFC	WD_6m_logFC	Rev_1m_logFC	Rev_3m_logFC
Col15a1	0	-0.152658	-0.1608	-0.034732	0.139947
Col4a1	-0.11481	-0.267659	-0.240697	-0.0255699	0.121236
Col4a2	-0.126565	-0.193979	-0.200461	-0.0181291	0.108391
Nrp2	0.00651167	-0.05772	-0.195403	0.0217062	0.0166662

## Sheet: Fig6c
Gene expression changes in Klf genes in art, cap and ven ECs in the heart of obese and reversion animals.
	art					cap					ven
	WD_3m_logFC	WD_4m_logFC	WD_6m_logFC	Rev_1m_logFC	Rev_3m_logFC	WD_3m_logFC	WD_4m_logFC	WD_6m_logFC	Rev_1m_logFC	Rev_3m_logFC	WD_3m_logFC	WD_4m_logFC	WD_6m_logFC	Rev_1m_logFC	Rev_3m_logFC
Klf10	0.0634741	0.0504271	0.131521	0.0214844	0.144276	-0.00679392	0.110338	0.0990519	-0.0226142	0.0686447	-0.0119803	0.121337	0.134991	-0.0191376	0.158811
Klf12	-0.0202851	0.00282356	-0.00297812	0.129394	0.0513038	NA	-0.0178669	-0.00486302	0.020426	-0.0076596	0.0467663	-0.0164529	0.00677414	0.0157397	0.0671468
Klf13	0.104744	0.030787	-0.0703866	-0.0384469	0.0538515	0.00967507	-0.0808042	-0.0800165	-0.0399146	0.0564508	-0.00968695	-0.00589335	-0.0743768	0.0235222	0.0199963
Klf2	0.362606	0.209099	0.348378	0.203253	0.12414	0.364659	0.485419	0.239703	0.387991	-0.0410146	0.390123	0.177078	0.021626	0.239081	-0.146114
Klf3	0.115858	0.0574562	0.0473758	0.123919	0.158285	0.133562	0.0367421	-0.00406551	0.0534897	0.154771	-0.0044313	0.164966	0.120794	0.157316	0.182424
Klf4	0.31343	0.0866753	0.398754	0.304256	0.358423	0.158184	0.320226	0.208436	0.273164	0.0821388	0.274452	0.132617	0.184165	0.175623	0.0324865
Klf6	0.306012	0.30007	0.286737	0.180364	0.194501	0.23887	0.451178	0.187563	0.273326	-0.00109316	0.379192	0.235484	0.101266	0.15082	0.0330643
Klf7	0.141361	0.0780812	-0.0345787	0.0378729	0.162715	0.0923273	0.122236	-0.0252765	0.115034	0.196904	0.0933358	0.188211	0.151525	0.135225	0.23552
Klf9	0.299359	0.275503	0.221479	0.118786	0.17455	0.21545	0.192401	0.0138153	0.0612551	0.0933233	0.106928	0.26647	0.0417986	0.0914207	-0.00654528

## Sheet: Fig6d
% of ECs in lungs
	3m	4m	6m
chow	2.71	0.58	1.52
WD	0.73	0.07	0.1
rev	0.73	1.74	0.98

## Sheet: Fig6e
Term	P-value	Adjusted P-value	Genes
TNF-alpha Signaling via NF-kB	7.39982e-16	3.03393e-14	BTG3;CDKN1A;EDN1;PFKFB3;B4GALT1;GCH1;TIPARP;PLAUR;FOS;KLF4;KLF2;PER1;KLF6;NAMPT;BHLHE40;TRIP10;PDE4B;FOSB;SIK1;PDLIM5;NFE2L2
Androgen Response	2.93554e-10	6.01787e-09	AKAP12;B4GALT1;VAPA;TMEM50A;ABHD2;SELENOP;ARID5B;PDLIM5;B2M;NDRG1;PLPP1;MYL12A
Hypoxia	9.76166e-08	1.00057e-06	CDKN1A;PFKFB3;TIPARP;PLAUR;FOS;NDRG1;AKAP12;SLC6A6;LDHA;KLF6;DDIT4;BHLHE40;ALDOA
p53 Pathway	9.76166e-08	1.00057e-06	HEXIM1;CDKN1A;PCNA;ZBTB16;EPHX1;SLC3A2;FOS;KLF4;NDRG1;TOB1;DDIT4;RPL36;FAS
mTORC1 Signaling	7.24643e-07	5.94207e-06	ACTR3;SLC6A6;ACTR2;LDHA;CDKN1A;NAMPT;DDIT4;BHLHE40;TCEA1;CD9;ALDOA;ADIPOR2
UV Response Up	2.75702e-05	0.000187314	SULT1A1;BTG3;PPP1R2;GCH1;EPHX1;AMD1;FOSB;FOS;ALDOA
Apoptosis	3.19804e-05	0.000187314	BTG3;CDKN1A;GSTM1;GCH1;HMGB2;TIMP3;EMP1;FAS;PLAT
Adipogenesis	0.000169678	0.000632434	SULT1A1;PFKFB3;UCP2;SPARCL1;CD36;ALDOA;ADIPOR2;TOB1;MGLL
Estrogen Response Early	0.000169678	0.000632434	CXCL12;B4GALT1;MAST4;TIPARP;ABHD2;BHLHE40;FOS;KLF4;TOB1
Interferon Gamma Response	0.000169678	0.000632434	CDKN1A;PLSCR1;GCH1;NAMPT;PDE4B;FAS;ARID5B;B2M;LY6E
Inflammatory Response	0.000169678	0.000632434	CDKN1A;EDN1;KLF6;GCH1;NAMPT;ABI1;PDE4B;PLAUR;LY6E
Coagulation	0.000441825	0.00150957	S100A1;PROS1;S100A13;TIMP3;CD9;PLAT;DUSP6
IL-2/STAT5 Signaling	0.000819958	0.00204289	PLSCR1;KLF6;S100A1;BHLHE40;SPRY4;EMP1;NDRG1;PLPP1
Estrogen Response Late	0.000847053	0.00204289	BTG3;CXCL12;ABHD2;CD9;FOS;COX6C;KLF4;TOB1
Epithelial Mesenchymal Transition	0.000847053	0.00204289	CXCL12;TPM4;PLAUR;PMP22;TIMP3;FAS;QSOX1;SNTB1
Xenobiotic Metabolism	0.000847053	0.00204289	SLC6A6;GCH1;PROS1;EPHX1;FAS;CD36;PDLIM5;XDH
KRAS Signaling Up	0.000847053	0.00204289	AKAP12;PLAUR;SPARCL1;EMP1;PLAT;ADGRL4;KLF4;DUSP6
Apical Surface	0.00091077	0.00207453	B4GALT1;ATP8B1;PLAUR;ADIPOR2
Fatty Acid Metabolism	0.000985979	0.00212764	LDHA;EPHX1;CD36;ALDOA;GLUL;ADIPOR2;MGLL
UV Response Dn	0.00306652	0.00628637	BHLHE40;PMP22;NR1D2;PDLIM5;LTBP1;MGLL
Myc Targets V1	0.00374515	0.00731195	LDHA;HNRNPA3;PCNA;DHX15;SNRPG;ERH;DEK
Cholesterol Homeostasis	0.00614139	0.0114453	PLSCR1;PLAUR;CD9;ACTG1
Complement	0.0144815	0.0237496	PLSCR1;S100A13;PLAUR;PLAT;CD36;DUSP6
Oxidative Phosphorylation	0.0144815	0.0237496	LDHA;NDUFA3;COX17;COX6C;COX7C;COX6B1
Allograft Rejection	0.0144815	0.0237496	SRGN;ABI1;FAS;CD47;B2M;RPL39
Interferon Alpha Response	0.0155427	0.0245097	PLSCR1;CD47;B2M;LY6E
Glycolysis	0.0482202	0.0732233	LDHA;B4GALT1;DDIT4;QSOX1;ALDOA
IL-6/JAK/STAT3 Signaling	0.0546835	0.0800723	FAS;CD9;CD36

## Sheet: Fig6f
lungs			3m	4m	6m
capillary	Edn1	WD	0.0792217	0.206181	0.280497
		Rev	0.0792217	0.0249	-0.142334
	Cxcl12	WD	0.183589	0.209646	0.528066
		Rev	0.183589	0.259768	0.211799
	Plat	WD	0.116786	0.288538	0.489698
		Rev	0.116786	0.084731	0.0657028
	Thbd	WD	-0.0744532	0.231296	0.326697
		Rev	-0.0744532	0.218877	0.212927
artery	Edn1	WD	0.339997	0.439853	0.518049
		Rev	0.339997	-0.257787	0.0592739
	Cxcl12	WD	0.409361	0.541626	0.834136
		Rev	0.409361	0.269847	0.413403
	Thbd	WD	-0.140981	0.271767	0.332036
		Rev	-0.140981	0.340239	0.348089
	Plat	WD	0.0556107	0.0851154	0.339626
		Rev	0.0556107	-0.170439	-0.148027
																		1

## Sheet: Fig6g
Gene expression changes in members of the fourth mitochondrial respiratory chain complex in the aEC population in lungs.
	WD_3m_logFC	WD_4m_logFC	WD_6m_logFC	Rev_1m_logFC	Rev_3m_logFC
Ndufa4	-0.0651494	0.146128	0.0998557	0.0948501	0.036622
mt-Co3	0.0904501	0.11259	-0.314551	0.0115006	-0.0029717
mt-Co2	0.123093	0.0934074	-0.188756	-0.0856169	-0.0320167
mt-Co1	0.12778	0.0806398	-0.0759362	-0.0657477	0.0863527
Cox17	-0.0317816	0.0384984	0.291133	0.0410131	0.0010652
Cox8a	-0.0803452	0.107277	-0.0232329	0.0953874	-0.0354278
Cox7c	0.0150957	0.0662678	0.206003	0.0465871	-0.0115656
Cox7b	-0.083025	0.0286772	0.0228023	0.0422895	0.000836934
Cox7a2	-0.00208703	0.173936	0.143038	0.162344	0.0343007
Cox6c	0.00767226	0.136952	0.153984	0.120897	0.0181136
Cox6b1	-0.0546395	0.142518	0.084761	0.12823	-0.024733
Cox6a1	-0.0287964	0.0317421	0.0956614	0.0732305	0.00318642
Cox5b	-0.0158993	0.107408	0.134037	0.109594	0.0714129
Cox5a	-0.0431995	0.0778621	-0.000756489	0.0447966	-0.0105599
Cox4i2	NA	NA	NA	0.0101718	NA
Cox4i1	0.020478	0.0515934	-0.0242059	0.0538067	-0.0214639

## Sheet: Fig6h
Gene expression changes in AP1 transcription factor subunits in art, cap and ven ECs in kidneys of obese and reversion animals
	art					cap					ven
	WD_3m_logFC	WD_4m_logFC	WD_6m_logFC	Rev_1m_logFC	Rev_3m_logFC	WD_3m_logFC	WD_4m_logFC	WD_6m_logFC	Rev_1m_logFC	Rev_3m_logFC	WD_3m_logFC	WD_4m_logFC	WD_6m_logFC	Rev_1m_logFC	Rev_3m_logFC
Jund	-0.204406	-0.0350243	-0.479412	-0.000992086	-0.255046	-0.300527	-0.144147	-0.448041	-0.0168593	-0.270614	-0.247431	-0.0643964	-0.307629	0.0789078	-0.267286
Junb	-0.228193	-0.0430047	-0.44679	-0.0497799	-0.398547	-0.366053	-0.126234	-0.399405	-0.00920439	-0.358274	-0.162275	-0.00816753	-0.21037	0.0833205	-0.407938
Jun	-0.213254	-0.21477	-0.433091	-0.0782227	-0.227649	-0.257537	-0.311091	-0.416948	-0.113068	-0.20749	-0.151859	-0.168491	-0.220494	0.00389894	-0.187798
Fosb	-0.353448	-0.436863	-0.453404	-0.0350756	-0.11817	-0.282694	-0.420643	-0.426072	-0.110496	-0.0954611	-0.207582	-0.367691	-0.357713	-0.00201947	-0.139123
Fos	-0.254515	-0.157916	-0.603377	-0.116625	-0.362048	-0.255034	-0.262265	-0.595662	-0.229905	-0.425431	-0.0146512	-0.194326	-0.363532	-0.0760673	-0.387238
Egr1	-0.155601	-0.226094	-0.658637	-0.117889	-0.301	-0.288448	-0.369976	-0.669619	-0.188187	-0.293848	-0.0935632	-0.433624	-0.461027	-0.0911506	-0.23881

## Sheet: Fig6i
	WD_3m_logFC	WD_4m_logFC	WD_6m_logFC	Rev_1m_logFC	Rev_3m_logFC
Uqcrh	0.27197	0.0975818	0.0737503	0.243658	0.0202479
Ndufv2	0.17009	0.12382	0.107051	0.22842	0.00465265
Atp5g3	0.205055	0.170085	0.136795	0.264515	0.103643
Atp5g1	0.24141	0.112253	0.0102516	0.192583	0.118585
Atp5h	0.104163	0.178672	0.0916476	0.15205	0.0740162
Ndufa11	0.11941	0.109343	0.130911	0.0696612	0.0782211
Cox4i1	0.225055	0.151557	0.116602	0.122705	0.0977857
Atp5d	0.144354	0.0792093	0.189306	0.292403	0.194112
Ndufs4	0.117833	0.0302898	0.284409	0.149052	0.10052
Uqcrq	0.333089	0.167324	0.296627	0.286949	0.161182
Ndufa7	0.0396207	0.262014	0.301872	0.121499	0.075069
Ndufa12	0.0967889	0.219979	0.185501	0.0271071	0.000995834
Ndufs1	-0.0288128	0.0110909	0.177347	0.0356114	0.019232
Sdhaf4	0.00382222	0.0305808	0.132731	0.044684	-0.0522269
Ndufb7	0.0485199	-0.0470683	0.189004	0.0757193	0.0404854
Ndufa9	-0.0476331	-0.00343767	0.131404	0.191648	0.0667237
Ndufb6	0.173277	-0.0542986	0.298853	0.106048	0.363759
Ndufb3	0.0764165	-0.0416261	0.277847	0.165719	0.374404
Cox7b	0.0510795	-0.0538792	0.2982	0.065075	0.481593
Ndufa10	-0.0708636	-0.0935217	0.367341	0.073096	0.321224
Uqcrfs1	0.0958051	-0.0142902	0.369826	0.0560214	0.226265
Cox17	0.0504433	-0.0362223	0.401697	-0.0668599	0.11265
Ndufb8	0.141735	-0.127484	0.320645	-0.188093	0.211372
Atp5f1	-0.00451263	-0.157891	0.239461	-0.0116469	0.0769875
Ndufs2	-0.0516876	-0.211358	0.254797	0.0177932	0.109757
Ndufab1	0.188445	0.0858834	0.278623	0.265162	0.402344
Sdha	0.182619	0.0655309	0.206263	0.246292	0.324994
Ndufb5	0.0854972	0.042483	0.174361	0.210302	0.359129
Ndufa13	0.256571	0.150249	0.147289	0.223769	0.459982
Cox7a2	0.229055	0.187509	0.169243	0.116814	0.448884
Atp5l	0.150434	0.110813	0.218012	0.0778727	0.24974
Cox6b1	0.181827	0.0731245	0.211732	-0.000221745	0.22364
Ndufs3	0.0341175	0.0556219	0.145671	0.0673924	0.19489
Ndufa4	0.271986	0.0492242	0.0940226	0.0586083	0.190826
Ndufb9	0.219292	-0.00314183	0.0838117	0.0640699	0.195505
Uqcrb	0.136644	-0.0537108	0.000341587	0.0728462	0.413384
Cox5a	0.24161	-0.0724996	0.0334575	0.159126	0.10876
Ndufs5	0.154959	-0.128827	-0.0334997	0.142236	0.167254
Cyc1	0.153413	-0.0842076	-0.0135674	0.312528	0.181637
Sdhc	0.0920765	-0.00625217	-0.0680784	0.133376	0.186132
Ndufa1	0.268001	0.153369	0.28325	0.0676093	0.417206
Atp5e	0.269017	0.19604	0.329806	-0.0112493	0.380991
Ndufc1	0.288993	0.237906	0.197401	-0.00212016	0.364409
Ndufa2	0.242659	0.198539	0.206834	0.00982978	0.239532
Cox6c	0.413548	0.272303	0.317431	0.0292647	0.419767
Cox7c	0.40044	0.252861	0.247121	0.0555261	0.264289
Ndufb2	0.227392	0.228012	0.459679	-0.0871579	0.313734
Uqcr10	0.205822	0.114254	0.367797	0.0666926	0.2869
Cox8a	0.214477	0.0405917	0.294697	0.133354	0.241483
Uqcr11	0.404043	0.0401222	0.355527	-0.0042637	0.26957
Ndufa3	0.337884	0.0500117	0.212145	-0.085166	0.14184
Ndufa5	0.31891	0.061152	0.162954	-0.194257	0.16351
Cox6a1	0.18899	-0.0437691	0.152331	-0.0535619	-0.00101779
mt-Cytb	0.228283	-0.140596	0.187268	-0.132221	-0.0662056
Uqcrc2	0.109069	-0.124905	0.116533	-0.0779544	0.14092
Ndufa6	0.0594758	0.0591407	0.056619	-0.142299	0.0854695
Sdhb	-0.0592087	-0.036463	0.164936	-0.0554591	-0.0789691
Sdhaf2	0.0214197	-0.105766	0.00572433	-0.0439347	-0.0471311
mt-Nd6	-0.022836	-0.160962	-0.0115162	-0.131975	-0.0415779
Ndufv3	0.230064	0.144671	0.137316	0.0859058	-0.038049
Atp5j2	0.187591	0.152991	0.106933	0.0915652	-0.018375
Ndufb10	0.211012	0.0476781	0.02469	0.0622143	-0.106267
Ndufs7	0.13698	0.208958	-0.0513555	0.025471	0.0065753
Uqcrc1	0.108904	0.248085	-0.0143315	-0.0645259	-0.00144243
Ndufb11	0.205658	0.0357307	-0.0312106	-0.107387	-0.0649943
Cox5b	0.152098	0.144771	-0.132263	0.126855	0.0152489
Ndufb4	0.144213	0.125428	-0.046998	0.147737	-0.0734489
Ndufa8	0.115184	0.0127898	-0.118596	0.124354	0.00673008
Ndufc2	0.288713	0.175914	-0.221279	0.162766	0.0188848
Ndufs6	0.253539	-0.156119	-0.205906	0.0281239	-0.0914208
Cox7a1	0.0862791	0.0687778	-0.158756	-0.104872	-0.246675
Sdhaf1	0.0528689	-0.0605631	-0.197509	-0.0844008	-0.143286
Ndufs8	-0.0442013	0.15035	0.0148535	0.252404	-0.0106767
Sdhd	-0.117183	0.131788	-0.0914079	0.107268	0.0456705
Ndufv1	-0.221873	0.00885142	-0.0299777	0.264464	-0.0457536
mt-Co3	0.0663343	-0.286638	-0.179116	-0.0354004	-0.131682
mt-Nd1	0.0262752	-0.307459	-0.186033	-0.088603	-0.291132
mt-Co1	0.169519	-0.367294	0.0351208	-0.139326	-0.093612
mt-Co2	0.13906	-0.316268	-0.0893337	-0.141014	-0.249641
mt-Nd2	0.116535	-0.299433	0.0536344	-0.134732	-0.225815
mt-Atp6	0.0994391	-0.268326	0.00824194	-0.141128	-0.197485
mt-Nd4l	0.714419	-0.474114	0.555572	-0.590223	-0.175977
mt-Nd4	0.195198	-0.253547	0.158022	-0.255107	-0.0317874
mt-Nd5	0.225508	-0.437274	0.222048	-0.223685	-0.174466
mt-Atp8	0.168775	-0.155948	0.411331	-0.44552	-0.0736896
mt-Nd3	0.209298	-0.155415	0.141672	-0.621053	-0.224603

## Sheet: Fig6j
Term	P-value	Adjusted P-value	Genes
Translation	7.77e-07	0.000228	RPL41;RPS7;RPL36AL;RPL35;RPL13A;RPL27;RPL29;UBA52
Cytoplasmic ribosomal proteins	1.02e-06	0.000228	RPL41;RPS7;RPL35;RPL13A;RPL27;RPL29;UBA52
Cap-dependent translation initiation	1.55e-06	0.000232	RPL41;RPL35;RPL13A;RPL27;RPL29;UBA52
Influenza viral RNA transcription and replication	2.72e-06	0.000257	RPL41;RPS7;RPL35;RPL13A;RPL27;RPL29;UBA52
Respiratory electron transport, ATP biosynthesis by chemiosmotic coupling, and heat production by uncoupling proteins	2.86e-06	0.000257	NDUFA3;UCP2;NDUFB2;NDUFA1;CYCS;COX6A1
Influenza infection	6.33e-06	0.000474	RPL41;RPS7;RPL35;RPL13A;RPL27;RPL29;UBA52
Protein metabolism	1.08e-05	0.000693	TIMM10B;RPL41;TUBA1B;RPS7;COX17;RPL35;RPL13A;RPL27;RPL29;UBA52;ACTB
Electron transport chain	1.29e-05	0.000724	NDUFA3;COX17;UCP2;NDUFB2;NDUFA1;COX6A1
Alzheimer's disease	1.97e-05	0.000983	NDUFA3;NDUFB2;NDUFA1;CYCS;APOE;COX6A1;GAPDH
Tricarboxylic acid (TCA) cycle and respiratory electron transport	2.39e-05	0.00107427	NDUFA3;UCP2;NDUFB2;NDUFA1;CYCS;COX6A1
Integrin signaling pathway	0.000115	0.00469669	TSPAN4;ACTB;MYL12A;RHOA;MYL12B;RHOB
T cell receptor regulation of apoptosis	0.000178	0.00666553	NFKBIA;RPL41;DUSP1;IL10RB;TSC22D3;GSTP1;CYCS;RPL13A;ENO1;HMGB1;GAPDH
Interleukin-2 signaling pathway	0.000248	0.00855816	BTG3;DUSP1;TSC22D3;ULK4;IFIT1;ACTB;RHOA;SLC7A5;KLF6;UCP2;PDCD4;ID3;GAPDH
Interferon alpha/beta signaling	0.000275	0.00881659	IFNAR2;ISG15;IFIT1;XAF1
Semaphorin interactions	0.00031	0.00926456	DPYSL2;RHOA;RHOB;MYL12B
p75 neurotrophin receptor-mediated signaling	0.000362	0.0100368	NFKBIA;CYCS;UBA52;RHOA;RHOB
Sema4D in semaphorin signaling	0.00038	0.0100368	RHOA;MYL12B;RHOB
Parkinson's disease	0.000466	0.0116211	NDUFA3;NDUFB2;NDUFA1;CYCS;COX6A1
RIG-I/MDA5-mediated induction of interferon-alpha/beta pathways	0.000531	0.0124086	NFKBIA;ISG15;HMGB1;UBA52
Oxidative phosphorylation	0.000553	0.0124086	NDUFA3;COX17;NDUFB2;NDUFA1;COX6A1
Trefoil factor initiation of mucosal healing	0.00085	0.0181688	NFKBIA;CYCS;RHOA
Focal adhesion	0.00101098	0.0206332	CAV2;ACTB;MYL12A;RHOA;MYL12B;RHOB
Interferon signaling	0.00142628	0.0278434	IFNAR2;ISG15;IFIT1;XAF1;UBA52
Diurnally regulated genes with circadian orthologs	0.00168164	0.0314607	CBX3;GSTP1;NR1D2
BDNF signaling pathway	0.00180303	0.0323572	SLC7A5;KLF6;GCH1;DUSP1;NR1D2;RHOB
FSH regulation of apoptosis	0.00187369	0.0323572	DUSP1;ARL6IP5;ISG15;APOE;ACTB;RHOB
Huntington's disease	0.00212524	0.0353419	NDUFA3;NDUFB2;NDUFA1;CYCS;COX6A1
mTOR signaling pathway	0.00232062	0.0372128	DDIT4;PDCD4;CYCS;RHOA
Leukocyte transendothelial migration	0.00263259	0.0374959	ACTB;MYL12A;RHOA;MYL12B
CD40L signaling pathway	0.00272703	0.0374959	NFKBIA;DUSP1
TGF-beta receptor signaling in EMT (epithelial to mesenchymal transition)	0.00272703	0.0374959	UBA52;RHOA
p75 neurotrophin receptor signaling via NF-kB	0.00272703	0.0374959	NFKBIA;UBA52
Pathogenic Escherichia coli infection	0.00275582	0.0374959	TUBA1B;ACTB;RHOA
Bone remodeling	0.00345487	0.044321	IFNAR2;NFKBIA
TNFR2 signaling pathway	0.00345487	0.044321	NFKBIA;DUSP1

[truncated: 1 more sheets: Fig6k]
