# Supplementary material for: Single-cell profiling of vascular endothelial cells reveals progressive organ-specific vulnerabilities during obesity
Source: Nat Metab. 2022 Nov 18;4(11):1591–610. doi: 10.1038/s42255-022-00674-x (PMC9684070; doi:10.1038/s42255-022-00674-x)
Supplement: Supplementary file 9 — Statistical source data. [file 42255_2022_674_MOESM9_ESM.xlsx]

## Sheet: Fig 7a
Mapped gene		Variant and risk allele		P-value	Reported trait	-log10(P-value)	WD_6m_logFC
Sf3a3		SF3A3	rs4072980-<b>A</b>	7e-10	Coronary artery disease	9.1549	-0.241423
Rnf213		RNF213	rs112735431-<b>?</b>	2e-21	Coronary artery disease	20.699	-0.23275
Nrp1		NRP1	rs1555321-<b>A</b>	3e-06	Coronary artery disease	5.52288	-0.200778
Dab2ip		DAB2IP	rs885150-<b>T</b>	8e-10	Coronary artery disease	9.09691	-0.194184
Phactr1		PHACTR1	rs9349379-<b>A</b>	5e-14	Spontaneous coronary artery dissection	13.301	-0.161432
Aldh2		ALDH2	rs671-<b>A</b>	2e-34	Coronary heart disease	33.699	-0.160589
Thsd7a		THSD7A	rs17165136-<b>A</b>	1e-25	Coronary artery disease	25	-0.155853
Mertk		MERTK	rs6736093-<b>A</b>	3e-06	Coronary artery disease	5.52288	-0.150256
Prdm16		PRDM16	rs2493298-<b>A</b>	2e-09	Coronary artery disease	8.69897	-0.150152
Nedd9		NEDD9	rs742115-<b>T</b>	4e-07	Coronary artery disease	6.39794	-0.149575
Fbxl20		FBXL20	rs72823390-<b>T</b>	4e-06	Coronary artery disease	5.39794	-0.148821
Ncoa6		NCOA6	rs6088590-<b>T</b>	2e-09	Coronary artery disease	8.69897	-0.142903
Ing1		ING1	rs9583531-<b>T</b>	5e-08	Coronary artery disease	7.30103	-0.127193
Rapgef2		RAPGEF2	rs145186794-<b>A</b>	9e-06	Coronary artery disease	5.04576	-0.126821
Unc5b		UNC5B	rs10762437-<b>G</b>	4e-06	Coronary artery aneurysm in Kawasaki disease	5.39794	-0.12232
Arid4a		ARID4A	rs2145598-<b>A</b>	4e-08	Coronary artery disease	7.39794	-0.120867
Trpm7		TRPM7	rs148131145-<b>C</b>	2e-06	Coronary artery disease in diabetes	5.69897	-0.119287
Hectd4		HECTD4	rs11066280-<b>A</b>	2e-11	Coronary heart disease	10.699	-0.117975
Arntl		ARNTL	rs7926712-<b>A</b>	9e-09	Coronary artery disease	8.04576	-0.11738
Pecam1		PECAM1	rs6504218-<b>?</b>	1e-06	Coronary heart disease	6	-0.113497
Ccm2		CCM2	rs2107732-<b>A</b>	2e-07	Coronary artery disease	6.69897	-0.112685
Fn1		FN1	rs1250259-<b>A</b>	5e-11	Coronary artery disease	10.301	-0.108639
Rai1		RAI1	rs9897596-<b>T</b>	3e-06	Coronary artery disease (myocardial infarction, percutaneous transluminal coronary angioplasty, coronary artery bypass grafting, angina or chromic ischemic heart disease)	5.52288	-0.102091
Edn1		EDN1	rs1629862-<b>A</b>	2e-07	Coronary artery disease	6.69897	-0.101831
Cst3		CST3	rs35610040-<b>G</b>	1e-26	Plasma cystastin c levels in acute coronary syndrome	26	-0.0817979
Fes		FES	rs4932373-<b>A</b>	2e-25	Coronary artery disease	24.699	-0.0420919
Atxn2		ATXN2	rs7137828-<b>T</b>	4e-27	Coronary artery disease	26.3979	-0.0339468
Vamp8		VAMP8	rs1561198-<b>T</b>	2e-23	Coronary artery disease	22.699	0.00288074
Ppm1g		PPM1G	rs1728918-<b>?</b>	1e-31	Age-related diseases, mortality and associated endophenotypes	31	0.0493177
Fads1		FADS1	rs174547-<b>?</b>	7e-25	Age-related diseases, mortality and associated endophenotypes	24.1549	0.0570417
Ldlr		LDLR	rs6511720-<b>T</b>	5e-41	Coronary artery disease	40.301	0.0697718
Cdh13		CDH13	rs8055236-<b>G</b>	6e-06	Coronary heart disease	5.22185	0.102976
Htra1		HTRA1	rs4237540-<b>A</b>	5e-10	Coronary artery disease	9.30103	0.104766
Coro1c		CORO1C	rs3741782-<b>A</b>	3e-09	Coronary artery disease and LDL cholesterol levels (multivariate analysis)	8.52288	0.106023
Zbtb46		ZBTB46	rs73143584-<b>A</b>	2e-06	Coronary artery disease	5.69897	0.10846
Sorbs2		SORBS2	rs7680806-<b>?</b>	3e-08	Coronary artery disease	7.52288	0.112422
Lnx1		LNX1	rs2616407-<b>T</b>	3e-06	Coronary artery disease	5.52288	0.113916
Fbrsl1		FBRSL1	rs12423664-<b>A</b>	1e-08	Coronary artery disease and triglyceride levels (multivariate analysis)	8	0.114054
Tmem106b		TMEM106B	rs11509880-<b>A</b>	3e-08	Coronary artery disease	7.52288	0.114219
Emp1		EMP1	rs7132794-<b>C</b>	9e-06	Coronary artery disease in hypertension	5.04576	0.117261
Kctd10		KCTD10	rs11066707-<b>?</b>	8e-17	Coronary artery disease	16.0969	0.122113
Ski		SKI	rs1692580-<b>T</b>	2e-07	Coronary artery disease	6.69897	0.132694
Plcg2		PLCG2	rs7199941-<b>A</b>	9e-13	Coronary artery disease	12.0458	0.134193
Pbx2		PBX2	rs204993-<b>?</b>	6e-09	Coronary artery disease	8.22185	0.135885
R3hdm2		R3HDM2	rs12315434-<b>A</b>	5e-07	Coronary artery disease	6.30103	0.136779
Cfdp1		CFDP1	rs12930452-<b>A</b>	1e-15	Coronary artery disease	15	0.145527
Spred2		SPRED2	rs62139085-<b>A</b>	8e-07	Coronary artery disease	6.09691	0.147244
Hivep2		HIVEP2	rs4896604-<b>A</b>	1e-06	Coronary artery disease	6	0.15242
Fndc3b		FNDC3B	rs12897-<b>A</b>	2e-10	Coronary artery disease	9.69897	0.153308
Morf4l1		MORF4L1	rs4468572-<b>C</b>	4e-16	Coronary artery disease	15.3979	0.160578
Apoe		APOE	rs7412-<b>T</b>	3e-39	Coronary artery disease	38.5229	0.160914
Map1b		MAP1B	rs115829748-<b>T</b>	1e-09	Coronary artery disease in type 1 diabetes	9	0.163046
Qrich1		QRICH1	rs73082363-<b>T</b>	6e-09	Coronary artery disease	8.22185	0.163966
Stag1		STAG1	rs655720-<b>T</b>	8e-12	Coronary artery disease	11.0969	0.18312
Nbeal1		NBEAL1	rs115654617-<b>A</b>	2e-32	Coronary artery disease	31.699	0.188966
Tshz2		TSHZ2	rs1293386-<b>?</b>	7e-06	Coronary artery aneurysm in Kawasaki disease	5.1549	0.216898
Mat2a		MAT2A	rs2028900-<b>T</b>	2e-08	Coronary artery disease	7.69897	0.223519
Jcad		JCAD	rs2487928-<b>A</b>	4e-11	Coronary artery disease	10.3979	0.226225
Coro6		CORO6	rs13723-<b>A</b>	6e-10	Coronary artery disease	9.22185	0.24333

## Sheet: Fig 7b
Mapped gene	Variant and risk allele		P-value	Reported trait	-log10(P-value)	fc
Tgfb2	TGFB2	rs1317681-<b>G</b>	2e-06	Peripheral arterial disease (traffic-related air pollution interaction)	5.69897	-0.290206
Arntl	ARNTL	rs141864388-<b>?</b>	4e-09	Peripheral artery disease	8.39794	-0.11738
Il16	IL16	rs1912124-<b>?</b>	2e-06	Peripheral arterial disease (traffic-related air pollution interaction)	5.69897	-0.108895
Ptpn11	PTPN11	rs11066301-<b>G</b>	3e-11	Peripheral artery disease	10.5229	-0.0157534
Tcf7l2	TCF7L2	rs7903146-<b>T</b>	4e-11	Peripheral artery disease	10.3979	-0.00755021
Spata13	SPATA13	rs17429538-<b>?</b>	6e-06	Peripheral arterial disease (traffic-related air pollution interaction)	5.22185	0.100103
Cfdp1	CFDP1	rs113309773-<b>?</b>	9e-11	Carotid plaque	10.0458	0.145527
Hivep2	HIVEP2	rs1027896-<b>?</b>	6e-06	Peripheral arterial disease (traffic-related air pollution interaction)	5.22185	0.15242
Tanc2	TANC2	rs8073525-<b>?</b>	8e-06	Peripheral arterial disease (traffic-related air pollution interaction)	5.09691	0.174179

## Sheet: Fig 7c
Mapped gene	Variant and risk allele		P-value	Reported trait	-log10(p value)	logFC
Baz1b	BAZ1B	rs2074755-<b>?</b>	1e-17	Age-related diseases, mortality and associated endophenotypes	17	-0.0437806
Zpr1	ZPR1	rs964184-<b>?</b>	2e-108	Age-related diseases, mortality and associated endophenotypes	107.699	-0.00934126
Herpud1	HERPUD1	rs247617-<b>?</b>	1e-149	Age-related diseases, mortality and associated endophenotypes	149	0.0326327
Ppm1g	PPM1G	rs1728918-<b>?</b>	1e-31	Age-related diseases, mortality and associated endophenotypes	31	0.0493177
Fads1	FADS1	rs174547-<b>?</b>	7e-25	Age-related diseases, mortality and associated endophenotypes	24.1549	0.0570417
Sugp1	SUGP1	rs10401969-<b>?</b>	4e-11	Age-related diseases, mortality and associated endophenotypes	10.3979	0.0908678
Trib1	TRIB1	rs2980853-<b>?</b>	3e-18	Age-related diseases, mortality and associated endophenotypes	17.5229	0.0943255
Cdkn1a	CDKN1A	rs4135240-<b>T</b>	7e-09	Heart failure	8.1549	0.184234

## Sheet: Fig 7d
	logFC - v control
	3 m	4m	6m
WD	0.282	0.258922	0.399958
rev	0.282	0.0252229	0.0822727
Mapped gene	Variant and risk allele		P-value	Reported trait	-log10(pvalue)	WD_6m_logFC
Dnajc10	DNAJC10	rs71427857-<b>A</b>	8e-09	Pulmonary arterial hypertension	8.09691	0.170653
H2-Ab1	HLA-DPB1	rs	5e-08	PAH	7.30103	-0.054985
Sox17	SOX17	rs	5e-08	PAH	7.30103	0.399958

## Sheet: Fig 7e
Mapped gene	Variant and risk allele		P-value	Reported trait	-log10(p value)	log[FC]
Npr3	NPR3	rs1173771-<b>G</b>	3e-10	Hypertension	9.52288	-0.385418
Gucy1a1	GUCY1A1	rs13143871-<b>T</b>	1e-06	Hypertension	6	-0.302759
Slc4a7	SLC4A7	rs820430-<b>A</b>	1e-06	Hypertension	6	-0.192139
Mob3c	MOB3C	rs139537100-<b>C</b>	5e-07	Hypertension	6.30103	-0.169182
Rnf213	RNF213	rs112735431-<b>A</b>	3e-08	Hypertension	7.52288	-0.168126
Nfatc2	NFATC2	rs6021247-<b>A</b>	6e-08	Hypertension	7.22185	-0.156063
Fes	FES	rs2521501-<b>T</b>	7e-07	Hypertension	6.1549	-0.139955
Capza1	CAPZA1	rs10745332-<b>A</b>	3e-09	Hypertension	8.52288	-0.11617
Aldh2	ALDH2	rs671-<b>A</b>	2e-15	Hypertension	14.699	-0.107761
Insr	INSR	rs34328549-<b>?</b>	5e-15	Hypertension	14.301	-0.106576
Plcb2	PLCB2	rs200787930-<b>C</b>	3e-07	Hypertension	6.52288	-0.106147
Atxn2	ATXN2	rs10774625-<b>?</b>	2e-13	Hypertension	12.699	0.105504
Irf6	IRF6	rs642961-<b>A</b>	2e-08	Hypertension	7.69897	0.110284
Ptprj	PTPRJ	rs3942852-<b>?</b>	2e-09	Hypertension	8.69897	0.117639
Tbx3	TBX3	rs35443-<b>C</b>	4e-10	Hypertension	9.39794	0.12079
Ulk4	ULK4	rs147428270-<b>?</b>	2e-06	Blood pressure traits (multi-trait analysis)	5.69897	0.121264
Mcc	MCC	rs4705752-<b>A</b>	1e-10	Hypertension	10	0.140322
Zbtb10	ZBTB10	rs76767219-<b>A</b>	3e-09	Hypertension	8.52288	0.174485
Erap1	ERAP1	rs27434-<b>A</b>	1e-08	Hypertension	8	0.181607
Nup160	NUP160	rs1872167-<b>?</b>	9e-10	Hypertension	9.04576	0.185235
Cdh13	CDH13	rs11646213-<b>T</b>	8e-06	Hypertension	5.09691	0.206229
Yes1	YES1	rs6506537-<b>T</b>	4e-09	Hypertension	8.39794	0.207149
Atp2b1	ATP2B1	rs17249754-<b>?</b>	3e-07	Hypertension	6.52288	0.210455
Ebf1	EBF1	rs31864-<b>A</b>	3e-06	Hypertension	5.52288	0.251127
Podxl	PODXL	rs3800688-<b>G</b>	4e-06	Hypertension	5.39794	0.420887

## Sheet: Fig 7f
Mapped gene	Variant and risk allele		p value	Reported trait	-log10(p value)	log[FC]
Igfbp3	IGFBP3	rs11977526-<b>A</b>	7e-16	Blood pressure traits (multi-trait analysis)	15.1549	-0.400909
Rnf213	RNF213	rs112735431-<b>A</b>	3e-08	Hypertension	7.52288	-0.23275
Phactr1	PHACTR1	rs9349379-<b>A</b>	5e-06	Hypertension	5.30103	-0.161432
Aldh2	ALDH2	rs671-<b>A</b>	2e-15	Hypertension	14.699	-0.160589
Ddhd2	DDHD2	rs2306899-<b>T</b>	6e-13	Hypertension	12.2218	-0.151215
Prdm16	PRDM16	rs2493292-<b>?</b>	2e-09	Hypertension	8.69897	-0.150152
Pbrm1	PBRM1	rs9864989-<b>?</b>	5e-06	Hypertension	5.30103	-0.126945
Sbf2	SBF2	rs56352102-<b>?</b>	3e-12	Hypertension	11.5229	-0.121417
Hectd4	HECTD4	rs11066280-<b>T</b>	6e-08	Hypertension	7.22185	-0.117975
Usp8	USP8	rs28495639-<b>A</b>	8e-10	Hypertension	9.09691	-0.110292
Podxl	PODXL	rs3800688-<b>G</b>	4e-06	Hypertension	5.39794	-0.101764
Kdm4a	KDM4A	rs660899-<b>?</b>	4e-06	Hypertension risk in short sleep duration	5.39794	-0.100907
Cdh13	CDH13	rs11646213-<b>T</b>	8e-06	Hypertension	5.09691	0.102976
Ywhae	YWHAE	rs16945809-<b>A</b>	2e-06	Bevacizumab-induced composite toxicity (either hypertension or proteinuria)	5.69897	0.112598
Fbrsl1	FBRSL1	rs12423664-<b>A</b>	3e-10	Hypertension	9.52288	0.114054
Myo1d	MYO1D	rs225212-<b>?</b>	5e-06	Hypertension risk in short sleep duration	5.30103	0.134526
Psmc3	PSMC3	rs2293579-<b>?</b>	5e-13	Hypertension	12.301	0.148638
Tbx3	TBX3	rs35443-<b>C</b>	4e-10	Hypertension	9.39794	0.159072
Ulk4	ULK4	rs147428270-<b>?</b>	2e-06	Blood pressure traits (multi-trait analysis)	5.69897	0.164057
Nbeal1	NBEAL1	rs72934583-<b>T</b>	5e-12	White matter hyperintensity volume x hypertension interaction (2df)	11.301	0.188966

## Sheet: Fig 7g
Mapped gene	Variant and risk allele		P-value	Reported trait	-log10(p value)	log[FC]
Npnt	NPNT	rs13112725-<b>C</b>	2e-06	Hypertension	5.69897	-0.155354
Igfbp3	IGFBP3	rs11977526-<b>A</b>	7e-16	Blood pressure traits (multi-trait analysis)	15.1549	-0.10301
Hectd4	HECTD4	rs11066280-<b>T</b>	6e-08	Hypertension	7.22185	0.101451
Pde3a	PDE3A	rs141325069-<b>A</b>	4e-08	Hypertension	7.39794	0.133566
Ulk4	ULK4	rs147428270-<b>?</b>	2e-06	Blood pressure traits (multi-trait analysis)	5.69897	0.153055
Adh7	ADH7	rs991316-<b>T</b>	5e-06	Hypertension	5.30103	0.168812
Nos3	NOS3	rs891511-<b>A</b>	3e-09	Hypertension	8.52288	0.171941
Ptprj	PTPRJ	rs3942852-<b>?</b>	2e-09	Hypertension	8.69897	0.210055

## Sheet: Fig 7h
Mapped gene	Variant and risk allele		P-value	Reported trait	-log10(p value)	log[FC]
Cers5	CERS5	rs7302981-<b>A</b>	7e-10	Hypertension	9.1549	-0.211046
Sbf2	SBF2	rs56352102-<b>?</b>	3e-12	Hypertension	11.5229	-0.192836
Usp8	USP8	rs28495639-<b>A</b>	8e-10	Hypertension	9.09691	-0.182609
Zfp318	ZNF318	rs1563788-<b>T</b>	4e-07	Hypertension	6.39794	-0.17384
Ensa	ENSA	rs11204676-<b>T</b>	6e-06	White matter hyperintensity volume x hypertension interaction (2df)	5.22185	-0.158727
Phactr1	PHACTR1	rs9349379-<b>A</b>	5e-06	Hypertension	5.30103	-0.139733
Mcc	MCC	rs4705752-<b>A</b>	1e-10	Hypertension	10	-0.138522
Stn1	STN1	rs4387287-<b>A</b>	2e-08	Hypertension	7.69897	-0.120508
Stxbp5	STXBP5	rs9390459-<b>A</b>	1e-08	Hypertension	8	-0.119989
Wbp1l	WBP1L	rs284844-<b>A</b>	5e-06	Hypertension	5.30103	-0.110442
Slc4a7	SLC4A7	rs820430-<b>A</b>	1e-06	Hypertension	6	-0.106227
Ampd3	AMPD3	rs1580004-<b>?</b>	2e-10	Hypertension	9.69897	-0.10618
Fgd4	FGD4	rs5006548-<b>T</b>	2e-08	Hypertension	7.69897	-0.105333
Cdkal1	CDKAL1	rs7756992-<b>A</b>	1e-10	Hypertension	10	0.102656
Plxnb2	PLXNB2	rs28379706-<b>T</b>	4e-09	Hypertension	8.39794	0.104427
Atxn2	ATXN2	rs10774625-<b>?</b>	2e-13	Hypertension	12.699	0.106101
Erap1	ERAP1	rs27434-<b>A</b>	1e-08	Hypertension	8	0.113341
Nos3	NOS3	rs891511-<b>A</b>	3e-09	Hypertension	8.52288	0.113669
Plekhg1	PLEKHG1	rs6940540-<b>G</b>	2e-13	White matter hyperintensity volume x hypertension interaction (2df)	12.699	0.116185
Tbx3	TBX3	rs35443-<b>C</b>	4e-10	Hypertension	9.39794	0.117267
Ywhae	YWHAE	rs16945809-<b>A</b>	2e-06	Bevacizumab-induced composite toxicity (either hypertension or proteinuria)	5.69897	0.117778
Yes1	YES1	rs6506537-<b>T</b>	4e-09	Hypertension	8.39794	0.131424
Atp2b1	ATP2B1	rs17249754-<b>?</b>	3e-07	Hypertension	6.52288	0.138348
Nbeal1	NBEAL1	rs72934583-<b>T</b>	5e-12	White matter hyperintensity volume x hypertension interaction (2df)	11.301	0.145104
Trim65	TRIM65	rs55823223-<b>A</b>	2e-41	White matter hyperintensity volume x hypertension interaction (2df)	40.699	0.146698
Hfe	HFE	rs1799945-<b>G</b>	2e-10	Hypertension	9.69897	0.148845
Tnks	TNKS	rs11249945-<b>A</b>	1e-07	White matter hyperintensity volume x hypertension interaction (2df)	7	0.150884
Cdh13	CDH13	rs11646213-<b>T</b>	8e-06	Hypertension	5.09691	0.154438
Psmc3	PSMC3	rs2293579-<b>?</b>	5e-13	Hypertension	12.301	0.164764
Ulk4	ULK4	rs147428270-<b>?</b>	2e-06	Blood pressure traits (multi-trait analysis)	5.69897	0.196497
Map3k1	MAP3K1	rs6871246-<b>T</b>	5e-06	White matter hyperintensity volume x hypertension interaction (2df)	5.30103	0.196732
Lcorl	LCORL	rs2320299-<b>A</b>	1e-13	Hypertension	13	0.201588
Plcb3	PLCB3	rs117874826-<b>A</b>	4e-09	Hypertension	8.39794	0.210646

## Sheet: Fig 7i
Mapped gene	Variant and risk allele		P-value	Reported trait	-log10(p value)	log[FC]
Ugcg	UGCG	rs190531342-<b>?</b>	2e-06	Blood pressure traits (multi-trait analysis)	5.69897	-0.273712
Zfp318	ZNF318	rs1563788-<b>T</b>	4e-07	Hypertension	6.39794	-0.218569
Tbx3	TBX3	rs35443-<b>C</b>	4e-10	Hypertension	9.39794	-0.207214
Mcc	MCC	rs4705752-<b>A</b>	1e-10	Hypertension	10	-0.201195
Pbrm1	PBRM1	rs9864989-<b>?</b>	5e-06	Hypertension	5.30103	-0.192088
Hfe	HFE	rs1799945-<b>G</b>	2e-10	Hypertension	9.69897	-0.191991
Erap1	ERAP1	rs27434-<b>A</b>	1e-08	Hypertension	8	-0.191579
Inpp5a	INPP5A	rs1133400-<b>A</b>	9e-11	Hypertension	10.0458	-0.182302
Arhgap31	ARHGAP31	rs139600783-<b>T</b>	5e-09	Hypertension	8.30103	-0.170017
Mtch2	MTCH2	rs7120548-<b>?</b>	2e-11	Hypertension	10.699	-0.164729
Wbp1l	WBP1L	rs284844-<b>A</b>	5e-06	Hypertension	5.30103	-0.16092
Cdh13	CDH13	rs11646213-<b>T</b>	8e-06	Hypertension	5.09691	-0.156657
Gse1	GSE1	rs12149202-<b>?</b>	8e-06	Blood pressure traits (multi-trait analysis)	5.09691	-0.139147
Rit1	RIT1	rs12144175-<b>T</b>	4e-06	White matter hyperintensity volume x hypertension interaction (2df)	5.39794	-0.135214
Swap70	SWAP70	rs4910498-<b>A</b>	9e-09	Hypertension	8.04576	-0.132586
Capza1	CAPZA1	rs10745332-<b>A</b>	3e-09	Hypertension	8.52288	-0.11318
Klhl24	KLHL24	rs830179-<b>G</b>	1e-11	White matter hyperintensity volume x hypertension interaction (2df)	11	-0.104978
Nbeal1	NBEAL1	rs72934583-<b>T</b>	5e-12	White matter hyperintensity volume x hypertension interaction (2df)	11.301	-0.104939
Ncor2	NCOR2	rs2229840-<b>T</b>	2e-10	Hypertension	9.69897	0.106233
Rptor	RPTOR	rs139293840-<b>A</b>	8e-09	Hypertension	8.09691	0.124666
Fgd5	FGD5	rs12630213-<b>T</b>	2e-07	Hypertension	6.69897	0.126703
Atp2b1	ATP2B1	rs17249754-<b>?</b>	3e-07	Hypertension	6.52288	0.136728
Phactr1	PHACTR1	rs9349379-<b>A</b>	5e-06	Hypertension	5.30103	0.146965
Arhgef12	ARHGEF12	rs2305013-<b>A</b>	5e-06	Hypertension	5.30103	0.148683
Plcd3	PLCD3	rs3744760-<b>?</b>	1e-18	Hypertension	18	0.155615
Furin	FURIN	rs8039305-<b>T</b>	7e-09	Hypertension	8.1549	0.155847
Sema7a	SEMA7A	rs8036030-<b>?</b>	8e-11	Hypertension	10.0969	0.158994
Pgpep1	PGPEP1	rs66978877-<b>T</b>	5e-09	Hypertension	8.30103	0.160396
Ywhae	YWHAE	rs16945809-<b>A</b>	2e-06	Bevacizumab-induced composite toxicity (either hypertension or proteinuria)	5.69897	0.166524
Cers5	CERS5	rs7302981-<b>A</b>	7e-10	Hypertension	9.1549	0.175512
Plcb3	PLCB3	rs117874826-<b>A</b>	4e-09	Hypertension	8.39794	0.210137
Ptprj	PTPRJ	rs3942852-<b>?</b>	2e-09	Hypertension	8.69897	0.222251
Ampd3	AMPD3	rs1580004-<b>?</b>	2e-10	Hypertension	9.69897	0.224027
Igfbp3	IGFBP3	rs11977526-<b>A</b>	7e-16	Blood pressure traits (multi-trait analysis)	15.1549	0.268921
Numb	NUMB	rs7153038-<b>A</b>	3e-08	White matter hyperintensity volume x hypertension interaction (2df)	7.52288	0.269797
Sos2	SOS2	rs72681869-<b>C</b>	1e-14	Hypertension	14	0.277816
Adh7	ADH7	rs991316-<b>T</b>	5e-06	Hypertension	5.30103	0.287603
Lcorl	LCORL	rs2320299-<b>A</b>	1e-13	Hypertension	13	0.291792
Usp8	USP8	rs28495639-<b>A</b>	8e-10	Hypertension	9.09691	0.297885
Plekhg1	PLEKHG1	rs6940540-<b>G</b>	2e-13	White matter hyperintensity volume x hypertension interaction (2df)	12.699	0.386538
Ulk4	ULK4	rs147428270-<b>?</b>	2e-06	Blood pressure traits (multi-trait analysis)	5.69897	0.476735
Nos3	NOS3	rs891511-<b>A</b>	3e-09	Hypertension	8.52288	0.506463

## Sheet: Fig 7j
Mapped gene	Variant and risk allele		P-value	Reported trait	-log10(p value)	log[FC]
Nin	NIN	rs77155321-<b>A</b>	3e-07	Stroke	6.52288	-0.271018
Mbtps1	MBTPS1	rs16962778-<b>?</b>	4e-06	Large artery stroke	5.39794	-0.269396
Ralgapa2	RALGAPA2	rs6046851-<b>?</b>	2e-07	Small vessel stroke	6.69897	-0.252312
Alkbh8	ALKBH8	rs7937106-<b>C</b>	6e-08	Large artery stroke	7.22185	-0.251709
Park7	PARK7	rs161802-<b>?</b>	2e-07	Ischemic stroke	6.69897	-0.198628
Pcca	PCCA	rs542162517-<b>?</b>	1e-06	Large artery stroke	6	-0.172909
Prrc2a	PRRC2A	rs632728-<b>T</b>	2e-07	Large artery stroke	6.69897	-0.172883
Tbc1d1	TBC1D1	rs73236850-<b>?</b>	5e-06	Small vessel stroke	5.30103	-0.172024
Cox7a2l	COX7A2L	rs72798544-<b>G</b>	2e-07	Thrombosis	6.69897	-0.165899
Bnip1	BNIP1	rs6891174-<b>?</b>	6e-09	Ischemic stroke (cardioembolic)	8.22185	-0.154424
Sp3	SP3	rs938291-<b>?</b>	1e-05	Ischemic stroke (cardioembolic)	5	-0.148498
Fundc2	FUNDC2	rs114209171-<b>T</b>	7e-13	Thrombosis	12.1549	-0.135095
Prkg1	PRKG1	rs140164788-<b>T</b>	3e-07	Stroke	6.52288	-0.129982
Pbxip1	PBXIP1	rs116114495-<b>?</b>	8e-07	Ischemic stroke (cardioembolic)	6.09691	-0.127822
Lhfpl2	LHFPL2	rs7714373-<b>G</b>	8e-06	Cardiovascular death, myocardial infarction or stroke in response to clopidogrel treatment	5.09691	-0.124871
Col4a3bp	CERT1	rs4704221-<b>?</b>	2e-08	Age-related diseases, mortality and associated endophenotypes	7.69897	-0.123562
Cdk6	CDK6	rs42039-<b>?</b>	7e-09	Stroke	8.1549	-0.118653
Sik3	SIK3	rs7115242-<b>?</b>	1e-09	Age-related diseases, mortality and associated endophenotypes	9	-0.112716
Poc5	POC5	rs10057967-<b>?</b>	3e-06	Age-related diseases, mortality and associated endophenotypes	5.52288	-0.11229
Nbeal1	NBEAL1	rs188186531-<b>A</b>	4e-07	Ischemic stroke (small-vessel)	6.39794	-0.104939
Lpcat2	LPCAT2	rs148555550-<b>?</b>	9e-06	Ischemic stroke (cardioembolic)	5.04576	-0.101155
Cdkn2c	CDKN2C	rs3176471-<b>T</b>	4e-08	Ischemic stroke (large artery atherosclerosis)	7.39794	0.109516
Herpud1	HERPUD1	rs247617-<b>?</b>	1e-149	Age-related diseases, mortality and associated endophenotypes	149	0.11677
Ilf3	ILF3	rs2229383-<b>?</b>	1e-07	Stroke	7	0.126291
Kcnn3	KCNN3	rs114812453-<b>?</b>	3e-07	Ischemic stroke (cardioembolic)	6.52288	0.131878
Atp2b1	ATP2B1	rs12579302-<b>?</b>	4e-07	Age-related diseases, mortality and associated endophenotypes	6.39794	0.136728
Sugp1	SUGP1	rs10401969-<b>?</b>	4e-11	Age-related diseases, mortality and associated endophenotypes	10.3979	0.142202
Phactr1	PHACTR1	rs4714955-<b>?</b>	2e-11	Coronary artery disease or large artery stroke	10.699	0.146965
Zc3hc1	ZC3HC1	rs11556924-<b>?</b>	8e-10	Coronary artery disease or large artery stroke	9.09691	0.157648
Smarca4	SMARCA4	rs8103309-<b>?</b>	3e-08	Stroke	7.52288	0.162719
Klf12	KLF12	rs74095939-<b>?</b>	6e-08	Ischemic stroke (cardioembolic)	7.22185	0.175452
Crybg1	CRYBG1	rs783396-<b>?</b>	9e-06	Stroke	5.04576	0.176422
Slc44a2	SLC44A2	rs9797861-<b>T</b>	6e-09	Thrombosis	8.22185	0.183897
Prpf8	PRPF8	rs11867415-<b>?</b>	5e-06	Stroke	5.30103	0.212647
Cav2	CAV2	rs4727833-<b>G</b>	2e-07	Ischemic stroke (cardioembolic)	6.69897	0.213651
Baz1b	BAZ1B	rs2074755-<b>?</b>	1e-17	Age-related diseases, mortality and associated endophenotypes	17	0.220705
Tspan9	TSPAN9	rs12310617-<b>?</b>	2e-06	Age-related diseases and mortality	5.69897	0.230356
Plcg1	PLCG1	rs760762-<b>?</b>	7e-07	Age-related diseases, mortality and associated endophenotypes	6.1549	0.233298
Zcchc8	ZCCHC8	rs12369179-<b>?</b>	8e-07	Age-related diseases, mortality and associated endophenotypes	6.09691	0.2348
Htra1	HTRA1	rs60401382-<b>C</b>	7e-08	Stroke	7.1549	0.247758
Ulk4	ULK4	rs4621303-<b>T</b>	2e-07	Lacunar stroke	6.69897	0.476735
Nos3	NOS3	rs1799983-<b>T</b>	2e-08	Stroke	7.69897	0.506463

[truncated: 2 more sheets: Fig 7k, Fig 7l]
