# Supplementary material for: Single-cell profiling of vascular endothelial cells reveals progressive organ-specific vulnerabilities during obesity
Source: Nat Metab. 2022 Nov 18;4(11):1591–610. doi: 10.1038/s42255-022-00674-x (PMC9684070; doi:10.1038/s42255-022-00674-x)
Supplement: Supplementary file 10 — Statistical source data. [file 42255_2022_674_MOESM10_ESM.xlsx]

## Sheet: ED Fig 1a
Weeks	Chow (g)									WD (g)
9	24.1	25.9	26.9	26.6	28.3	27.5	27.6	25.3	29.2	26.6	27.7	25.5	27.4	29.1	26.5	23.5	27.2	27.1
10	24.7	26.2	26.5	27	28.5	28.9	28.5	25.3	28.7	28.7	30.2	27.4	29.2	30	26.8	24.1	28	28.6
11	26	27	27.4	28.1	29.6	28.9	28.6	26.1	29.4	30.6	32.2	29	30.1	30.9	27.4	25.8	29.4	29.7
12	26.3	27.9	28.1	28.3	29.8	29.5	28.7	26.9	30	33	35.2	30.5	31.4	31.2	28.6	27.1	30.2	30.8
13	26.7	29.2	29.1	29.2	30.4	29.8	29.3	27.3	31.1	35.5	36.6	32.9	33.3	31.6	29.2	28.4	32.3	32.1
14	27.2	29.4	28.8	29.8	31.6	30.2	30.2	26.8	30.5	37.4	38.1	34.7	34.9	32.3	29.2	29.5	33.5	33.6
15	27.4	29.3	29.7	30.8	32.5	31.2	31.3	27.5	31.7	39	39.3	36	36	32.1	29.7	32	34.7	34.1
16	27.3	29.3	29.8	29.7	31.9	31.1	30.5	27.8	31.7	40.3	40	37.9	37.5	32.6	30.9	32.9	36.4	35.3
17	27.3	29.1	29.3	30.2	33	31.7	30.4	28.4	31.9	42	41.1	38.8	39.5	32.5	30.4	33.5	37.4	36.7
18	28	29.7	29.3	32.3	30.8	32.4	30.5	27.9	32.9	43.1	42.7	40.5	40.4	33.4	32.3	35.3	37.6	37.3
19	28.8	30.1	29.7	30.4	32	31.6	30.8	28.1	33.5	44.4	42.2	41.1	42.4	34.9	33.2	36.9	38.8	38.6
20	29.6	31.1	31	31.8	34.5	32.6	31.5	27.4	31.8	45.6	43.8	42.2	43.3	36.8	34.2	38.8	36.8	38.6
t test	1.61874e-05

## Sheet: ED Fig1b
fat mass	chow									Western diet
Animal:	1	2	3	4	5	6	7	8	9	1	2	3	4	5	6	7	8	9
%	16.9088	13.942	17.0272	13.9839	14.2086	14.7322	16.3668	13.7987	14.2838	30.7461	32.3349	35.5155	35.6415	32.5869	33.37	31.4617	34.551	33.3197
TTEST	2.61282e-14
lean mass
Animal:	1	2	3	4	5	6	7	8	9	1	2	3	4	5	6	7	8	9
%	68.1273	72.8127	57.439	74.9809	73.6209	72.7656	70.339	76.0231	76.8852	54.7271	53.1577	49.4676	49.5476	51.9155	51.6224	53.1557	49.3177	52.717
TTEST	5.54839e-08

## Sheet: ED Fig 1c
		Cholesterol
		chow	WD		t-test
		105	1302		0.0142594
		128	1054
		127	959
			2231
		Stearic acid
		chow	WD
		33	260		0.045397
		64	128
		39	109
			129
		palmitic acid
		chow	WD
		100	566		0.12078
		244	267
		105	199
			331
