# Supplementary material for: Single-cell profiling of vascular endothelial cells reveals progressive organ-specific vulnerabilities during obesity
Source: Nat Metab. 2022 Nov 18;4(11):1591–610. doi: 10.1038/s42255-022-00674-x (PMC9684070; doi:10.1038/s42255-022-00674-x)
Supplement: Supplementary file 11 — Statistical source data. [file 42255_2022_674_MOESM11_ESM.xlsx]

## Sheet: ED Fig 2c
Downsample to 73 cells		# DEG q<0.05
	brain	heart	lung	kidney	liver	vis	sc
Artery	447	440	497	421	744	776	697
Cap	440	408	481	448	611	844	609
Vein	470	445	476	423	634	797	1050
