# Supplementary material for: Single-cell profiling of vascular endothelial cells reveals progressive organ-specific vulnerabilities during obesity
Source: Nat Metab. 2022 Nov 18;4(11):1591–610. doi: 10.1038/s42255-022-00674-x (PMC9684070; doi:10.1038/s42255-022-00674-x)
Supplement: Supplementary file 12 — Statistical source data. [file 42255_2022_674_MOESM12_ESM.xlsx]

## Sheet: ED Fig 3e
Term	Overlap	P-value	Adjusted P-value	Odds Ratio	Combined Score	Genes
ECM-receptor interaction	7/84	2.55835e-07	4.40036e-05	18.7689	284.889	ITGB1;COL4A2;COL4A1;LAMB2;ITGA1;CD36;HSPG2
Integrin cell surface interactions	7/85	2.77625e-07	4.40036e-05	18.5274	279.708	ITGB1;COL4A2;COL4A1;LAMB2;ITGA1;PECAM1;TLN1
Axon guidance	11/325	9.29462e-07	9.82132e-05	7.45683	103.565	EFNA1;ITGB1;NRP1;CXCL12;COL4A2;COL4A1;ITGA1;TLN1;SPTAN1;EPHB4;SPTBN1
CHL1 interactions	3/8	7.29015e-06	0.000577745	119.352	1411.81	ITGB1;NRP1;ITGA1
Focal adhesion	8/233	2.7637e-05	0.00175219	7.36262	77.2807	ITGB1;COL4A2;COL4A1;LAMB2;ITGA1;KDR;PDGFB;TLN1
Cell-cell communication	6/129	5.49233e-05	0.00202166	9.94418	97.5481	ITGB1;CDH5;JUP;DST;SPTAN1;SPTBN1
Mu-calpain pathway	3/15	5.76986e-05	0.00202166	49.7125	485.208	ITGB1;TLN1;SPTAN1
BDNF signaling pathway	8/261	6.16856e-05	0.00202166	6.53846	63.3803	DDX17;ITPKB;PNISR;MARCKS;CXCL12;TXNIP;TRIB2;GNG11
Signaling events mediated by T cell protein tyrosine phosphatase (TC-PTP)	4/42	6.38783e-05	0.00202166	21.1154	203.943	ITGB1;ITGA1;PDGFB;KDR
Response to elevated platelet cytosolic calcium	5/83	6.93629e-05	0.00202166	12.9638	124.143	PSAP;PECAM1;PDGFB;CD36;TLN1
Beta-3 integrin cell surface interactions	4/43	7.01523e-05	0.00202166	20.5729	196.777	COL4A1;PDGFB;KDR;PECAM1
Agrin in postsynaptic differentiation	4/47	9.98031e-05	0.00263647	18.6554	171.859	ITGB1;LAMB2;ITGA1;UTRN
L1CAM interactions	5/94	0.000125399	0.00305781	11.3552	102.015	ITGB1;NRP1;ITGA1;SPTAN1;SPTBN1
Plexin D1 signaling	3/24	0.00024816	0.00549491	28.3943	235.713	ITGB1;NRP1;ITGA1
Neurophilin interactions with VEGF and VEGF receptor	2/5	0.000260011	0.00549491	131.314	1083.96	NRP1;KDR
Developmental biology	9/420	0.000320854	0.00635692	4.53937	36.5171	ITGB1;NRP1;COL4A2;COL4A1;ITGA1;CD36;TLN1;SPTAN1;SPTBN1
Beta-1 integrin cell surface interactions	4/66	0.000374177	0.00658968	12.926	101.997	ITGB1;COL4A1;LAMB2;ITGA1
Semaphorin interactions	4/66	0.000374177	0.00658968	12.926	101.997	ITGB1;NRP1;ITGA1;TLN1
NCAM signaling for neurite out-growth	4/70	0.000468591	0.00781807	12.1402	93.064	COL4A2;COL4A1;SPTAN1;SPTBN1
Platelet activation, signaling and aggregation	6/205	0.000675295	0.0107034	6.12278	44.6985	PSAP;PDGFB;PECAM1;CD36;TLN1;GNG11
Small cell lung cancer	4/84	0.000933297	0.013448	10.0086	69.8278	ITGB1;COL4A2;COL4A1;LAMB2
Cell junction organization	4/84	0.000933297	0.013448	10.0086	69.8278	ITGB1;CDH5;DST;JUP
Vitamin A and carotenoid metabolism	3/39	0.00105948	0.0146024	16.5508	113.373	SULT1A1;SCARB1;CD36
Bone mineralization regulation	2/11	0.00140149	0.0164545	43.758	287.499	COL4A2;COL4A1
Signaling by VEGF	2/11	0.00140149	0.0164545	43.758	287.499	NRP1;KDR
Monocyte and its surface molecules	2/11	0.00140149	0.0164545	43.758	287.499	ITGB1;PECAM1
Vitamin C in the brain	2/11	0.00140149	0.0164545	43.758	287.499	COL4A2;COL4A1
Angiotensin-converting enzyme 2 regulation of heart function	2/13	0.00197426	0.0223514	35.7984	222.937	COL4A2;COL4A1
Platelet amyloid precursor protein pathway	2/14	0.00229558	0.0234742	32.8135	199.4	COL4A2;COL4A1
Adhesion and diapedesis of lymphocytes	2/14	0.00229558	0.0234742	32.8135	199.4	ITGB1;PECAM1
Sema3A-plexin repulsion signaling by inhibiting integrin adhesion	2/14	0.00229558	0.0234742	32.8135	199.4	NRP1;TLN1
Other semaphorin interactions	2/16	0.0030069	0.0295775	28.1231	163.306	ITGB1;ITGA1
Leukocyte transendothelial migration	4/117	0.00315109	0.0295775	7.07393	40.7459	ITGB1;CDH5;CXCL12;PECAM1
SHP2 signaling	3/57	0.00317235	0.0295775	11.0239	63.4235	IFNGR1;KDR;PDGFB
Synaptic proteins at the synaptic junction	2/17	0.0033964	0.0307617	26.2469	149.214	SPTAN1;SPTBN1
RAGE pathway	3/60	0.00366903	0.0323078	10.4421	58.5575	ITGB1;PDGFB;ID3
Acute myocardial infarction	2/20	0.00469751	0.0402463	21.8691	117.234	COL4A2;COL4A1
S1P/S1P1 pathway	2/21	0.00517463	0.0426146	20.717	109.054	PDGFB;KDR
TNF-alpha effects on cytokine activity, cell motility, and apoptosis	4/135	0.00524281	0.0426146	6.09638	32.0115	EFNA1;PDZD2;CXCL12;PDGFB
Smooth muscle contraction	2/22	0.00567307	0.0436235	19.6802	101.786	ITGA1;TLN1
Nephrin interactions	2/22	0.00567307	0.0436235	19.6802	101.786	SPTAN1;SPTBN1
Signal transduction	12/1020	0.00618451	0.0436235	2.47109	12.5672	ITGB1;NRP1;ARHGAP31;CXCL12;COL4A2;COL4A1;LPAR6;LAMB2;ITGA1;KDR;ARHGAP29;GNG11
Angiogenesis	2/23	0.00619261	0.0436235	18.7421	95.2923	PDGFB;KDR
Signaling events mediated by PRL	2/23	0.00619261	0.0436235	18.7421	95.2923	ITGB1;ITGA1
Collagen binding in corneal epithelia mediated by Erk and PI-3 Kinase	2/23	0.00619261	0.0436235	18.7421	95.2923	ITGB1;TLN1
Integrins in angiogenesis	3/74	0.00659902	0.0452293	8.37718	42.0604	COL4A1;KDR;TLN1
Pathways in cancer	6/325	0.00673166	0.0452293	3.79627	18.9849	ITGB1;COL4A2;JUP;COL4A1;LAMB2;PDGFB
Arrhythmogenic right ventricular cardiomyopathy (ARVC)	3/75	0.0068486	0.0452293	8.26042	41.1675	ITGB1;JUP;ITGA1
Integrin family cell surface interactions	2/26	0.00787554	0.0492656	16.3969	79.4263	ITGB1;ITGA1
Interaction between L1-type proteins and ankyrins	2/26	0.00787554	0.0492656	16.3969	79.4263	SPTAN1;SPTBN1
EGFR1 pathway	4/152	0.00792602	0.0492656	5.39148	26.0819	TXNIP;ID3;LUC7L3;TRIB2
Phagosome	4/154	0.00829112	0.0505439	5.31906	25.492	ITGB1;SCARB1;DYNC1H1;CD36
Mammalian calpain regulation of cell motility	2/27	0.00847722	0.0507033	15.7402	75.0866	ITGB1;TLN1
Adherens junction actin cytoskeletal organization	2/29	0.00974029	0.0561395	14.5728	67.4936	CDH5;JUP
Lipoprotein metabolism	2/29	0.00974029	0.0561395	14.5728	67.4936	SCARB1;HSPG2
Nectin adhesion pathway	2/30	0.0104013	0.0588786	14.0516	64.1573	PDGFB;TLN1
Hemostasis pathway	7/468	0.010612	0.0590177	3.0742	13.9746	ITGB1;PSAP;PDGFB;PECAM1;CD36;TLN1;GNG11
Prothrombin activation intrinsic pathway	2/32	0.011781	0.0622429	13.1135	58.2407	COL4A2;COL4A1
Hypothetical network for drug addiction	2/32	0.011781	0.0622429	13.1135	58.2407	NISCH;KRIT1
Syndecan 4 pathway	2/32	0.011781	0.0622429	13.1135	58.2407	ITGB1;CXCL12
HIF-2-alpha transcription factor network	2/34	0.0132364	0.0676762	12.2927	53.1633	EFNA1;KDR
Ephrin receptor A forward pathway	2/34	0.0132364	0.0676762	12.2927	53.1633	EFNA1;ARHGEF15
Signal transduction by L1	2/35	0.0139919	0.0704036	11.9196	50.888	ITGB1;NRP1
Integrin-mediated cell adhesion	3/100	0.0149559	0.0740785	6.12371	25.7358	ITGB1;ITGA1;TLN1
Signaling of hepatocyte growth factor receptor	2/38	0.0163674	0.0798225	10.9246	44.9272	ITGB1;ITGA1
Amoebiasis	3/105	0.0170229	0.0817614	5.82206	23.7144	COL4A2;COL4A1;LAMB2
NCAM1 interactions	2/44	0.0215904	0.102151	9.36115	35.9048	COL4A2;COL4A1
CXCR4 signaling pathway	3/116	0.0221063	0.103054	5.25239	20.0215	ITGB1;CXCL12;ITGA1
RhoA signaling pathway	2/45	0.0225197	0.10346	9.14299	34.6827	ITGB1;TLN1
Alpha-6 beta-1 and alpha-6 beta-4 integrin signaling	2/46	0.0234654	0.106265	8.93474	33.5252	ITGB1;LAMB2
Signaling by PDGF	3/122	0.025191	0.111853	4.98605	18.355	COL4A2;COL4A1;PDGFB
Lipid digestion, mobilization, and transport	2/48	0.025405	0.111853	8.54542	31.3857	SCARB1;HSPG2
Arf6 integrin-mediated signaling pathway	2/49	0.0263985	0.113085	8.36318	30.3955	ITGB1;ITGA1
Muscle contraction	2/49	0.0263985	0.113085	8.36318	30.3955	ITGA1;TLN1
Malaria	2/51	0.028432	0.120173	8.02101	28.5567	PECAM1;CD36
PDGF genes and receptors	1/6	0.0305085	0.126079	39.0039	136.114	PDGFB
Interleukin-2 signaling pathway	9/847	0.0306248	0.126079	2.17756	7.59086	ITPKB;MACF1;TIA1;AHNAK;ATRX;KDR;ID3;TRIB2;LY6E
Cell adhesion molecules (CAMs)	3/133	0.0314175	0.127684	4.56162	15.785	ITGB1;CDH5;PECAM1
Arylamine metabolism	1/7	0.0355028	0.14068	32.5016	108.495	SULT1A1
Integrin alpha-2b beta-3 signaling	1/7	0.0355028	0.14068	32.5016	108.495	TLN1
Support of platelet aggregation by Eph kinases and ephrins	1/8	0.0404717	0.153462	27.8571	89.3421	ITGB1
Cross-presentation of particulate exogenous antigens (phagosomes)	1/8	0.0404717	0.153462	27.8571	89.3421	CD36
TSP1-induced apoptosis in microvascular endothelial cell	1/8	0.0404717	0.153462	27.8571	89.3421	CD36
Signaling events mediated by focal adhesion kinase	2/62	0.040665	0.153462	6.54686	20.9656	ITGB1;TLN1
MAPK cascade role in angiogenesis	2/64	0.0430686	0.158753	6.33504	19.9234	NRP1;KDR
Collagen biosynthesis and modifying enzymes	2/64	0.0430686	0.158753	6.33504	19.9234	COL4A2;COL4A1
Alpha-4 beta-7 integrin signaling	1/9	0.0454152	0.160346	24.3738	75.3615	ITGB1
Type I hemidesmosome assembly	1/9	0.0454152	0.160346	24.3738	75.3615	DST
West Nile virus infection	1/9	0.0454152	0.160346	24.3738	75.3615	TIA1
HIF-1 transcriptional activity in hypoxia	2/66	0.045524	0.160346	6.13645	18.9587	CXCL12;ENG
Cytokine-cytokine receptor interaction	4/265	0.0481943	0.167886	3.03975	9.21808	CXCL12;IFNGR1;KDR;PDGFB
Interleukin-4 regulation of apoptosis	4/267	0.0492967	0.169859	3.01632	9.07882	ITPKB;DST;PDGFB;ID3
Insulin secretion regulation by acetylcholine	1/10	0.0503336	0.170591	21.6645	64.757	MARCKS
Signaling events mediated by VEGFR1 and VEGFR2	2/70	0.0505852	0.170591	5.77432	17.2311	CDH5;KDR
Leishmaniasis	2/72	0.0531885	0.177482	5.60877	16.4556	ITGB1;IFNGR1
Integrin beta-4 pathway	1/11	0.0552268	0.178642	19.4971	56.4695	LAMB2
TGF-beta signaling in gastrointestinal stem cells	1/11	0.0552268	0.178642	19.4971	56.4695	SPTBN1
Valine, leucine and isoleucine biosynthesis	1/11	0.0552268	0.178642	19.4971	56.4695	LARS2
RANKL regulation of apoptosis and immune response	2/74	0.0558386	0.178796	5.45242	15.7318	CDH5;TXNIP
Platelet endothelial cell adhesion molecule 1 (PECAM1) interactions	1/12	0.060095	0.186766	17.7237	49.836	PECAM1
Caspase-mediated cleavage of cytoskeletal proteins	1/12	0.060095	0.186766	17.7237	49.836	SPTAN1
Nucleotide G-protein coupled receptors (GPCRs)	1/12	0.060095	0.186766	17.7237	49.836	LPAR6
Platelet adhesion to exposed collagen	1/13	0.0649384	0.196052	16.2459	44.4215	ITGB1
Sulfur metabolism	1/13	0.0649384	0.196052	16.2459	44.4215	SULT1A1
Cytosolic sulfonation of small molecules	1/13	0.0649384	0.196052	16.2459	44.4215	SULT1A1
Platelet homeostasis	2/82	0.0668826	0.200017	4.9052	13.2677	PECAM1;GNG11
Interferon gamma signaling regulation	1/14	0.0697571	0.20475	14.9955	39.929	IFNGR1
Osteoblast signaling	1/14	0.0697571	0.20475	14.9955	39.929	PDGFB
TGF-beta signaling pathway	3/185	0.070488	0.204997	3.24973	8.61929	ITGB1;SPTBN1;ENG
Adhesion and diapedesis of granulocytes	1/15	0.0745512	0.206427	13.9237	36.1496	PECAM1
HDL-mediated lipid transport	1/15	0.0745512	0.206427	13.9237	36.1496	SCARB1
Sema3A/PAK-dependent axon repulsion	1/15	0.0745512	0.206427	13.9237	36.1496	NRP1
Hematopoietic cell lineage	2/88	0.0755993	0.206427	4.56159	11.7794	ITGA1;CD36
B cell survival pathway	1/16	0.0793208	0.206427	12.9948	32.9321	ITGB1
Inhibition of platelet activation by aspirin	1/16	0.0793208	0.206427	12.9948	32.9321	ITGB1
Inhibitor of DNA binding (ID) signaling pathway	1/16	0.0793208	0.206427	12.9948	32.9321	ID3
CRMPs in Sema3A signaling	1/16	0.0793208	0.206427	12.9948	32.9321	NRP1
Cell-extracellular matrix interactions	1/16	0.0793208	0.206427	12.9948	32.9321	ITGB1
Nucleotide-like (purinergic) G-protein coupled receptors	1/16	0.0793208	0.206427	12.9948	32.9321	LPAR6
Extracellular matrix organization	2/93	0.083123	0.206427	4.30987	10.7205	COL4A2;COL4A1
GRB2-SOS provides linkage to MAPK signaling for integrins	1/17	0.0840661	0.206427	12.182	30.1644	TLN1
Platelet sensitization by LDL	1/17	0.0840661	0.206427	12.182	30.1644	PECAM1
Inflammasomes	1/17	0.0840661	0.206427	12.182	30.1644	TXNIP
Cell to cell adhesion signaling	1/17	0.0840661	0.206427	12.182	30.1644	PECAM1
Cells and molecules involved in local acute inflammatory response	1/17	0.0840661	0.206427	12.182	30.1644	ITGB1
Chylomicron-mediated lipid transport	1/17	0.0840661	0.206427	12.182	30.1644	HSPG2
Sulfation biotransformation reaction	1/17	0.0840661	0.206427	12.182	30.1644	SULT1A1
Estrogen metabolism	1/17	0.0840661	0.206427	12.182	30.1644	SULT1A1
Osteoclast signaling	1/17	0.0840661	0.206427	12.182	30.1644	PDGFB
Cell surface interactions at the vascular wall	2/94	0.0846545	0.206427	4.26281	10.5256	ITGB1;PECAM1
Pertussis toxin-insensitive CCR5 signaling in macrophage	1/18	0.0887872	0.214456	11.4648	27.7622	CXCL12
Interferon-gamma signaling pathway	2/97	0.0893002	0.214456	4.12757	9.97118	IFNGR1;GBP4
PTEN-dependent cell cycle arrest and apoptosis	1/19	0.0934842	0.219149	10.8273	25.6604	ITGB1
Calcineurin in effects in keratinocyte differentiation	1/19	0.0934842	0.219149	10.8273	25.6604	MARCKS
Tamoxifen metabolism	1/19	0.0934842	0.219149	10.8273	25.6604	SULT1A1
Dilated cardiomyopathy	2/100	0.0940199	0.219149	4.00061	9.45843	ITGB1;ITGA1
Heparan sulfate/heparin glycosaminoglycan (HS-GAG) degradation	1/20	0.0981571	0.223855	10.257	23.8083	HSPG2
Apoptotic signaling in response to DNA damage	1/20	0.0981571	0.223855	10.257	23.8083	TLN1
Sprouty regulation of tyrosine kinase signals	1/20	0.0981571	0.223855	10.257	23.8083	PTPRB
Presynaptic function of kainate receptors	1/21	0.102806	0.227899	9.74363	22.1659	GNG11
Prion pathway	1/21	0.102806	0.227899	9.74363	22.1659	LAMB2
Mitochondrial tRNA aminoacylation	1/21	0.102806	0.227899	9.74363	22.1659	LARS2
E-cadherin keratinocyte pathway	1/21	0.102806	0.227899	9.74363	22.1659	JUP
Actin cytoskeleton regulation	3/226	0.111306	0.241596	2.64673	5.81081	ITGB1;ITGA1;PDGFB
Rho cell motility signaling pathway	1/23	0.112033	0.241596	8.85695	19.3875	TLN1
Modulation of interferon signaling by chaperones	1/23	0.112033	0.241596	8.85695	19.3875	IFNGR1
Th1/Th2 differentiation pathway	1/23	0.112033	0.241596	8.85695	19.3875	IFNGR1
Ras-independent pathway in NK cell-mediated cytotoxicity	1/24	0.116612	0.24977	8.47144	18.2043	ITGB1
Alpha-9 beta-1 integrin pathway	1/25	0.121167	0.256066	8.11806	17.1339	ITGB1
Basigin interactions	1/25	0.121167	0.256066	8.11806	17.1339	ITGB1
ALK1 pathway	1/26	0.125698	0.258743	7.79294	16.1616	ENG
Selective expression of chemokine receptors during T-cell polarization	1/26	0.125698	0.258743	7.79294	16.1616	IFNGR1
TGF-beta signaling in development	1/26	0.125698	0.258743	7.79294	16.1616	SPTBN1
Tetrasaccharide linker sequence formation in glycosaminoglycan biosynthesis	1/26	0.125698	0.258743	7.79294	16.1616	HSPG2
ADP signalling through P2Y purinoceptor 12	1/27	0.130207	0.262902	7.49284	15.2751	GNG11
TWEAK regulation of gene expression	1/27	0.130207	0.262902	7.49284	15.2751	CXCL12
VEGFR1 pathway	1/27	0.130207	0.262902	7.49284	15.2751	NRP1
Rho GTPase cycle	2/123	0.132326	0.265202	3.2364	6.54557	ARHGAP31;ARHGAP29
G-protein activation	1/28	0.134692	0.265202	7.21496	14.4643	GNG11
G-protein beta-gamma signalling	1/28	0.134692	0.265202	7.21496	14.4643	GNG11
RNA polymerase III transcription initiation From type 3 promoter	1/28	0.134692	0.265202	7.21496	14.4643	SNAPC3
Integration of energy metabolism	2/125	0.135809	0.265736	3.18345	6.35579	MARCKS;GNG11
Reelin signaling pathway	1/29	0.139155	0.265736	6.95693	13.7202	ITGB1
S1P/S1P3 pathway	1/29	0.139155	0.265736	6.95693	13.7202	PDGFB
Inhibition of insulin secretion by adrenaline/noradrenaline	1/29	0.139155	0.265736	6.95693	13.7202	GNG11
Statin pathway	1/29	0.139155	0.265736	6.95693	13.7202	SCARB1
Activation of kainate receptors upon glutamate binding	1/30	0.143595	0.267762	6.7167	13.0355	GNG11
Heparan sulfate/heparin glycosaminoglycan (HS-GAG) biosynthesis	1/30	0.143595	0.267762	6.7167	13.0355	HSPG2
Inflammatory response pathway	1/30	0.143595	0.267762	6.7167	13.0355	LAMB2
TNFR1 signaling pathway	1/30	0.143595	0.267762	6.7167	13.0355	SPTAN1
Alpha-6 beta-4 integrin signaling pathway	1/31	0.148012	0.272789	6.49248	12.4037	LAMB2
Signal amplification	1/31	0.148012	0.272789	6.49248	12.4037	GNG11
Glucagon signaling in metabolic regulation	1/33	0.156778	0.283993	6.08609	11.2771	GNG11
Glucagon-type ligand receptors	1/33	0.156778	0.283993	6.08609	11.2771	GNG11
Syndecan 2 pathway	1/33	0.156778	0.283993	6.08609	11.2771	ITGB1
Induction of apoptosis through DR3 and DR4/5 death receptors	1/34	0.161128	0.286953	5.90137	10.7733	SPTAN1
Interleukin-7 interactions in immune response	1/34	0.161128	0.286953	5.90137	10.7733	CXCL12
N-cadherin signaling events	1/34	0.161128	0.286953	5.90137	10.7733	JUP
Arf6 signal transduction regulation	1/35	0.165456	0.291386	5.72751	10.3041	EFNA1
EGF receptor (ErbB1) signaling pathway	1/35	0.165456	0.291386	5.72751	10.3041	TLN1
Platelet aggregation (plug formation)	1/37	0.174045	0.304818	5.40877	9.45693	TLN1
Glycosphingolipid metabolism	1/38	0.178306	0.30719	5.26232	9.07358	PSAP
RAC1 activity regulation	1/38	0.178306	0.30719	5.26232	9.07358	PREX2
Trefoil factor initiation of mucosal healing	1/38	0.178306	0.30719	5.26232	9.07358	ITGB1
E-cadherin nascent AJ-like junctions pathway	1/39	0.182546	0.311113	5.12358	8.71395	JUP
FAS pathway and stress induction of heat shock protein regulation	1/39	0.182546	0.311113	5.12358	8.71395	SPTAN1
Nuclear signaling by ErbB4	1/40	0.186764	0.3166	4.99196	8.37605	CXCL12
Integrin signaling pathway	2/155	0.190097	0.320288	2.55536	4.24246	ITGB1;TLN1
Alpha-M beta-2 integrin signaling	1/41	0.190961	0.320288	4.86691	8.05809	TLN1
Urokinase-type plasminogen activator (uPA) and uPAR-mediated signaling	1/42	0.195136	0.323864	4.74797	7.75847	ITGB1
VEGF, hypoxia, and angiogenesis	1/42	0.195136	0.323864	4.74797	7.75847	KDR
Insulin secretion regulation by glucagon-like peptide-1	1/43	0.199289	0.32733	4.63469	7.47574	GNG11
Cell differentiation by G alpha (i/o) pathway inferred from mouse Neuro2A model	1/43	0.199289	0.32733	4.63469	7.47574	HSPG2
Gastrin pathway	1/44	0.203422	0.330691	4.52668	7.20861	ITGB1
Vasopressin-regulated water reabsorption	1/44	0.203422	0.330691	4.52668	7.20861	DYNC1H1
G alpha (z) signaling events	1/45	0.207533	0.33395	4.42357	6.95591	GNG11
RNA polymerase III transcription	1/45	0.207533	0.33395	4.42357	6.95591	SNAPC3
RhoA activity regulation	1/46	0.211624	0.334895	4.32505	6.71657	ARHGEF15
Syndecan 1 pathway	1/46	0.211624	0.334895	4.32505	6.71657	COL4A1
Transfer RNA aminoacylation	1/46	0.211624	0.334895	4.32505	6.71657	LARS2
Interferon signaling	2/168	0.214465	0.334895	2.35369	3.62377	IFNGR1;GBP4
Actions of nitric oxide in the heart	1/47	0.215693	0.334895	4.23082	6.48964	KDR
Nucleotide-binding domain, leucine rich repeat containing receptor (NLR) signaling pathways	1/47	0.215693	0.334895	4.23082	6.48964	TXNIP
Activation of chaperones by IRE1 alpha	1/48	0.219742	0.334895	4.14059	6.27425	TLN1
Post-translational regulation of adherens junction stability and disassembly	1/48	0.219742	0.334895	4.14059	6.27425	JUP
HES/HEY pathway	1/48	0.219742	0.334895	4.14059	6.27425	KDR
Intestinal immune network for IgA production	1/48	0.219742	0.334895	4.14059	6.27425	CXCL12
Chondroitin sulfate/dermatan sulfate metabolism	1/48	0.219742	0.334895	4.14059	6.27425	HSPG2
Angiopoietin receptor Tie2-mediated signaling	1/49	0.22377	0.339402	4.05413	6.06958	ITGB1
Aquaporin-mediated transport	1/50	0.227777	0.342206	3.97119	5.87492	GNG11
Type II interferon signaling (interferon-gamma)	1/50	0.227777	0.342206	3.97119	5.87492	IFNGR1
Amyloids	1/51	0.231764	0.344362	3.89157	5.68961	HSPG2
Type I interferon (interferon-alpha/beta) pathway	1/51	0.231764	0.344362	3.89157	5.68961	PTPRB
Apoptotic execution phase	1/52	0.235731	0.344362	3.81507	5.51303	SPTAN1
Heparan sulfate/heparin glycosaminoglycan (HS-GAG) metabolism	1/52	0.235731	0.344362	3.81507	5.51303	HSPG2
Signaling events mediated by PTP1B	1/52	0.235731	0.344362	3.81507	5.51303	PDGFB
Vitamin B12 metabolism	1/52	0.235731	0.344362	3.81507	5.51303	SCARB1
Thrombin signaling through protease-activated receptors	1/53	0.239677	0.348521	3.74152	5.34462	GNG11
Binding of chemokines to chemokine receptors	1/54	0.243603	0.352613	3.67074	5.18387	CXCL12
Lipid and lipoprotein metabolism	4/489	0.244769	0.35269	1.61716	2.27606	SCARB1;PSAP;CD36;HSPG2
TAp63 pathway	1/55	0.247509	0.355024	3.60258	5.03031	DST
Chemokine signaling pathway	2/189	0.254353	0.359635	2.08715	2.85738	CXCL12;GNG11
Pathogenic Escherichia coli infection	1/57	0.255261	0.359635	3.47356	4.74304	ITGB1
Acute myeloid leukemia	1/57	0.255261	0.359635	3.47356	4.74304	JUP
Inositol phosphate metabolism	1/57	0.255261	0.359635	3.47356	4.74304	ITPKB
HIV-1 Nef as negative effector of Fas and TNF	1/58	0.259108	0.363438	3.41245	4.60856	SPTAN1
Caspase cascade in apoptosis	1/59	0.262934	0.367181	3.35345	4.47971	SPTAN1
Selenium pathway	1/60	0.266741	0.369245	3.29644	4.35617	SCARB1
Ephrin receptor B forward pathway	1/60	0.266741	0.369245	3.29644	4.35617	EPHB4
G alpha (i) signaling events	2/199	0.273438	0.374794	1.9802	2.56769	CXCL12;GNG11
Jak-STAT signaling pathway	2/199	0.273438	0.374794	1.9802	2.56769	PTPRB;IFNGR1
Shigellosis	1/62	0.274297	0.374794	3.18804	4.12387	ITGB1
Folate metabolism	1/63	0.278046	0.378286	3.13646	4.01457	SCARB1
Validated nuclear estrogen receptor alpha network	1/64	0.281776	0.381722	3.08652	3.90952	DDX17
Glioma	1/65	0.285487	0.383472	3.03814	3.80849	PDGFB
ERK1/ERK2 MAPK pathway	1/65	0.285487	0.383472	3.03814	3.80849	ITGB1
Gastrin-CREB signaling pathway via PKC and MAPK	2/206	0.286791	0.383599	1.91157	2.38755	LPAR6;GNG11
G alpha 13 pathway	1/67	0.292851	0.388426	2.94578	3.61768	ARHGEF15
Adipocytokine signaling pathway	1/67	0.292851	0.388426	2.94578	3.61768	CD36
PPAR signaling pathway	1/69	0.300141	0.396436	2.85885	3.44064	CD36
Renal cell carcinoma	1/70	0.303758	0.399311	2.81728	3.35686	PDGFB
Phase II of biological oxidations: conjugation	1/71	0.307356	0.399311	2.77689	3.27604	SULT1A1
Bacterial invasion of epithelial cells	1/71	0.307356	0.399311	2.77689	3.27604	ITGB1
Melanoma	1/71	0.307356	0.399311	2.77689	3.27604	PDGFB
Sphingolipid metabolism	1/72	0.310936	0.400677	2.73764	3.19803	PSAP
Myocyte adrenergic pathway	1/72	0.310936	0.400677	2.73764	3.19803	HSPG2
Myc repressed pathway	1/73	0.314497	0.403626	2.69948	3.12271	ITGB1
Adherens junction cell adhesion	1/74	0.31804	0.406527	2.66237	3.04995	PTPRB
Prolactin activation of MAPK signaling	1/75	0.321565	0.409383	2.62626	2.97963	ITGB1
VEGF signaling pathway	1/76	0.325073	0.411676	2.59111	2.91165	KDR
G alpha (12/13) signaling events	1/77	0.328562	0.411676	2.55689	2.8459	GNG11
Mitochondrial pathway of apoptosis: caspases	1/77	0.328562	0.411676	2.55689	2.8459	SPTAN1
Transcriptional regulation of white adipocyte differentiation	1/77	0.328562	0.411676	2.55689	2.8459	CD36
Phosphatidylinositol signaling system	1/78	0.332033	0.412945	2.52355	2.78227	ITPKB
TGF-beta regulation of extracellular matrix	4/565	0.332179	0.412945	1.39261	1.53476	CDH5;COL4A2;JUP;CD36
Antigen processing: cross presentation	1/79	0.335486	0.41381	2.49108	2.72069	CD36
Unfolded protein response	1/79	0.335486	0.41381	2.49108	2.72069	TLN1
Opioid signaling	1/80	0.338922	0.416428	2.45942	2.66105	GNG11
GPCR ligand binding	3/410	0.35384	0.432188	1.43661	1.49251	CXCL12;LPAR6;GNG11
TGF-beta regulation of skeletal system development	1/85	0.355839	0.432188	2.31244	2.38939	ID3
Myc active pathway	1/85	0.355839	0.432188	2.31244	2.38939	MYCT1
Mitotic G2-G2/M phases	1/87	0.362485	0.43858	2.25844	2.2918	DYNC1H1
Prostate cancer	1/89	0.369063	0.444841	2.20689	2.19979	PDGFB
Gap junction pathway	1/90	0.372327	0.447075	2.18198	2.15576	PDGFB
Neural crest differentiation	1/91	0.375574	0.449272	2.15763	2.11296	ITGB1
Signaling by ERBB4	1/93	0.382019	0.455263	2.11051	2.03091	CXCL12
Fc gamma receptor-mediated phagocytosis	1/94	0.385216	0.456007	2.08771	1.99157	MARCKS
G-protein signaling pathways	1/95	0.388397	0.456007	2.06539	1.9533	GNG11
RNA polymerase I, RNA polymerase III, and mitochondrial transcription	1/95	0.388397	0.456007	2.06539	1.9533	SNAPC3
Class B GPCRs (secretin family receptors)	1/95	0.388397	0.456007	2.06539	1.9533	GNG11
FSH regulation of apoptosis	2/263	0.39347	0.460012	1.48978	1.38959	CD36;TLN1
TSH regulation of gene expression	1/97	0.394711	0.460012	2.02216	1.87981	ARHGAP29
Immune system	6/998	0.409174	0.475121	1.17881	1.05341	ITGB1;DYNC1H1;IFNGR1;TXNIP;CD36;GBP4
MHC class II antigen presentation	1/103	0.413266	0.478122	1.90263	1.68129	DYNC1H1
Chagas disease	1/104	0.416303	0.479884	1.88407	1.65108	IFNGR1
Immune system signaling by interferons, interleukins, prolactin, and growth hormones	2/280	0.424019	0.487007	1.39746	1.19899	IFNGR1;GBP4
Glycosaminoglycan metabolism	1/110	0.434203	0.495116	1.77982	1.4848	HSPG2
Leptin influence on immune response	1/110	0.434203	0.495116	1.77982	1.4848	CD36
Lipid metabolism regulation by peroxisome proliferator-activated receptor alpha (PPAR-alpha)	1/112	0.440048	0.499983	1.74757	1.43453	CD36
Prolactin regulation of apoptosis	1/118	0.457226	0.517645	1.65745	1.29708	EFNA1
Immunoregulatory interactions between a lymphoid and a non-lymphoid cell	1/119	0.460038	0.518975	1.64332	1.27595	ITGB1
Lysosome	1/121	0.465619	0.523408	1.61577	1.23507	PSAP
G alpha (s) signaling events	1/125	0.476609	0.533113	1.56333	1.15852	GNG11
Oncostatin M	2/311	0.477616	0.533113	1.25528	0.927587	EFNA1;CXCL12
PDGFB signaling pathway	1/129	0.487375	0.542098	1.51417	1.08827	PDGFB
Adipogenesis	1/133	0.497922	0.54997	1.46799	1.02364	ID3
Tight junction	1/133	0.497922	0.54997	1.46799	1.02364	SPTAN1
Diabetes pathways	1/137	0.508255	0.557497	1.42452	0.964079	TLN1
Natural killer cell-mediated cytotoxicity	1/137	0.508255	0.557497	1.42452	0.964079	IFNGR1
Biological oxidations	1/139	0.513341	0.561135	1.40374	0.936032	SULT1A1
Calcium regulation in the cardiac cell	1/149	0.538004	0.586073	1.30823	0.810956	GNG11
Myometrial relaxation and contraction pathways	1/155	0.552203	0.599481	1.25688	0.746381	GNG11
Fatty acid, triacylglycerol, and ketone body metabolism	1/173	0.592259	0.640772	1.12432	0.588929	CD36
Metapathway biotransformation	1/174	0.594377	0.640876	1.11776	0.581505	SULT1A1
Calcium signaling pathway	1/178	0.602742	0.647692	1.09228	0.552984	ITPKB
Adaptive immune system	3/606	0.607664	0.649906	0.9599	0.478158	ITGB1;DYNC1H1;CD36
Transcription	1/181	0.608903	0.649906	1.07391	0.532764	SNAPC3
Transmission across chemical synapses	1/190	0.626823	0.666788	1.02231	0.477509	GNG11
Peptide G-protein coupled receptors	1/192	0.630694	0.668662	1.0115	0.466234	CXCL12
Endocytosis	1/201	0.647625	0.684324	0.965539	0.419472	KDR
Phospholipid metabolism	1/205	0.654901	0.689713	0.946415	0.40059	PSAP
Wnt signaling pathway	1/231	0.6987	0.733404	0.838321	0.300566	SOX18
Carbohydrate metabolism	1/235	0.704931	0.737502	0.823823	0.288054	HSPG2
Apoptosis	1/242	0.71553	0.746128	0.799609	0.267655	SPTAN1
Class A GPCRs (rhodopsin-like)	1/253	0.731427	0.760205	0.764278	0.239033	LPAR6
Antigen presentation: folding, assembly, and peptide loading of class I MHC proteins	1/255	0.734222	0.760616	0.758183	0.234236	CD36
Neuroactive ligand-receptor interaction	1/272	0.756842	0.781494	0.710007	0.197809	LPAR6
Neuronal system	1/283	0.770451	0.792964	0.681929	0.177833	GNG11
MAPK signaling pathway	1/314	0.804877	0.825716	0.613419	0.133152	PDGFB
Innate immune system	1/319	0.809929	0.828218	0.603619	0.127248	TXNIP
Disease	2/674	0.866229	0.882941	0.566508	0.081354	TLN1;HSPG2
Signaling by GPCR	3/977	0.884795	0.898975	0.582844	0.0713395	CXCL12;LPAR6;GNG11
Transmembrane transport of small molecules	1/432	0.895125	0.906564	0.442792	0.0490578	GNG11
Cell cycle	1/453	0.906132	0.91479	0.421764	0.0415732	DYNC1H1
Metabolism	5/1615	0.926232	0.932113	0.579509	0.0444081	ITPKB;MARCKS;CD36;HSPG2;GNG11
T cell receptor regulation of apoptosis	1/603	0.957633	0.960663	0.31423	0.0136033	SON
Gene expression	2/968	0.962669	0.962669	0.388066	0.0147642	LARS2;SNAPC3

## Sheet: ED Fig 3f
Obesity-associated changes in the ECM components expression in art (a), cap (c) and ven (v) ECs
	art_brain	cap_brain	ven_brain	art_heart	cap_heart	ven_heart	art_lung	cap_lung	ven_lung	art_kidney	cap_kidney	ven_kidney	art_liver	cap_liver	ven_liver	art_vis	cap_vis	ven_vis	art_sc	cap_sc	ven_sc
Col13a1	NA	NA	NA	NA	NA	0.145103	NA	NA	NA	NA	-0.0410624	-0.0821439	0.282648	-0.104383	-0.180402	NA	NA	NA	NA	-0.423347	NA
Col4a1	-0.0980385	0.00830802	-0.00796025	-0.10418	-0.11481	-0.144272	-0.0866543	-0.0287908	-0.0985321	-0.0184139	0.0104069	-0.0308991	0.12963	0.0892142	-0.0384786	0.612697	0.475293	0.636382	-0.110869	-0.0160724	0.132047
Col4a2	-0.0969738	0.0140463	0.00773578	-0.173533	-0.126565	-0.291213	-0.102231	-0.0524448	-0.0549926	0.0565429	-0.0113387	-0.0473352	0.225412	0.13858	0.0352117	0.380769	0.404849	0.687113	-0.15832	0.0452855	0.222491
Hspg2	-0.282382	-0.00974207	0.00726499	-0.0270735	0.101442	0.000851794	NA	NA	NA	0.0172106	-0.0233006	-0.115878	0.0466659	0.116232	0.0818396	-0.197354	0.263151	0.153174	-0.339882	-0.318323	-0.13741
Lama4	0.170762	-0.0195814	-0.0102347	-0.0452027	0.0370152	0.162783	0.10096	NA	0.0528116	-0.0581537	0.0075914	-0.0170196	-0.0909829	0.103226	-0.0797545	-0.0648523	0.275187	0.0969615	-0.101309	-0.0705285	0.00854383
Lama5	-0.0310502	0.00672403	0.00735964	0.113993	0.0543268	0.10753	-0.0489796	-0.0331011	-0.0240719	-0.0114976	-0.00675345	-0.0363563	0.0769675	-0.00354518	-0.0713456	0.253758	0.280577	0.158067	0.183673	0.0487388	0.0401951
Lamb1	0.399249	NA	NA	-0.0889403	-0.0467077	NA	NA	NA	NA	NA	NA	NA	NA	NA	NA	-0.191918	NA	-0.0695498	NA	-0.364686	-0.122374
Lamb2	0.165958	0.0268089	0.0279049	0.0608446	0.0711709	0.214385	0.0253036	0.00794166	-0.0197383	-0.0212141	-0.042484	-0.102937	0.131218	-0.0628257	0.0343356	0.308802	0.288702	0.293797	0.0601904	-0.0223725	-0.0106805
Thbs1	NA	NA	NA	NA	NA	NA	NA	NA	0.128225	NA	NA	NA	NA	NA	NA	-0.0410615	-0.1913	-0.0144098	NA	0.33154	0.343263
NA = not detected

## Sheet: ED Fig 3g
Heatmap depicting expression changes in inregrin signaling-related genes in cap ECs in obese versus control ECs
	brain_logFC	lung_logFC	heart_logFC	liver_logFC	kidney_logFC	vis_logFC	sc_logFC
Tspan6	-0.0181488	NA	-0.00904509	NA	NA	0.4603	0.301843
Kras	-0.0337452	-0.0403397	0.136712	0.0879304	0.0525658	0.251278	0.246892
Rapgef1	0.000324275	0.00361791	0.0988126	0.121011	-0.0150683	0.328295	0.275408
Itgb1	-0.0552701	-0.0131319	-0.0276889	0.0242229	0.0984272	0.253915	0.271895
Ilk	-0.00376301	0.0213388	0.0145175	0.0198014	-0.0164993	0.245282	0.19354
Rock2	-0.0129963	-0.0622396	0.0220116	0.0522092	0.00450522	0.153454	0.247821
Rhoc	-0.00351646	-0.0948646	0.0369355	0.0511552	-0.0329602	0.248378	0.227723
Rhob	-0.0614069	-0.0334716	0.351679	0.0709177	0.00317404	0.204778	0.163323
Git2	0.0755967	0.0509109	0.047801	0.0588834	-0.0726762	0.268113	-0.00853637
Capn1	NA	NA	NA	0.0552509	0.00986492	0.10258	-0.0324063
Fyn	-0.00606936	-0.00234933	0.013748	0.0220438	-0.0486739	0.17249	0.0194107
Capns1	0.0172694	0.00286042	0.00706688	0.0224639	-0.00400232	0.173291	-0.0554487
Mapk3	0.0220295	0.0233957	0.0247109	0.0294006	-0.00489231	0.232993	-0.00854517
Tspan7	NA	-0.0569263	-0.0507484	-0.132295	-0.012128	0.131686	0.127814
Myl12b	0.0224207	-0.0315649	-0.0156163	-0.0818245	0.0106421	0.160728	0.175551
Arpc3	-0.0157853	-0.0330914	-0.0195722	-0.014416	0.00249036	0.0418529	0.143233
Myl12a	0.0367128	0.0457462	0.0113787	-0.0290593	-0.00601766	0.0411632	0.152091
Cav1	0.0322803	0.0818545	-0.0102789	-0.0242279	-0.0242687	0.0869705	0.178448
Rap1a	-0.00496166	-0.157777	0.0324326	0.0980663	0.02855	0.150109	0.114111
Rras	-0.0121939	-0.0903181	0.0626495	-0.0725135	-0.0415807	0.235992	0.0994101
Rhog	0.0172299	-0.0911966	0.0142562	0.0146811	0.0172537	0.221497	0.0488215
Rac1	-0.0299306	-0.0547875	-0.00849253	-0.0165396	-0.0201172	0.128386	0.062036
Arpc1b	-0.00315951	-0.039742	0.0322991	0.020581	-0.00888736	0.134343	0.0475957
Hras	-0.0309416	-0.0616982	0.0599123	0.0263059	0.0255056	0.147358	0.120688
Arhgap10	0.000776807	NA	0.0259545	NA	0.0111735	0.140504	0.133911
Rhoa	0.000440164	-0.0219767	0.0400099	0.0263106	0.0169547	0.146635	0.136636
NA = not detected

## Sheet: ED Fig 3h-i
		control	obese	control	obese	control	obese
	total cells	total cells		aniogenic		prolif
brain	18689	9063	9626	0	0	0	0
heart	23065	14580	8485	539	292	35	14
lung	17561	8955	8606	0	0	9	10
kidney	15685	7621	8064	143	117	0	0
liver	7900	4261	3639	0	0	16	22
vis	7255	3270	3985	30	124	4	12
sc	9657	5197	4460	40	439	9	46

## Sheet: ED Fig 3j
Gene	Vis AT - log FC	sc AT - lof FC
Rhoc	0.248378	0.227723
Tmsb10	0.319171	0.770833
Sox4	0.0189149	0.200319
Dll4	0.158718	0.273074
Col4a1	0.475293	-0.0160724
Col4a2	0.404849	0.0452855
Kdr	-0.00730338	-0.338411
Flt1	0.0879599	-0.278535
Acvrl1	0.214934	-0.0572426
Itgb1	0.253915	0.271895

## Sheet: ED Fig 3k
Vis	Term	P-value	Adjusted P-value	Odds Ratio	Combined Score	Genes
BioPlanet	RAGE pathway	6.06691e-10	1.77154e-07	33.1906	704.405	ITGB1;ANGPT2;FABP4;ID1;PDGFB;FN1;ID3;CTGF						SUBCUTANEOUS		Term	Overlap	P-value	Adjusted P-value	-log10(P-adj)	Odds Ratio	Combined Score	Genes
BioPlanet	Platelet activation, signaling and aggregation	8.9057e-07	8.66822e-05	9.94259	138.514	SRGN;F8;SPARC;PDGFB;FN1;CD36;CLU;THBS1;RHOB								Focal adhesion	9/233	2.57e-06	0.00085	3.07	8.6874	111.828	MAPK8;CCND2;TNXB;RELN;CCND1;COL4A1;FLT4;ITGA1;THBS1
BioPlanet	Beta-3 integrin cell surface interactions	2.33882e-06	0.000170734	27.5097	356.687	COL4A1;PDGFB;FN1;THBS1;CYR61								ECM-receptor interaction	1984-06-01	3.98e-06	0.00085	3.07	16.2209	201.682	TNXB;RELN;COL4A1;ITGA1;CD36;THBS1
BioPlanet	ECM-receptor interaction	3.9831e-06	0.000232613	16.2209	201.682	ITGB1;COL4A2;COL4A1;FN1;CD36;THBS1								p53 activity regulation	5/118	0.000316	0.0338571	1.47	9.21612	74.2724	MAPK8;CCND2;CCND1;TIMP3;THBS1
BioPlanet	Beta-1 integrin cell surface interactions	1.98274e-05	0.000929364	17.1173	185.354	ITGB1;CD81;COL4A1;FN1;THBS1								Interleukin-1 regulation of extracellular matrix	5/120	0.000342	0.0338571	1.47	9.05492	72.2705	FABP5;ID1;STMN2;TNFAIP2;NR2F2
BioPlanet	Hemostasis pathway	2.22793e-05	0.000929364	5.25835	56.3267	ITGB1;SRGN;F8;SPARC;ANGPT2;PDGFB;FN1;CD36;CLU;THBS1;RHOB								PPAR signaling pathway	1969-04-01	0.000396	0.0338571	1.47	12.7147	99.594	RXRB;FABP4;FABP5;CD36
BioPlanet	BDNF signaling pathway	4.9928e-05	0.00182237	6.75271	66.8851	PNISR;KLF6;SERPINH1;ADM;SRSF5;CLU;CD200;RHOB								TGF-beta regulation of extracellular matrix	10/565	0.00053	0.0362713	1.44	3.87287	29.2112	IVNS1ABP;CCND1;CEBPD;EPB41L2;FGL2;TNFAIP2;TIMP3;NR2F2;CD36;CTGF
BioPlanet	Integrin cell surface interactions	6.7517e-05	0.00219055	13.0395	125.22	ITGB1;COL4A2;COL4A1;FN1;THBS1								Transcriptional regulation of white adipocyte differentiation	1977-04-01	0.000602	0.0362713	1.44	11.3168	83.9178	FABP4;CEBPD;CD36;NR2F2
BioPlanet	Senescence and autophagy	0.000139318	0.00406807	11.0896	98.4617	MMP14;SPARC;FN1;IGFBP7;THBS1								TSP1-induced apoptosis in microvascular endothelial cell	2022-08-02	0.00068	0.0362713	1.44	67.6667	493.566	CD36;THBS1
BioPlanet	Interleukin-1 regulation of extracellular matrix	0.000341777	0.00831657	9.05492	72.2705	SRGN;ID1;STMN2;PTX3;RHOB								Oncostatin M	7/311	0.000957	0.0454201	1.34	4.85187	33.7271	CCND1;CEBPD;SLCO2B1;PLAT;MGLL;CTGF;SYNE1
BioPlanet	TGF-beta regulation of extracellular matrix	0.000530056	0.0105397	3.87287	29.2112	POSTN;ANGPT2;COL4A2;ODC1;FN1;CD36;CST6;CTNNAL1;CYR61;CTGF								Developmental biology	8/420	0.00122306	0.0522247	1.28	4.11313	27.5843	FABP4;CEBPD;ABLIM3;COL4A1;ITGA1;NR2F2;CD36;SCN3A
BioPlanet	Prothrombin activation intrinsic pathway	0.000541421	0.0105397	21.192	159.391	F8;COL4A2;COL4A1								Hormone-sensitive lipase (HSL)-mediated triacylglycerol hydrolysis	2022-12-02	0.00158105	0.0613733	1.21	40.5918	261.804	FABP4;MGLL
BioPlanet	Syndecan 4 pathway	0.000541421	0.0105397	21.192	159.391	ITGB1;FN1;THBS1								Keap1-Nrf2 pathway	2013-02-01	0.00186243	0.0662714	1.18	36.8998	231.948	MAPK8;MAF
BioPlanet	TSP1-induced apoptosis in microvascular endothelial cell	0.000679555	0.0124019	67.6667	493.566	CD36;THBS1								Platelet amyloid precursor protein pathway	2014-02-01	0.00216577	0.0711371	1.15	33.8231	207.504	COL4A1;PLAT
BioPlanet	Small cell lung cancer	0.000835662	0.0143537	10.3229	73.1615	ITGB1;COL4A2;COL4A1;FN1								Hemostasis pathway	8/468	0.00240775	0.0734364	1.13	3.67486	22.1559	CD2;MMRN1;HMG20B;PLAT;CD36;GNG11;THBS1;MGLL
BioPlanet	Extracellular matrix organization	0.00122194	0.0175444	9.27481	62.2091	MMP14;COL4A2;COL4A1;SERPINH1								Inhibitor of DNA binding (ID) signaling pathway	2016-02-01	0.00283741	0.0807718	1.09	28.9883	170.013	ID1;ELK3
BioPlanet	Developmental biology	0.00122306	0.0175444	4.11313	27.5843	ITGB1;FABP4;COL4A2;COL4A1;NTN4;CD36;SCN3A;RHOB								Interleukin-2 signaling pathway	11/847	0.0033699	0.0840182	1.08	2.81845	16.0451	RBM3;CD2;CTSO;MAPK8;CCND2;DUSP3;CCND1;SLCO2B1;BHLHE40;UCP2;PRSS23
BioPlanet	Axon guidance	0.00123493	0.0175444	4.63495	31.0391	ITGB1;COL4A2;COL4A1;NTN4;SCN3A;EPHB4;RHOB								RAGE pathway	1960-03-01	0.00337607	0.0840182	1.08	10.7667	61.2737	FABP4;ID1;CTGF
BioPlanet	Bone mineralization regulation	0.00132184	0.0175444	45.1043	298.984	COL4A2;COL4A1								Platelet activation, signaling and aggregation	5/205	0.0036925	0.0840182	1.08	5.18421	29.0391	MMRN1;CD36;GNG11;THBS1;MGLL
BioPlanet	Vitamin C in the brain	0.00132184	0.0175444	45.1043	298.984	COL4A2;COL4A1								Retinoblastoma protein regulation	1966-03-01	0.00441815	0.0840182	1.08	9.73834	52.8016	CCND2;CCND1;CEBPD
BioPlanet	PI3K-Akt signaling pathway	0.000402541	0.0180455	4.9143	38.4186	ITGB1;ANGPT2;COL4A2;COL4A1;PDGFB;FN1;THBS1;HSP90B1								Beta-1 integrin cell surface interactions	1966-03-01	0.00441815	0.0840182	1.08	9.73834	52.8016	COL4A1;ITGA1;THBS1
KEGG	Focal adhesion	0.000520545	0.0180455	6.45008	48.7667	ITGB1;COL4A2;COL4A1;PDGFB;FN1;THBS1								Acute myocardial infarction	2020-02-01	0.0044345	0.0840182	1.08	22.542	122.14	COL4A1;PLAT
KEGG	Angiotensin-converting enzyme 2 regulation of heart function	0.00186243	0.0230097	36.8998	231.948	COL4A2;COL4A1								ID regulation of gene expression	2020-02-01	0.0044345	0.0840182	1.08	22.542	122.14	CCND1;THBS1
BioPlanet	Angiopoietin receptor Tie2-mediated signaling	0.00189121	0.0230097	13.3487	83.7037	ITGB1;ANGPT2;FN1								Adipocytokine signaling pathway	1967-03-01	0.00460865	0.0840182	1.08	9.5857	51.5693	RXRB;MAPK8;CD36
BioPlanet	Malaria	0.0021223	0.023351	12.7912	78.7333	CD81;CD36;THBS1								TNF-alpha effects on cytokine activity, cell motility, and apoptosis	4/135	0.00472233	0.0840182	1.08	6.28785	33.6743	MAPK8;FLT4;TNFAIP2;FLI1
BioPlanet	Platelet amyloid precursor protein pathway	0.00216577	0.023351	33.8231	207.504	COL4A2;COL4A1								AP-1 transcription factor network	1970-03-01	0.00520972	0.0879702	1.06	9.1551	48.1305	MAF;FABP4;CCND1
BioPlanet	Hyaluronan metabolism	0.00216577	0.023351	33.8231	207.504	HYAL2;STAB2								Smooth muscle contraction	2022-02-01	0.0053565	0.0879702	1.06	20.2857	106.083	CALD1;ITGA1
BioPlanet	Interleukin-4 regulation of apoptosis	0.00223913	0.023351	4.80289	29.3056	POSTN;GJA4;PDGFB;FN1;ID3;PTX3								Cyclins and cell cycle regulation	2023-02-01	0.00584762	0.092479	1.03	19.3188	99.3316	CCND2;CCND1
BioPlanet	TGF-beta signaling pathway	0.00237687	0.0239326	5.76608	34.8385	ITGB1;KLF6;THBS1;CTGF;ENG								EGFR1 pathway	4/152	0.00715315	0.10761	0.97	5.56081	27.4715	CDK9;CCND1;TIMP3;MGLL
BioPlanet	Inhibitor of DNA binding (ID) signaling pathway	0.00283741	0.0276175	28.9883	170.013	ID1;ID3								Fibroblast growth factor 1	2026-02-01	0.00743899	0.10761	0.97	16.9014	82.8339	CCND1;PLAT
BioPlanet	Immunoregulatory interactions between a lymphoid and a non-lymphoid cell	0.00301079	0.0283597	7.16848	41.617	ITGB1;CD81;B2M;CD200								ATM-dependent DNA damage response	1982-03-01	0.00807322	0.10761	0.97	7.75975	37.3958	MAPK8;CCND2;CCND1
BioPlanet	Integrin beta-5 pathway	0.00320529	0.0291347	27.0544	155.372	FN1;CYR61								Response to elevated platelet cytosolic calcium	1983-03-01	0.00834601	0.10761	0.97	7.66237	36.6719	MMRN1;CD36;THBS1
BioPlanet	Signaling by PDGF	0.00329262	0.0291347	6.98517	39.9277	COL4A2;COL4A1;PDGFB;THBS1								Small cell lung cancer	1984-03-01	0.00862417	0.10761	0.97	7.56739	35.9692	RXRB;CCND1;COL4A1
BioPlanet	Small cell lung cancer	0.00117384	0.0305198	9.38068	63.2959	ITGB1;COL4A2;COL4A1;FN1								C-Myb transcription factor network	1985-03-01	0.00890773	0.10761	0.97	7.47473	35.287	MAF;CCND1;CEBPD
KEGG	Gap junction assembly	0.00400405	0.033803	23.8691	131.768	GJC2;GJA4								Integrin cell surface interactions	1985-03-01	0.00890773	0.10761	0.97	7.47473	35.287	COL4A1;ITGA1;THBS1
BioPlanet	Collagen biosynthesis and modifying enzymes	0.00405172	0.033803	10.0586	55.4092	COL4A2;COL4A1;SERPINH1								Reelin signaling pathway	2029-02-01	0.0092031	0.10761	0.97	15.0212	70.4224	MAPK8;RELN
BioPlanet	Acute myocardial infarction	0.0044345	0.0359687	22.542	122.14	COL4A2;COL4A1								Thyroid cancer	2029-02-01	0.0092031	0.10761	0.97	15.0212	70.4224	RXRB;CCND1
BioPlanet	Oncostatin M	0.00473222	0.0373462	4.1008	21.9531	ANGPT2;FN1;B2M;CST6;CYR61;CTGF								Hematopoietic cell lineage	1988-03-01	0.009791	0.10761	0.97	7.20982	33.3548	CD2;ITGA1;CD36
BioPlanet	Malaria	0.00200468	0.0416973	13.064	81.1574	CD81;CD36;THBS1								Retinoic acid receptor-mediated signaling	1930-02-01	0.00982858	0.10761	0.97	14.484	66.9516	RXRB;MAPK8
KEGG	Pathways in cancer	0.00584224	0.0438441	3.91803	20.149	ITGB1;COL4A2;COL4A1;PDGFB;FN1;HSP90B1								Nuclear events mediated by MAP kinases	1930-02-01	0.00982858	0.10761	0.97	14.484	66.9516	MAPK8;DUSP3
BioPlanet	Myc repressed pathway	0.00585588	0.0438441	8.76141	45.0364	ITGB1;LGALS1;CLU								FSH regulation of apoptosis	5/263	0.010353	0.110519	0.96	4.00694	18.3136	AKAP12;DUSP3;TIMP3;CD36;THBS1
BioPlanet	Ras-independent pathway in NK cell-mediated cytotoxicity	0.00635855	0.0464174	18.4397	93.2672	ITGB1;B2M								T cell receptor regulation of apoptosis	8/603	0.0107211	0.111656	0.95	2.82134	12.7963	CD2;CCND2;FABP4;CCND1;MMRN1;CEBPD;LTBP4;MIF
BioPlanet	Alpha-9 beta-1 integrin pathway	0.00688907	0.0485652	17.6371	87.7942	ITGB1;FN1								TSH regulation of gene expression	1997-03-01	0.0127385	0.129509	0.89	6.51656	28.4326	ID1;TIMP3;PPIC
BioPlanet	Antigen processing: cross presentation	0.00728687	0.0485652	8.06728	39.7046	PDIA3;CD36;B2M								TGF-beta signaling pathway	4/185	0.0139626	0.138652	0.86	4.53936	19.3893	MAPK8;CCND1;THBS1;CTGF
BioPlanet	ALK1 pathway	0.00743899	0.0485652	16.9014	82.8339	ID1;ENG								Signaling of hepatocyte growth factor receptor	1938-02-01	0.0154783	0.143679	0.84	11.2608	46.9384	MAPK8;ITGA1
BioPlanet	Fibroblast growth factor 1	0.00743899	0.0485652	16.9014	82.8339	MMP14;ODC1								Cyclin D-associated events in G1	1938-02-01	0.0154783	0.143679	0.84	11.2608	46.9384	CCND2;CCND1
BioPlanet	Phagosome	0.00748437	0.0485652	5.48611	26.8542	ITGB1;TUBA1A;CD36;THBS1								Nuclear receptors	1938-02-01	0.0154783	0.143679	0.84	11.2608	46.9384	RXRB;NR2F2
BioPlanet														Vitamin A and carotenoid metabolism	1939-02-01	0.0162624	0.147746	0.83	10.9559	45.1261	RXRB;CD36
														Alpha-M beta-2 integrin signaling	1941-02-01	0.0178805	0.159062	0.8	10.393	41.8219	PLAT;CTGF
														Bladder cancer	1942-02-01	0.0187141	0.16308	0.79	10.1327	40.3126	CCND1;THBS1
														Beta-3 integrin cell surface interactions	1943-02-01	0.0195638	0.167075	0.78	9.88502	38.8884	COL4A1;THBS1
														HNF3B pathway	1945-02-01	0.021311	0.175717	0.76	9.4243	36.2697	CEBPD;UCP2
														Prolactin regulation of apoptosis	3/118	0.0213988	0.175717	0.76	5.32093	20.4559	CCND1;CMPK1;RALGPS2
														Agrin in postsynaptic differentiation	1947-02-01	0.0231206	0.183987	0.74	9.00454	33.9204	MAPK8;ITGA1
														Signaling by PDGF	3/122	0.0233356	0.183987	0.74	5.14104	19.3189	COL4A1;PLAT;THBS1
														Lipid digestion, mobilization, and transport	1948-02-01	0.0240483	0.183987	0.74	8.80834	32.8348	FABP4;MGLL
														Activation of RAS in B cells	2022-05-01	0.0247535	0.183987	0.74	50.2424	185.836	RASGRP3
														Acyl chain remodeling of diacylglycerol and triacylglycerol	2022-05-01	0.0247535	0.183987	0.74	50.2424	185.836	MGLL
														Muscle contraction	1949-02-01	0.0249912	0.183987	0.74	8.6205	31.803	CALD1;ITGA1
														Aquaporin-mediated transport	1950-02-01	0.025949	0.1878	0.73	8.44048	30.8214	GNG11;AQP1
														Malaria	1951-02-01	0.0269215	0.191591	0.72	8.26781	29.8867	CD36;THBS1
														Interleukin-2 receptor beta chain in T cell activation	1952-02-01	0.0279086	0.19536	0.71	8.10204	28.9958	CCND2;CCND1
														Androgen receptor regulation of biosynthesis and transcription	1953-02-01	0.0289101	0.199107	0.7	7.94278	28.1457	RXRB;MAPK8
														Non-small cell lung cancer	1954-02-01	0.0299258	0.202831	0.69	7.78964	27.3341	RXRB;CCND1
														Keratinocyte differentiation	1957-02-01	0.0330569	0.220552	0.66	7.36364	25.1065	MAPK8;PLAT
														ATF2 transcription factor network	1959-02-01	0.0352126	0.229957	0.64	7.10455	23.7743	MAPK8;CCND1
														Leptin signaling pathway	1961-02-01	0.0374213	0.229957	0.64	6.86302	22.5486	MAPK8;CCND1
														Signaling events mediated by focal adhesion kinase	1962-02-01	0.0385452	0.229957	0.64	6.7483	21.9719	MAPK8;CCND1
														Colorectal cancer	1962-02-01	0.0385452	0.229957	0.64	6.7483	21.9719	MAPK8;CCND1
														CHL1 interactions	2022-08-01	0.0393135	0.229957	0.64	28.7056	92.8968	ITGA1
														Cross-presentation of particulate exogenous antigens (phagosomes)	2022-08-01	0.0393135	0.229957	0.64	28.7056	92.8968	CD36
														Dissolution of fibrin clot	2022-08-01	0.0393135	0.229957	0.64	28.7056	92.8968	PLAT
														NOD-like receptor (NLR) proteins	2022-08-01	0.0393135	0.229957	0.64	28.7056	92.8968	MAPK8
														Oxygen/carbon dioxide exchange in erythrocytes	2022-08-01	0.0393135	0.229957	0.64	28.7056	92.8968	AQP1
														BDNF signaling pathway	4/261	0.0420542	0.230964	0.64	3.18466	10.0915	MARCKS;GDF15;PLAT;GNG11
														Phagosome	3/154	0.0421306	0.230964	0.64	4.04499	12.8104	MRC1;CD36;THBS1
														Destabilization of mRNA by AUF1 (hnRNP D0)	1966-02-01	0.0431674	0.230964	0.64	6.32526	19.8782	CCND1;MRC1
														Endochondral ossification	1966-02-01	0.0431674	0.230964	0.64	6.32526	19.8782	TIMP3;PLAT
														Rapid glucocorticoid receptor pathway	2022-09-01	0.0441189	0.230964	0.64	25.1162	78.3842	MAPK8
														Inhibition of matrix metalloproteinases	2022-09-01	0.0441189	0.230964	0.64	25.1162	78.3842	TIMP3
														MAP kinase pathway regulation through dual specificity phosphatases	2022-09-01	0.0441189	0.230964	0.64	25.1162	78.3842	MAPK8
														Telomerase regulation	1967-02-01	0.0443538	0.230964	0.64	6.22763	19.4025	CCND1;NR2F2
														G1 to S cell cycle control	1967-02-01	0.0443538	0.230964	0.64	6.22763	19.4025	CCND2;CCND1
														Interleukin-4 regulation of apoptosis	4/267	0.0450672	0.231852	0.63	3.11106	9.64304	MAF;FGL2;TIMP3;RASGRP3
														Pancreatic cancer	1970-02-01	0.0479848	0.236207	0.63	5.95198	18.0754	MAPK8;CCND1
														MicroRNA regulation of DNA damage response	1970-02-01	0.0479848	0.236207	0.63	5.95198	18.0754	CCND2;CCND1
														Activation of the AP-1 family of transcription factors	2022-10-01	0.0489004	0.236207	0.63	22.3244	67.3742	MAPK8
														Insulin secretion regulation by acetylcholine	2022-10-01	0.0489004	0.236207	0.63	22.3244	67.3742	MARCKS
														Myc repressed pathway	1973-02-01	0.0517203	0.236207	0.63	5.69963	16.8817	CCND1;CEBPD
														Passive transport by aquaporins	2022-11-01	0.0536583	0.236207	0.63	20.0909	58.7683	AQP1
														BTG family proteins and cell cycle regulation	2022-11-01	0.0536583	0.236207	0.63	20.0909	58.7683	CCND1
														Bone mineralization regulation	2022-11-01	0.0536583	0.236207	0.63	20.0909	58.7683	COL4A1
														Signaling by VEGF	2022-11-01	0.0536583	0.236207	0.63	20.0909	58.7683	FLT4
														Down syndrome cell adhesion molecule (DSCAM) interactions	2022-11-01	0.0536583	0.236207	0.63	20.0909	58.7683	MAPK8
														Transport of organic anions	2022-11-01	0.0536583	0.236207	0.63	20.0909	58.7683	SLCO2B1
														Vitamin C in the brain	2022-11-01	0.0536583	0.236207	0.63	20.0909	58.7683	COL4A1
														p38 gamma/delta MAPK pathway	2022-11-01	0.0536583	0.236207	0.63	20.0909	58.7683	CCND1
														Glypican-3 pathway	2022-11-01	0.0536583	0.236207	0.63	20.0909	58.7683	MAPK8
														SRF and microRNAs in smooth muscle differentiation and proliferation	2022-12-01	0.0583926	0.251855	0.6	18.2635	51.8788	CCND2
														ERK inactivation	2022-12-01	0.0583926	0.251855	0.6	18.2635	51.8788	DUSP3
														Antigen processing: cross presentation	1979-02-01	0.0594898	0.254021	0.6	5.25391	14.8263	MRC1;CD36
														Nuclear beta-catenin signaling and target gene transcription regulation	1980-02-01	0.0608217	0.256621	0.59	5.18629	14.5206	CCND2;CCND1
														Respiratory electron transport, ATP biosynthesis by chemiosmotic coupling, and heat production by uncoupling proteins	1981-02-01	0.0621639	0.256621	0.59	5.12038	14.2243	COX7B;UCP2
														Angiotensin-converting enzyme 2 regulation of heart function	2013-01-01	0.0631034	0.256621	0.59	16.7407	46.2543	COL4A1
														T helper cell surface molecules	2013-01-01	0.0631034	0.256621	0.59	16.7407	46.2543	CD2
														TACI and BCMA stimulation of B cell immune responses	2013-01-01	0.0631034	0.256621	0.59	16.7407	46.2543	MAPK8
														T cell signal transduction	1983-02-01	0.0648784	0.260781	0.58	4.99345	13.6583	MAPK8;RASGRP3
														TGF-beta regulation of skeletal system development	1985-02-01	0.0676322	0.260781	0.58	4.87263	13.1253	ID1;THBS1
														MicroRNAs in cardiomyocyte hypertrophy	1985-02-01	0.0676322	0.260781	0.58	4.87263	13.1253	CDK9;MAPK8
														T cell receptor/JNK pathway	2014-01-01	0.0677909	0.260781	0.58	15.4522	41.587	MAPK8
														DCC-mediated attractive signaling	2014-01-01	0.0677909	0.260781	0.58	15.4522	41.587	ABLIM3
														Hyaluronan metabolism	2014-01-01	0.0677909	0.260781	0.58	15.4522	41.587	LYVE1
														Signal transduction	9/1020	0.0690793	0.263365	0.58	1.84782	4.93829	CDK9;MAPK8;DUSP3;CCND1;COL4A1;FLT4;ITGA1;GNG11;MGLL
														HIF-1 degradation in normoxia	1988-02-01	0.0718344	0.269029	0.57	4.70195	12.3821	MAPK8;ID1
														Fibrinolysis pathway	2015-01-01	0.0724552	0.269029	0.57	14.3478	37.6598	PLAT
														Interleukin-17 signaling pathway	2015-01-01	0.0724552	0.269029	0.57	14.3478	37.6598	CD2
														Cell death signaling by NRIF in the nucleus	2016-01-01	0.0770964	0.269191	0.57	13.3906	34.316	MAPK8
														Interleukin-9 signaling pathway	2016-01-01	0.0770964	0.269191	0.57	13.3906	34.316	CDK9
														JNK (c-Jun kinases) phosphorylation and activation mediated by activated human TAK1	2016-01-01	0.0770964	0.269191	0.57	13.3906	34.316	MAPK8
														Other semaphorin interactions	2016-01-01	0.0770964	0.269191	0.57	13.3906	34.316	ITGA1
														Pathways in cancer	4/325	0.0802161	0.269191	0.57	2.54141	6.41205	RXRB;MAPK8;CCND1;COL4A1
														Axon guidance	4/325	0.0802161	0.269191	0.57	2.54141	6.41205	ABLIM3;COL4A1;ITGA1;SCN3A
														ERBB signaling pathway	1994-02-01	0.0804834	0.269191	0.57	4.39397	11.0715	MAPK8;CCND1
														L1CAM interactions	1994-02-01	0.0804834	0.269191	0.57	4.39397	11.0715	ITGA1;SCN3A
														Phenylalanine metabolism	2017-01-01	0.0817146	0.269191	0.57	12.553	31.4393	MIF
														Activation of BH3-only proteins	2017-01-01	0.0817146	0.269191	0.57	12.553	31.4393	MAPK8
														Dendritic cells in regulating TH1 and TH2 development	2017-01-01	0.0817146	0.269191	0.57	12.553	31.4393	CD2
														HIV-1 elongation complex formation in the absence of HIV-1 Tat	2017-01-01	0.0817146	0.269191	0.57	12.553	31.4393	CDK9
														NO2-dependent IL-12 pathway in NK cells	2017-01-01	0.0817146	0.269191	0.57	12.553	31.4393	CD2
														Osteoclast signaling	2017-01-01	0.0817146	0.269191	0.57	12.553	31.4393	MAPK8
														G-protein signaling pathways	1995-02-01	0.0819552	0.269191	0.57	4.3465	10.8731	AKAP12;GNG11
														Mitochondrial pathway of apoptosis: BH3-only Bcl-2 family	1997-02-01	0.0849237	0.273344	0.56	4.25456	10.4918	CTSO;MAPK8
														Pertussis toxin-insensitive CCR5 signaling in macrophage	2018-01-01	0.08631	0.273344	0.56	11.814	28.9421	MAPK8
														Bone remodeling	2018-01-01	0.08631	0.273344	0.56	11.814	28.9421	MAPK8
														Nucleotide di- and triphosphate biosynthesis and interconversion	2018-01-01	0.08631	0.273344	0.56	11.814	28.9421	CMPK1
														Wnt signaling pathway and pluripotency	1998-02-01	0.0864202	0.273344	0.56	4.21003	10.3084	CCND2;CCND1
														Senescence and autophagy	1999-02-01	0.0879246	0.275226	0.56	4.16642	10.1297	PLAT;THBS1
														Calcineurin in effects in keratinocyte differentiation	2019-01-01	0.0908825	0.275226	0.56	11.1571	26.7569	MARCKS
														G-protein-independent seven transmembrane receptor signaling	2019-01-01	0.0908825	0.275226	0.56	11.1571	26.7569	MAPK8
														Gap junction assembly	2019-01-01	0.0908825	0.275226	0.56	11.1571	26.7569	GJC2
														Lissencephaly gene (LIS1) in neuronal migration and development	2019-01-01	0.0908825	0.275226	0.56	11.1571	26.7569	RELN
														MAL role in Rho-mediated activation of SRF	2019-01-01	0.0908825	0.275226	0.56	11.1571	26.7569	MAPK8
														4-1BB-dependent immune response	2020-01-01	0.0954324	0.282984	0.55	10.5694	24.831	MAPK8
														GATA3-mediated activation of Th2 cytokine expression	2020-01-01	0.0954324	0.282984	0.55	10.5694	24.831	MAF
														Nerve growth factor (NGF) pathway	2020-01-01	0.0954324	0.282984	0.55	10.5694	24.831	MAPK8
														Electron transport chain	2/105	0.0971125	0.28598	0.54	3.92253	9.14689	COX7B;UCP2
														Presynaptic function of kainate receptors	2021-01-01	0.0999598	0.288397	0.54	10.0404	23.1229	GNG11
														IGF1 signaling pathway	2021-01-01	0.0999598	0.288397	0.54	10.0404	23.1229	MAPK8
														Oxidative stress-induced gene expression via Nrf2	2021-01-01	0.0999598	0.288397	0.54	10.0404	23.1229	MAPK8
														Epstein-Barr virus LMP1 signaling	2022-01-01	0.104465	0.295696	0.53	9.56181	21.5992	MAPK8
														Lipid metabolism regulation by peroxisome proliferator-activated receptor alpha (PPAR-alpha)	2/112	0.108158	0.295696	0.53	3.67161	8.16628	CD36;CTGF
														Proximal tubule bicarbonate reclamation	2023-01-01	0.108947	0.295696	0.53	9.12672	20.2329	AQP1
														Angiogenesis	2023-01-01	0.108947	0.295696	0.53	9.12672	20.2329	TIMP3
														Blood clotting cascade	2023-01-01	0.108947	0.295696	0.53	9.12672	20.2329	PLAT
														Signaling events mediated by PRL	2023-01-01	0.108947	0.295696	0.53	9.12672	20.2329	ITGA1
														Hypoxia and p53 in the cardiovascular system	2023-01-01	0.108947	0.295696	0.53	9.12672	20.2329	MAPK8
														Interleukin-11 pathway	2023-01-01	0.108947	0.295696	0.53	9.12672	20.2329	PDPN
														Mitochondrial pathway of apoptosis: antiapoptotic Bcl-2 family	2023-01-01	0.108947	0.295696	0.53	9.12672	20.2329	MAPK8
														Wnt signaling pathway	3/231	0.109415	0.295696	0.53	2.66848	5.9043	MAPK8;CCND2;CCND1
														Plexin D1 signaling	2024-01-01	0.113408	0.300777	0.52	8.72947	19.002	ITGA1
														Ras-independent pathway in NK cell-mediated cytotoxicity	2024-01-01	0.113408	0.300777	0.52	8.72947	19.002	CD2
														Inhibition of cellular proliferation by Gleevec	2024-01-01	0.113408	0.300777	0.52	8.72947	19.002	MAPK8
														Tricarboxylic acid (TCA) cycle and respiratory electron transport	2/117	0.116243	0.303523	0.52	3.51109	7.55614	COX7B;UCP2
														IGF1 receptor signaling through beta-arrestin	2025-01-01	0.117846	0.303523	0.52	8.36532	17.8882	MAPK8
														Metal ion solute carrier family (SLC) transporters	2025-01-01	0.117846	0.303523	0.52	8.36532	17.8882	SLC41A1
														PIP2 hydrolysis	2025-01-01	0.117846	0.303523	0.52	8.36532	17.8882	MGLL
														ALK1 pathway	2026-01-01	0.122262	0.303523	0.52	8.0303	16.8764	ID1
														Physiological and pathological hypertrophy of the heart	2026-01-01	0.122262	0.303523	0.52	8.0303	16.8764	MAPK8
														RXR/VDR pathway	2026-01-01	0.122262	0.303523	0.52	8.0303	16.8764	RXRB
														CARM1 and regulation of the estrogen receptor	2026-01-01	0.122262	0.303523	0.52	8.0303	16.8764	CCND1
														YAP1- and WWTR1 (TAZ)-stimulated gene expression	2026-01-01	0.122262	0.303523	0.52	8.0303	16.8764	CTGF
														Integrin family cell surface interactions	2026-01-01	0.122262	0.303523	0.52	8.0303	16.8764	ITGA1
														Interaction between L1-type proteins and ankyrins	2026-01-01	0.122262	0.303523	0.52	8.0303	16.8764	SCN3A
														ADP signalling through P2Y purinoceptor 12	2027-01-01	0.126657	0.305948	0.51	7.72106	15.9538	GNG11
														TNF/stress-related signaling	2027-01-01	0.126657	0.305948	0.51	7.72106	15.9538	MAPK8
														Integration of energy metabolism	2/125	0.129483	0.305948	0.51	3.2814	6.70786	MARCKS;GNG11
														Cell cycle: G1/S checkpoint	2028-01-01	0.131029	0.305948	0.51	7.43472	15.1098	CCND1
														TRAIL signaling pathway	2028-01-01	0.131029	0.305948	0.51	7.43472	15.1098	MAPK8
														G-protein activation	2028-01-01	0.131029	0.305948	0.51	7.43472	15.1098	GNG11
														G-protein beta-gamma signalling	2028-01-01	0.131029	0.305948	0.51	7.43472	15.1098	GNG11
														Multi-step regulation of transcription by PITX2	2028-01-01	0.131029	0.305948	0.51	7.43472	15.1098	CCND2
														Influence of Ras and Rho proteins on G1 to S transition	2029-01-01	0.13538	0.305948	0.51	7.16883	14.3353	CCND1
														Inhibition of insulin secretion by adrenaline/noradrenaline	2029-01-01	0.13538	0.305948	0.51	7.16883	14.3353	GNG11
														Integrin beta-2 pathway	2029-01-01	0.13538	0.305948	0.51	7.16883	14.3353	PLAT
														Matrix metalloproteinases	2029-01-01	0.13538	0.305948	0.51	7.16883	14.3353	TIMP3
														Activation of kainate receptors upon glutamate binding	1930-01-01	0.13971	0.305948	0.51	6.92128	13.6224	GNG11
														Apoptosis intrinsic pathway	1930-01-01	0.13971	0.305948	0.51	6.92128	13.6224	MAPK8
														TNFR1 signaling pathway	1930-01-01	0.13971	0.305948	0.51	6.92128	13.6224	MAPK8
														Tumor necrosis factor (TNF) pathway	1930-01-01	0.13971	0.305948	0.51	6.92128	13.6224	MAPK8
														Gap junction trafficking and regulation	1930-01-01	0.13971	0.305948	0.51	6.92128	13.6224	GJC2
														Inactivation of GSK3 by Akt causes accumulation of beta-catenin in alveolar macrophages	1930-01-01	0.13971	0.305948	0.51	6.92128	13.6224	CCND1
														Inflammatory response pathway	1930-01-01	0.13971	0.305948	0.51	6.92128	13.6224	THBS1
														Interleukin-2/STAT5 pathway	1930-01-01	0.13971	0.305948	0.51	6.92128	13.6224	CCND2
														Ovarian infertility genes	1930-01-01	0.13971	0.305948	0.51	6.92128	13.6224	CCND2
														PDGFA signaling pathway	1930-01-01	0.13971	0.305948	0.51	6.92128	13.6224	MAPK8
														Adipogenesis	2/133	0.143055	0.305948	0.51	3.07976	5.98869	CEBPD;MIF
														Alpha-V beta-3 integrin/OPN pathway	1931-01-01	0.144017	0.305948	0.51	6.69024	12.9645	MAPK8
														Ras family activation regulation	1931-01-01	0.144017	0.305948	0.51	6.69024	12.9645	RASGRP3
														Signal amplification	1931-01-01	0.144017	0.305948	0.51	6.69024	12.9645	GNG11
														CD40/CD40L signaling	1931-01-01	0.144017	0.305948	0.51	6.69024	12.9645	MAPK8
														Stathmin and breast cancer resistance to antimicrotubule agents	1931-01-01	0.144017	0.305948	0.51	6.69024	12.9645	CD2
														Transport of vitamins, nucleosides, and related molecules	1931-01-01	0.144017	0.305948	0.51	6.69024	12.9645	SLCO2B1
														Mitotic G1-G1/S phases	2/135	0.146494	0.309668	0.51	3.03314	5.82597	CCND2;CCND1
														Prothrombin activation intrinsic pathway	1932-01-01	0.148304	0.310421	0.51	6.4741	12.3558	COL4A1
														Syndecan 4 pathway	1932-01-01	0.148304	0.310421	0.51	6.4741	12.3558	THBS1
														Syndecan 2 pathway	1933-01-01	0.152569	0.31472	0.5	6.27146	11.7912	MAPK8
														Glucagon signaling in metabolic regulation	1933-01-01	0.152569	0.31472	0.5	6.27146	11.7912	GNG11
														Glucagon-type ligand receptors	1933-01-01	0.152569	0.31472	0.5	6.27146	11.7912	GNG11
														EPO receptor signaling	1934-01-01	0.156813	0.318854	0.5	6.08111	11.2665	MAPK8
														HIF-2-alpha transcription factor network	1934-01-01	0.156813	0.318854	0.5	6.08111	11.2665	BHLHE40
														N-cadherin signaling events	1934-01-01	0.156813	0.318854	0.5	6.08111	11.2665	MAPK8
														Interleukin-7 signaling pathway	1935-01-01	0.161037	0.325889	0.49	5.90196	10.7777	CCND1
														Interleukin-5 regulation of apoptosis	2/144	0.162174	0.326643	0.49	2.83961	5.16549	MAPK8;PLAT
														PI3K/PLC/TRK pathway	1936-01-01	0.165239	0.331253	0.48	5.73304	10.3216	CCND1
														FRA pathway	1937-01-01	0.16942	0.338048	0.47	5.57351	9.89507	CCND1
														Transmembrane transport of small molecules	4/432	0.170624	0.338069	0.47	1.89564	3.35204	SLCO2B1;SLC41A1;GNG11;AQP1
														Calcium regulation in the cardiac cell	2/149	0.171014	0.338069	0.47	2.74233	4.84299	GJC2;GNG11
														BMAL1-CLOCK/NPAS2 activates circadian expression	1938-01-01	0.173581	0.339995	0.47	5.4226	9.49559	BHLHE40
														Signal transduction through IL-1R	1938-01-01	0.173581	0.339995	0.47	5.4226	9.49559	MAPK8
														Integrated breast cancer pathway	2/152	0.176356	0.340299	0.47	2.68707	4.66275	CCND1;RASGRP3
														Angiotensin II-mediated activation of JNK pathway via Pyk2-dependent signaling	1939-01-01	0.177721	0.340299	0.47	5.27964	9.1208	MAPK8
														Signaling events regulated by Ret tyrosine kinase	1939-01-01	0.177721	0.340299	0.47	5.27964	9.1208	MAPK8
														E-cadherin nascent AJ-like junctions pathway	1939-01-01	0.177721	0.340299	0.47	5.27964	9.1208	CCND1
														FAS pathway and stress induction of heat shock protein regulation	1939-01-01	0.177721	0.340299	0.47	5.27964	9.1208	MAPK8
														Myometrial relaxation and contraction pathways	2/155	0.181725	0.346413	0.46	2.63399	4.49164	CALD1;GNG11
														Bioactive peptide-induced signaling pathway	1941-01-01	0.185939	0.346707	0.46	5.01515	8.43717	MAPK8
														Transcriptional activity of SMAD2/SMAD3-SMAD4 heterotrimer	1941-01-01	0.185939	0.346707	0.46	5.01515	8.43717	CDK9
														Tyrosine metabolism	1941-01-01	0.185939	0.346707	0.46	5.01515	8.43717	MIF
														FOXM1 transcription factor network	1941-01-01	0.185939	0.346707	0.46	5.01515	8.43717	CCND1
														Fc epsilon receptor I signaling in mast cells	1941-01-01	0.185939	0.346707	0.46	5.01515	8.43717	MAPK8
														Toll receptor cascades	2/159	0.188921	0.346742	0.46	2.56636	4.27665	MAPK8;DUSP3
														Signaling events mediated by T cell protein tyrosine phosphatase (TC-PTP)	1942-01-01	0.190018	0.346742	0.46	4.89258	8.12481	ITGA1
														TWEAK signaling pathway	1942-01-01	0.190018	0.346742	0.46	4.89258	8.12481	MAPK8
														VEGF, hypoxia, and angiogenesis	1942-01-01	0.190018	0.346742	0.46	4.89258	8.12481	FLT4
														Netrin-1 signaling	1942-01-01	0.190018	0.346742	0.46	4.89258	8.12481	ABLIM3
														Cell differentiation by G alpha (i/o) pathway inferred from mouse Neuro2A model	1943-01-01	0.194076	0.349436	0.46	4.77585	7.83004	RASGRP3
														Insulin secretion regulation by glucagon-like peptide-1	1943-01-01	0.194076	0.349436	0.46	4.77585	7.83004	GNG11
														ERBB2/ERBB3 signaling events	1944-01-01	0.198114	0.349436	0.46	4.66455	7.55149	MAPK8
														Gastrin pathway	1944-01-01	0.198114	0.349436	0.46	4.66455	7.55149	CCND1
														HNF3A pathway	1944-01-01	0.198114	0.349436	0.46	4.66455	7.55149	NR2F2
														Heart development	1944-01-01	0.198114	0.349436	0.46	4.66455	7.55149	BHLHE40
														NCAM1 interactions	1944-01-01	0.198114	0.349436	0.46	4.66455	7.55149	COL4A1
														RhoA signaling pathway	1945-01-01	0.202133	0.349436	0.46	4.55831	7.28797	MAPK8
														Wnt interactions in lipid metabolism and immune response	1945-01-01	0.202133	0.349436	0.46	4.55831	7.28797	CCND1
														G alpha (z) signaling events	1945-01-01	0.202133	0.349436	0.46	4.55831	7.28797	GNG11
														Integrin-linked kinase signaling	1945-01-01	0.202133	0.349436	0.46	4.55831	7.28797	CCND1
														Interleukin-12/STAT4 pathway	1945-01-01	0.202133	0.349436	0.46	4.55831	7.28797	MAPK8
														Interleukin-3 signaling pathway	1945-01-01	0.202133	0.349436	0.46	4.55831	7.28797	MAPK8
														Alpha-6 beta-1 and alpha-6 beta-4 integrin signaling	1946-01-01	0.206131	0.35261	0.45	4.45679	7.03836	RXRB
														Syndecan 1 pathway	1946-01-01	0.206131	0.35261	0.45	4.45679	7.03836	COL4A1
														MAPK signaling pathway	3/314	0.207747	0.35261	0.45	1.94806	3.06125	MAPK8;DUSP3;RASGRP3
														Actions of nitric oxide in the heart	1947-01-01	0.210109	0.35261	0.45	4.35968	6.80166	FLT4
														Regulation of NFAT transcription factors	1947-01-01	0.210109	0.35261	0.45	4.35968	6.80166	MAF
														Delta Np63 pathway	1947-01-01	0.210109	0.35261	0.45	4.35968	6.80166	CEBPD
														ATM pathway	1948-01-01	0.214068	0.35261	0.45	4.26671	6.57696	MAPK8
														Presenilin action in Notch and Wnt signaling	1948-01-01	0.214068	0.35261	0.45	4.26671	6.57696	CCND1
														Energy metabolism	1948-01-01	0.214068	0.35261	0.45	4.26671	6.57696	UCP2
														HES/HEY pathway	1948-01-01	0.214068	0.35261	0.45	4.26671	6.57696	ID1
														Fatty acid, triacylglycerol, and ketone body metabolism	2/173	0.214389	0.35261	0.45	2.35458	3.62596	CD36;CTGF
														Angiopoietin receptor Tie2-mediated signaling	1949-01-01	0.218007	0.35261	0.45	4.17761	6.36345	MAPK8
														Arf6 integrin-mediated signaling pathway	1949-01-01	0.218007	0.35261	0.45	4.17761	6.36345	ITGA1
														Ceramide signaling pathway	1949-01-01	0.218007	0.35261	0.45	4.17761	6.36345	MAPK8
														FoxO family signaling	1949-01-01	0.218007	0.35261	0.45	4.17761	6.36345	MAPK8
														G alpha 12 pathway	1949-01-01	0.218007	0.35261	0.45	4.17761	6.36345	MAPK8
														Glycerolipid metabolism	1949-01-01	0.218007	0.35261	0.45	4.17761	6.36345	MGLL
														Type 2 diabetes mellitus	1950-01-01	0.221927	0.357595	0.45	4.09215	6.16035	MAPK8
														Nuclear receptor transcription pathway	1951-01-01	0.225827	0.362512	0.44	4.0101	5.96697	RXRB
														Lipid and lipoprotein metabolism	4/489	0.22895	0.363279	0.44	1.66796	2.45898	FABP4;CD36;MGLL;CTGF
														Signaling events mediated by stem cell factor receptor (c-Kit)	1952-01-01	0.229708	0.363279	0.44	3.93127	5.7827	MAPK8
														Endometrial cancer	1952-01-01	0.229708	0.363279	0.44	3.93127	5.7827	CCND1
														Vitamin B12 metabolism	1952-01-01	0.229708	0.363279	0.44	3.93127	5.7827	PLAT
														Immune system	7/998	0.232108	0.365326	0.44	1.43618	2.09762	CTSO;MAPK8;DUSP3;MRC1;CD36;GBP4;RASGRP3
														Thrombin signaling through protease-activated receptors	1953-01-01	0.233569	0.365326	0.44	3.85548	5.60693	GNG11
														JNK/MAPK pathway	1953-01-01	0.233569	0.365326	0.44	3.85548	5.60693	MAPK8
														RANKL signaling pathway	1954-01-01	0.237412	0.368635	0.43	3.78254	5.43914	MAPK8
														Kit receptor signaling pathway	1954-01-01	0.237412	0.368635	0.43	3.78254	5.43914	MAPK8
														Calcineurin-dependent NFAT signaling role in lymphocytes	1955-01-01	0.241235	0.37053	0.43	3.71231	5.27884	MAPK8
														TAp63 pathway	1955-01-01	0.241235	0.37053	0.43	3.71231	5.27884	GDF15
														Meiotic synapsis	1955-01-01	0.241235	0.37053	0.43	3.71231	5.27884	SYNE1
														Acute myeloid leukemia	1957-01-01	0.248825	0.379457	0.42	3.57937	4.97892	CCND1
														Pre-NOTCH expression and processing	1957-01-01	0.248825	0.379457	0.42	3.57937	4.97892	CCND1
														HIV-1 Nef as negative effector of Fas and TNF	1958-01-01	0.252591	0.383831	0.42	3.51639	4.8385	MAPK8
														RNA degradation	1959-01-01	0.256339	0.388145	0.41	3.45559	4.70394	TTC37
														Selenium pathway	1960-01-01	0.260068	0.388284	0.41	3.39685	4.57491	PLAT
														Ephrin receptor B forward pathway	1960-01-01	0.260068	0.388284	0.41	3.39685	4.57491	MAPK8
														Natural killer cell receptor signaling pathway	1960-01-01	0.260068	0.388284	0.41	3.39685	4.57491	MAPK8
														Neurotrophic factor-mediated Trk receptor signaling	1960-01-01	0.260068	0.388284	0.41	3.39685	4.57491	CCND1
														Jak-STAT signaling pathway	2/199	0.262374	0.389736	0.41	2.04113	2.731	CCND2;CCND1
														Androgen receptor proteolysis and transcription regulation	1961-01-01	0.263779	0.389736	0.41	3.34007	4.45112	CCND1
														HIV genome transcription	1961-01-01	0.263779	0.389736	0.41	3.34007	4.45112	CDK9
														Shigellosis	1962-01-01	0.267471	0.392475	0.41	3.28515	4.33226	MAPK8
														Circadian rhythm	1962-01-01	0.267471	0.392475	0.41	3.28515	4.33226	BHLHE40
														Folate metabolism	1963-01-01	0.271146	0.394541	0.4	3.232	4.21808	PLAT
														Angiotensin II-stimulated signaling through G-proteins and beta-arrestin	1964-01-01	0.274801	0.394541	0.4	3.18054	4.10832	MAPK8
														Collagen biosynthesis and modifying enzymes	1964-01-01	0.274801	0.394541	0.4	3.18054	4.10832	COL4A1
														Validated nuclear estrogen receptor alpha network	1964-01-01	0.274801	0.394541	0.4	3.18054	4.10832	CCND1
														Endothelins	1964-01-01	0.274801	0.394541	0.4	3.18054	4.10832	MAPK8
														MAPK cascade role in angiogenesis	1964-01-01	0.274801	0.394541	0.4	3.18054	4.10832	MAPK8
														Gastrin-CREB signaling pathway via PKC and MAPK	2/206	0.275347	0.394541	0.4	1.97039	2.54126	GNG11;MGLL
														Glioma	1965-01-01	0.278439	0.397637	0.4	3.13068	4.00275	CCND1
														Semaphorin interactions	1966-01-01	0.282058	0.398805	0.4	3.08236	3.90116	ITGA1
														Signaling by TGF-beta receptor complex	1966-01-01	0.282058	0.398805	0.4	3.08236	3.90116	CDK9
														HIF-1 transcriptional activity in hypoxia	1966-01-01	0.282058	0.398805	0.4	3.08236	3.90116	BHLHE40
														Antigen-activated B-cell receptor generation of second messengers	2/211	0.284609	0.401082	0.4	1.92276	2.41622	MAPK8;RASGRP3
														G alpha 13 pathway	1967-01-01	0.28566	0.40124	0.4	3.03551	3.80335	MAPK8
														Metabolism	10/1615	0.287342	0.402278	0.4	1.26653	1.57947	COX7B;MARCKS;FABP4;CMPK1;CD36;GNG11;LYVE1;MGLL;AQP1;CTGF
														CD8/T cell receptor downstream pathway	1968-01-01	0.289244	0.402303	0.4	2.99005	3.70911	MAPK8
														Epithelial cell signaling in Helicobacter pylori infection	1968-01-01	0.289244	0.402303	0.4	2.99005	3.70911	MAPK8
														Generic transcription pathway	3/377	0.291834	0.40268	0.4	1.6147	1.98861	CDK9;RXRB;CTGF
														NFAT involvement in hypertrophy of the heart	1969-01-01	0.29281	0.40268	0.4	2.94593	3.61829	MAPK8
														CDC42 signaling events	1970-01-01	0.296358	0.40268	0.4	2.90309	3.5307	MAPK8
														Complement and coagulation cascades	1970-01-01	0.296358	0.40268	0.4	2.90309	3.5307	PLAT
														NCAM signaling for neurite out-growth	1970-01-01	0.296358	0.40268	0.4	2.90309	3.5307	COL4A1
														Nucleotide metabolism	1970-01-01	0.296358	0.40268	0.4	2.90309	3.5307	CMPK1
														RIG-I-like receptor signaling pathway	1971-01-01	0.299888	0.40268	0.4	2.86147	3.4462	MAPK8
														Rac1 cell motility signaling pathway	1971-01-01	0.299888	0.40268	0.4	2.86147	3.4462	MAPK8
														Viral myocarditis	1971-01-01	0.299888	0.40268	0.4	2.86147	3.4462	CCND1
														Interleukin-6 signaling pathway	1971-01-01	0.299888	0.40268	0.4	2.86147	3.4462	CEBPD
														Melanoma	1971-01-01	0.299888	0.40268	0.4	2.86147	3.4462	CCND1
														Signaling by NGF	2/221	0.303097	0.40359	0.39	1.83403	2.18929	MAPK8;DUSP3
														Cyclin A-Cdk2-associated events at S phase entry	1972-01-01	0.303401	0.40359	0.39	2.82103	3.36463	CCND1
														Myocyte adrenergic pathway	1972-01-01	0.303401	0.40359	0.39	2.82103	3.36463	MAPK8
														Chronic myeloid leukemia	1973-01-01	0.306897	0.406972	0.39	2.78171	3.28587	CCND1
														RANKL regulation of apoptosis and immune response	1974-01-01	0.310375	0.407785	0.39	2.74346	3.20978	CCND2
														Seven transmembrane receptor signaling through beta-arrestin	1974-01-01	0.310375	0.407785	0.39	2.74346	3.20978	MAPK8
														Integrins in angiogenesis	1974-01-01	0.310375	0.407785	0.39	2.74346	3.20978	COL4A1
														Prolactin activation of MAPK signaling	1975-01-01	0.313836	0.409811	0.39	2.70625	3.13623	MAPK8
														Arrhythmogenic right ventricular cardiomyopathy (ARVC)	1975-01-01	0.313836	0.409811	0.39	2.70625	3.13623	ITGA1
														G alpha (12/13) signaling events	1977-01-01	0.320707	0.416236	0.38	2.63477	2.99634	GNG11
														Mitochondrial pathway of apoptosis: caspases	1977-01-01	0.320707	0.416236	0.38	2.63477	2.99634	MAPK8
														Signaling events mediated by hepatocyte growth factor receptor (c-Met)	1979-01-01	0.327509	0.421224	0.38	2.56695	2.86534	MAPK8
														p73 transcription factor network	1979-01-01	0.327509	0.421224	0.38	2.56695	2.86534	GDF15
														Fc epsilon receptor I signaling pathway	1979-01-01	0.327509	0.421224	0.38	2.56695	2.86534	MAPK8
														Apoptosis modulation and signaling	1980-01-01	0.330885	0.421754	0.37	2.53433	2.80293	MAPK8
														Cardiac muscle contraction	1980-01-01	0.330885	0.421754	0.37	2.53433	2.80293	COX7B
														Opioid signaling	1980-01-01	0.330885	0.421754	0.37	2.53433	2.80293	GNG11
														MAP kinase signaling pathway	1981-01-01	0.334244	0.424768	0.37	2.50253	2.74248	MAPK8
														Platelet homeostasis	1982-01-01	0.337586	0.426477	0.37	2.47151	2.6839	GNG11
														Regular glucocorticoid receptor pathway	1982-01-01	0.337586	0.426477	0.37	2.47151	2.6839	MAPK8
														Meiosis	1983-01-01	0.340912	0.429408	0.37	2.44124	2.6271	SYNE1
														Differentiation pathway in PC12 cells	1984-01-01	0.344221	0.432301	0.36	2.41171	2.57202	MAPK8
														Myc active pathway	1985-01-01	0.347513	0.433884	0.36	2.38288	2.51859	CCND2
														NOD signaling pathway	1985-01-01	0.347513	0.433884	0.36	2.38288	2.51859	MAPK8
														Progesterone-mediated oocyte maturation	1986-01-01	0.35079	0.435428	0.36	2.35472	2.46673	MAPK8
														Glycerophospholipid biosynthesis	1986-01-01	0.35079	0.435428	0.36	2.35472	2.46673	MGLL
														Androgen receptor signaling, proteolysis, and transcription regulation	1988-01-01	0.357294	0.441742	0.35	2.30036	2.36752	CCND1
														SLC-mediated transmembrane transport	2/251	0.357946	0.441742	0.35	1.61061	1.65469	SLCO2B1;SLC41A1
														Adaptive immune system	4/606	0.359574	0.442364	0.35	1.33569	1.36619	CTSO;MRC1;CD36;RASGRP3
														Prostate cancer	1989-01-01	0.360521	0.442364	0.35	2.2741	2.32005	CCND1
														Antigen presentation: folding, assembly, and peptide loading of class I MHC proteins	2/255	0.365156	0.446767	0.35	1.58482	1.5966	MRC1;CD36
														Neural crest differentiation	1991-01-01	0.366929	0.447653	0.35	2.22334	2.2291	ID1
														Extracellular matrix organization	1993-01-01	0.373273	0.454095	0.34	2.17479	2.14314	COL4A1
														Cell surface interactions at the vascular wall	1994-01-01	0.376421	0.455331	0.34	2.1513	2.10192	CD2
														Fc gamma receptor-mediated phagocytosis	1994-01-01	0.376421	0.455331	0.34	2.1513	2.10192	MARCKS
														Class B GPCRs (secretin family receptors)	1995-01-01	0.379554	0.457823	0.34	2.1283	2.06182	GNG11
														Transport of glucose and other sugars, bile salts and organic acids, metal ions and amine compounds	1996-01-01	0.382671	0.460283	0.34	2.10579	2.02279	SLC41A1
														Interferon-gamma signaling pathway	1997-01-01	0.385772	0.46271	0.33	2.08375	1.98479	GBP4
														Downstream signaling events Of B cell receptor (BCR)	1998-01-01	0.388858	0.465105	0.33	2.06217	1.9478	RASGRP3
														Granule cell survival pathway	1999-01-01	0.391929	0.465634	0.33	2.04102	1.91177	MAPK8
														Pyrimidine metabolism	1/100	0.394984	0.465634	0.33	2.0203	1.87668	CMPK1
														Dilated cardiomyopathy	1/100	0.394984	0.465634	0.33	2.0203	1.87668	ITGA1
														Integrin-mediated cell adhesion	1/100	0.394984	0.465634	0.33	2.0203	1.87668	ITGA1
														Cell cycle	3/453	0.395624	0.465634	0.33	1.33677	1.23957	CCND2;CCND1;SYNE1
														RNA polymerase II transcription	1/101	0.398025	0.465634	0.33	2	1.84248	CDK9
														TNF-alpha signaling pathway	1/101	0.398025	0.465634	0.33	2	1.84248	MAPK8
														GnRH signaling pathway	1/101	0.398025	0.465634	0.33	2	1.84248	MAPK8
														Chromosome maintenance	1/103	0.40406	0.470119	0.33	1.96059	1.77667	SYNE1
														MHC class II antigen presentation	1/103	0.40406	0.470119	0.33	1.96059	1.77667	CTSO
														Chagas disease	1/104	0.407055	0.472317	0.33	1.94145	1.74499	MAPK8
														Amoebiasis	1/105	0.410035	0.473203	0.32	1.92269	1.7141	COL4A1
														Fibroblast growth factor receptor pathway	1/105	0.410035	0.473203	0.32	1.92269	1.7141	MAPK8
														ERBB1 downstream pathway	1/106	0.413001	0.47534	0.32	1.90428	1.68397	MAPK8
														G alpha i pathway	1/108	0.418887	0.480819	0.32	1.8685	1.62588	MAPK8
														Glycosaminoglycan metabolism	1/110	0.424715	0.484902	0.31	1.83403	1.57054	LYVE1
														Leptin influence on immune response	1/110	0.424715	0.484902	0.31	1.83403	1.57054	CD36
														Epidermal growth factor receptor (EGFR) pathway	1/111	0.427608	0.486903	0.31	1.81726	1.54385	MAPK8
														S phase	1/112	0.430486	0.488876	0.31	1.8008	1.51779	CCND1
														Fas signaling pathway	1/115	0.439034	0.497261	0.3	1.75315	1.44315	MAPK8
														CXCR4 signaling pathway	1/116	0.441855	0.497815	0.3	1.73781	1.4194	ITGA1
														Vascular smooth muscle contraction	1/116	0.441855	0.497815	0.3	1.73781	1.4194	CALD1
														HIV life cycle	1/118	0.447455	0.502798	0.3	1.70793	1.37349	CDK9
														Signaling by NOTCH	1/119	0.450234	0.504593	0.3	1.69337	1.35129	CCND1
														G alpha s pathway	1/120	0.452999	0.506363	0.3	1.67906	1.32959	MAPK8
														Lysosome	1/121	0.455751	0.506785	0.3	1.66498	1.30836	CTSO
														Notch signaling pathway	1/121	0.455751	0.506785	0.3	1.66498	1.30836	CCND1
														p75 neurotrophin receptor-mediated signaling	1/124	0.463923	0.513523	0.29	1.62413	1.24739	MAPK8
														Factors involved in megakaryocyte development and platelet production	1/125	0.46662	0.513523	0.29	1.61095	1.22793	HMG20B
														G alpha (s) signaling events	1/125	0.46662	0.513523	0.29	1.61095	1.22793	GNG11
														Interleukin-1 signaling pathway	1/125	0.46662	0.513523	0.29	1.61095	1.22793	MAPK8
														Neurotrophin signaling pathway	1/126	0.469304	0.515149	0.29	1.59798	1.20888	MAPK8
														HIV factor interactions with host	1/128	0.474631	0.518566	0.29	1.57266	1.17197	CDK9
														Innate immune system	2/319	0.475473	0.518566	0.29	1.26074	0.937287	MAPK8;DUSP3
														Cell-cell communication	1/129	0.477275	0.518566	0.29	1.56029	1.15409	MAPK8
														PDGFB signaling pathway	1/129	0.477275	0.518566	0.29	1.56029	1.15409	MAPK8
														Parkinson's disease	1/131	0.482523	0.522938	0.28	1.53613	1.11942	COX7B
														Cell adhesion molecules (CAMs)	1/133	0.487719	0.524574	0.28	1.5127	1.08614	CD2
														Tight junction	1/133	0.487719	0.524574	0.28	1.5127	1.08614	EPB41L2
														Membrane trafficking	1/133	0.487719	0.524574	0.28	1.5127	1.08614	GJC2
														NGF signaling via TRKA from the plasma membrane	1/136	0.495416	0.530182	0.28	1.47886	1.03869	DUSP3
														Oxidative phosphorylation	1/136	0.495416	0.530182	0.28	1.47886	1.03869	COX7B
														Adrenergic pathway	1/137	0.497956	0.531568	0.27	1.46791	1.02349	MAPK8
														T cell receptor signaling pathway	1/139	0.502999	0.53428	0.27	1.44649	0.993983	MAPK8
														p53 signaling pathway	1/139	0.502999	0.53428	0.27	1.44649	0.993983	GDF15
														EGF/EGFR signaling pathway	1/141	0.507991	0.538244	0.27	1.42569	0.965604	MAPK8
														Toll-like receptor signaling pathway regulation	1/142	0.510469	0.53953	0.27	1.4155	0.951821	MAPK8
														Signaling by the B cell receptor (BCR)	1/151	0.532218	0.561128	0.25	1.32997	0.838813	RASGRP3
														Integrin signaling pathway	1/155	0.541574	0.569587	0.24	1.29516	0.794289	MAPK8
														Protein processing in the endoplasmic reticulum	1/166	0.56636	0.594191	0.23	1.20814	0.68686	MAPK8
														Interferon signaling	1/168	0.570722	0.597299	0.22	1.19355	0.669408	GBP4
														Alzheimer's disease	1/169	0.572886	0.598099	0.22	1.18639	0.660899	COX7B
														Transcription	1/181	0.598033	0.62283	0.21	1.10662	0.568924	CDK9
														Huntington's disease	1/184	0.604087	0.627604	0.2	1.08831	0.54855	COX7B
														Chemokine signaling pathway	1/189	0.613978	0.636331	0.2	1.0591	0.516626	GNG11
														Transmission across chemical synapses	1/190	0.615926	0.636805	0.2	1.05344	0.510529	GNG11
														G alpha (i) signaling events	1/199	0.633031	0.652908	0.19	1.0051	0.459569	GNG11
														HIV infection	1/200	0.634884	0.653242	0.18	1	0.454313	CDK9
														Phospholipid metabolism	1/205	0.644012	0.661041	0.18	0.975243	0.429144	MGLL
														Actin cytoskeleton regulation	1/226	0.679947	0.696253	0.16	0.883277	0.340716	ITGA1
														Carbohydrate metabolism	1/235	0.694225	0.709173	0.15	0.848917	0.309819	LYVE1
														Apoptosis	1/242	0.704893	0.718352	0.14	0.823966	0.288148	MAPK8
														Cytokine-cytokine receptor interaction	1/265	0.737417	0.749707	0.13	0.751301	0.228848	FLT4
														Insulin signaling pathway	1/277	0.75295	0.763681	0.12	0.718196	0.203793	MAPK8
														Immune system signaling by interferons, interleukins, prolactin, and growth hormones	1/280	0.756689	0.765654	0.12	0.710365	0.198052	GBP4
														Neuronal system	1/283	0.760372	0.767562	0.11	0.702701	0.192503	GNG11
														Gene expression	3/968	0.868299	0.874442	0.06	0.606859	0.0857003	CDK9;RXRB;CTGF
														GPCR ligand binding	1/410	0.874631	0.878747	0.06	0.481366	0.0644808	GNG11
														Signaling by GPCR	2/977	0.959341	0.961593	0.02	0.396128	0.0164429	GNG11;MGLL
														Disease	1/674	0.967829	0.967829	0.01	0.288577	0.00943637	CDK9

## Sheet: ED Fig 3l
VIS	Term	P-value	Adjusted P-value	-log10(P-adj)	Odds Ratio	Combined Score	Genes		SC	Term	P-value	Adjusted P-value	-log10(P-adj)	Odds Ratio	Combined Score	Genes
	BDNF signaling pathway	2.08471e-18	1.00066e-15	14.9997	20.3932	830.244	HSPA8;EGR1;DUSP5;EGR2;CDKN1A;EGR3;IGFBP5;HSPA5;FOS;NTS;NR4A2;NR4A1;DNAJB1;NR4A3;FOSB;TGFBI;JUNB;ATF3;HSPA1B;HSPA1A			BDNF signaling pathway	2.25927e-13	1.16353e-10	9.93422	15.2809	444.957	EGR1;JUN;EGR3;BTG1;GATA2;CLU;GEM;NR4A2;NR4A1;MYC;PDE4B;MYH9;FOSB;ATF3;HSPA1B;HSPA1A
	TSH regulation of gene expression	5.40941e-11	8.65505e-09	8.06273	25.304	598.193	PPP1R15A;EGR1;NR4A1;NR4A3;GADD45B;ADAMTS1;RGS16;TIMP3;FOS;ICAM1			TGF-beta regulation of extracellular matrix	4.33878e-11	1.11724e-08	7.95185	8.3147	198.396	COLEC12;SYNM;CAMK2D;CITED2;PDGFA;TFPI;PPL;TM4SF1;PDIA5;TGFBR3;UGCG;CSRP2;MYC;ARL6IP5;PIM1;ACKR4;MYH9;APOE;ATF3
	Interleukin-5 regulation of apoptosis	2.72191e-09	3.26629e-07	6.48595	16.3897	323.237	C3;EGR1;DUSP5;EGR2;EGR3;FOS;SGK1;ICAM1;IER3;ATF4			T cell receptor regulation of apoptosis	1.0131e-09	1.73916e-07	6.75966	7.24765	150.101	EGR1;JUN;HSP90AA1;EGR3;BTG1;NFATC1;CLU;C2;NR4A2;NR4A1;TUBB2A;MYC;PIM1;FOSB;VIM;GAPDH;ATF3;HSPA1A
	Regular glucocorticoid receptor pathway	1.76684e-07	1.69617e-05	4.77053	19.8961	309.362	EGR1;NR4A1;CDKN1A;HSP90AA1;FOS;SGK1;ICAM1			AP-1 transcription factor network	2.14866e-09	2.7664e-07	6.55809	27.8233	555.309	EGR1;JUN;MYC;FOSB;NFATC1;GATA2;ATF3;FOSL2
	Interleukin-2 signaling pathway	9.44636e-07	7.55709e-05	4.12165	4.70591	65.2826	DUSP5;HSP90AA1;AHNAK;CITED2;RGS16;STAT3;FOS;ICAM1;EIF1;GADD45G;NR4A2;DNAJB1;UBC;KDR;SGK1;IER3;ATF4			Mechanism of gene regulation by peroxisome proliferators via PPAR-alpha	1.36036e-08	1.40117e-06	5.85351	29.8817	541.246	HSP90AA1;JUN;PRKAR1B;CITED2;MYC;PDGFA;HSPA1A
	AP-1 transcription factor network	1.35927e-06	9.32072e-05	4.03055	19.7832	267.243	EGR1;FOSB;FOS;NTS;JUNB;ATF3			Inhibition of activated T cell apoptosis by neuropeptides VIP and PACAP	1.70946e-07	1.46729e-05	4.83349	49.8221	776.323	EGR3;PRKAR1B;MYC;NFATC1;CALM1
	Protein processing in the endoplasmic reticulum	1.85122e-06	0.000111073	3.95439	10.8652	143.416	PPP1R15A;HSPA8;DNAJB1;HSP90AA1;HSPA5;HSPA1B;ATF4;HSPA1A			Oncostatin M	4.46236e-07	3.28302e-05	4.48373	8.07491	118.075	JUN;SYNM;MYC;RGS16;TGFA;PDGFA;VIM;B2M;ATF3;TGM2;FOSL2
	Regulation of NFAT transcription factors	3.66852e-06	0.000188099	3.72561	24.8847	311.45	EGR1;EGR2;EGR3;FOS;JUNB			TSH regulation of gene expression	5.61665e-07	3.61572e-05	4.44181	16.5675	238.445	PPP1R15A;EGR1;NR4A1;JUN;DUSP2;MYC;RGS16
	MAPK signaling pathway	3.91873e-06	0.000188099	3.72561	7.16228	89.1686	HSPA8;NR4A1;DUSP5;HSPA5;GADD45B;FOS;HSPA1B;ATF4;GADD45G;HSPA1A			Regular glucocorticoid receptor pathway	3.45895e-06	0.000197929	3.70349	16.6495	209.36	EGR1;NR4A1;HSP90AA1;JUN;NFATC1;PBX1
	TGF-beta regulation of extracellular matrix	4.77694e-06	0.000193705	3.71286	5.23746	64.1679	BRD2;EGR2;CITED2;FGL2;UGCG;RCAN1;ADAMTS1;LCN2;TIMP3;ACKR3;TGFBI;JUNB;ATF3			Interleukin-2 signaling pathway	4.46504e-06	0.00022995	3.63837	4.37087	53.8457	RERE;JUN;HSP90AA1;YES1;BTG1;CITED2;RGS16;FOSL2;NR4A2;MYC;PIM1;PDE4B;VIM;CDIPT;GAPDH;LY6E
	Hypoxia and p53 in the cardiovascular system	4.84263e-06	0.000193705	3.71286	43.5987	533.563	DNAJB1;CDKN1A;HSP90AA1;HSPA1A			Myometrial relaxation and contraction pathways	1.28377e-05	0.00060104	3.2211	10.0453	113.142	JUN;CAMK2D;PRKAR1B;RGS16;PDE4B;CALM1;ATF3
	Diabetes pathways	5.71494e-06	0.000211013	3.67569	11.4467	138.189	IGFBP5;HSPA5;CPE;DNAJB9;KLF4;ATF3;ATF4			Signaling pathway from G-protein families	1.45902e-05	0.000626161	3.20331	31.8494	354.648	JUN;PRKAR1B;NFATC1;CALM1
	Disease	6.47696e-06	0.000219685	3.6582	4.7456	56.6969	CDKN1A;HSP90AA1;IGFBP5;HSPA5;STAT3;KLF4;NR4A1;UBC;CPE;DNAJB9;TGFBI;ATF3;ATF4;HSPA1A			TGF-beta signaling pathway	4.01097e-05	0.00158896	2.79889	8.33962	84.4294	TGFBR3;PPP1R15A;JUN;MYC;FOSB;SIK1;ATF3
	Corticotropin releasing hormone pathway	6.86515e-06	0.000219685	3.6582	39.4425	468.933	NR4A2;NR4A1;HSP90AA1;FOS			Interleukin-5 regulation of apoptosis	8.58029e-05	0.00305471	2.51503	9.14061	85.5877	EGR1;YES1;EGR3;PIM1;PDE4B;FOSL2
	EGFR1 pathway	1.13024e-05	0.000339072	3.46971	10.2547	116.806	CDKN1A;NR4A3;PPP1R10;LCN2;TIMP3;IER3;ZFP36L1			Regulation of NFAT transcription factors	8.89722e-05	0.00305471	2.51503	19.2413	179.467	EGR1;JUN;EGR3;NFATC1
	Myometrial relaxation and contraction pathways	1.28377e-05	0.000362477	3.44072	10.0453	113.142	IGFBP5;RGS16;ACKR3;FOS;ATF3;ACTG1;ATF4			ERBB signaling pathway	0.000109047	0.00350996	2.4547	11.7156	106.89	HSP90AA1;CAMK2D;JUN;MYC;TGFA
	Oncostatin M	2.60846e-05	0.000695588	3.15765	6.41809	67.7376	CDKN1A;HSPA5;RGS16;STAT3;LCN2;JUNB;ATF3;ICAM1;IER3			Androgen receptor regulation of biosynthesis and transcription	0.000142752	0.00432456	2.36406	16.8801	149.463	EGR1;HSP90AA1;JUN;GATA2
	Prolactin regulation of apoptosis	2.81638e-05	0.000711506	3.14782	11.2774	118.158	EGR1;HSP90AA1;HSPA5;FTH1;NABP1;IER3			Signaling by ERBB2	0.000160336	0.00458738	2.33844	10.745	93.8922	NR4A1;HSP90AA1;YES1;PRKAR1B;CALM1
	Antigen processing and presentation	5.35767e-05	0.00128584	2.89081	13.7285	135.012	HSPA8;HSP90AA1;HSPA5;HSPA1B;HSPA1A			MAPK signaling pathway	0.000179745	0.00487204	2.31229	5.56806	48.0188	NR4A1;JUN;DUSP2;MYC;CHP2;PDGFA;HSPA1B;HSPA1A
	Interleukin-4 regulation of apoptosis	5.85774e-05	0.00133891	2.87325	6.59426	64.2621	HSPA8;CDKN1A;GADD45B;CITED2;FGL2;RNF19B;TIMP3;FOS			Tumor suppressor Arf inhibits ribosomal biogenesis	0.000227436	0.00585649	2.23236	29.2769	245.593	HSP90AA1;MYC;HSPA1A
	ATF2 transcription factor network	0.000216843	0.00473111	2.32504	15.0341	126.833	DUSP5;FOS;JUNB;ATF3			Corticotropin releasing hormone pathway	0.000257515	0.00602818	2.21981	27.9447	230.947	NR4A2;NR4A1;HSP90AA1
	Interleukin-9 regulation of target genes	0.000290049	0.0060532	2.21801	26.7284	217.715	CITED2;LCN2;JUNB			DARPP-32 events	0.000257515	0.00602818	2.21981	27.9447	230.947	PRKAR1B;PDE4B;CALM1
	Interleukin-12-mediated signaling events	0.000315263	0.00630525	2.2003	13.5512	109.251	GADD45B;STAT3;FOS;GADD45G			Physiological and pathological hypertrophy of the heart	0.000290049	0.00622398	2.20593	26.7284	217.715	CAMK2D;JUN;CALM1
	TGF-beta signaling pathway	0.000335164	0.00630973	2.19999	7.03233	56.2649	PPP1R15A;STAT3;FOSB;FOS;JUNB;ATF3			Interleukin-9 regulation of target genes	0.000290049	0.00622398	2.20593	26.7284	217.715	CITED2;MYC;PIM1
	Interleukin-1 regulation of extracellular matrix	0.000341777	0.00630973	2.19999	9.05492	72.2705	C3;KDM6B;NR4A3;FOS;ICAM1			Glioma	0.000315263	0.00649441	2.18746	13.5512	109.251	CAMK2D;PDGFA;TGFA;CALM1
	PERK-regulated gene expression	0.000362821	0.00645016	2.19043	24.5876	194.773	HSPA5;ATF3;ATF4			CD8/T cell receptor downstream pathway	0.000374898	0.00742587	2.12925	12.9141	101.877	EGR1;JUN;NFATC1;B2M
	T cell receptor calcium pathway	0.000403221	0.006674	2.17561	23.6408	184.777	RCAN1;FOS;JUNB			Myc repressed pathway	0.000491584	0.00919356	2.03652	11.9752	91.2259	FTH1;MYC;IRF8;CLU
	Integrin beta-2 pathway	0.000403221	0.006674	2.17561	23.6408	184.777	C3;TGFBI;ICAM1			Endothelial NOS activation	0.000511333	0.00919356	2.03652	81.2041	615.404	HSP90AA1;CALM1
	Interleukin-6 signaling pathway	0.000442195	0.00707513	2.15027	12.334	95.2645	STAT3;FOS;JUNB;MCL1			RANKL regulation of apoptosis and immune response	0.000517696	0.00919356	2.03652	11.8036	89.3073	EGR1;JUN;NFATC1;CALM1
	HIF-2-alpha transcription factor network	0.000648484	0.00973389	2.01171	19.8227	145.516	CITED2;KDR;SIRT1			Interleukin-2/PI3K pathway	0.000706716	0.0117299	1.93071	19.2023	139.311	UGCG;HSP90AA1;MYC
	Unfolded protein response	0.000663247	0.00973389	2.01171	11.0139	80.6036	HSPA5;DNAJB9;ATF3;ATF4			MEF2D role in T cell apoptosis	0.000706716	0.0117299	1.93071	19.2023	139.311	NR4A1;NFATC1;CALM1
	p53 signaling pathway	0.000669205	0.00973389	2.01171	7.76355	56.7471	DUSP5;CDKN1A;ATF3;HSPA1B;MCL1			Antigen processing and presentation	0.000728845	0.0117299	1.93071	10.7267	77.4904	HSP90AA1;B2M;HSPA1B;HSPA1A
	Prion diseases	0.000706716	0.00997717	2.00099	19.2023	139.311	EGR1;HSPA5;HSPA1A			FRA pathway	0.000832937	0.0129989	1.88609	18.071	128.133	JUN;NFATC1;FOSL2
	SMAD2/3 nuclear pathway	0.000763307	0.0104682	1.98013	10.5887	76.0039	HSPA8;CDKN1A;FOS;ATF3			Myc active pathway	0.000873595	0.0132324	1.87836	10.195	71.802	HSP90AA1;MYC;PIM1;GAPDH
	Differentiation pathway in PC12 cells	0.000835662	0.0111422	1.95303	10.3229	73.1615	EGR1;EGR2;EGR3;FOS			Signaling events mediated by HDAC class II	0.000901066	0.0132585	1.8775	17.5538	123.086	HSP90AA1;TUBB2A;GATA2
	mRNA stability regulation by proteins that bind AU-rich elements	0.000912727	0.0118408	1.92662	10.0701	70.4815	HSPA8;UBC;ZFP36L1;HSPA1A			Tetrahydrobiopterin (BH4) biosynthesis, recycling, salvage and regulation	0.00108504	0.0152647	1.81631	50.7449	346.392	HSP90AA1;CALM1
	Androgen receptor signaling, proteolysis, and transcription regulation	0.000994667	0.0125642	1.90086	9.82937	67.9514	CDKN1A;STAT3;FOS;SIRT1			FOXM1 transcription factor network	0.00112633	0.0152647	1.81631	16.1655	109.744	MYC;TGFA;HSPA1B
	VEGF, hypoxia, and angiogenesis	0.00120859	0.014875	1.82754	15.7502	105.815	HSP90AA1;KDR;EIF1			Fc epsilon receptor I signaling in mast cells	0.00112633	0.0152647	1.81631	16.1655	109.744	JUN;NFATC1;CALM1
	Gastrin pathway	0.00138426	0.0166111	1.7796	14.9804	98.6098	FOS;KLF4;IER3			Wnt interactions in lipid metabolism and immune response	0.00147779	0.0190539	1.72002	14.623	95.301	MYC;ENC1;APOE
										Protein processing in the endoplasmic reticulum	0.00147992	0.0190539	1.72002	6.45276	42.0447	PPP1R15A;HSP90AA1;STT3B;HSPA1B;HSPA1A
										Interferon signaling	0.00156012	0.0195967	1.70782	6.37294	41.1883	EIF4A2;EGR1;CAMK2D;IRF8;B2M
										Actions of nitric oxide in the heart	0.00167652	0.0200792	1.69725	13.9569	89.199	HSP90AA1;PRKAR1B;CALM1
										LKB1 signaling events	0.00167652	0.0200792	1.69725	13.9569	89.199	HSP90AA1;MYC;SIK1
										Diurnally regulated genes with circadian orthologs	0.00178184	0.0208556	1.68078	13.646	86.381	CLDN5;BTG1;G0S2
