# Supplementary material for: Single-cell profiling of vascular endothelial cells reveals progressive organ-specific vulnerabilities during obesity
Source: Nat Metab. 2022 Nov 18;4(11):1591–610. doi: 10.1038/s42255-022-00674-x (PMC9684070; doi:10.1038/s42255-022-00674-x)
Supplement: Supplementary file 13 — Statistical source data. [file 42255_2022_674_MOESM13_ESM.xlsx]

## Sheet: ED Fig 4c
Term	P-value	Adjusted P-value	Odds Ratio	Combined Score	Genes
Transport of vitamins, nucleosides, and related molecules	0.000211099	0.0527748	29.6086	250.583	SLCO3A1;SLCO2A1;SLC29A1
Transport of organic anions	0.000746609	0.0933261	60.6271	436.513	SLCO3A1;SLCO2A1
Acute myeloid leukemia	0.00128139	0.106782	15.3326	102.112	CCND1;JUP;KIT
Eicosanoid biosynthesis	0.00227663	0.142289	32.0838	195.232	LTC4S;PTGS1
Response to elevated platelet cytosolic calcium	0.00375316	0.166155	10.3359	57.7278	SRGN;CD9;GAS6
TGF-beta regulation of extracellular matrix	0.00523281	0.166155	3.57287	18.7676	CCND1;JUP;DLC1;ACKR4;LHFPL2;PTGS1;S100A10
Adherens junction actin cytoskeletal organization	0.00527599	0.166155	20.1908	105.892	JUP;CDH13

## Sheet: ED Fig 4d
Term	P-value	Adjusted P-value	Odds Ratio	Combined Score	Genes
PPAR signaling pathway	6.68648e-09	1.76348e-06	23.8496	448.925	FABP1;SCP2;FABP5;APOA2;APOA1;APOC3;CD36;HMGCS2
Lipoprotein metabolism	1.49871e-08	1.76348e-06	46.6745	840.891	ALB;APOA2;APOA1;APOC3;APOE;APOB
Statin pathway	1.49871e-08	1.76348e-06	46.6745	840.891	APOC1;APOA2;APOA1;APOC3;APOE;APOB
Chylomicron-mediated lipid transport	3.67714e-08	3.24508e-06	73.9249	1265.49	APOA2;APOA1;APOC3;APOE;APOB
Complement and coagulation cascades	1.72942e-07	1.22097e-05	20.0202	311.721	FGB;C3;FGA;SERPINC1;FGG;APOA2;KNG1
Lipid digestion, mobilization, and transport	3.53702e-07	2.08095e-05	25.5354	379.323	ALB;APOA2;APOA1;APOC3;APOE;APOB
Metabolism	4.88587e-07	2.25816e-05	3.45623	50.2251	GALNT15;OAZ2;SCP2;APOE;HMGCS2;CD36;APOB;GC;GLUL;PHYH;GPX1;ARG1;APOA2;APOA1;APOC3;INHBB;MAT1A;ASS1;ACER2;FABP1;BHMT;GSTA3;ALB;CYP2E1;ALDOB;HPD;FBP1
Response to elevated platelet cytosolic calcium	5.62652e-07	2.25816e-05	16.5848	238.665	FGB;FGA;FGG;ALB;APOA1;CD36;KNG1
Vitamin B12 metabolism	5.75736e-07	2.25816e-05	23.3102	334.912	INSR;ALB;APOA1;MAT1A;APOE;APOB
Integrin beta-2 pathway	6.67247e-07	2.35538e-05	36.9401	525.292	C3;FGB;FGA;FGG;KNG1
Coagulation common pathway	1.06411e-06	3.02967e-05	70.3469	967.507	FGB;FGA;SERPINC1;FGG
Prothrombin activation intrinsic pathway	1.11574e-06	3.02967e-05	32.8307	449.977	FGB;FGA;SERPINC1;FGG;KNG1
Fibrin clot formation (clotting cascade)	1.11574e-06	3.02967e-05	32.8307	449.977	FGB;FGA;SERPINC1;FGG;KNG1
HDL-mediated lipid transport	1.44451e-06	3.39942e-05	63.9485	859.963	ALB;APOA1;APOC3;APOE
Extrinsic prothrombin activation pathway	1.44451e-06	3.39942e-05	63.9485	859.963	FGB;FGA;SERPINC1;FGG
Beta-1 integrin cell surface interactions	2.40403e-06	5.30389e-05	17.8586	231.061	FGB;FGA;VTN;LAMA4;FGG;ITGA9
Acute myocardial infarction	5.01267e-06	9.93634e-05	43.9535	536.389	FGB;FGA;SERPINC1;FGG
Beta-3 integrin cell surface interactions	5.06669e-06	9.93634e-05	23.3141	284.265	FGB;VTN;FGA;LAMA4;FGG
Lipid and lipoprotein metabolism	5.82603e-06	0.000108241	5.09638	61.4275	PHYH;APOA2;APOA1;APOC3;ACER2;FABP1;SCP2;ALB;APOE;HMGCS2;CD36;APOB;GC
Amino acid metabolism	1.94696e-05	0.000343639	7.73036	83.8486	BHMT;ARG1;INHBB;MAT1A;GLUL;HPD;OAZ2;ASS1
Ephrin receptor B forward pathway	2.65587e-05	0.000446439	16.0942	169.57	FGB;EFNB2;FGA;EFNB1;FGG
Folate metabolism	3.37067e-05	0.000540839	15.2594	157.138	INSR;ALB;APOA1;MAT1A;APOB
Fibrinolysis pathway	8.43353e-05	0.00129436	43.5768	408.781	FGB;FGA;FGG
Urokinase-type plasminogen activator (uPA) and uPAR-mediated signaling	0.000104861	0.00154233	18.4863	169.387	FGB;VTN;FGA;FGG
GRB2-SOS provides linkage to MAPK signaling for integrins	0.000124968	0.0017112	37.3477	335.661	FGB;FGA;FGG
Gastrin pathway	0.000126037	0.0017112	17.5602	157.672	VTN;JAG1;HES1;FOS
HNF3B pathway	0.000137712	0.00179036	17.131	152.301	TTR;ALB;APOA1;ALDOB
Integrin cell surface interactions	0.000142012	0.00179036	11.0508	97.9055	FGB;FGA;VTN;FGG;ITGA9
Platelet activation, signaling and aggregation	0.000205376	0.00249992	6.32668	53.7177	FGB;FGA;ALB;FGG;APOA1;CD36;KNG1
Blood clotting cascade	0.000317243	0.00373289	26.1355	210.544	FGB;FGA;FGG
Selenium pathway	0.000421307	0.00479747	12.5329	97.4073	INSR;ALB;APOA1;APOB
Lipid metabolism regulation by peroxisome proliferator-activated receptor alpha (PPAR-alpha)	0.000512481	0.00565331	8.251	62.5116	FABP1;APOA2;APOA1;CD36;HMGCS2
TSP1-induced apoptosis in microvascular endothelial cell	0.000928443	0.00993153	57.6145	402.264	CD36;FOS
Urea cycle	0.00118915	0.0123462	49.3814	332.56	ARG1;ASS1
Platelet aggregation (plug formation)	0.00131135	0.0132259	15.363	101.96	FGB;FGA;FGG
ECM-receptor interaction	0.00149699	0.0145909	8.76239	56.9932	VTN;LAMA4;CD36;ITGA9
Vitamin A and carotenoid metabolism	0.00152936	0.0145909	14.508	94.0543	RBP4;CD36;CYP2E1
Hemostasis pathway	0.00172981	0.016069	3.52651	22.4277	FGB;FGA;SERPINC1;ALB;FGG;APOA1;CD36;APOB;KNG1
HNF3A pathway	0.00216978	0.0196393	12.7356	78.1088	VTN;FOS;APOB
Wnt interactions in lipid metabolism and immune response	0.00231493	0.0204292	12.4317	75.4403	HES1;APOE;FOS
Initiation of the second proteolytic cleavage of Notch receptor by receptor-ligand binding	0.00294897	0.0247854	28.7986	167.789	DLL4;JAG1
Signaling by NOTCH2	0.00294897	0.0247854	28.7986	167.789	DLL4;JAG1
Amyloids	0.00331208	0.0271899	10.8745	62.0951	FGA;TTR;APOA1
Fatty acid, triacylglycerol, and ketone body metabolism	0.00351233	0.0281784	5.23889	29.6075	FABP1;APOA2;APOA1;HMGCS2;CD36
Selenium metabolism and selenoproteins	0.00385917	0.0298911	24.682	137.165	FABP1;FOS
Arginine and proline metabolism	0.00389516	0.0298911	10.2332	56.7742	ARG1;GLUL;ASS1
Cells and molecules involved in local acute inflammatory response	0.00435706	0.0327243	23.0354	125.219	C3;KNG1
Mechanism of gene regulation by peroxisome proliferators via PPAR-alpha	0.00453701	0.0333659	9.66326	52.138	FABP1;APOA2;APOA1
Effect of METS on macrophage differentiation	0.00488303	0.0351778	21.5946	114.926	FOS;ETS1
ATF2 transcription factor network	0.00499838	0.0352886	9.3172	49.3685	ARG1;HES1;FOS
Interleukin-1 regulation of extracellular matrix	0.00542773	0.0375684	6.03204	31.4645	C3;FABP5;PLK2;FOS
Notch signaling pathway	0.00558839	0.0379366	5.98018	31.0196	EFNB2;DLL4;JAG1;HES1
TGF-beta regulation of extracellular matrix	0.00597746	0.0386236	2.89673	14.8306	JAG1;PLK2;INSR;LAMA4;APOC1;APOA1;APOE;CD36;TM4SF1
Peroxisomal lipid metabolism	0.00601784	0.0386236	19.1932	98.1355	PHYH;SCP2
Urea cycle and metabolism of amino groups	0.00601784	0.0386236	19.1932	98.1355	ARG1;ASS1
TNF-alpha effects on cytokine activity, cell motility, and apoptosis	0.00818007	0.0515116	5.3373	25.6513	JAG1;GPX1;APOA1;ETS1
Interleukin-6 signaling pathway	0.00835417	0.0515116	7.66834	36.693	FGG;FOS;IL6ST
Plexin D1 signaling	0.00860959	0.0515116	15.7004	74.6535	PLXND1;ITGA9
Sulfur amino acid metabolism	0.00860959	0.0515116	15.7004	74.6535	BHMT;MAT1A
Signaling by NOTCH1	0.0090148	0.053037	7.4485	35.0741	DLL4;JAG1;HES1
Physiological and pathological hypertrophy of the heart	0.0100613	0.0582236	14.3906	66.1831	FOS;IL6ST
Pentose phosphate pathway	0.010825	0.0606544	13.8143	62.5219	ALDOB;FBP1
Bile acid and bile salt metabolism	0.010825	0.0606544	13.8143	62.5219	SCP2;ALB
Axon guidance	0.0122139	0.0673675	3.31509	14.6036	EFNB2;EFNB1;PLXND1;RDX;NTN4;ITGA9
Activated NOTCH1 signaling in the nucleus	0.0141248	0.0744186	11.9064	50.7194	DLL4;JAG1
Gluconeogenesis	0.0141248	0.0744186	11.9064	50.7194	ALDOB;FBP1
One-carbon metabolism	0.0141248	0.0744186	11.9064	50.7194	BHMT;MAT1A
Glycine, serine and threonine metabolism	0.0150094	0.0767873	11.509	48.3271	BHMT;GNMT

## Sheet: ED Fig 4e
KEGG							Bioplanet
Term	P-value	Adjusted P-value	Odds Ratio	Combined Score	Genes		Term	P-value	Adjusted P-value	Odds Ratio	Combined Score	Genes
Fat digestion and absorption	1.07943e-05	0.000664771	34.0085	388.938	ABCA1;FABP1;APOA4;CD36		Hemostasis pathway	5.49919e-07	0.000193022	8.08172	116.486	THBD;TGFB1;YES1;HGF;F2R;ATP2B4;ESAM;CD36;ACTN4;RASGRP2;MGLL
PPAR signaling pathway	1.11726e-05	0.000664771	19.3857	221.037	FABP1;APOA2;ACAA1B;HMGCS2;CD36		Platelet activation, signaling and aggregation	6.75882e-06	0.00118617	11.2521	133.953	TGFB1;HGF;F2R;CD36;ACTN4;RASGRP2;MGLL
Cholesterol metabolism	2.44474e-05	0.000969746	27.1945	288.778	ABCA1;APOA2;APOA4;CD36		Lipid digestion, mobilization, and transport	2.251e-05	0.00263367	27.814	297.653	ABCA1;APOA2;APOA4;MGLL
Rap1 signaling pathway	8.39911e-05	0.00249873	9.25545	86.8606	FLT4;HGF;F2R;PRKD2;RASGRP2;ACTG1		Lipid metabolism regulation by peroxisome proliferator-activated receptor alpha (PPAR-alpha)	4.25262e-05	0.00373167	14.4743	145.689	ABCA1;FABP1;APOA2;HMGCS2;CD36
Pathways in cancer	0.000496409	0.0118145	4.82882	36.7382	TGFB1;JUP;GSTA3;FLT4;HGF;F2R;RASGRP2;DLL1		PPAR signaling pathway	9.47087e-05	0.00590793	18.808	174.251	FABP1;APOA2;CD36;HMGCS2
Malaria	0.000646262	0.0128175	19.6492	144.31	TGFB1;HGF;CD36		Arrhythmogenic right ventricular cardiomyopathy (ARVC)	0.000131102	0.00590793	17.2134	153.88	GJA1;JUP;ACTN4;ACTG1
Fluid shear stress and atherosclerosis	0.00151118	0.02569	8.76237	56.9104	THBD;MEF2C;GSTA3;ACTG1		Lipoprotein metabolism	0.000134654	0.00590793	34.799	310.156	ABCA1;APOA2;APOA4
Adherens junction	0.00197693	0.0261394	13.0843	81.4657	YES1;ACTN4;ACTG1		Statin pathway	0.000134654	0.00590793	34.799	310.156	ABCA1;APOA2;APOA4
Arrhythmogenic right ventricular cardiomyopathy (ARVC)	0.00197693	0.0261394	13.0843	81.4657	GJA1;JUP;ACTG1		Response to elevated platelet cytosolic calcium	0.000194147	0.00757171	15.4641	132.17	TGFB1;HGF;CD36;ACTN4
Hepatocellular carcinoma	0.00289519	0.0344528	7.28291	42.5665	TGFB1;GSTA3;HGF;ACTG1		Lipid and lipoprotein metabolism	0.000272727	0.00957271	5.30316	43.5232	ABCA1;FABP1;APOA2;APOA4;DEGS1;HMGCS2;CD36;MGLL
MAPK signaling pathway	0.00346191	0.0351834	5.3098	30.085	MEF2C;TGFB1;FLT4;HGF;RASGRP2		Fatty acid, triacylglycerol, and ketone body metabolism	0.000328392	0.0104787	9.19038	73.7188	ABCA1;FABP1;APOA2;HMGCS2;CD36
Transcriptional misregulation in cancer	0.00369074	0.0351834	6.79055	38.0401	MEF2C;MAF;JUP;FUS		TGF-beta signaling in gastrointestinal stem cells	0.000632324	0.0184955	66.0763	486.725	TGFB1;SPTBN1
TGF-beta signaling pathway	0.00384357	0.0351834	10.2495	57.001	TGFB1;ID4;INHBB		Malaria	0.000726893	0.0196261	18.8286	136.069	TGFB1;HGF;CD36
Focal adhesion	0.00496638	0.0422142	6.22832	33.0417	FLT4;HGF;ACTN4;ACTG1		Metabolism	0.00107238	0.0268861	2.91431	19.9277	ABCA1;APOA2;APOA4;INHBB;MAT1A;OAZ2;FABP1;BHMT;GSTA3;DEGS1;HMGCS2;CD36;ALDOB;MGLL
Proteoglycans in cancer	0.00532619	0.0422544	6.10189	31.9441	TGFB1;HGF;RDX;ACTG1		Signaling events mediated by focal adhesion kinase	0.00128484	0.0300653	15.3097	101.919	MMP14;YES1;ACTN4
Regulation of actin cytoskeleton	0.00672238	0.0499977	5.69679	28.4971	F2R;RDX;ACTN4;ACTG1		Endochondral ossification	0.00153937	0.0318542	14.3348	92.8375	MEF2C;TGFB1;SLC38A2
Leukocyte transendothelial migration	0.00736629	0.051564	8.04343	39.5	ESAM;ACTN4;ACTG1		Chylomicron-mediated lipid transport	0.00154279	0.0318542	39.6338	256.596	APOA2;APOA4
Platelet activation	0.0092514	0.061162	7.3804	34.5623	F2R;RASGRP2;ACTG1		AP-1 transcription factor network	0.00182344	0.0336857	13.4763	84.9951	GJA1;MAF;TGFB1
ABC transporters	0.0119454	0.0748158	12.904	57.1311	ABCA1;ABCC9		Complement and coagulation cascades	0.00182344	0.0336857	13.4763	84.9951	THBD;F2R;APOA2
Cysteine and methionine metabolism	0.0129154	0.0768465	12.365	53.7798	BHMT;MAT1A		Adherens junction cell adhesion	0.00213824	0.0370269	12.7145	78.1657	YES1;ACTN4;ACTG1
Gastric cancer	0.0151037	0.0855877	6.1175	25.6495	TGFB1;JUP;HGF		Cytokine-cytokine receptor interaction	0.00221528	0.0370269	5.91076	36.1288	CNTFR;TGFB1;FLT4;HGF;INHBB
Valine, leucine and isoleucine degradation	0.0160228	0.0866687	10.9878	45.4209	ACAA1B;HMGCS2		Nephrin interactions	0.00259147	0.0413458	29.7179	176.986	ACTN4;SPTBN1
Inflammatory bowel disease (IBD)	0.0176845	0.0914983	10.408	41.9968	MAF;TGFB1		Sulfur amino acid metabolism	0.00308256	0.0451328	27.0136	156.192	BHMT;MAT1A
Tight junction	0.0200419	0.0993743	5.47866	21.4212	RDX;ACTN4;ACTG1		TGF-beta regulation of skeletal system development	0.0031712	0.0451328	11.0028	63.306	TGFB1;ID4;INHBB
Renal cell carcinoma	0.0230829	0.109874	8.98462	33.86	TGFB1;HGF		TGF-beta regulation of extracellular matrix	0.003286	0.0451328	3.91985	22.414	TGFB1;JUP;HGF;F2R;ID4;ABCC9;CD36
Hypertrophic cardiomyopathy (HCM)	0.0356015	0.153104	7.05295	23.5242	TGFB1;ACTG1		PIP2 hydrolysis	0.00334317	0.0451328	25.8378	147.297	RASGRP2;MGLL
Th1 and Th2 cell differentiation	0.0363595	0.153104	6.96962	23.0994	MAF;DLL1		RXR/VDR pathway	0.00361372	0.0453006	24.76	139.226	ABCA1;TGFB1
Complement and coagulation cascades	0.0371237	0.153104	6.88823	22.6864	THBD;F2R		TGF-beta signaling in development	0.00361372	0.0453006	24.76	139.226	TGFB1;SPTBN1
Synthesis and degradation of ketone bodies	0.0373111	0.153104	29.2956	96.3375	HMGCS2		Proteins and DNA sequences in cardicac structures	0.00389416	0.0471327	23.7684	131.873	MEF2C;TGFB1
Dilated cardiomyopathy (DCM)	0.0386707	0.153394	6.731	21.8938	TGFB1;ACTG1		Cell surface interactions at the vascular wall	0.00420986	0.0492554	9.91009	54.2114	THBD;YES1;ESAM
Ras signaling pathway	0.0466627	0.174713	3.89348	11.9328	FLT4;HGF;RASGRP2		Oncostatin M	0.00439264	0.049736	5.01047	27.1959	HGF;F2R;ATP2B4;MGLL;TGM2
AGE-RAGE signaling pathway in diabetic complications	0.0476034	0.174713	5.9798	18.2076	THBD;TGFB1		Amino acid metabolism	0.0046233	0.0507118	6.36005	34.1957	BHMT;INHBB;MAT1A;OAZ2
Aldosterone synthesis and secretion	0.0484497	0.174713	5.9197	17.9203	ATP2B4;PRKD2		One-carbon metabolism	0.00511329	0.0543868	20.4858	108.082	BHMT;MAT1A
							Cysteine and methionine metabolism	0.006128	0.059748	18.5625	94.5738	BHMT;MAT1A
							N-cadherin signaling events	0.006128	0.059748	18.5625	94.5738	GJA1;JUP
							Ephrin receptor A forward pathway	0.006128	0.059748	18.5625	94.5738	YES1;ARHGEF15
							ALK in cardiac myocytes	0.00722672	0.0662392	16.9689	83.656	MEF2C;TGFB1
							FRA pathway	0.00722672	0.0662392	16.9689	83.656	THBD;GJA1
							Striated muscle contraction	0.00761131	0.0662392	16.4967	80.4728	ACTN4;ACTG1
							Leukocyte transendothelial migration	0.00772305	0.0662392	7.90152	38.4294	ESAM;ACTN4;ACTG1
							Actin cytoskeleton regulation	0.00773734	0.0662392	5.46334	26.5611	F2R;RDX;ACTN4;ACTG1
							Focal adhesion	0.00859314	0.0718141	5.29446	25.1846	FLT4;HGF;ACTN4;ACTG1
							Urokinase-type plasminogen activator (uPA) and uPAR-mediated signaling	0.00923973	0.0754219	14.844	69.533	TGFB1;HGF
							Cell-cell communication	0.0100772	0.0786021	7.14466	32.8474	JUP;ACTN4;SPTBN1
							PDGFB signaling pathway	0.0100772	0.0786021	7.14466	32.8474	SLC9A3R2;YES1;ACTN4
							Adipogenesis	0.0109446	0.080504	6.92343	31.2586	CNTFR;MEF2C;TGFB1
							Tight junction	0.0109446	0.080504	6.92343	31.2586	YES1;ACTN4;ACTG1
							Syndecan 1 pathway	0.0110091	0.080504	13.4919	60.8352	TGFB1;HGF
							ABC transporters	0.011473	0.0821841	13.1914	58.9359	ABCA1;ABCC9
							Interleukin-4 regulation of apoptosis	0.0136299	0.095682	4.60205	19.768	MAF;RDX;RBMS1;TNS1
							Vitamin B12 metabolism	0.0139186	0.0957927	11.8693	50.7355	ABCA1;MAT1A
							Developmental biology	0.014942	0.100858	3.67395	15.4437	MEF2C;TGFB1;RDX;CD36;SPTBN1
							Thromboxane A2 receptor signaling	0.0160228	0.105503	10.9878	45.4209	YES1;TGM2
							Mechanism of gene regulation by peroxisome proliferators via PPAR-alpha	0.0165688	0.105503	10.7875	44.2313	FABP1;APOA2
							Phospholipase C delta-1 interactions in phospholipid-associated cell signaling	0.0171329	0.105503	73.261	297.934	TGM2
							Acyl chain remodeling of diacylglycerol and triacylglycerol	0.0171329	0.105503	73.261	297.934	MGLL
							Ketone body metabolism	0.0171329	0.105503	73.261	297.934	HMGCS2
							RAGE pathway	0.0182541	0.110469	10.228	40.9464	GJA1;TGFB1
							Circadian rhythm	0.0194162	0.114352	9.88607	38.9674	MEF2C;DBP
							Folate metabolism	0.0200087	0.114352	9.72351	38.0344	ABCA1;MAT1A
							Proteolysis and signaling pathway of Notch	0.0205247	0.114352	58.6059	227.75	DLL1
							Influenza factor interactions with host	0.0205247	0.114352	58.6059	227.75	TGFB1

## Sheet: ED Fig 4g
Heatmap showing induction of lipid mobilization genes in liver EC clusters relative to chow controls.
	EC-cap1_logFC	EC-cap2_logFC	EC-cap3_logFC	EC-liver1_logFC	EC-liver2_logFC	EC-art_logFC	EC-ven_logFC
Apoe	-0.207659	-0.141338	-0.0565403	0.0986771	0.146313	-0.140079	-0.0105735
Apoc1	0.0898799	0.165253	0.30768	0.49929	-0.172298	0.0836978	0.0826244
Abca1	0.342254	0.328885	0.413096	0.240439	0.0163486	0.240965	0.449874
Apoa2	0.135154	0.2588	0.235003	0.750714	0.424014	0.0642035	0.179693
Ttr	0.045122	0.144226	0.00142983	0.596618	0.394956	0.133135	0.0783329
Alb	0.0941048	0.062049	0.180751	0.804658	0.401088	0.171872	0.163611

## Sheet: ED Fig 4h
Calculated values	liver ECs
average Gapdh and Rplp0	FABP4	FABP5	FABP1	Relicate #
BSA-r-20220509	1	1	1	1
100-r-20220509	1.12457	1.13193	1.46757	1
400-r-20220509	0.988329	0.915499	1.2335	1
800-r-20220509	0.877452	0.820194	2.19217	1
GLUCOSE-r-20220509	0.857329	0.970826	1.73075	1
INSULIN-r-20220509	0.925406	1.00744	0.711929	1
BSA-r-20220531	1	1	1	2
100-r-20220531	1.24759	1.18486	1.2416	2
400-r-20220531	1.0942	0.983201	1.22395	2
800-r-20220531	0.804917	0.653361	1.28461	2
GLUCOSE-r-20220531	0.904204	0.86524	0.996238	2
INSULIN-r-20220531	0.952985	1.31339	0.836612	2
BSA-r-20220601	1	1	1	3
100-r-20220601	0.90814	0.971642	0.877987	3
400-r-20220601	0.911033	0.918042	0.880409	3
800-r-20220601	0.670868	0.682067	1.11709	3
GLUCOSE-r-20220601	0.812706	0.891841	1.20909	3
INSULIN-r-20220601	0.709613	1.00098	0.778589	3
BSA-20220603-2	1	1	1	4
100-20220603-2	1.02362	0.917425	0.697075	4
400-20220603-2	1.37133	1.14216	1.22442	4
800-20220603-2	0.770515	0.645817	nd	4
GLUCOSE-20220603-2	1.03309	0.976258	0.756219	4
INSULIN-20220603-2	1.06748	1.17134	0.698326	4
BSA-20220613			1	5
400-20220613			0.775683	5
800-20220613			1.58561	5
BSA-20220613-2			1	6
800-20220613-2			1.51358	6
BSA-20220613-3			1	7
800-20220613-3			2.41675	7
800-20220617			2.16838	8
BSA-20220617			1	8
800-20220617.2			2.07335	9
BSA-20220617.2			1	9
raw CP values	liver ECs
		GAPDH	RPLP0	FABP4	FABP5	FABP1
BSA	BSA-r-20220509	18.19	19.58	18.67	20.63	32.9
BSA	BSA-r-20220509	18.11	19.59	18.67	20.54	32.81
BSA	BSA-r-20220509	18.26	19.57	18.73	20.5	32.9
100	100-r-20220509	18.48	19.61	18.68	20.51	32.41
100	100-r-20220509	18.47	19.59	18.67	20.54	32.48
100	100-r-20220509	18.48	19.6	18.7	20.57	32.55
400	400-r-20220509	18.24	19.57	18.73	20.67	32.63
400	400-r-20220509	18.22	19.61	18.72	20.72	32.57
400	400-r-20220509	18.24	19.61	18.77	20.76	32.6
800	800-r-20220509	18.29	19.64	18.94	20.88	31.89
800	800-r-20220509	18.24	19.63	18.93	20.92	31.73
800	800-r-20220509	18.29	19.63	18.98	20.94	31.81
GLUCOSE	GLUCOSE-r-20220509	18.22	19.54	18.87	20.55	32.21
GLUCOSE	GLUCOSE-r-20220509	18.16	19.53	18.88	20.56	31.9
GLUCOSE	GLUCOSE-r-20220509	18.15	19.52	18.9	20.6	32.06
INSULIN	INSULIN-r-20220509	17.95	19.4	18.58	20.31	32.68
INSULIN	INSULIN-r-20220509	17.95	19.4	18.56	20.33	33.25
INSULIN	INSULIN-r-20220509	17.89	19.37	18.6	20.33	33.65
BSA	BSA-r-20220531	19.14	19.14	17.73	20.57	29.24
BSA	BSA-r-20220531	19.11	19.18	17.71	20.66	28.83
BSA	BSA-r-20220531	19.08	19.11	17.75	20.52	29.6
100	100-r-20220531	19.03	19.09	17.28	20.2	28.77
100	100-r-20220531	18.97	19.05	17.31	20.3	28.87
100	100-r-20220531	18.98	19.11	17.38	20.25	28.73
400	400-r-20220531	19.16	19.06	17.55	20.58	28.75
400	400-r-20220531	19.04	19.1	17.55	20.54	28.85
400	400-r-20220531	19.07	19.05	17.56	20.56	28.96
800	800-r-20220531	19.29	19.07	17.97	21.11	28.66
800	800-r-20220531	19.01	18.95	18.03	21.12	28.82
800	800-r-20220531	19.12	18.98	17.96	21.19	28.84
GLUCOSE	GLUCOSE-r-20220531	19.01	19.09	17.9	20.7	29.14
GLUCOSE	GLUCOSE-r-20220531	19.04	19.12	17.87	20.76	29.12
GLUCOSE	GLUCOSE-r-20220531	19.03	19.14	17.7	20.75	29.16
INSULIN	INSULIN-r-20220531	18.84	19.04	17.62	19.99	29.09
INSULIN	INSULIN-r-20220531	18.93	19.08	17.64	19.98	29.34
INSULIN	INSULIN-r-20220531	18.75	19.05	17.61	20.07	29.4
BSA	BSA-r-20220601	18.77	18.84	17.24	19.78	28.69
BSA	BSA-r-20220601	18.66	18.87	17.2	19.92	28.42
BSA	BSA-r-20220601	18.65	18.75	17.16	20	28.79
100	100-r-20220601	18.55	18.73	17.23	19.86	28.82
100	100-r-20220601	18.52	18.8	17.25	19.84	28.74
100	100-r-20220601	18.59	18.77	17.25	19.83	28.6
400	400-r-20220601	18.61	18.72	17.21	19.93	28.36
400	400-r-20220601	18.6	18.72	17.57	19.88	28.72
400	400-r-20220601	18.56	18.72	16.98	19.95	29.15
800	800-r-20220601	18.71	18.67	17.69	20.38	28.61
800	800-r-20220601	18.69	18.7	17.75	20.38	28.35
800	800-r-20220601	18.68	18.68	17.69	20.39	28.26
GLUCOSE	GLUCOSE-r-20220601	19.01	18.9	17.7	20.24	28.54
GLUCOSE	GLUCOSE-r-20220601	18.9	18.97	17.7	20.25	28.62
GLUCOSE	GLUCOSE-r-20220601	18.97	18.9	17.66	20.26	28.46
INSULIN	INSULIN-r-20220601	18.4	18.56	17.46	19.54	28.67
INSULIN	INSULIN-r-20220601	18.37	18.54	17.38	19.59	28.64
INSULIN	INSULIN-r-20220601	18.23	18.54	17.3	19.61	28.7
BSA	BSA-20220603-2	19.3	19.58	18.54	20.64	28.08
BSA	BSA-20220603-2	19.3	19.66	18.5	20.48	27.8
BSA	BSA-20220603-2	19.3	19.63	18.45	20.49	27.73
100	100-20220603-2	18.76	18.96	17.84	20.03	28.19
100	100-20220603-2	18.68	18.94	17.84	20.05	27.59
100	100-20220603-2	18.75	18.96	17.85	20.04	27.59
400	400-20220603-2	19.42	19.65	18.13	20.35	27.51
400	400-20220603-2	19.42	19.62	18.09	20.4	27.64
400	400-20220603-2	19.4	19.65	18.1	20.48	27.77
800	800-20220603-2	19.23	19.19	18.62	20.89
800	800-20220603-2	19.12	19.22	18.58	20.92
800	800-20220603-2	19.15	19.21	18.61	20.88
GLUCOSE	GLUCOSE-20220603-2	19.89	19.64	18.69	20.87	28.6
GLUCOSE	GLUCOSE-20220603-2	19.79	19.63	18.71	20.81	28.78
GLUCOSE	GLUCOSE-20220603-2	19.73	19.63	18.78	20.86	28.29
INSULIN	INSULIN-20220603-2	19.27	19.34	18.25	20.14	28.12
INSULIN	INSULIN-20220603-2	19.31	19.35	18.24	20.09	28.37
INSULIN	INSULIN-20220603-2	19.28	19.35	18.3	20.28	28.25
BSA	BSA-20220613	20.16	20.6			32.18
BSA	BSA-20220613	20.11	20.65			31
BSA	BSA-20220613	20.14	20.57			31.14
400	400-20220613	19.83	20.31			31.26
400	400-20220613	19.85	20.23			31.42
400	400-20220613	19.83	20.32			31.57
800	800-20220613	19.93	20.08			30.41
800	800-20220613	19.84	20.2			30.76
800	800-20220613	19.78	20.11			29.89
BSA	BSA-20220613-2	20.23	20.03			28.19
BSA	BSA-20220613-2	20.17	19.93			28.05
BSA	BSA-20220613-2	20.24	19.87			28.07
800	800-20220613-2	20.75	20.28			27.62
800	800-20220613-2	20.72	20.25			28.19
800	800-20220613-2	20.71	20.19			27.99
BSA	BSA-20220613-3	20.4	20.16			28.96
BSA	BSA-20220613-3	20.34	20.15			28.65
BSA	BSA-20220613-3	20.36	20.12			28.88
800	800-20220613-3	20.6	20.25			28.14
800	800-20220613-3	20.56	20.24			27.74
800	800-20220613-3	20.57	20.27			27.36
800	800-20220617	21.54	21.89			30.83
800	800-20220617	21.63	21.95			30.75
800	800-20220617	21.56	22.01			30.56
BSA	BSA-20220617	19.91	21.12			30.85
BSA	BSA-20220617	20.03	20.89			30.67
BSA	BSA-20220617	19.83	20.9			30.02
800	800-20220617.2	19.97	20.48			29.24
800	800-20220617.2	20.16	20.74			30.06
800	800-20220617.2	20.11	21.08			29.03
BSA	BSA-20220617.2	19.06	19.825			29.36
BSA	BSA-20220617.2	19.24	19.81			30.12
BSA	BSA-20220617.2	19.11	19.84			29.18

## Sheet: ED Fig 4i
Calculated values	lung ECs
combine Rplp0 and gapdh	FABP4	FABP5	FABP1	Relicate #
BSA-r1	1	1	1	1
100-r1	0.913152	0.78059	0.363763	1
400-r1	0.953866	0.831254	0.517334	1
800-r1	0.81295	0.626147	1.32533	1
GLUCOSE-r1	1.07355	1.0132	1.55055	1
INSULIN-r1	1.20733	1.17439	0.167818	1
BSA-r2	1	1	1	2
100-r2	0.905727	1.04779	0.815015	2
400-r2	0.914531	0.912265	0.805505	2
800-r2	1.09618	0.776866	1.07914	2
GLUCOSE-r2	0.960319	0.978265	1.1476	2
INSULIN-r2	1.05991	1.16615	1.05871	2
BSA-r3	1	1	1	3
100-r3	1.02357	0.968582	1.32519	3
400-r3	1.09085	0.946724	0.873919	3
800-r3	1.15067	0.963286	1.06939	3
GLUCOSE-r3	1.1043	0.569091	0.338568	3
INSULIN-r3	0.84904	1.15967	0.574562	3
BSA-r4	1	1	1	4
100-r4	0.96206	1.18964	0.722415	4
400-r4	0.788618	1.00236	0.476347	4
800-r4	0.826604	1.07742	0.398371	4
GLUCOSE-r4	0.972742	1.19227	0.434267	4
INSULIN-r4	1.05885	1.4844	0.550616	4
raw CP values	lung ECs
	GAPDH	RPLP0	FABP4	FABP5	ABCA1	FABP1
BSA-r1	22.25	22.16	23.59	22.27	27.63	30.39
BSA-r1	22.08	22.13	23.55	22.19	27.87	29.68
BSA-r1	22.24	22.13	23.49	22.26	27.53	29.86
100-r1	21.59	21.63	23.07	22.04	26.87	30.62
100-r1	21.56	21.53	23.08	21.97	26.96	31.12
100-r1	21.54	21.59	23.1	22.01	26.78	30.75
400-r1	21.74	21.63	23.13	22.01	26.89	30.14
400-r1	21.68	21.64	23.09	21.91	26.87	30.42
400-r1	21.62	21.65	23.1	22.1	26.88	30.7
800-r1	21.81	21.84	23.55	22.61	26.84	29.2
800-r1	21.8	21.83	23.46	22.53	26.76	29.22
800-r1	21.83	21.8	23.48	22.57	26.73	29.17
GLUCOSE-r1	21.86	21.8	23.1	21.86	27.37	28.97
GLUCOSE-r1	21.81	21.78	23.05	21.87	27.57	28.89
GLUCOSE-r1	21.82	21.81	23.12	21.88	27.51	29.04
INSULIN-r1	21.83	21.92	23	21.73	27.67	32.72
INSULIN-r1	21.81	21.9	22.97	21.71	27.29	32.29
INSULIN-r1	21.84	21.87	22.94	21.68	27.48	31.85
BSA-r2	19.64	19.37	21.97	20.59	25.85	29.4
BSA-r2	19.54	19.33	21.99	20.6	25.84	29.88
BSA-r2	19.55	19.31	21.96	20.65	25.75	29.64
100-r2	19.54	19.16	22.04	20.5	26.03	29.97
100-r2	19.56	19.18	21.98	20.43	26.04	29.67
100-r2	19.52	19.15	22.02	20.4	26.16	29.82
400-r2	19.56	19.19	22.08	20.72	25.91	29.9
400-r2	19.64	19.21	22.03	20.66	25.91	29.84
400-r2	19.58	19.17	22.01	20.67	25.88	29.87
800-r2	19.4	19.28	21.69	20.85	24.87	29.25
800-r2	19.4	19.23	21.71	20.8	24.93	29.13
800-r2	19.35	19.19	21.68	20.84	24.86	29.79
GLUCOSE-r2	19.65	19.32	22.1	20.69	26.16	29.56
GLUCOSE-r2	19.68	19.47	22.07	20.68	26.26	29.41
GLUCOSE-r2	19.67	19.32	22.11	20.75	26.11	29.49
INSULIN-r2	19.61	19.37	21.93	20.37	25.99	29.93
INSULIN-r2	19.63	19.48	21.93	20.47	26.1	29.35
INSULIN-r2	19.69	19.4	22.03	20.56	26.1	29.64
BSA-r3	19.21	18.28	22.54	21.46	25.38	30.45
BSA-r3	19.01	18.26	22.6	21.49	25.49	30.07
BSA-r3	19.06	18.37	22.55	21.5	25.38	30.27
100-r3	19.17	18.64	22.77	21.68	26.1	29.78
100-r3	19.25	18.6	22.77	21.74	26.13	29.63
100-r3	19.24	18.53	22.68	21.8	26.11	31.24
400-r3	19.07	18.37	22.51	21.63	25.93	30.5
400-r3	19.06	18.48	22.55	21.62	26.14	30.18
400-r3	19.09	18.39	22.4	21.58	25.97	30.9
800-r3	19.09	18.64	22.53	21.75	25.64	31
800-r3	19.1	18.63	22.57	21.72	25.61	29.89
800-r3	19.11	18.65	22.53	21.69	25.62	30.45
GLUCOSE-r3	18.72	18.3	22.27	22.17	25.16	31.42
GLUCOSE-r3	18.84	18.3	22.27	22.13	25.23	31.69
GLUCOSE-r3	18.79	18.25	22.25	22.12	25.19	31.95
INSULIN-r3	18.34	18.12	22.39	20.88	25.79	30.33
INSULIN-r3	18.56	18.1	22.36	20.84	25.74	30.89
INSULIN-r3	18.47	18.1	22.45	20.89	25.85	30.81
BSA-r4	21.97	21.83	24.97	23.58	28.16	30.52
BSA-r4	21.94	21.84	25.02	23.69	27.98	30.28
BSA-r4	21.93	21.84	24.92	23.7	28.07	30.4
100-r4	20.97	20.65	23.95	22.36	26.83	29.62
100-r4	20.94	20.64	23.93	22.3	27.15	29.8
100-r4	20.98	20.7	23.97	22.33	27.34	29.98
400-r4	20.38	20.26	23.84	22.15	26.64	29.82
400-r4	20.48	20.34	23.78	22.15	26.54	30.08
400-r4	20.52	20.32	23.79	22.13	26.65	29.98
800-r4	20.7	20.54	24.02	22.21	26.24	30.51
800-r4	20.71	20.38	23.9	22.27	26.21	30.43
800-r4	20.7	20.55	23.93	22.28	26.3	30.35
GLUCOSE-r4	20.7	20.47	23.67	22.1	27.18	30.27
GLUCOSE-r4	20.59	20.36	23.62	22.01	27.08	30.63
GLUCOSE-r4	20.61	20.38	23.62	21.98	27.24	29.91
INSULIN-r4	20.48	20.3	23.34	21.64	26.85	29.78
INSULIN-r4	20.55	20.26	23.37	21.48	26.91	29.97
INSULIN-r4	20.56	20.26	23.49	21.68	26.87	29.59

## Sheet: ED Fig 4j
KEGG							Bioplanet						GO-BP
Term	P-value	Adjusted P-value	Odds Ratio	Combined Score	Genes		Term	P-value	Adjusted P-value	Odds Ratio	Combined Score	Genes	Term	P-value	Adjusted P-value	Odds Ratio	Combined Score	Genes
Parkinson disease	2.83763e-13	5.22123e-11	14.8268	428.356	NDUFB9;NDUFA13;NDUFB8;NDUFA11;NDUFA12;NDUFB11;NDUFB5;ATP5J;NDUFC2;ATP5H;COX5B;ATP5B;NDUFS8;UBB;SLC25A4;SLC18A2		Respiratory electron transport, ATP biosynthesis by chemiosmotic coupling, and heat production by uncoupling proteins	4.17032e-13	2.0101e-10	22.3416	636.862	NDUFB9;NDUFA13;NDUFB8;NDUFA11;NDUFA12;NDUFB11;NDUFB5;NDUFC2;ATP5J;ATP5H;COX5B;ATP5B;NDUFS8	mitochondrial electron transport, NADH to ubiquinone (GO:0006120)	2.64342e-13	4.04179e-10	36.3597	1053.03	NDUFB9;NDUFB8;NDUFA13;NDUFS8;NDUFA11;NDUFB11;NDUFA12;NDUFB5;NDUFC2;MT-ND2;MT-ND1
Oxidative phosphorylation	2.1314e-11	1.96089e-09	13.6792	336.12	NDUFB9;NDUFA13;NDUFB8;NDUFA11;NDUFA12;NDUFB11;NDUFB5;ATP5J;NDUFC2;ATP5H;COX5B;ATP5B;NDUFS8;ATP6V0E		Tricarboxylic acid (TCA) cycle and respiratory electron transport	3.27929e-12	7.90308e-10	15.9506	421.789	NDUFB9;NDUFA13;NDUFB8;NDUFA11;NDUFA12;NDUFB11;NDUFB5;ATP5J;NDUFC2;ATP5H;COX5B;ATP5B;LDHB;NDUFS8	mitochondrial ATP synthesis coupled electron transport (GO:0042775)	7.95301e-13	6.08008e-10	21.0962	587.74	NDUFB9;NDUFA13;NDUFB8;NDUFA11;NDUFA12;NDUFB11;NDUFB5;NDUFC2;MT-ND2;COX5B;MT-ND1;NDUFS8;MT-CO3
Alzheimer disease	6.98466e-11	4.28393e-09	11.0356	258.063	NDUFB9;NDUFA13;NDUFB8;NDUFA11;NDUFA12;NDUFB11;NDUFB5;ATP5J;NDUFC2;ATP5H;COX5B;ATP5B;NDUFS8;APOE;GAPDH		Electron transport chain	2.09411e-10	3.36454e-08	14.9715	333.666	ATP5B;NDUFB9;NDUFB8;NDUFS8;NDUFA12;NDUFB5;ATPIF1;ATP5J;NDUFC2;ATP5H;COX5B;SLC25A4	respiratory electron transport chain (GO:0022904)	3.02052e-12	1.53946e-09	18.7436	497.185	NDUFB9;NDUFA13;NDUFB8;NDUFA11;NDUFA12;NDUFB11;NDUFB5;NDUFC2;MT-ND2;COX5B;MT-ND1;NDUFS8;MT-CO3
Huntington disease	2.57827e-09	1.186e-07	9.19476	181.837	NDUFB9;NDUFA13;NDUFB8;NDUFA11;NDUFA12;NDUFB11;NDUFB5;ATP5J;NDUFC2;ATP5H;COX5B;ATP5B;NDUFS8;SLC25A4		Destabilization of mRNA by AUF1 (hnRNP D0)	4.12443e-10	4.96994e-08	20.517	443.351	PSMB6;HSPA8;PSMB5;PSMB2;UBB;PSMB3;PSMB1;UBC;HSPB1;HSPA1A	NADH dehydrogenase complex assembly (GO:0010257)	1.27894e-11	3.25916e-09	23.9893	601.709	NDUFB9;NDUFA13;NDUFB8;NDUFS8;NDUFA11;NDUFA12;NDUFB11;NDUFB5;NDUFC2;MT-ND2;MT-ND1
Thermogenesis	2.0675e-07	7.6084e-06	6.91602	106.45	NDUFB9;NDUFA13;NDUFB8;NDUFA11;NDUFA12;NDUFB11;NDUFB5;ATP5J;NDUFC2;ATP5H;COX5B;ATP5B;NDUFS8		Parkinson's disease	2.77378e-09	2.67392e-07	11.685	230.231	ATP5B;NDUFB9;NDUFB8;NDUFS8;UBB;NDUFB5;ATP5J;NDUFC2;ATP5H;COX5B;SLC25A4;SLC18A2	mitochondrial respiratory chain complex I biogenesis (GO:0097031)	1.27894e-11	3.25916e-09	23.9893	601.709	NDUFB9;NDUFA13;NDUFB8;NDUFS8;NDUFA11;NDUFA12;NDUFB11;NDUFB5;NDUFC2;MT-ND2;MT-ND1
Non-alcoholic fatty liver disease (NAFLD)	1.25825e-06	3.85864e-05	8.11356	110.229	NDUFB9;NDUFA13;NDUFB8;NDUFS8;NDUFA11;NDUFA12;NDUFB11;NDUFB5;NDUFC2;COX5B		mRNA stability regulation by proteins that bind AU-rich elements	5.91766e-09	4.75385e-07	15.1025	286.122	PSMB6;HSPA8;PSMB5;PSMB2;UBB;PSMB3;PSMB1;UBC;HSPB1;HSPA1A	mitochondrial respiratory chain complex I assembly (GO:0032981)	1.27894e-11	3.25916e-09	23.9893	601.709	NDUFB9;NDUFA13;NDUFB8;NDUFS8;NDUFA11;NDUFA12;NDUFB11;NDUFB5;NDUFC2;MT-ND2;MT-ND1
Retrograde endocannabinoid signaling	9.68654e-06	0.000254618	7.25999	83.815	NDUFB9;NDUFA13;NDUFB8;NDUFS8;NDUFA11;NDUFA12;NDUFB11;NDUFB5;NDUFC2		Alzheimer's disease	4.3484e-07	2.8932e-05	8.00429	117.249	ATP5B;NDUFB9;NDUFB8;NDUFS8;NDUFB5;ATP5J;NDUFC2;ATP5H;APOE;COX5B;GAPDH	neutrophil activation involved in immune response (GO:0002283)	5.80467e-10	1.26791e-07	5.77351	122.786	HSPA8;CD63;HSP90AB1;GSTP1;CTSZ;MGST1;NDUFC2;PRCP;TUBB4B;BST2;PNP;PRDX4;FTH1;PSMB1;TIMP2;QSOX1;GOLGA7;PPIA;CTSD;DNASE1L3;HSPA1B;HSPA1A
Mineral absorption	4.81041e-05	0.00110639	14.3264	142.435	FTL1;FTH1;MT2;MT1;ATOX1		Oxidative phosphorylation	4.802e-07	2.8932e-05	9.08638	132.198	ATP5B;NDUFB9;NDUFB8;NDUFS8;NDUFA11;NDUFB5;ATP5J;NDUFC2;ATP5H;COX5B	mitochondrial respiratory chain complex assembly (GO:0033108)	1.31978e-09	2.52243e-07	14.7594	301.768	NDUFB9;NDUFA13;NDUFB8;NDUFS8;NDUFA11;NDUFA12;NDUFB11;NDUFB5;NDUFC2;MT-ND2;MT-ND1
Proteasome	5.98306e-05	0.0012232	13.6262	132.501	PSMB6;PSMB5;PSMB2;PSMB3;PSMB1		Response to elevated platelet cytosolic calcium	8.88532e-07	4.75858e-05	12.103	168.639	SRGN;CD63;HSPA5;TMSB4X;CD9;GAS6;CLU;PPIA	neutrophil degranulation (GO:0043312)	2.89922e-09	4.92545e-07	5.51358	108.39	HSPA8;CD63;HSP90AB1;GSTP1;CTSZ;MGST1;NDUFC2;PRCP;TUBB4B;BST2;PNP;PRDX4;FTH1;PSMB1;TIMP2;QSOX1;GOLGA7;PPIA;CTSD;HSPA1B;HSPA1A
Antigen processing and presentation	0.000172872	0.00318084	8.00893	69.381	H2-T23;HSPA8;HSP90AB1;HSPA5;HSPA1B;HSPA1A		Proteasome degradation	1.65715e-06	7.98747e-05	14.1157	187.886	PSMB6;PSMB5;PSMB2;UBB;PSMB3;PSMB1;UBC	neutrophil mediated immunity (GO:0002446)	3.88486e-09	5.93995e-07	5.41668	104.9	HSPA8;CD63;HSP90AB1;GSTP1;CTSZ;MGST1;NDUFC2;PRCP;TUBB4B;BST2;PNP;PRDX4;FTH1;PSMB1;TIMP2;QSOX1;GOLGA7;PPIA;CTSD;HSPA1B;HSPA1A
Glutathione metabolism	0.000291618	0.00487797	9.4604	77.0083	GSTK1;GSTM1;GPX4;GSTP1;MGST1		Ubiquitin-mediated degradation of phosphorylated Cdc25A	1.84648e-06	8.09093e-05	13.8674	183.08	PSMB6;PSMB5;PSMB2;UBB;PSMB3;PSMB1;UBC	platelet degranulation (GO:0002576)	1.81472e-08	2.52247e-06	11.2175	199.948	SRGN;CD63;ECM1;TEX264;TMSB4X;CD9;QSOX1;LHFPL2;GAS6;CLU;MANF
Ferroptosis	0.000469406	0.00719756	12.3483	94.638	FTL1;GPX4;FTH1;SLC3A2		Proteasome complex	2.1815e-06	8.76235e-05	29.4365	383.72	PSMB6;PSMB5;PSMB2;PSMB3;PSMB1	regulated exocytosis (GO:0045055)	1.13528e-07	1.44654e-05	9.24109	147.776	SRGN;CD63;ECM1;TEX264;TMSB4X;CD9;QSOX1;LHFPL2;GAS6;CLU;MANF
Cholesterol metabolism	0.00102117	0.0144535	9.87416	68.0014	LRPAP1;TSPO;APOE;LDLR		HIV factor interactions with host	2.6415e-06	9.15453e-05	8.61179	110.611	PSMB6;PSMB5;UBB;PSMB2;PSMB3;UBC;PSMB1;PPIA;SLC25A4	regulation of transcription from RNA polymerase II promoter in response to stress (GO:0043618)	1.75035e-07	2.05868e-05	12.2217	190.149	PSMB6;PSMB5;UBB;PSMB2;PSMB3;UBC;PSMB1;ELOB;HSPA1A
Estrogen signaling pathway	0.00143471	0.0188562	5.24414	34.3323	HSPA8;HSP90AB1;FOS;CTSD;HSPA1B;HSPA1A		Activation of NF-kappaB in B cells	2.7947e-06	9.15453e-05	12.9554	165.671	PSMB6;PSMB5;PSMB2;UBB;PSMB3;PSMB1;UBC	regulation of mRNA stability (GO:0043488)	2.7283e-07	2.97969e-05	9.70635	146.706	PSMB6;HSPA8;PSMB5;UBB;PSMB2;PSMB3;UBC;PSMB1;HSPB1;HSPA1A
Fluid shear stress and atherosclerosis	0.00199625	0.0244873	4.8974	30.4446	TXN1;GSTM1;HSP90AB1;GSTP1;MGST1;FOS		Interleukin-2 signaling pathway	2.84892e-06	9.15453e-05	3.33442	42.5757	SRGN;CYB5A;ARL6IP1;GPX4;NDUFA12;CTSZ;TECR;MGST1;EMP3;FOS;GADD45G;LDHB;ELF1;UBC;GPR182;PSMB1;TIMP2;BLVRB;CTSD;GAPDH;LDLR;IER3;LY6E	regulation of transcription from RNA polymerase II promoter in response to hypoxia (GO:0061418)	5.49006e-07	5.5962e-05	12.9708	186.976	PSMB6;PSMB5;UBB;PSMB2;PSMB3;UBC;PSMB1;ELOB
Metabolism of xenobiotics by cytochrome P450	0.00308164	0.0354389	7.16057	41.4045	GSTK1;GSTM1;GSTP1;MGST1		Cyclin A-Cdk2-associated events at S phase entry	4.11874e-06	0.000124077	12.1557	150.73	PSMB6;PSMB5;PSMB2;UBB;PSMB3;PSMB1;UBC	ATP metabolic process (GO:0046034)	7.32867e-07	6.61833e-05	16.138	227.97	MT-ATP6;ATP5B;HSPA8;ATP5J;ATP5H;HSPA1B;HSPA1A
Protein processing in endoplasmic reticulum	0.00382448	0.0413943	4.26918	23.7637	BCAP31;HSPA8;HSP90AB1;HSPA5;HSPA1B;HSPA1A		Degradation of beta-catenin by the destruction complex	4.52088e-06	0.00012818	11.9709	147.324	PSMB6;PSMB5;PSMB2;UBB;PSMB3;PSMB1;UBC	protein catabolic process (GO:0030163)	7.35851e-07	6.61833e-05	12.4358	175.622	PSMB6;HSPA8;PSMB5;PSMB2;PSMB3;PSMB1;APOE;CTSD
Chemical carcinogenesis	0.0107193	0.109575	4.92584	22.3422	GSTK1;GSTM1;GSTP1;MGST1		BDNF signaling pathway	5.07114e-06	0.000135794	5.54755	67.6355	HSPA8;IFITM2;HSPA5;TXNIP;HSPB1;EMP3;FOS;CLU;CLIC1;FADS1;HSPA1B;HSPA1A	mitochondrial ATP synthesis coupled proton transport (GO:0042776)	1.06778e-06	9.07022e-05	34.9612	480.713	MT-ATP6;ATP5B;ATP5J;ATP5H;COX5B
Endocytosis	0.0117725	0.114007	2.98565	13.2622	HSPA8;H2-T23;EHD3;UBB;LDLR;HSPA1B;HSPA1A		Apoptosis regulation	7.05553e-06	0.000176333	11.1251	131.962	PSMB6;PSMB5;PSMB2;UBB;PSMB3;PSMB1;UBC	positive regulation of protein ubiquitination involved in ubiquitin-dependent protein catabolic process (GO:2000060)	1.27624e-06	0.000102055	11.4879	155.908	PSMB6;PSMB5;UBB;PSMB2;PSMB3;UBC;PSMB1;CLU
Legionellosis	0.0158592	0.145905	6.02224	24.9562	HSPA8;HSPA1B;HSPA1A		Huntington's disease	7.41752e-06	0.000176333	6.56375	77.5289	ATP5B;NDUFB9;NDUFB8;NDUFS8;NDUFB5;ATP5J;NDUFC2;ATP5H;COX5B;SLC25A4	regulation of amyloid-beta clearance (GO:1900221)	1.33492e-06	0.000102055	74.2022	1003.71	LRPAP1;APOE;CLU;LDLR
Toxoplasmosis	0.0170909	0.149749	4.25972	17.3337	HSPA8;LDLR;HSPA1B;HSPA1A		Antigen processing: cross presentation	7.68255e-06	0.000176333	10.97	129.189	PSMB6;PSMB5;PSMB2;UBB;PSMB3;PSMB1;UBC	negative regulation of G2/M transition of mitotic cell cycle (GO:0010972)	1.48434e-06	0.000108074	14.3731	192.895	PSMB6;PSMB5;UBB;PSMB2;PSMB3;UBC;PSMB1
Glycerolipid metabolism	0.0181368	0.151689	5.70988	22.8956	ALDH2;AKR1B8;PLPP1		Antigen processing and presentation	9.07591e-06	0.000198845	10.6724	123.906	PSMB6;HSPA8;HSP90AB1;PSMB5;HSPA5;HSPA1B;HSPA1A	proteasomal ubiquitin-independent protein catabolic process (GO:0010499)	2.1815e-06	0.000151614	29.4365	383.72	PSMB6;PSMB5;PSMB2;PSMB3;PSMB1
Drug metabolism	0.0204142	0.163314	4.02615	15.6679	GSTK1;GSTM1;GSTP1;MGST1		APC/C-mediated degradation of cell cycle proteins	9.84748e-06	0.000206369	10.5296	121.388	PSMB6;PSMB5;PSMB2;UBB;PSMB3;PSMB1;UBC	response to unfolded protein (GO:0006986)	2.40998e-06	0.000160211	18.2257	235.766	HSPA8;HSP90AB1;HSPA5;HSPB1;HSPA1B;HSPA1A
Necroptosis	0.0225914	0.170823	3.24561	12.3015	FTL1;HSP90AB1;FTH1;PPIA;SLC25A4		DNA replication pre-Initiation	1.57073e-05	0.000315455	9.74667	107.812	PSMB6;PSMB5;PSMB2;UBB;PSMB3;PSMB1;UBC	negative regulation of cell cycle G2/M phase transition (GO:1902750)	3.08654e-06	0.000196638	12.7458	161.725	PSMB6;PSMB5;UBB;PSMB2;PSMB3;UBC;PSMB1
Glycolysis / Gluconeogenesis	0.0232096	0.170823	5.17301	19.467	LDHB;ALDH2;GAPDH		Downstream signaling events Of B cell receptor (BCR)	3.17149e-05	0.000611463	8.67121	89.8227	PSMB6;PSMB5;UBB;PSMB2;PSMB3;UBC;PSMB1	cellular response to hypoxia (GO:0071456)	3.40787e-06	0.000208425	8.33004	104.87	PSMB6;PSMB5;UBB;PSMB2;PSMB3;UBC;PSMB1;ELOB;AQP1
Protein export	0.0266598	0.182525	8.45812	30.6573	SPCS2;HSPA5		T cell receptor regulation of apoptosis	3.83912e-05	0.000711714	3.38136	34.3806	HSPA8;FKBP2;NDFIP1;HSP90AB1;HSPA5;GSTP1;SLC3A2;FOS;CLU;PNP;LGALS1;PRDX4;FCGRT;PRDX1;GAPDH;IER3;HSPA1A	negative regulation of ubiquitin-protein ligase activity involved in mitotic cell cycle (GO:0051436)	3.74685e-06	0.000217157	12.3462	154.261	PSMB6;PSMB5;UBB;PSMB2;PSMB3;UBC;PSMB1
Lysosome	0.0267836	0.182525	3.68876	13.3532	CD63;LAPTM4A;CTSZ;CTSD		S phase	7.46455e-05	0.00133256	7.50971	71.363	PSMB6;PSMB5;UBB;PSMB2;PSMB3;UBC;PSMB1	ATP synthesis coupled proton transport (GO:0015986)	4.05275e-06	0.000217157	25.4186	315.6	MT-ATP6;ATP5B;ATP5J;ATP5H;COX5B
Biosynthesis of unsaturated fatty acids	0.0341667	0.224524	7.32889	24.746	TECR;FADS1		HIV infection	9.31157e-05	0.00158793	5.34585	49.6184	PSMB6;PSMB5;UBB;PSMB2;PSMB3;UBC;PSMB1;PPIA;SLC25A4	SCF-dependent proteasomal ubiquitin-dependent protein catabolic process (GO:0031146)	4.11874e-06	0.000217157	12.1557	150.73	PSMB6;PSMB5;UBB;PSMB2;PSMB3;UBC;PSMB1
Prion diseases	0.0381921	0.242322	6.87014	22.4319	HSPA5;HSPA1A		Cell cycle checkpoints	9.83695e-05	0.00158793	7.16655	66.1241	PSMB6;PSMB5;UBB;PSMB2;PSMB3;UBC;PSMB1	regulation of ubiquitin-protein ligase activity involved in mitotic cell cycle (GO:0051439)	4.11874e-06	0.000217157	12.1557	150.73	PSMB6;PSMB5;UBB;PSMB2;PSMB3;UBC;PSMB1
Apoptosis	0.0400728	0.24578	3.22825	10.3854	CTSZ;FOS;CTSD;GADD45G		Glutathione metabolism	9.88336e-05	0.00158793	12.142	111.974	GSTK1;GSTM1;GPX4;GSTP1;MGST1	regulation of primary metabolic process (GO:0080090)	5.21234e-06	0.000265656	7.8787	95.8403	PSMB6;PSMB5;PSMB2;PSMB3;PSMB1;APOE;LDLR;FADS1;PLPP1
Measles	0.0427448	0.253711	3.15859	9.95747	HSPA8;FOS;HSPA1B;HSPA1A		Metabolism	0.000137382	0.00213606	2.27042	20.1903	NDUFB9;NDUFA13;NDUFB8;NDUFA11;NDUFA12;NDUFB11;NDUFB5;GSTP1;MGST1;ATP5J;ATP5H;COX5B;AQP1;ATP5B;LDHB;PNP;ALDH2;APOE;LDLR;FADS1;CYB5A;GSTM1;BGN;NDUFC2;CYP4B1;DHRS3;PLA2G16;NDUFS8;BLVRB;GAPDH	regulation of hematopoietic stem cell differentiation (GO:1902036)	5.92841e-06	0.000283267	11.4487	137.794	PSMB6;PSMB5;UBB;PSMB2;PSMB3;UBC;PSMB1
Complement and coagulation cascades	0.0463665	0.260659	3.89083	11.9494	CD59A;SERPINA1E;CLU		Autodegradation of Cdh1 by Cdh1-APC/C	0.000183133	0.00275844	10.5346	90.6533	PSMB6;PSMB5;PSMB2;PSMB3;PSMB1	positive regulation of ubiquitin-protein ligase activity involved in regulation of mitotic cell cycle transition (GO:0051437)	5.92841e-06	0.000283267	11.4487	137.794	PSMB6;PSMB5;UBB;PSMB2;PSMB3;UBC;PSMB1
Pyruvate metabolism	0.0467486	0.260659	6.10556	18.7011	LDHB;ALDH2		Chemiosmotic coupling formation of ATP	0.00019822	0.00289522	33.1978	283.049	ATP5B;ATP5J;ATP5H	regulation of hematopoietic progenitor cell differentiation (GO:1901532)	6.4716e-06	0.000291032	11.2846	134.829	PSMB6;PSMB5;UBB;PSMB2;PSMB3;UBC;PSMB1
Protein digestion and absorption	0.0489994	0.265173	3.801	11.4636	COL13A1;SLC3A2;PRCP		Licensing factor removal from origins	0.000232597	0.0032974	9.96872	83.4004	PSMB6;PSMB5;PSMB2;PSMB3;PSMB1	negative regulation of ubiquitin protein ligase activity (GO:1904667)	6.4716e-06	0.000291032	11.2846	134.829	PSMB6;PSMB5;UBB;PSMB2;PSMB3;UBC;PSMB1
							Mitotic G1-G1/S phases	0.000239445	0.0032975	6.15313	51.2997	PSMB6;PSMB5;UBB;PSMB2;PSMB3;UBC;PSMB1	negative regulation of mitotic cell cycle phase transition (GO:1901991)	7.68255e-06	0.000326295	10.97	129.189	PSMB6;PSMB5;UBB;PSMB2;PSMB3;UBC;PSMB1
							Hemostasis pathway	0.000369442	0.00494642	3.27354	25.8725	SRGN;CD63;CD84;HSPA5;PRCP;SLC3A2;CLU;EHD3;TMSB4X;CD9;GAS6;PPIA;JAM2	anaphase-promoting complex-dependent catabolic process (GO:0031145)	7.68255e-06	0.000326295	10.97	129.189	PSMB6;PSMB5;UBB;PSMB2;PSMB3;UBC;PSMB1
							Signaling by the B cell receptor (BCR)	0.000472428	0.00600094	5.465	41.8489	PSMB6;PSMB5;UBB;PSMB2;PSMB3;UBC;PSMB1	NIK/NF-kappaB signaling (GO:0038061)	8.35516e-06	0.000345271	10.8192	126.505	PSMB6;PSMB5;UBB;PSMB2;PSMB3;UBC;PSMB1
							Mitochondrial pathway of apoptosis: multidomain Bcl-2 family	0.000473103	0.00600094	8.45403	64.7257	UBB;UBC;PPIA;HSPA1B;HSPA1A	negative regulation of canonical Wnt signaling pathway (GO:0090090)	8.68939e-06	0.000349634	7.3652	85.8297	PSMB6;PSMB5;UBB;PSMB2;PSMB3;UBC;PSMB1;APOE;DKK3
							Downregulation of MTA-3 in ER-negative breast tumors	0.000546917	0.00675933	22.1263	166.195	HSPB1;CTSD;GAPDH	positive regulation of ubiquitin protein ligase activity (GO:1904668)	9.84748e-06	0.000386072	10.5296	121.388	PSMB6;PSMB5;UBB;PSMB2;PSMB3;UBC;PSMB1
							Platelet activation, signaling and aggregation	0.000593247	0.00714863	4.57926	34.0235	SRGN;CD63;HSPA5;TMSB4X;CD9;GAS6;CLU;PPIA	entry into host cell (GO:0030260)	1.13991e-05	0.000434001	19.9657	227.249	UBB;CD81;UBC;GAS6;PPIA
							Prolactin regulation of apoptosis	0.000742057	0.0087237	5.99817	43.2233	LDHB;HSP90AB1;HSPA5;FTH1;TMEM106A;IER3	regulation of tumor necrosis factor-mediated signaling pathway (GO:0010803)	1.16377e-05	0.000434001	13.4782	153.129	UBB;GSTP1;UBC;GAS6;HSPA1B;HSPA1A
							HIF-1 degradation in normoxia	0.00125732	0.0144293	6.7167	44.8593	PSMB6;PSMB5;PSMB2;PSMB3;PSMB1	virion assembly (GO:0019068)	1.43929e-05	0.000523971	34.2351	381.679	UBB;UBC;APOE;PPIA
							Glutathione conjugation	0.00147108	0.0164898	15.0808	98.353	GSTM1;GSTP1;MGST1	stimulatory C-type lectin receptor signaling pathway (GO:0002223)	1.5114e-05	0.0005337	8.0175	88.9933	PSMB6;PSMB5;UBB;PSMB2;PSMB3;UBC;PSMB1;ICAM2
							Cell surface interactions at the vascular wall	0.00168634	0.0184466	6.26198	39.984	CD84;SLC3A2;GAS6;PPIA;JAM2	regulation of stem cell differentiation (GO:2000736)	1.57073e-05	0.0005337	9.74667	107.812	PSMB6;PSMB5;UBB;PSMB2;PSMB3;UBC;PSMB1
							Apoptosis	0.00172219	0.0184466	3.84792	24.4888	PSMB6;BCAP31;PSMB5;UBB;PSMB2;PSMB3;UBC;PSMB1	Wnt signaling pathway, planar cell polarity pathway (GO:0060071)	1.57073e-05	0.0005337	9.74667	107.812	PSMB6;PSMB5;UBB;PSMB2;PSMB3;UBC;PSMB1
							Downregulation of ERBB4 signaling	0.00222437	0.0233075	36.6889	224.106	UBB;UBC	regulation of establishment of planar polarity (GO:0090175)	1.69185e-05	0.000554182	9.62732	105.776	PSMB6;PSMB5;UBB;PSMB2;PSMB3;UBC;PSMB1
							Antigen presentation: folding, assembly, and peptide loading of class I MHC proteins	0.00238453	0.0244541	3.64298	21.9991	PSMB6;PSMB5;UBB;HSPA5;PSMB2;PSMB3;UBC;PSMB1	tumor necrosis factor-mediated signaling pathway (GO:0033209)	1.7035e-05	0.000554182	7.87726	86.4942	PSMB6;PSMB5;UBB;PSMB2;PSMB3;TMSB4X;UBC;PSMB1
							FSH regulation of apoptosis	0.00288215	0.028774	3.52725	20.6316	IFITM2;ATPIF1;ARL6IP5;CYP4B1;APOE;CLU;LDLR;IER3	inner mitochondrial membrane organization (GO:0007007)	1.77111e-05	0.000563857	18.0308	197.281	MT-ATP6;ATP5B;NDUFA13;ATP5J;ATP5H
							DNA replication	0.00292516	0.028774	3.9236	22.8919	PSMB6;PSMB5;UBB;PSMB2;PSMB3;UBC;PSMB1	innate immune response activating cell surface receptor signaling pathway (GO:0002220)	1.807e-05	0.000563857	7.80896	85.2836	PSMB6;PSMB5;UBB;PSMB2;PSMB3;UBC;PSMB1;ICAM2
							Fanconi anemia pathway regulation	0.00353231	0.0327984	27.5139	155.338	UBB;UBC	proteolysis involved in cellular protein catabolic process (GO:0051603)	2.25624e-05	0.000689957	9.17767	98.194	PSMB6;PSMB5;PSMB2;PSMB3;CTSZ;UBC;PSMB1
							IRAK2-mediated activation of TAK1 complex	0.00353231	0.0327984	27.5139	155.338	UBB;UBC	interleukin-1-mediated signaling pathway (GO:0070498)	2.59183e-05	0.000777041	8.96818	94.709	PSMB6;PSMB5;UBB;PSMB2;PSMB3;UBC;PSMB1
							Disease	0.00353842	0.0327984	2.41894	13.6527	HSPA5;PSMB6;LDHB;SPCS2;PSMB5;UBB;PSMB2;PSMB3;UBC;PSMB1;PPIA;SLC25A4;ITM2B;HSPA1A	regulation of cell death (GO:0010941)	2.77444e-05	0.000815791	8.86697	93.0364	LRPAP1;UBB;CTSZ;CLU;HSPA1B;IER3;HSPA1A
							Protein processing in the endoplasmic reticulum	0.00418003	0.0380146	4.18849	22.9422	BCAP31;HSPA8;HSP90AB1;HSPA5;HSPA1B;HSPA1A	negative regulation of Wnt signaling pathway (GO:0030178)	3.16399e-05	0.000898282	6.19643	64.2018	PSMB6;PSMB5;UBB;PSMB2;PSMB3;UBC;PSMB1;APOE;DKK3
							Prolactin activation of MAPK signaling	0.00487896	0.0435492	6.25004	33.2679	FOS;PPIB;CTSD;PPIA	negative regulation of cellular process (GO:0048523)	3.17248e-05	0.000898282	3.5912	37.1991	LRPAP1;NDUFA13;HPGD;EMP3;CLU;RERG;BST2;ADGRG1;FTH1;TXNIP;CD9;IGFBP7;PLXNC1;PLPP1;HSPA1B;HSPA1A
							Assembly of HIV virion	0.00511912	0.0448621	22.0089	116.092	UBB;UBC	mitochondrial transport (GO:0006839)	3.33999e-05	0.000928518	7.12861	73.4743	MT-ATP6;ATP5B;NDUFB8;ATP5J;TSPO;ATP5H;COX5B;SLC25A4
							Downregulation of ERBB2-ERBB3 signaling	0.00601384	0.051762	20.0071	102.31	UBB;UBC	regulation of amyloid fibril formation (GO:1905906)	4.01374e-05	0.00109589	66.4123	672.305	APOE;CLU;LDLR
							Initiation of the second proteolytic cleavage of Notch receptor by receptor-ligand binding	0.00697438	0.0579627	18.3389	91.062	UBB;UBC	glutathione derivative biosynthetic process (GO:1901687)	4.26907e-05	0.00110634	24.7191	248.712	GSTK1;GSTM1;GSTP1;MGST1
							Drug metabolism: cytochrome P450	0.00697477	0.0579627	5.61485	27.8803	GSTK1;GSTM1;GSTP1;MGST1	cellular response to unfolded protein (GO:0034620)	4.26907e-05	0.00110634	24.7191	248.712	HSPA8;HSPA5;HSPA1B;HSPA1A
							Membrane trafficking	0.00744165	0.0607945	4.34543	21.2955	HSPA8;UBB;FTH1;UBC;CTSZ	glutathione derivative metabolic process (GO:1901685)	4.26907e-05	0.00110634	24.7191	248.712	GSTK1;GSTM1;GSTP1;MGST1
							Activation of IRF3/IRF7 mediated by TBK1/IKK epsilon	0.0079995	0.0612025	16.9274	81.7316	UBB;UBC	peptide metabolic process (GO:0006518)	4.65218e-05	0.00118553	8.13237	81.1252	GSTK1;HSPA8;SPCS2;GSTM1;GSTP1;MGST1;GAS6
							Association of licensing factors with the pre-replicative complex	0.0079995	0.0612025	16.9274	81.7316	UBB;UBC	viral life cycle (GO:0019058)	5.58142e-05	0.00139901	7.8872	77.2432	HSP90AB1;UBB;CD81;UBC;APOE;GAS6;PPIA
							Sema3A/PAK-dependent axon repulsion	0.0079995	0.0612025	16.9274	81.7316	NRP1;HSP90AB1	virion attachment to host cell (GO:0019062)	5.98029e-05	0.00147482	55.3408	538.159	HSP90AB1;CD81;GAS6
							TRAF6-mediated induction of TAK1 complex	0.0079995	0.0612025	16.9274	81.7316	UBB;UBC	chaperone mediated protein folding requiring cofactor (GO:0051085)	6.11382e-05	0.00148381	22.2449	215.829	HSPA8;HSPA5;HSPA1B;HSPA1A
							MAPK signaling pathway	0.00821824	0.0618936	2.93171	14.0763	HSPA8;H3F3B;HSPA5;HSPB1;FOS;HSPA1B;GADD45G;HSPA1A	regulation of G2/M transition of mitotic cell cycle (GO:0010389)	6.73779e-05	0.0016097	6.41624	61.6292	PSMB6;PSMB5;UBB;PSMB2;PSMB3;UBC;PSMB1;TUBB4B
							Biological oxidations	0.00891506	0.0634839	4.14959	19.5861	GSTM1;ALDH2;GSTP1;MGST1;CYP4B1	cytokine-mediated signaling pathway (GO:0019221)	6.99053e-05	0.00164439	3.21167	30.7304	HSPA8;IFITM2;BGN;LIFR;FOS;BST2;PSMB6;PSMB5;IFI27;UBB;PSMB2;PSMB3;TMSB4X;UBC;PSMB1;IL13RA2;PPIA
							Cell death signaling by NRIF in the nucleus	0.00908795	0.0634839	15.7175	73.8847	UBB;UBC	positive regulation of canonical Wnt signaling pathway (GO:0090263)	7.89711e-05	0.0018295	7.43849	70.2672	PSMB6;PSMB5;UBB;PSMB2;PSMB3;UBC;PSMB1
							Sprouty regulation of FGF signaling	0.00908795	0.0634839	15.7175	73.8847	UBB;UBC	regulation of transforming growth factor beta receptor signaling pathway (GO:0017015)	8.3814e-05	0.00191271	9.22089	86.5557	HSP90AB1;UBB;UBC;DKK3;ENG;HSPA1A
							TGF-beta receptor signaling in EMT (epithelial to mesenchymal transition)	0.00908795	0.0634839	15.7175	73.8847	UBB;UBC	regulation of blood vessel endothelial cell migration (GO:0043535)	8.98011e-05	0.0020192	12.4124	115.658	ATP5B;TMSB4X;HSPB1;PRCP;APOE
							p75 neurotrophin receptor signaling via NF-kB	0.00908795	0.0634839	15.7175	73.8847	UBB;UBC	regulation of cellular amine metabolic process (GO:0033238)	9.88336e-05	0.00207036	12.142	111.974	PSMB6;PSMB5;PSMB2;PSMB3;PSMB1
							Thymic stromal lymphopoietin (TSLP) pathway	0.00923569	0.0635943	5.156	24.1542	CD84;PSMB2;PSMB1;CD9	regulation of cellular amino acid metabolic process (GO:0006521)	9.88336e-05	0.00207036	12.142	111.974	PSMB6;PSMB5;PSMB2;PSMB3;PSMB1
							Diurnally regulated genes with circadian orthologs	0.00949548	0.0644623	7.36425	34.2948	HSPA8;CLDN5;GSTP1	cristae formation (GO:0042407)	9.88465e-05	0.00207036	19.3405	178.357	MT-ATP6;ATP5B;ATP5J;ATP5H
							Chylomicron-mediated lipid transport	0.0102385	0.0676021	14.6689	67.207	APOE;LDLR	purine ribonucleoside triphosphate biosynthetic process (GO:0009206)	9.88465e-05	0.00207036	19.3405	178.357	MT-ATP6;ATP5B;ATP5J;ATP5H
							Inflammasomes	0.0102385	0.0676021	14.6689	67.207	HSP90AB1;TXNIP	cellular response to topologically incorrect protein (GO:0035967)	9.88465e-05	0.00207036	19.3405	178.357	HSPA8;HSPA5;HSPA1B;HSPA1A
							Interleukin-4 regulation of apoptosis	0.0113348	0.0738295	3.00892	13.4796	HSPA8;TIMP2;CD9;LIFR;FOS;IL13RA2;GAS6	regulation of canonical Wnt signaling pathway (GO:0060828)	0.000150083	0.00308042	5.00187	44.0381	PSMB6;PSMB5;UBB;PSMB2;PSMB3;UBC;PSMB1;APOE;DKK3
							Vitamin B12 metabolism	0.0118167	0.0759419	6.76171	30.0101	TCN2;APOE;LDLR	'de novo' posttranslational protein folding (GO:0051084)	0.0001511	0.00308042	17.1063	150.494	HSPA8;HSPA5;HSPA1B;HSPA1A
							Apoptosis modulation by HSP70	0.0127211	0.0796308	12.9418	56.4845	HSPA1B;HSPA1A	cellular iron ion homeostasis (GO:0006879)	0.000154923	0.0031168	10.9488	96.0495	NDFIP1;UBB;FTH1;UBC;BMP6
							Signaling by constitutively active EGFR	0.0127211	0.0796308	12.9418	56.4845	UBB;UBC	non-canonical Wnt signaling pathway (GO:0035567)	0.00016425	0.00326154	6.566	57.2169	PSMB6;PSMB5;UBB;PSMB2;PSMB3;UBC;PSMB1
							Biosynthesis of unsaturated fatty acids	0.0154379	0.0953981	11.5784	48.2926	TECR;FADS1	regulation of cytokine-mediated signaling pathway (GO:0001959)	0.000172872	0.00338873	8.00893	69.381	ELF1;HSP90AB1;UBB;UBC;LIFR;GAS6
							Fanconi anemia pathway	0.0168812	0.102996	10.9989	44.8926	UBB;UBC	ATP biosynthetic process (GO:0006754)	0.000195474	0.00378329	15.8828	135.641	MT-ATP6;ATP5B;ATP5J;ATP5H
							RAGE pathway	0.0173585	0.103294	5.81035	23.5533	CLDN5;ICAM2;LDLR	cellular response to low-density lipoprotein particle stimulus (GO:0071404)	0.00019822	0.00378848	33.1978	283.049	CD81;CD9;LDLR
							Selenium pathway	0.0173585	0.103294	5.81035	23.5533	PRDX4;PRDX1;LDLR	cellular transition metal ion homeostasis (GO:0046916)	0.000206937	0.00385863	7.73158	65.5877	NDFIP1;UBB;FTH1;UBC;BMP6;ATOX1
							Clathrin derived vesicle budding	0.0181368	0.106609	5.70988	22.8956	HSPA8;FTH1;CTSZ	regulation of cysteine-type endopeptidase activity involved in apoptotic process (GO:0043281)	0.000206937	0.00385863	7.73158	65.5877	BCAP31;NDUFA13;ARL6IP1;ARL6IP5;GAS6;AQP1
							Downregulation of SMAD2/3-SMAD4 transcriptional activity	0.0183796	0.106734	10.4746	41.8619	UBB;UBC	regulation of cellular ketone metabolic process (GO:0010565)	0.000232597	0.00428482	9.96872	83.4004	PSMB6;PSMB5;PSMB2;PSMB3;PSMB1
							Protein export	0.019932	0.112965	9.99798	39.1464	SPCS2;HSPA5	regulation of protein modification by small protein conjugation or removal (GO:1903320)	0.000250594	0.00450775	30.1783	250.228	HSP90AB1;HSPA1B;HSPA1A
							Lysosome vesicle biogenesis	0.019932	0.112965	9.99798	39.1464	HSPA8;CTSZ	negative regulation of biomineral tissue development (GO:0070168)	0.000250594	0.00450775	30.1783	250.228	SRGN;ECM1;GAS6
							Immune system	0.0201556	0.112965	1.8488	7.21821	IFITM2;HSP90AB1;HSPA5;CD81;ICAM2;FOS;PSMB6;PSMB5;IFI27;UBB;PSMB2;PSMB3;UBC;PSMB1;TXNIP;CTSD	Fc-epsilon receptor signaling pathway (GO:0038095)	0.000268344	0.00475944	5.19065	42.6839	PSMB6;PSMB5;UBB;PSMB2;PSMB3;UBC;PSMB1;FOS
							APC/C- and Cdc20-mediated degradation of Nek2A	0.0215373	0.115838	9.5628	36.7018	UBB;UBC	iron ion homeostasis (GO:0055072)	0.000270812	0.00475944	9.624	79.0524	NDFIP1;UBB;FTH1;UBC;BMP6
							Basigin interactions	0.0215373	0.115838	9.5628	36.7018	SLC3A2;PPIA	Fc receptor signaling pathway (GO:0038093)	0.000278465	0.00483834	5.16072	42.2468	PSMB6;PSMB5;UBB;PSMB2;PSMB3;UBC;PSMB1;FOS
							Cellular response to hypoxia	0.0215373	0.115838	9.5628	36.7018	UBB;UBC	regulation of mitotic cell cycle phase transition (GO:1901990)	0.000288897	0.00495426	5.13114	41.8159	PSMB6;PSMB5;UBB;PSMB2;PSMB3;UBC;PSMB1;TUBB4B
							Metapathway biotransformation	0.0216296	0.115838	3.28436	12.5912	GSTK1;GSTM1;GSTP1;MGST1;CYP4B1	positive regulation of endocytosis (GO:0045807)	0.000291618	0.00495426	9.4604	77.0083	CD63;APOE;GAS6;CLU;LDLR
							Semaphorin interactions	0.0223161	0.118202	5.25539	19.9833	NRP1;HSP90AB1;PLXNC1	positive regulation of Wnt signaling pathway (GO:0030177)	0.000299062	0.0050249	5.9203	48.0424	PSMB6;PSMB5;UBB;PSMB2;PSMB3;UBC;PSMB1
							Adaptive immune system	0.0231497	0.118933	2.07826	7.82627	PSMB6;PSMB5;UBB;HSPA5;PSMB2;CD81;PSMB3;UBC;PSMB1;ICAM2;CTSD	protein peptidyl-prolyl isomerization (GO:0000413)	0.00034651	0.00575885	13.4729	107.347	FKBP2;FKBP7;PPIB;PPIA
							Cell cycle	0.0231894	0.118933	2.27004	8.54455	PSMB6;PSMB5;UBB;PSMB2;PSMB3;UBC;PSMB1;TUBB4B;GADD45G	transmembrane receptor protein serine/threonine kinase signaling pathway (GO:0007178)	0.000354878	0.0058345	5.74628	45.6469	CLDN5;UBB;HPGD;UBC;FOS;BMP6;ENG
							Physiological and pathological hypertrophy of the heart	0.0231944	0.118933	9.16389	34.4915	LIFR;FOS	regulation of necroptotic process (GO:0060544)	0.000380396	0.0061875	25.5329	201.053	UBB;UBC;SLC25A4
							Lysosome	0.024762	0.123741	3.78392	13.9946	CD63;LAPTM4A;CTSZ;CTSD	cellular response to tumor necrosis factor (GO:0071356)	0.000411899	0.00662941	4.8528	37.8263	PSMB6;PSMB5;UBB;PSMB2;PSMB3;TMSB4X;UBC;PSMB1
							EGFR downregulation	0.0249023	0.123741	8.79689	32.4851	UBB;UBC	purine ribonucleoside monophosphate biosynthetic process (GO:0009168)	0.000425467	0.00677645	12.7018	98.5952	MT-ATP6;ATP5B;ATP5J;ATP5H
							Oxidative stress	0.0249023	0.123741	8.79689	32.4851	MGST1;FOS	post-translational protein modification (GO:0043687)	0.000444709	0.00694598	3.62019	27.9409	PSMB6;LGALS1;PSMB5;PSMB2;PSMB3;PSMB1;IGFBP7;QSOX1;ELOB;APOE;GAS6
							TGF-beta receptor activation of SMADs	0.0266598	0.129798	8.45812	30.6573	UBB;UBC	cellular response to interleukin-1 (GO:0071347)	0.000453958	0.00694598	5.5035	42.3632	PSMB6;PSMB5;UBB;PSMB2;PSMB3;UBC;PSMB1
							Endosomal sorting complex required for transport (ESCRT) pathway	0.0266598	0.129798	8.45812	30.6573	UBB;UBC	response to interferon-alpha (GO:0035455)	0.000458826	0.00694598	23.7079	182.239	BST2;IFITM2;GAS6
							Phase II of biological oxidations: conjugation	0.0269758	0.130023	4.86773	17.5862	GSTM1;GSTP1;MGST1	chaperone-mediated protein complex assembly (GO:0051131)	0.000458826	0.00694598	23.7079	182.239	HSP90AB1;CLU;HSPA1A
							Statin pathway	0.0284661	0.134516	8.14444	28.9864	APOE;LDLR	positive regulation of cellular protein catabolic process (GO:1903364)	0.000458826	0.00694598	23.7079	182.239	CD81;ATPIF1;APOE
							Lipoprotein metabolism	0.0284661	0.134516	8.14444	28.9864	APOE;LDLR	peptidyl-proline modification (GO:0018208)	0.000469406	0.00703649	12.3483	94.638	FKBP2;FKBP7;PPIB;PPIA
							Myc repressed pathway	0.0289739	0.135587	4.72817	16.7442	LGALS1;FTH1;CLU	protein stabilization (GO:0050821)	0.000491493	0.00729604	5.42703	41.3435	HSP90AB1;PPIB;CLU;GOLGA7;GAPDH;HSPA1B;HSPA1A
							Glycolysis and gluconeogenesis	0.0310484	0.143898	4.59637	15.9595	LDHB;ALDH2;GAPDH	regulation of neuron death (GO:1901214)	0.000504704	0.00742012	8.32743	63.218	UBB;CTSZ;FOS;APOE;CLU
							Activated NOTCH1 signaling in the nucleus	0.0322205	0.146512	7.58199	26.0453	UBB;UBC	regulation of I-kappaB kinase/NF-kappaB signaling (GO:0043122)	0.000574482	0.00836555	4.60286	34.3468	BST2;ECM1;LGALS1;NDFIP1;UBB;GSTP1;UBC;HSPB1
							Transport of vitamins, nucleosides, and related molecules	0.0322205	0.146512	7.58199	26.0453	SLCO2A1;SLC29A1	antigen processing and presentation of exogenous peptide antigen via MHC class I, TAP-dependent (GO:0002479)	0.000609074	0.0087035	7.96933	59.0015	PSMB6;PSMB5;PSMB2;PSMB3;PSMB1
							Amino acid metabolism	0.0331252	0.148166	2.91823	9.94375	PSMB6;PSMB5;PSMB2;PSMB3;PSMB1	purine ribonucleotide biosynthetic process (GO:0009152)	0.000609074	0.0087035	7.96933	59.0015	MT-ATP6;ATP5B;ATP5J;ATP5H;AQP1
							Mitochondrial pathway of apoptosis: caspases	0.033199	0.148166	4.47169	15.2272	HSPB1;HSPA1B;HSPA1A	response to interferon-beta (GO:0035456)	0.000645131	0.00907887	20.7423	152.374	BST2;NDUFA13;IFITM2
							Propanoate metabolism	0.0361575	0.158436	7.09211	23.5449	LDHB;ALDH2	transforming growth factor beta receptor signaling pathway (GO:0007179)	0.000647219	0.00907887	7.85669	57.6903	CLDN5;HPGD;UBB;UBC;FOS
							Negative regulators of RIG-I/MDA5 signaling	0.0361575	0.158436	7.09211	23.5449	UBB;UBC	antigen processing and presentation of exogenous peptide antigen via MHC class I (GO:0042590)	0.000728844	0.0101309	7.64066	55.1965	PSMB6;PSMB5;PSMB2;PSMB3;PSMB1
							Endocytosis	0.0369929	0.160636	2.82803	9.32409	HSPA8;EHD3;LDLR;HSPA1B;HSPA1A	T cell receptor signaling pathway (GO:0050852)	0.000744521	0.0102556	5.04154	36.313	PSMB6;PSMB5;UBB;PSMB2;PSMB3;UBC;PSMB1
							Prion diseases	0.0402694	0.173302	6.66162	21.3982	HSPA5;HSPA1A	regulation of fibroblast proliferation (GO:0048145)	0.000803343	0.0109671	10.5811	75.4083	GSTP1;FTH1;GAS6;AQP1
							Neurotransmitter release cycle	0.0423886	0.180808	6.46536	20.4362	HSPA8;SLC18A2	negative regulation of cell death (GO:0060548)	0.000865396	0.011694	7.33794	51.7495	LRPAP1;APOE;CLU;HSPA1B;HSPA1A
							APOBEC3G-mediated resistance to HIV-1 infection	0.0446836	0.185668	27.3674	85.062	PPIA	cellular response to heat (GO:0034605)	0.000871891	0.011694	10.3345	72.8047	HSPA8;HSPA5;HSPA1B;HSPA1A
							Heme degradation	0.0446836	0.185668	27.3674	85.062	BLVRB	glutathione metabolic process (GO:0006749)	0.00102117	0.0135772	9.87416	68.0014	GSTK1;GSTM1;GSTP1;MGST1
							Neurophilin interactions with VEGF and VEGF receptor	0.0446836	0.185668	27.3674	85.062	NRP1	regulation of aldosterone biosynthetic process (GO:0032347)	0.00120601	0.015627	55.0389	369.886	BMP6;DKK3
							Androgen receptor signaling, proteolysis, and transcription regulation	0.0463665	0.190956	3.89083	11.9494	PRDX1;FOS;GAS6	positive regulation of amyloid-beta clearance (GO:1900223)	0.00120601	0.015627	55.0389	369.886	LRPAP1;LDLR
							Cyclin D-associated events in G1	0.0467486	0.190956	6.10556	18.7011	UBB;UBC	regulation of microtubule nucleation (GO:0010968)	0.00120601	0.015627	55.0389	369.886	HSPA1B;HSPA1A
							EGFR1 pathway	0.0503504	0.203349	2.98664	8.92631	PNP;TXNIP;HSPB1;IER3	negative regulation of programmed cell death (GO:0043069)	0.00132345	0.0170047	3.14686	20.8559	ARL6IP1;UBB;HSPA5;GSTP1;UBC;HSPB1;GAS6;SLC25A4;HSPA1B;AQP1;HSPA1A
							Negative regulation of FGFR signaling	0.051265	0.203349	5.78363	17.1817	UBB;UBC	membrane fusion involved in viral entry into host cell (GO:0039663)	0.00167831	0.0205291	44.0289	281.343	GAS6;PPIA
							Extracellular matrix organization	0.053083	0.203349	3.67374	10.7857	COL13A1;TIMP2;PPIB	positive regulation of tumor necrosis factor-mediated signaling pathway (GO:1903265)	0.00167831	0.0205291	44.0289	281.343	HSPA1B;HSPA1A
							Small leucine-rich proteoglycan (SLRP) molecules	0.0533791	0.203349	21.8928	64.1533	BGN	fusion of virus membrane with host plasma membrane (GO:0019064)	0.00167831	0.0205291	44.0289	281.343	GAS6;PPIA
							Low-density lipoprotein (LDL) pathway during atherogenesis	0.0533791	0.203349	21.8928	64.1533	LDLR	regulation of sterol transport (GO:0032371)	0.00167831	0.0205291	44.0289	281.343	TSPO;APOE
							Multi-drug resistance factors	0.0533791	0.203349	21.8928	64.1533	GSTP1	chylomicron remnant clearance (GO:0034382)	0.00167831	0.0205291	44.0289	281.343	APOE;LDLR
							Neurotransmitter clearance in the synaptic cleft	0.0533791	0.203349	21.8928	64.1533	ALDH2	regulation of Cdc42 protein signal transduction (GO:0032489)	0.00167831	0.0205291	44.0289	281.343	NRP1;APOE
							Transcriptional activity of SMAD2/SMAD3-SMAD4 heterotrimer	0.0535796	0.203349	5.63504	16.4914	UBB;UBC	receptor-mediated endocytosis (GO:0006898)	0.00170281	0.0206635	4.33967	27.6674	CALCRL;CD81;STAB1;CD9;APOE;LDLR;CXCL16
							FOXM1 transcription factor network	0.0535796	0.203349	5.63504	16.4914	FOS;HSPA1B	regulation of Rho protein signal transduction (GO:0035023)	0.00179938	0.0216634	8.38033	52.9663	NRP1;ADGRG1;LPAR6;APOE
							Porphyrin and chlorophyll metabolism	0.0583174	0.219602	5.35962	15.2313	FTH1;BLVRB	receptor metabolic process (GO:0043112)	0.0019191	0.0229243	8.22472	51.453	EHD3;CALCRL;CD81;CD9
							Gastrin pathway	0.0607389	0.223	5.23175	14.655	FOS;IER3	cellular response to transforming growth factor beta stimulus (GO:0071560)	0.00221413	0.0257656	5.8647	35.8503	CLDN5;UBB;HPGD;UBC;FOS
							HNF3A pathway	0.0607389	0.223	5.23175	14.655	ATP5J;FOS	regulation of nitrogen compound metabolic process (GO:0051171)	0.00222437	0.0257656	36.6889	224.106	APOE;LDLR
							Interactions of HIV Vpr protein with host cellular proteins	0.0607389	0.223	5.23175	14.655	SLC25A4;HSPA1A	negative regulation of interleukin-1 production (GO:0032692)	0.00222437	0.0257656	36.6889	224.106	GSTP1;GAS6
							Arachidonate epoxygenase/epoxide hydrolase pathway	0.0619959	0.223	18.2431	50.7283	GSTP1	negative regulation of biosynthetic process (GO:0009890)	0.00222437	0.0257656	36.6889	224.106	GSTP1;SLC18A2
							Transport of nucleosides and free purine and pyrimidine bases across the plasma membrane	0.0619959	0.223	18.2431	50.7283	SLC29A1	regulation of protein ubiquitination (GO:0031396)	0.00231257	0.0265859	5.80332	35.2226	NDFIP1;HSP90AB1;UBB;HSPA1B;HSPA1A
							FXR and LXR regulation of cholesterol metabolism	0.0619959	0.223	18.2431	50.7283	LDLR	negative regulation of intrinsic apoptotic signaling pathway (GO:2001243)	0.00245325	0.0279927	7.65595	46.0149	NDUFA13;HSPB1;CLU;HSPA1A
							Wnt interactions in lipid metabolism and immune response	0.0631944	0.225627	5.10982	14.111	APOE;FOS	artery morphogenesis (GO:0048844)	0.00251164	0.0284467	12.2849	73.5476	NRP1;HPGD;ENG
							Oncostatin M	0.0653656	0.227364	2.18104	5.94934	ECM1;HSPA5;TIMP2;LIFR;LDLR;IER3	regulation of cellular response to stress (GO:0080135)	0.00262702	0.0295346	5.62661	33.4328	HSPA8;HSP90AB1;HSPA1B;IER3;HSPA1A
							Syndecan 1 pathway	0.065683	0.227364	4.99343	13.5967	COL13A1;PPIB	negative regulation of amyloid-beta formation (GO:1902430)	0.00284282	0.0317275	31.446	184.367	APOE;CLU
							Interferon signaling	0.0676367	0.227364	2.69307	7.25406	IFITM2;IFI27;UBB;UBC	negative regulation of apoptotic signaling pathway (GO:2001234)	0.00291529	0.0323006	7.27832	42.4893	NDUFA13;GSTP1;CLU;HSPA1A
							Regulation of NFAT transcription factors	0.068204	0.227364	4.88222	13.11	SLC3A2;FOS	purine ribonucleoside triphosphate metabolic process (GO:0009205)	0.00302782	0.0333061	11.4365	66.3308	HSPA8;HSPA1B;HSPA1A
							Regulation of transcription by NOTCH1 intracellular domain	0.068204	0.227364	4.88222	13.11	UBB;UBC	positive regulation of cysteine-type endopeptidase activity involved in apoptotic process (GO:0043280)	0.00321832	0.0351487	5.35474	30.7303	BCAP31;NDUFA13;IFI27;ARL6IP5;RPS27L
							Nucleotide-binding domain, leucine rich repeat containing receptor (NLR) signaling pathways	0.068204	0.227364	4.88222	13.11	HSP90AB1;TXNIP	positive regulation of cytokine-mediated signaling pathway (GO:0001961)	0.00330852	0.0356248	11.0547	63.1365	GAS6;HSPA1B;HSPA1A
							Proepithelin conversion to epithelin and wound repair control	0.0705347	0.227364	15.6361	41.4616	CELA1	platelet aggregation (GO:0070527)	0.00330852	0.0356248	11.0547	63.1365	HSPB1;GAS6;CLIC1
							Aflatoxin B1 metabolism	0.0705347	0.227364	15.6361	41.4616	GSTM1	negative regulation of cytokine production (GO:0001818)	0.00334719	0.0357892	5.30347	30.2278	SRGN;CD84;UBB;UBC;GAS6
							SREBP control of lipid biosynthesis	0.0705347	0.227364	15.6361	41.4616	LDLR	response to interferon-gamma (GO:0034341)	0.00343356	0.0364577	6.9361	39.3565	BST2;IFITM2;GAPDH;CXCL16
							CHL1 interactions	0.0705347	0.227364	15.6361	41.4616	NRP1	negative regulation of inclusion body assembly (GO:0090084)	0.00353231	0.0367408	27.5139	155.338	HSPA1B;HSPA1A
							TSP1-induced apoptosis in microvascular endothelial cell	0.0705347	0.227364	15.6361	41.4616	FOS	chaperone-mediated protein transport (GO:0072321)	0.00353231	0.0367408	27.5139	155.338	HSPA8;CLU
							Vitamin C (ascorbate) metabolism	0.0705347	0.227364	15.6361	41.4616	CYB5A	negative regulation of cell activation (GO:0050866)	0.00353231	0.0367408	27.5139	155.338	APOE;LDLR
							Integration of provirus	0.0705347	0.227364	15.6361	41.4616	PPIA	regulation of endocytosis (GO:0030100)	0.00361936	0.0373919	6.82904	38.3892	CD63;LRPAP1;APOE;LDLR
							Oxygen/carbon dioxide exchange in erythrocytes	0.0705347	0.227364	15.6361	41.4616	AQP1	positive regulation of endothelial cell migration (GO:0010595)	0.00381186	0.0384712	6.72523	37.4571	NRP1;ATP5B;TMSB4X;HSPB1
							Lipid digestion, mobilization, and transport	0.0707566	0.227364	4.77585	12.6489	APOE;LDLR	phospholipid metabolic process (GO:0006644)	0.00381186	0.0384712	6.72523	37.4571	PLA2G16;GPX4;FADS1;PLPP1
							Inhibition of matrix metalloproteinases	0.0789962	0.250927	13.6809	34.7271	TIMP2	positive regulation of proteasomal ubiquitin-dependent protein catabolic process (GO:0032436)	0.00381186	0.0384712	6.72523	37.4571	BCAP31;CLU;HSPA1B;HSPA1A
							Leptin influence on immune response	0.0791305	0.250927	3.0874	7.83168	LIFR;FOS;CXCL16	positive regulation of I-kappaB kinase/NF-kappaB signaling (GO:0043123)	0.00382448	0.0384712	4.26918	23.7637	BST2;ECM1;LGALS1;NDFIP1;UBB;UBC
							Pyruvate metabolism	0.0812671	0.252714	4.39289	11.0262	LDHB;ALDH2	regulation of mitochondrial membrane potential (GO:0051881)	0.00391646	0.039139	10.3628	57.4364	UBB;ATPIF1;ARL6IP5
							Interleukin-2 receptor beta chain in T cell activation	0.0812671	0.252714	4.39289	11.0262	FOS;PPIA	negative regulation of cell growth (GO:0030308)	0.00404781	0.0399297	5.06112	27.8846	BST2;NDUFA13;RERG;HSPA1B;HSPA1A
							Mitochondrial protein import	0.0812671	0.252714	4.39289	11.0262	ATP5B;SLC25A4	cellular response to oxidative stress (GO:0034599)	0.00404781	0.0399297	5.06112	27.8846	PRDX1;GSTP1;FOS;HSPA1B;HSPA1A
							Activation of the AP-1 family of transcription factors	0.0873811	0.261601	12.1602	29.6402	FOS	regulation of inclusion body assembly (GO:0090083)	0.00429152	0.0407561	24.4556	133.31	HSPA1B;HSPA1A
							Purine catabolism	0.0873811	0.261601	12.1602	29.6402	PNP	positive regulation by host of viral process (GO:0044794)	0.00429152	0.0407561	24.4556	133.31	APOE;PPIB
							Calcitonin-like ligand receptors	0.0873811	0.261601	12.1602	29.6402	CALCRL	negative regulation of bone mineralization (GO:0030502)	0.00429152	0.0407561	24.4556	133.31	SRGN;ECM1
							Dermatan sulfate biosynthesis	0.0873811	0.261601	12.1602	29.6402	BGN	modulation by host of viral process (GO:0044788)	0.00429152	0.0407561	24.4556	133.31	APOE;PPIB
							Electron transport reaction in mitochondria	0.0873811	0.261601	12.1602	29.6402	SLC25A4	negative regulation of amyloid precursor protein catabolic process (GO:1902992)	0.00429152	0.0407561	24.4556	133.31	APOE;CLU
							Ethanol oxidation	0.0873811	0.261601	12.1602	29.6402	ALDH2	icosanoid biosynthetic process (GO:0046456)	0.00429152	0.0407561	24.4556	133.31	HPGD;FADS1
							HIV life cycle	0.0929817	0.274539	2.87146	6.82073	UBB;UBC;PPIA	nitrogen compound transport (GO:0071705)	0.00465123	0.0438996	6.33965	34.0479	TCN2;SLC3A2;SLC18A2;AQP1
							Passive transport by aquaporins	0.0956901	0.274539	10.9436	25.6808	AQP1	negative regulation of growth (GO:0045926)	0.00484751	0.0454714	4.83984	25.7929	BST2;NDUFA13;RERG;HSPA1B;HSPA1A
							Alpha-linolenic (omega3) and linoleic (omega6) acid metabolism	0.0956901	0.274539	10.9436	25.6808	FADS1	homotypic cell-cell adhesion (GO:0034109)	0.00494844	0.046117	9.4731	50.2897	HSPB1;GAS6;CLIC1
							Signaling by VEGF	0.0956901	0.274539	10.9436	25.6808	NRP1	negative regulation of apoptotic process (GO:0043066)	0.00497666	0.046117	2.62521	13.9215	ARL6IP1;UBB;HSPA5;GSTP1;UBC;HSPB1;APOE;GAS6;HSPA1B;AQP1;HSPA1A
							Transport of organic anions	0.0956901	0.274539	10.9436	25.6808	SLCO2A1	entry of bacterium into host cell (GO:0035635)	0.00511912	0.0471514	22.0089	116.092	UBB;UBC
							Gamma-carboxylation, transport, and amino-terminal cleavage of proteins	0.0956901	0.274539	10.9436	25.6808	GAS6	sulfur compound biosynthetic process (GO:0044272)	0.00519675	0.0475798	4.75663	25.0185	GSTK1;GSTM1;GSTP1;MGST1;BGN
							Norepinephrine neurotransmitter release cycle	0.0956901	0.274539	10.9436	25.6808	SLC18A2	proteasome-mediated ubiquitin-dependent protein catabolic process (GO:0043161)	0.00528682	0.0481164	3.17371	16.6383	PSMB6;PSMB5;UBB;HSPA5;PSMB2;PSMB3;UBC;PSMB1
							Activation of chaperones by ATF6 alpha	0.103924	0.291228	9.94827	22.5238	HSPA5	purine ribonucleoside monophosphate metabolic process (GO:0009167)	0.00532535	0.0481803	9.2095	48.2143	HSPA8;HSPA1B;HSPA1A
							Dopamine neurotransmitter release cycle	0.103924	0.291228	9.94827	22.5238	SLC18A2	regulation of cellular response to heat (GO:1900034)	0.00560678	0.050428	5.99575	31.0806	HSPA8;HSP90AB1;HSPA1B;HSPA1A
							Iron metabolism in placenta	0.103924	0.291228	9.94827	22.5238	FTH1	negative regulation of cytokine secretion (GO:0050710)	0.00571908	0.0511373	8.96014	46.2697	SRGN;TMSB4X;GAS6
							Nucleotide G-protein coupled receptors (GPCRs)	0.103924	0.291228	9.94827	22.5238	LPAR6	regulation of endothelial cell proliferation (GO:0001936)	0.00586461	0.0516582	5.91551	30.3987	NRP1;ECM1;ATPIF1;APOE
							Cytochrome P450 pathway	0.106474	0.296651	3.72109	8.33469	CYB5A;CYP4B1	regulation of interleukin-1 beta production (GO:0032651)	0.00601384	0.0516582	20.0071	102.31	GSTP1;HSPB1
							Circadian rhythm	0.109392	0.30181	3.65889	8.09644	UBB;UBC	protein localization to endoplasmic reticulum (GO:0070972)	0.00601384	0.0516582	20.0071	102.31	BCAP31;HSPA5
							Spliceosome	0.109663	0.30181	2.66183	5.88356	HSPA8;HSPA1B;HSPA1A	regulation of endothelial cell chemotaxis (GO:2001026)	0.00601384	0.0516582	20.0071	102.31	TMSB4X;HSPB1
							Purine salvage	0.112083	0.30181	9.11878	19.9566	PNP	regulation of necrotic cell death (GO:0010939)	0.00601384	0.0516582	20.0071	102.31	UBB;UBC
							Chondroitin sulfate/dermatan sulfate degradation	0.112083	0.30181	9.11878	19.9566	BGN	semaphorin-plexin signaling pathway involved in neuron projection guidance (GO:1902285)	0.00601384	0.0516582	20.0071	102.31	NRP1;PLXNC1
							Glucose-dependent insulinotropic polypeptide (GIP) biosynthesis, secretion, and inactivation	0.112083	0.30181	9.11878	19.9566	SPCS2	positive regulation of endothelial cell chemotaxis (GO:2001028)	0.00601384	0.0516582	20.0071	102.31	TMSB4X;HSPB1
							HIV life cycle early phase	0.112083	0.30181	9.11878	19.9566	PPIA	proteasomal protein catabolic process (GO:0010498)	0.00609935	0.0519776	3.40661	17.3722	PSMB6;PSMB5;UBB;PSMB2;PSMB3;UBC;PSMB1
							Collagen biosynthesis and modifying enzymes	0.115291	0.303132	3.5405	7.64853	COL13A1;PPIB	negative regulation of proteolysis (GO:0045861)	0.00612981	0.0519776	8.7239	44.4447	TMEM59;ECM1;TIMP2
							Validated nuclear estrogen receptor alpha network	0.115291	0.303132	3.5405	7.64853	ATP5J;CTSD	negative regulation of cell proliferation (GO:0008285)	0.00615301	0.0519776	2.86039	14.5617	ADGRG1;FTH1;GSTP1;IGFBP7;EMP3;PLPP1;RERG;HSPA1B;HSPA1A
							Interferon alpha/beta signaling	0.115291	0.303132	3.5405	7.64853	IFITM2;IFI27	positive regulation of NF-kappaB transcription factor activity (GO:0051092)	0.00635102	0.0533555	4.52322	22.8836	UBB;UBC;CLU;HSPA1B;HSPA1A
							MAPK cascade role in angiogenesis	0.115291	0.303132	3.5405	7.64853	NRP1;TIMP2	branching involved in blood vessel morphogenesis (GO:0001569)	0.00697438	0.0575679	18.3389	91.062	NRP1;ENG
							Interleukin-12-mediated signaling events	0.11827	0.303132	3.48413	7.43785	FOS;GADD45G	fatty acid transport (GO:0015908)	0.00697438	0.0575679	18.3389	91.062	SLCO2A1;APOE
							Porphyrin metabolism	0.120168	0.303132	8.41691	17.8343	BLVRB	negative regulation of protein metabolic process (GO:0051248)	0.00700302	0.0575679	8.28687	41.1146	APOE;CLU;LDLR
							Adhesion and diapedesis of lymphocytes	0.120168	0.303132	8.41691	17.8343	ICAM2	substantia nigra development (GO:0021762)	0.00700302	0.0575679	8.28687	41.1146	HSPA5;S100A1;ATP5J
							Sema3A-plexin repulsion signaling by inhibiting integrin adhesion	0.120168	0.303132	8.41691	17.8343	NRP1	positive regulation of transport (GO:0051050)	0.00746585	0.0607196	8.08434	39.5924	CD63;APOE;LDLR
							T cell receptor/Ras pathway	0.120168	0.303132	8.41691	17.8343	FOS	cholesterol transport (GO:0030301)	0.00746585	0.0607196	8.08434	39.5924	APOE;CLU;LDLR
							Beta-1 integrin cell surface interactions	0.121269	0.303132	3.42951	7.2354	CD81;JAM2	regulation of apoptotic process (GO:0042981)	0.00769835	0.0622792	2.13525	10.3917	ARL6IP1;HSPA5;GSTP1;HSPB1;CLU;BMP6;AQP1;GADD45G;LGALS1;UBB;UBC;ARL6IP5;GAS6;HSPA1B;HSPA1A
							Signaling by TGF-beta receptor complex	0.121269	0.303132	3.42951	7.2354	UBB;UBC	positive regulation of blood vessel endothelial cell migration (GO:0043536)	0.00794636	0.0624042	7.89146	38.1555	ATP5B;TMSB4X;HSPB1
							HIF-1 transcriptional activity in hypoxia	0.121269	0.303132	3.42951	7.2354	FOS;ENG	NAD biosynthesis via nicotinamide riboside salvage pathway (GO:0034356)	0.0079995	0.0624042	16.9274	81.7316	PNP;NAXE
							Cell adhesion molecules (CAMs)	0.121378	0.303132	2.5382	5.35267	CLDN5;ICAM2;JAM2	regulation of protein homooligomerization (GO:0032462)	0.0079995	0.0624042	16.9274	81.7316	APOE;CLU
							Tight junction	0.121378	0.303132	2.5382	5.35267	RAB3B;CLDN5;JAM2	negative regulation of platelet activation (GO:0010544)	0.0079995	0.0624042	16.9274	81.7316	CD9;APOE
							AKAP95 role in mitosis and chromosome dynamics	0.12818	0.305162	7.81531	16.0551	H3F3B	lipoxygenase pathway (GO:0019372)	0.0079995	0.0624042	16.9274	81.7316	GPX4;HPGD
							Adhesion and diapedesis of granulocytes	0.12818	0.305162	7.81531	16.0551	ICAM2	unsaturated fatty acid biosynthetic process (GO:0006636)	0.0079995	0.0624042	16.9274	81.7316	HPGD;FADS1
							Repression of pain sensation by the transcriptional regulator DREAM	0.12818	0.305162	7.81531	16.0551	FOS	negative regulation of protein processing (GO:0010955)	0.0079995	0.0624042	16.9274	81.7316	TMEM59;CTSZ
							Calcium signaling by HBx of hepatitis B virus	0.12818	0.305162	7.81531	16.0551	FOS	icosanoid metabolic process (GO:0006690)	0.00844471	0.065543	7.70755	36.7975	HPGD;GPX4;FADS1
							Stress induction of HSP regulation	0.12818	0.305162	7.81531	16.0551	HSPB1	regulation of proteasomal ubiquitin-dependent protein catabolic process (GO:0032434)	0.00854702	0.066002	5.27929	25.1409	HSP90AB1;CLU;HSPA1B;HSPA1A
							Coagulation intrinsic pathway	0.12818	0.305162	7.81531	16.0551	PRCP	response to cytokine (GO:0034097)	0.00865657	0.0665121	4.181	19.8574	BST2;IFITM2;TIMP2;LIFR;CXCL16
							Fatty acid omega oxidation	0.12818	0.305162	7.81531	16.0551	ALDH2	positive regulation of nitric-oxide synthase activity (GO:0051000)	0.00908795	0.0682892	15.7175	73.8847	S100A1;APOE
							HDL-mediated lipid transport	0.12818	0.305162	7.81531	16.0551	APOE	artery development (GO:0060840)	0.00908795	0.0682892	15.7175	73.8847	NRP1;ENG
							PRC2 complex long-term gene silencing through modification of histone tails	0.12818	0.305162	7.81531	16.0551	H3F3B	heme biosynthetic process (GO:0006783)	0.00908795	0.0682892	15.7175	73.8847	ATPIF1;TSPO
							Phase I of biological oxidations: functionalization of compounds	0.130374	0.305162	3.27546	6.67324	ALDH2;CYP4B1	linoleic acid metabolic process (GO:0043651)	0.00908795	0.0682892	15.7175	73.8847	GSTP1;FADS1
							AP-1 transcription factor network	0.133444	0.305162	3.22712	6.49967	ELF1;FOS	cellular response to cytokine stimulus (GO:0071345)	0.00911118	0.0682892	2.52529	11.8644	HSPA8;NDUFA13;UBB;UBC;BGN;LIFR;FOS;IL13RA2;GAS6;GAPDH
							Antiviral mechanism by interferon-stimulated genes	0.133444	0.305162	3.22712	6.49967	UBB;UBC	antigen receptor-mediated signaling pathway (GO:0050851)	0.00932197	0.0691907	3.13088	14.6381	PSMB6;PSMB5;UBB;PSMB2;PSMB3;UBC;PSMB1
							p53 signaling pathway	0.133531	0.305162	2.42548	4.88352	RPS27L;CTSD;HSPA1B	protein deubiquitination (GO:0016579)	0.00932197	0.0691907	3.13088	14.6381	PSMB6;PSMB5;UBB;PSMB2;PSMB3;UBC;PSMB1
							Acyl chain remodelling of phosphatidylinositol	0.13612	0.305162	7.29392	14.5457	PLA2G16	protein modification by small protein removal (GO:0070646)	0.0100928	0.0738428	3.08094	14.1598	PSMB6;PSMB5;UBB;PSMB2;PSMB3;UBC;PSMB1
							B cell survival pathway	0.13612	0.305162	7.29392	14.5457	FOS	reverse cholesterol transport (GO:0043691)	0.0102385	0.0738428	14.6689	67.207	APOE;CLU
							SREBF and miR-33 in cholesterol and lipid homeostasis	0.13612	0.305162	7.29392	14.5457	LDLR	long-term memory (GO:0007616)	0.0102385	0.0738428	14.6689	67.207	APOE;LDLR
							Selenium metabolism and selenoproteins	0.13612	0.305162	7.29392	14.5457	FOS	negative regulation of tumor necrosis factor-mediated signaling pathway (GO:0010804)	0.0102385	0.0738428	14.6689	67.207	GSTP1;GAS6
							CRMPs in Sema3A signaling	0.13612	0.305162	7.29392	14.5457	NRP1	viral entry into host cell (GO:0046718)	0.0102385	0.0738428	14.6689	67.207	CD81;GAS6
							Ghrelin biosynthesis, secretion, and deacylation	0.13612	0.305162	7.29392	14.5457	SPCS2	negative regulation of intracellular transport (GO:0032387)	0.0102385	0.0738428	14.6689	67.207	CD84;HSPA1A
							Interleukin-10 anti-inflammatory signaling pathway	0.13612	0.305162	7.29392	14.5457	BLVRB	regulation of cell growth (GO:0001558)	0.0103374	0.0742062	3.43059	15.6846	BST2;NDUFA13;RERG;HSPA1B;CXCL16;HSPA1A
							Nucleotide-like (purinergic) G-protein coupled receptors	0.13612	0.305162	7.29392	14.5457	LPAR6	regulation of bone mineralization (GO:0030500)	0.0106192	0.0755196	7.05016	32.0436	SRGN;ECM1;BMP6
							Other semaphorin interactions	0.13612	0.305162	7.29392	14.5457	PLXNC1	receptor internalization (GO:0031623)	0.0106192	0.0755196	7.05016	32.0436	CALCRL;CD81;CD9
							Signaling by NOTCH1	0.142749	0.312621	3.0903	6.01579	UBB;UBC	porphyrin-containing compound biosynthetic process (GO:0006779)	0.01145	0.0785066	13.7514	61.4655	ATPIF1;TSPO
							Interleukin-5 regulation of apoptosis	0.143968	0.312621	2.33888	4.53314	QSOX1;FOS;IER3	regulation of amyloid-beta formation (GO:1902003)	0.01145	0.0785066	13.7514	61.4655	APOE;CLU
							Post-chaperonin tubulin folding pathway	0.143987	0.312621	6.83771	13.2517	TUBB4B	regulation of cellular response to transforming growth factor beta stimulus (GO:1903844)	0.01145	0.0785066	13.7514	61.4655	DKK3;ENG
							Acyl chain remodelling of phosphatidylserine	0.143987	0.312621	6.83771	13.2517	PLA2G16	glucan biosynthetic process (GO:0009250)	0.01145	0.0785066	13.7514	61.4655	UBB;UBC
							Apoptotic cleavage of cellular proteins	0.143987	0.312621	6.83771	13.2517	BCAP31	endoplasmic reticulum calcium ion homeostasis (GO:0032469)	0.01145	0.0785066	13.7514	61.4655	BCAP31;SELENOK
							Cadmium-induced DNA biosynthesis and proliferation in macrophages	0.143987	0.312621	6.83771	13.2517	FOS	glycogen biosynthetic process (GO:0005978)	0.01145	0.0785066	13.7514	61.4655	UBB;UBC
							Estrogen metabolism	0.143987	0.312621	6.83771	13.2517	GSTM1	negative regulation of fibroblast proliferation (GO:0048147)	0.01145	0.0785066	13.7514	61.4655	GSTP1;FTH1
							Pertussis toxin-insensitive CCR5 signaling in macrophage	0.151784	0.321728	6.43516	12.1322	FOS	regulation of peptidase activity (GO:0052547)	0.01145	0.0785066	13.7514	61.4655	ECM1;NDUFA13
							Bone remodeling	0.151784	0.321728	6.43516	12.1322	FOS	positive regulation of proteolysis (GO:0045862)	0.0118167	0.0806595	6.76171	30.0101	NDUFA13;ATPIF1;APOE
							Sodium/chloride-dependent neurotransmitter transporters	0.151784	0.321728	6.43516	12.1322	SLC18A2	negative regulation of cellular response to transforming growth factor beta stimulus (GO:1903845)	0.0124434	0.0845596	6.62615	29.066	UBB;UBC;HSPA1A
							Effect of METS on macrophage differentiation	0.151784	0.321728	6.43516	12.1322	FOS	regulation of mitotic spindle assembly (GO:1901673)	0.0127211	0.0845677	12.9418	56.4845	HSPA1B;HSPA1A
							Fatty acyl-CoA biosynthesis	0.151784	0.321728	6.43516	12.1322	TECR	error-free translesion synthesis (GO:0070987)	0.0127211	0.0845677	12.9418	56.4845	UBB;UBC
							RIG-I/MDA5-mediated induction of interferon-alpha/beta pathways	0.152187	0.321728	2.96456	5.58123	UBB;UBC	endoplasmic reticulum mannose trimming (GO:1904380)	0.0127211	0.0845677	12.9418	56.4845	UBB;UBC
							Peroxisome	0.158545	0.333707	2.88626	5.31566	GSTK1;PRDX1	protein targeting to lysosome (GO:0006622)	0.0127211	0.0845677	12.9418	56.4845	HSPA8;CLU
							GABA biosynthesis, release, reuptake and degradation	0.159509	0.334276	6.07735	11.1559	HSPA8	mitochondrial calcium ion homeostasis (GO:0051560)	0.0127211	0.0845677	12.9418	56.4845	BCAP31;SMDT1
							Innate immune system	0.166422	0.341414	1.75465	3.14649	HSP90AB1;UBB;UBC;TXNIP;FOS	protein targeting to mitochondrion (GO:0006626)	0.0130888	0.0858916	6.49589	28.1662	NDUFA13;NDUFB8;TSPO
							Chondroitin sulfate biosynthesis	0.167165	0.341414	5.7572	10.2983	BGN	negative regulation of supramolecular fiber organization (GO:1902904)	0.0130888	0.0858916	6.49589	28.1662	HSPA8;CLU;LDLR
							Estrogen receptor signaling pathway	0.167165	0.341414	5.7572	10.2983	FOS	negative regulation of cellular component organization (GO:0051129)	0.0130888	0.0858916	6.49589	28.1662	HSPA8;HSPA1B;HSPA1A
							Golgi-associated vesicle biogenesis	0.167165	0.341414	5.7572	10.2983	HSPA8	positive regulation of cysteine-type endopeptidase activity (GO:2001056)	0.013753	0.0894823	6.37065	27.3078	BCAP31;NDUFA13;ARL6IP5
							Interleukin-3 regulation of hematopoietic cells	0.167165	0.341414	5.7572	10.2983	FOS	negative regulation of transforming growth factor beta receptor signaling pathway (GO:0030512)	0.013753	0.0894823	6.37065	27.3078	UBB;UBC;HSPA1A
							Nerve growth factor (NGF) pathway	0.167165	0.341414	5.7572	10.2983	FOS	MAPK cascade (GO:0000165)	0.0138942	0.0898899	2.88517	12.3378	PSMB6;PSMB5;UBB;PSMB2;PSMB3;UBC;PSMB1
							SMAD2/3 nuclear pathway	0.171405	0.346519	2.74139	4.83505	HSPA8;FOS	error-prone translesion synthesis (GO:0042276)	0.0140508	0.0898899	12.2222	52.1287	UBB;UBC
							Gene expression	0.17279	0.346519	1.39271	2.44516	SNAPC5;PSMB6;HSPA8;SPCS2;PSMB5;UBB;PSMB2;PSMB3;UBC;PSMB1;HSPB1;HSPA1A	regulation of cholesterol transport (GO:0032374)	0.0140508	0.0898899	12.2222	52.1287	TSPO;APOE
							Prion pathway	0.174752	0.346519	5.46906	9.54017	HSPA5	regulation of response to cytokine stimulus (GO:0060759)	0.0140508	0.0898899	12.2222	52.1287	ELF1;LIFR
							p38 MK2 pathway	0.174752	0.346519	5.46906	9.54017	HSPB1	positive regulation of angiogenesis (GO:0045766)	0.014598	0.0930015	4.476	18.9195	ECM1;S100A1;HSPB1;AQP1
							IGF1 signaling pathway	0.174752	0.346519	5.46906	9.54017	FOS	positive regulation of vasculature development (GO:1904018)	0.0150768	0.0955462	4.43101	18.5863	ECM1;HSPB1;AQP1;ENG
							Nicotine activity on dopaminergic neurons	0.174752	0.346519	5.46906	9.54017	SLC18A2	I-kappaB kinase/NF-kappaB signaling (GO:0007249)	0.0151381	0.0955462	6.13408	25.7051	PRDX4;UBB;UBC
							Oxidative stress-induced gene expression via Nrf2	0.174752	0.346519	5.46906	9.54017	FOS	protein polyubiquitination (GO:0000209)	0.0151849	0.0955462	2.83217	11.8596	PSMB6;PSMB5;UBB;PSMB2;PSMB3;UBC;PSMB1
							Axon guidance	0.175416	0.346519	1.72122	2.99595	NRP1;HSP90AB1;SEMA3D;NTN4;PLXNC1	RNA-dependent DNA biosynthetic process (GO:0006278)	0.0154379	0.0963449	11.5784	48.2926	HSP90AB1;PPIA
							Toll receptor cascades	0.176763	0.347755	2.11238	3.66063	UBB;UBC;FOS	mitochondrial electron transport, cytochrome c to oxygen (GO:0006123)	0.0154379	0.0963449	11.5784	48.2926	MT-CO3;COX5B
							C-Myb transcription factor network	0.181161	0.35352	2.6419	4.51335	HSPA8;GSTM1	regulation of membrane protein ectodomain proteolysis (GO:0051043)	0.0168812	0.102426	10.9989	44.8926	TIMP2;APOE
							Integrin cell surface interactions	0.181161	0.35352	2.6419	4.51335	ICAM2;JAM2	NAD biosynthetic process (GO:0009435)	0.0168812	0.102426	10.9989	44.8926	PNP;NAXE
							Beta-alanine metabolism	0.182269	0.354249	5.20837	8.86605	ALDH2	positive regulation of proteolysis involved in cellular protein catabolic process (GO:1903052)	0.0168812	0.102426	10.9989	44.8926	ATPIF1;CLU
							Proximal tubule bicarbonate reclamation	0.189719	0.358606	4.97137	8.26348	AQP1	outflow tract septum morphogenesis (GO:0003148)	0.0168812	0.102426	10.9989	44.8926	NRP1;ENG
							Angiogenesis	0.189719	0.358606	4.97137	8.26348	TIMP2	negative regulation of response to endoplasmic reticulum stress (GO:1903573)	0.0168812	0.102426	10.9989	44.8926	CLU;HSPA1A
							Signaling events mediated by the hedgehog family	0.189719	0.358606	4.97137	8.26348	LRPAP1	positive regulation of erythrocyte differentiation (GO:0045648)	0.0168812	0.102426	10.9989	44.8926	HSPA1B;HSPA1A
							Hypoxia and p53 in the cardiovascular system	0.189719	0.358606	4.97137	8.26348	HSPA1A	nucleotide-excision repair, DNA duplex unwinding (GO:0000717)	0.0168812	0.102426	10.9989	44.8926	UBB;UBC
							Incretin biosynthesis, secretion, and inactivation	0.189719	0.358606	4.97137	8.26348	SPCS2	response to reactive oxygen species (GO:0000302)	0.0173585	0.104905	5.81035	23.5533	GSTP1;FOS;APOE
							Interleukin-11 pathway	0.189719	0.358606	4.97137	8.26348	FOS	regulation of tumor necrosis factor production (GO:0032680)	0.0181368	0.106853	5.70988	22.8956	GSTP1;GAS6;CLU
							Modulation of interferon signaling by chaperones	0.189719	0.358606	4.97137	8.26348	HSPA1A	regulation of axon extension involved in axon guidance (GO:0048841)	0.0183796	0.106853	10.4746	41.8619	NRP1;SEMA3D
							Prostate cancer	0.194292	0.362605	2.51992	4.12863	HSP90AB1;GSTP1	nucleotide-excision repair, DNA gap filling (GO:0006297)	0.0183796	0.106853	10.4746	41.8619	UBB;UBC
							SLC-mediated transmembrane transport	0.195828	0.362605	1.78056	2.90323	SLCO2A1;SLC3A2;SLC29A1;SLC18A2	ammonium transport (GO:0015696)	0.0183796	0.106853	10.4746	41.8619	SLC18A2;AQP1
							Plexin D1 signaling	0.197101	0.362605	4.75498	7.72228	NRP1	negative regulation of signal transduction in absence of ligand (GO:1901099)	0.0183796	0.106853	10.4746	41.8619	HSPA1B;HSPA1A
							Tumor suppressor Arf inhibits ribosomal biogenesis	0.197101	0.362605	4.75498	7.72228	HSPA1A	positive regulation of ERBB signaling pathway (GO:1901186)	0.0183796	0.106853	10.4746	41.8619	UBB;UBC
							Endogenous Toll-like receptor signaling	0.197101	0.362605	4.75498	7.72228	BGN	negative regulation of extrinsic apoptotic signaling pathway in absence of ligand (GO:2001240)	0.0183796	0.106853	10.4746	41.8619	HSPA1B;HSPA1A
							Inhibition of cellular proliferation by Gleevec	0.197101	0.362605	4.75498	7.72228	FOS	regulation of proteolysis involved in cellular protein catabolic process (GO:1903050)	0.0183796	0.106853	10.4746	41.8619	UBB;ATPIF1
							Nicotinate and nicotinamide metabolism	0.197101	0.362605	4.75498	7.72228	PNP	nucleotide-excision repair, DNA damage recognition (GO:0000715)	0.0183796	0.106853	10.4746	41.8619	UBB;UBC
							Transmembrane transport of small molecules	0.201632	0.369531	1.55186	2.48501	FTH1;SLCO2A1;SLC3A2;SLC29A1;SLC18A2;AQP1	positive regulation of monooxygenase activity (GO:0032770)	0.0183796	0.106853	10.4746	41.8619	S100A1;APOE
							Corticotropin releasing hormone pathway	0.204416	0.371806	4.55663	7.2341	FOS	extracellular matrix organization (GO:0030198)	0.0185765	0.107589	2.99557	11.9399	COL13A1;ICAM2;TIMP2;BGN;GAS6;JAM2
							TPO signaling pathway	0.204416	0.371806	4.55663	7.2341	FOS	negative regulation of peptidase activity (GO:0010466)	0.0189342	0.109247	5.61282	22.2648	ECM1;TIMP2;GAPDH
							Signaling by ERBB4	0.20754	0.376069	2.40867	3.78746	UBB;UBC	regulation of viral genome replication (GO:0045069)	0.0197509	0.112874	5.51899	21.6596	BST2;IFITM2;PPIA
							ALK1 pathway	0.211665	0.377861	4.37414	6.79196	ENG	positive regulation of microtubule polymerization (GO:0031116)	0.019932	0.112874	9.99798	39.1464	HSPA1B;HSPA1A
							Acyl chain remodelling of phosphatidylcholine	0.211665	0.377861	4.37414	6.79196	PLA2G16	positive regulation of purine nucleotide biosynthetic process (GO:1900373)	0.019932	0.112874	9.99798	39.1464	TMSB4X;APOE
							Ascorbate and aldarate metabolism	0.211665	0.377861	4.37414	6.79196	ALDH2	protein alpha-1,2-demannosylation (GO:0036508)	0.019932	0.112874	9.99798	39.1464	UBB;UBC
							Tetrasaccharide linker sequence formation in glycosaminoglycan biosynthesis	0.211665	0.377861	4.37414	6.79196	BGN	cytoplasmic pattern recognition receptor signaling pathway (GO:0002753)	0.019932	0.112874	9.99798	39.1464	UBB;UBC
							Cooperation of prefoldin and TriC/CCT in actin and tubulin folding	0.218848	0.386391	4.20569	6.39004	TUBB4B	cellular response to type I interferon (GO:0071357)	0.0214418	0.11719	5.34042	20.5201	BST2;IFITM2;IFI27
							VEGFR1 pathway	0.218848	0.386391	4.20569	6.39004	NRP1	type I interferon signaling pathway (GO:0060337)	0.0214418	0.11719	5.34042	20.5201	BST2;IFITM2;IFI27
							Glycolysis	0.218848	0.386391	4.20569	6.39004	GAPDH	cellular response to vascular endothelial growth factor stimulus (GO:0035924)	0.0215373	0.11719	9.5628	36.7018	NRP1;HSPB1
							Mitochondrial pathway of apoptosis: BH3-only Bcl-2 family	0.220881	0.388556	2.30678	3.48355	CTSZ;CTSD	signal peptide processing (GO:0006465)	0.0215373	0.11719	9.5628	36.7018	SPCS2;GAS6
							PTM: gamma carboxylation, hypusine formation and arylsulfatase activation	0.225966	0.393197	4.04972	6.02344	GAS6	regulation of spindle assembly (GO:0090169)	0.0215373	0.11719	9.5628	36.7018	HSPA1B;HSPA1A
							RNA polymerase III transcription initiation From type 3 promoter	0.225966	0.393197	4.04972	6.02344	SNAPC5	nucleotide-binding domain, leucine rich repeat containing receptor signaling pathway (GO:0035872)	0.0215373	0.11719	9.5628	36.7018	UBB;UBC
							PERK-regulated gene expression	0.225966	0.393197	4.04972	6.02344	HSPA5	positive regulation of Rho protein signal transduction (GO:0035025)	0.0215373	0.11719	9.5628	36.7018	ADGRG1;LPAR6
							Amine compound SLC transporters	0.23302	0.396874	3.90489	5.68799	SLC18A2	prostaglandin metabolic process (GO:0006693)	0.0215373	0.11719	9.5628	36.7018	HPGD;MGST1
							Reelin signaling pathway	0.23302	0.396874	3.90489	5.68799	LRPAP1	L-amino acid transport (GO:0015807)	0.0215373	0.11719	9.5628	36.7018	ARL6IP5;SLC3A2
							T cell receptor calcium pathway	0.23302	0.396874	3.90489	5.68799	FOS	positive regulation of nitric oxide biosynthetic process (GO:0045429)	0.0215373	0.11719	9.5628	36.7018	HSP90AB1;CLU
							Histidine metabolism	0.23302	0.396874	3.90489	5.68799	ALDH2	positive regulation of nitric oxide metabolic process (GO:1904407)	0.0215373	0.11719	9.5628	36.7018	HSP90AB1;CLU
							Integrin beta-2 pathway	0.23302	0.396874	3.90489	5.68799	ICAM2	purine ribonucleotide metabolic process (GO:0009150)	0.0223161	0.120998	5.25539	19.9833	HSPA8;HSPA1B;HSPA1A
							Matrix metalloproteinases	0.23302	0.396874	3.90489	5.68799	TIMP2	transmembrane transport (GO:0055085)	0.0226981	0.122634	2.41665	9.14818	PSMB6;PSMB5;UBB;PSMB2;PSMB3;UBC;PSMB1;AQP1
							Signaling by ERBB2	0.23765	0.398912	2.19089	3.14821	UBB;UBC	calcium ion transport (GO:0006816)	0.0228358	0.122943	3.88409	14.6796	CALCRL;SLC3A2;GAS6;SELENOK
							Activation of matrix metalloproteinases	0.240009	0.398912	3.77005	5.38016	TIMP2	regulation of viral entry into host cell (GO:0046596)	0.0231944	0.12365	9.16389	34.4915	IFITM2;LGALS1
							Signaling pathway from G-protein families	0.240009	0.398912	3.77005	5.38016	FOS	regulation of supramolecular fiber organization (GO:1902903)	0.0231944	0.12365	9.16389	34.4915	HSPA8;APOE
							Tight junction interactions	0.240009	0.398912	3.77005	5.38016	CLDN5	negative regulation of protein binding (GO:0032091)	0.0232096	0.12365	5.17301	19.467	LRPAP1;HSPA5;CTSZ
							Interleukin-2/STAT5 pathway	0.240009	0.398912	3.77005	5.38016	ELF1	negative regulation of cysteine-type endopeptidase activity involved in apoptotic process (GO:0043154)	0.0241224	0.128066	5.09317	18.9701	ARL6IP1;GAS6;AQP1
							Nuclear events mediated by MAP kinases	0.240009	0.398912	3.77005	5.38016	FOS	regulation of acute inflammatory response (GO:0002673)	0.024762	0.130844	3.78392	13.9946	CD81;GSTP1;CLU;DNASE1L3
							PDGFA signaling pathway	0.240009	0.398912	3.77005	5.38016	FOS	regulation of protein transport (GO:0051223)	0.0249023	0.130844	8.79689	32.4851	HSPA8;NDFIP1
							Interleukin-4 signaling pathway	0.244378	0.399374	2.14771	3.02621	FOS;IL13RA2	regulation of extrinsic apoptotic signaling pathway in absence of ligand (GO:2001239)	0.0249023	0.130844	8.79689	32.4851	HSPA1B;HSPA1A
							Prostaglandin biosynthesis and regulation	0.246936	0.399374	3.6442	5.09688	HPGD	organonitrogen compound biosynthetic process (GO:1901566)	0.0251163	0.131516	3.15261	11.615	GSTK1;GSTM1;GSTP1;MGST1;PLPP1
							Alpha-V beta-3 integrin/OPN pathway	0.246936	0.399374	3.6442	5.09688	FOS	neural crest cell migration (GO:0001755)	0.0266598	0.136507	8.45812	30.6573	NRP1;SEMA3D
							Amino acid transport across the plasma membrane	0.246936	0.399374	3.6442	5.09688	SLC3A2	regulation of receptor internalization (GO:0002090)	0.0266598	0.136507	8.45812	30.6573	CD63;LRPAP1
							Ras family activation regulation	0.246936	0.399374	3.6442	5.09688	LGALS1	positive regulation of lipid biosynthetic process (GO:0046889)	0.0266598	0.136507	8.45812	30.6573	APOE;LDLR
							Stathmin and breast cancer resistance to antimicrotubule agents	0.246936	0.399374	3.6442	5.09688	HSPA5	nucleotide-binding oligomerization domain containing signaling pathway (GO:0070423)	0.0266598	0.136507	8.45812	30.6573	UBB;UBC
							Gluconeogenesis	0.246936	0.399374	3.6442	5.09688	GAPDH	positive regulation of fibroblast proliferation (GO:0048146)	0.0266598	0.136507	8.45812	30.6573	GAS6;AQP1
							One-carbon metabolism	0.246936	0.399374	3.6442	5.09688	TCN2	regulation of transmembrane receptor protein serine/threonine kinase signaling pathway (GO:0090092)	0.0266598	0.136507	8.45812	30.6573	DKK3;ENG
							DNA repair	0.247745	0.399374	2.12675	2.96758	UBB;UBC	organic anion transport (GO:0015711)	0.0267836	0.136507	3.68876	13.3532	SLCO2A1;SLC25A4;LDLR;AQP1
							Transmission across chemical synapses	0.24976	0.401281	1.75942	2.44076	HSPA8;ALDH2;SLC18A2	negative regulation of macromolecule metabolic process (GO:0010605)	0.0267836	0.136507	3.68876	13.3532	LRPAP1;NDFIP1;LDLR;ENG
							Immune system signaling by interferons, interleukins, prolactin, and growth hormones	0.251573	0.402405	1.59111	2.19577	IFITM2;IFI27;UBB;UBC	negative regulation of cysteine-type endopeptidase activity (GO:2000117)	0.0279653	0.141314	4.79694	17.1576	ARL6IP1;GAS6;AQP1
							Prothrombin activation intrinsic pathway	0.253799	0.402405	3.52647	4.83553	PRCP	nucleotide-excision repair, preincision complex assembly (GO:0006294)	0.0284661	0.141314	8.14444	28.9864	UBB;UBC
							Serotonin HTR1 group and FOS pathway	0.253799	0.402405	3.52647	4.83553	FOS	TRIF-dependent toll-like receptor signaling pathway (GO:0035666)	0.0284661	0.141314	8.14444	28.9864	UBB;UBC
							Fibrin clot formation (clotting cascade)	0.253799	0.402405	3.52647	4.83553	PRCP	positive regulation of myeloid cell differentiation (GO:0045639)	0.0284661	0.141314	8.14444	28.9864	HSPA1B;HSPA1A
							TGF-beta regulation of extracellular matrix	0.256298	0.405035	1.38065	1.87963	CYB5A;EHD3;ARL6IP5;MGST1;APOE;LHFPL2;FADS1	negative regulation of Notch signaling pathway (GO:0045746)	0.0284661	0.141314	8.14444	28.9864	UBB;UBC
							Fluoropyrimidine activity	0.2606	0.410488	3.41609	4.59385	SLC29A1	positive regulation of epidermal growth factor receptor signaling pathway (GO:0045742)	0.0284661	0.141314	8.14444	28.9864	UBB;UBC
							Cysteine and methionine metabolism	0.26734	0.412658	3.31241	4.36984	LDHB	MyD88-dependent toll-like receptor signaling pathway (GO:0002755)	0.0284661	0.141314	8.14444	28.9864	UBB;UBC
							EGF receptor transactivation by GPCRs in cardiac hypertrophy	0.26734	0.412658	3.31241	4.36984	FOS	semaphorin-plexin signaling pathway (GO:0071526)	0.0284661	0.141314	8.14444	28.9864	NRP1;SEMA3D
							EPO receptor signaling	0.26734	0.412658	3.31241	4.36984	FOS	nucleic acid phosphodiester bond hydrolysis (GO:0090305)	0.0289739	0.142907	4.72817	16.7442	UBB;UBC;DNASE1L3
							Interleukin-7 interactions in immune response	0.26734	0.412658	3.31241	4.36984	UBC	positive regulation of proteasomal protein catabolic process (GO:1901800)	0.0289739	0.142907	4.72817	16.7442	CLU;HSPA1B;HSPA1A
							MAPK/TRK pathway	0.26734	0.412658	3.31241	4.36984	FOS	negative regulation of endothelial cell proliferation (GO:0001937)	0.03032	0.147641	7.85317	27.4543	ATPIF1;APOE
							Nuclear receptors in lipid metabolism and toxicity	0.26734	0.412658	3.31241	4.36984	CYP4B1	protein palmitoylation (GO:0018345)	0.03032	0.147641	7.85317	27.4543	SELENOK;GOLGA7
							Signaling by EGFR in cancer	0.267971	0.412658	2.00907	2.6457	UBB;UBC	positive regulation of reactive oxygen species biosynthetic process (GO:1903428)	0.03032	0.147641	7.85317	27.4543	HSP90AB1;CLU
							Signal transduction by L1	0.274019	0.419292	3.21482	4.16177	NRP1	MyD88-independent toll-like receptor signaling pathway (GO:0002756)	0.03032	0.147641	7.85317	27.4543	UBB;UBC
							Linoleic acid metabolism	0.274019	0.419292	3.21482	4.16177	FADS1	negative regulation of cellular amide metabolic process (GO:0034249)	0.0310484	0.150708	4.59637	15.9595	APOE;CLU;GAPDH
							GM-CSF-mediated signaling events	0.280637	0.42806	3.12281	3.96814	FOS	positive regulation of intracellular signal transduction (GO:1902533)	0.0315993	0.152897	2.14158	7.39835	BST2;BCAP31;ECM1;LGALS1;NDFIP1;UBB;UBC;GAS6;ENG
							Leukocyte transendothelial migration	0.288192	0.438197	1.90367	2.36841	CLDN5;JAM2	negative regulation of extrinsic apoptotic signaling pathway (GO:2001237)	0.0321142	0.153474	4.53318	15.5871	GSTP1;HSPA1B;HSPA1A
							Signal transduction through IL-1R	0.293693	0.440099	2.95371	3.61894	FOS	negative regulation of tumor necrosis factor superfamily cytokine production (GO:1903556)	0.0322205	0.153474	7.58199	26.0453	GSTP1;GAS6
							Signaling of hepatocyte growth factor receptor	0.293693	0.440099	2.95371	3.61894	FOS	regulation of cytokine secretion (GO:0050707)	0.0322205	0.153474	7.58199	26.0453	SRGN;GAPDH
							Triglyceride biosynthesis	0.293693	0.440099	2.95371	3.61894	TECR	regulation of protein export from nucleus (GO:0046825)	0.0322205	0.153474	7.58199	26.0453	IFI27;GAS6
							p38 alpha/beta MAPK downstream pathway	0.293693	0.440099	2.95371	3.61894	HSPB1	positive regulation of viral genome replication (GO:0045070)	0.0322205	0.153474	7.58199	26.0453	PPIB;PPIA
							Signaling by NOTCH	0.294921	0.440099	1.87094	2.28451	UBB;UBC	negative regulation of transmembrane receptor protein serine/threonine kinase signaling pathway (GO:0090101)	0.033199	0.157644	4.47169	15.2272	UBB;UBC;HSPA1A
							Immunoregulatory interactions between a lymphoid and a non-lymphoid cell	0.294921	0.440099	1.87094	2.28451	CD81;ICAM2	protein targeting (GO:0006605)	0.0334282	0.157771	3.42984	11.6558	NDUFB8;SPCS2;TSPO;GOLGA7
							Interleukin-1 regulation of extracellular matrix	0.298283	0.441049	1.85499	2.24401	SRGN;FOS	cellular protein metabolic process (GO:0044267)	0.0334323	0.157771	2.11849	7.19913	SPCS2;LGALS1;UBB;UBC;IGFBP7;QSOX1;APOE;GAS6;ITM2B
							Angiotensin II-mediated activation of JNK pathway via Pyk2-dependent signaling	0.300133	0.441049	2.87584	3.46116	FOS	endocytosis (GO:0006897)	0.0335427	0.157805	2.59476	8.80903	STAB1;APOE;CD302;GAS6;LDLR;CXCL16
							Vitamin A and carotenoid metabolism	0.300133	0.441049	2.87584	3.46116	DHRS3	mitochondrial transmembrane transport (GO:1990542)	0.0341667	0.158787	7.32889	24.746	NDUFA13;SMDT1
							FAS pathway and stress induction of heat shock protein regulation	0.300133	0.441049	2.87584	3.46116	HSPB1	regulation of erythrocyte differentiation (GO:0045646)	0.0341667	0.158787	7.32889	24.746	HSPA1B;HSPA1A
							Iron uptake and transport	0.300133	0.441049	2.87584	3.46116	FTH1	regulation of nitric oxide biosynthetic process (GO:0045428)	0.0341667	0.158787	7.32889	24.746	HSP90AB1;CLU
							Antigen-activated B-cell receptor generation of second messengers	0.301476	0.441676	1.58009	1.89463	CD81;PRDX1;FOS	global genome nucleotide-excision repair (GO:0070911)	0.0341667	0.158787	7.32889	24.746	UBB;UBC
							Pyruvate metabolism and citric acid (TCA) cycle	0.306514	0.447696	2.80195	3.31329	LDHB	cation transport (GO:0006812)	0.0354253	0.164137	4.35357	14.5424	SLC3A2;ATOX1;AQP1
							p75 neurotrophin receptor-mediated signaling	0.311702	0.45146	1.79381	2.09105	UBB;UBC	glycogen metabolic process (GO:0005977)	0.0361575	0.166021	7.09211	23.5449	UBB;UBC
							Alpha-M beta-2 integrin signaling	0.312837	0.45146	2.73177	3.17451	JAM2	negative regulation of mitochondrion organization (GO:0010823)	0.0361575	0.166021	7.09211	23.5449	CLU;HSPA1A
							Fc epsilon receptor I signaling in mast cells	0.312837	0.45146	2.73177	3.17451	FOS	positive regulation of intrinsic apoptotic signaling pathway (GO:2001244)	0.0361575	0.166021	7.09211	23.5449	BCAP31;UBB
							Insulin biosynthesis and processing	0.312837	0.45146	2.73177	3.17451	SPCS2	ubiquitin-dependent protein catabolic process (GO:0006511)	0.0368718	0.168794	2.33341	7.70098	PSMB6;PSMB5;UBB;PSMB2;PSMB3;UBC;PSMB1
							Integration of energy metabolism	0.315049	0.451945	1.77913	2.05495	SPCS2;SLC25A4	regulation of interleukin-8 production (GO:0032677)	0.0381921	0.173797	6.87014	22.4319	HSPA1B;HSPA1A
							Interleukin-1 signaling pathway	0.315049	0.451945	1.77913	2.05495	HSPB1;FOS	negative regulation of cellular metabolic process (GO:0031324)	0.0381921	0.173797	6.87014	22.4319	LRPAP1;APOE
							BMP receptor signaling	0.319103	0.45371	2.665	3.04408	BMP6	positive regulation of protein secretion (GO:0050714)	0.0389055	0.175477	4.18761	13.5956	PPIA;GAPDH;BMP6
							Fatty acid metabolism	0.319103	0.45371	2.665	3.04408	ALDH2	DNA damage response, signal transduction by p53 class mediator (GO:0030330)	0.0389055	0.175477	4.18761	13.5956	UBB;UBC;RPS27L
							Netrin-1 signaling	0.319103	0.45371	2.665	3.04408	NTN4	positive regulation of transmembrane receptor protein serine/threonine kinase signaling pathway (GO:0090100)	0.0389055	0.175477	4.18761	13.5956	HSP90AB1;BMP6;ENG
							Signaling by FGFR in disease	0.325068	0.460832	1.73651	1.95135	UBB;UBC	positive regulation of protein ubiquitination (GO:0031398)	0.0401029	0.17951	4.13506	13.2996	NDFIP1;UBB;CLU
							ERBB2/ERBB3 signaling events	0.331465	0.465791	2.54079	2.80563	FOS	positive regulation of peptide secretion (GO:0002793)	0.0402694	0.17951	6.66162	21.3982	PPIA;BMP6
							Valine, leucine and isoleucine degradation	0.331465	0.465791	2.54079	2.80563	ALDH2	negative regulation of tumor necrosis factor production (GO:0032720)	0.0402694	0.17951	6.66162	21.3982	GSTP1;GAS6
							Lysine degradation	0.331465	0.465791	2.54079	2.80563	ALDH2	regulation of mitotic spindle organization (GO:0060236)	0.0402694	0.17951	6.66162	21.3982	HSPA1B;HSPA1A
							RNA polymerase III transcription	0.337562	0.468891	2.48292	2.69647	SNAPC5	regulation of receptor-mediated endocytosis (GO:0048259)	0.0423886	0.186778	6.46536	20.4362	LRPAP1;CLU
							RhoA signaling pathway	0.337562	0.468891	2.48292	2.69647	FOS	acylglycerol metabolic process (GO:0006639)	0.0423886	0.186778	6.46536	20.4362	PLA2G16;APOE
							Interleukin-12/STAT4 pathway	0.337562	0.468891	2.48292	2.69647	FOS	regulation of nitric-oxide synthase activity (GO:0050999)	0.0423886	0.186778	6.46536	20.4362	S100A1;APOE
							Interleukin-3 signaling pathway	0.337562	0.468891	2.48292	2.69647	FOS	mRNA catabolic process (GO:0006402)	0.0423886	0.186778	6.46536	20.4362	HSPA1B;HSPA1A
							Alpha-6 beta-1 and alpha-6 beta-4 integrin signaling	0.343604	0.475912	2.42762	2.59335	CD9	cellular protein complex assembly (GO:0043623)	0.0427448	0.187807	3.15859	9.95747	HSP90AB1;GPX4;CLU;HSPA1A
							LKB1 signaling events	0.349591	0.482817	2.37473	2.49582	CTSD	toll-like receptor signaling pathway (GO:0002224)	0.0438061	0.191918	3.98499	12.465	UBB;S100A1;UBC
							Wnt signaling pathway	0.351203	0.483657	1.44002	1.50682	TSHZ2;LDLR;DKK3	nucleotide-excision repair, DNA incision, 5'-to lesion (GO:0006296)	0.0445486	0.192308	6.28032	19.5392	UBB;UBC
							Diabetes pathways	0.354878	0.484075	1.62	1.67829	SPCS2;HSPA5	positive regulation of multi-organism process (GO:0043902)	0.0445486	0.192308	6.28032	19.5392	LHFPL2;BMP6
							Activation of chaperones by IRE1 alpha	0.355524	0.484075	2.32409	2.40348	HSPA5	organic substance transport (GO:0071702)	0.0450772	0.192308	3.93735	12.2033	TCN2;SLCO2A1;SLC18A2
							Presenilin action in Notch and Wnt signaling	0.355524	0.484075	2.32409	2.40348	FOS	regulation of protein kinase activity (GO:0045859)	0.0455151	0.192308	3.09185	9.55293	GSTP1;BGN;HSPB1;GAS6
							Chondroitin sulfate/dermatan sulfate metabolism	0.355524	0.484075	2.32409	2.40348	BGN	divalent metal ion transport (GO:0070838)	0.0463665	0.192308	3.89083	11.9494	CALCRL;SLC3A2;SELENOK
							Amino acid and oligopeptide SLC transporters	0.361403	0.485226	2.27555	2.31597	SLC3A2	positive regulation of neuron death (GO:1901216)	0.0467486	0.192308	6.10556	18.7011	FOS;CLU
							Angiopoietin receptor Tie2-mediated signaling	0.361403	0.485226	2.27555	2.31597	ELF1	retina homeostasis (GO:0001895)	0.0467486	0.192308	6.10556	18.7011	PRDX1;HSPB1
							Ceramide signaling pathway	0.361403	0.485226	2.27555	2.31597	CTSD	positive regulation of sequence-specific DNA binding transcription factor activity (GO:0051091)	0.0470603	0.192308	2.63761	8.0614	UBB;UBC;CLU;HSPA1B;HSPA1A
							Glycerolipid metabolism	0.361403	0.485226	2.27555	2.31597	ALDH2	ERBB2 signaling pathway (GO:0038128)	0.0489877	0.192308	5.94024	17.9169	UBB;UBC
							Interleukin-5 signaling pathway	0.361403	0.485226	2.27555	2.31597	FOS	cell-matrix adhesion (GO:0007160)	0.0489994	0.192308	3.801	11.4636	CD63;BCAM;COL13A1
							Aquaporin-mediated transport	0.367228	0.491322	2.229	2.23295	AQP1	lipid transport (GO:0006869)	0.0503428	0.192308	3.75762	11.2311	SLCO2A1;APOE;LDLR
							EGF/EGFR signaling pathway	0.367982	0.491322	1.57306	1.57262	NDUFA13;FOS	negative regulation of kinase activity (GO:0033673)	0.0503428	0.192308	3.75762	11.2311	GSTP1;BGN;HSPB1
							Amyloids	0.373001	0.493919	2.18431	2.15411	ITM2B	proteolysis (GO:0006508)	0.0505121	0.192308	2.33648	6.97567	SRGN;PSMB5;CTSZ;CELA1;PRCP;CTSD
							Malaria	0.373001	0.493919	2.18431	2.15411	CD81	viral process (GO:0016032)	0.0510136	0.192308	2.57561	7.66416	UBB;UBC;APOE;GAS6;PPIA
							Metabolism of vitamins and cofactors	0.373001	0.493919	2.18431	2.15411	CYB5A	negative regulation of transport (GO:0051051)	0.051265	0.192308	5.78363	17.1817	BST2;NDFIP1
							Protein metabolism	0.375538	0.495916	1.25283	1.22701	ATP5B;SPCS2;GAS6;TUBB4B;SLC25A4	nucleotide-excision repair, DNA incision (GO:0033683)	0.051265	0.192308	5.78363	17.1817	UBB;UBC
							Apoptotic execution phase	0.378721	0.497394	2.14137	2.07918	BCAP31	negative regulation of cytokine-mediated signaling pathway (GO:0001960)	0.051265	0.192308	5.78363	17.1817	GSTP1;GAS6
							Heparan sulfate/heparin glycosaminoglycan (HS-GAG) metabolism	0.378721	0.497394	2.14137	2.07918	BGN	negative regulation of epidermal growth factor receptor signaling pathway (GO:0042059)	0.051265	0.192308	5.78363	17.1817	UBB;UBC
							Protein folding	0.384389	0.503467	2.10008	2.00789	TUBB4B	positive regulation of Ras protein signal transduction (GO:0046579)	0.051265	0.192308	5.78363	17.1817	ADGRG1;LPAR6
							RANKL signaling pathway	0.390006	0.505331	2.06036	1.94002	FOS	type B pancreatic cell development (GO:0003323)	0.0533791	0.192308	21.8928	64.1533	BMP6
							Arginine and proline metabolism	0.390006	0.505331	2.06036	1.94002	ALDH2	negative regulation of membrane potential (GO:0045837)	0.0533791	0.192308	21.8928	64.1533	ARL6IP5
							Binding of chemokines to chemokine receptors	0.390006	0.505331	2.06036	1.94002	CXCL16	regulation of glomerular filtration (GO:0003093)	0.0533791	0.192308	21.8928	64.1533	GAS6
							Kit receptor signaling pathway	0.390006	0.505331	2.06036	1.94002	FOS	smooth muscle tissue development (GO:0048745)	0.0533791	0.192308	21.8928	64.1533	ENG
							TAp63 pathway	0.395572	0.511169	2.0221	1.87534	DHRS3	positive regulation of axon guidance (GO:1902669)	0.0533791	0.192308	21.8928	64.1533	NRP1
							Translation	0.400269	0.515855	1.46674	1.34297	SPCS2;RPS27L	granzyme-mediated apoptotic signaling pathway (GO:0008626)	0.0533791	0.192308	21.8928	64.1533	SRGN
							Pathogenic Escherichia coli infection	0.406553	0.519784	1.94968	1.75479	TUBB4B	neurotransmitter loading into synaptic vesicle (GO:0098700)	0.0533791	0.192308	21.8928	64.1533	SLC18A2
							Keratinocyte differentiation	0.406553	0.519784	1.94968	1.75479	FOS	epithelial to mesenchymal transition involved in endocardial cushion formation (GO:0003198)	0.0533791	0.192308	21.8928	64.1533	ENG
							Mechanism of gene regulation by peroxisome proliferators via PPAR-alpha	0.406553	0.519784	1.94968	1.75479	HSPA1A	negative regulation of transforming growth factor beta production (GO:0071635)	0.0533791	0.192308	21.8928	64.1533	HSP90AB1
							Arachidonic acid metabolism	0.411969	0.522446	1.91538	1.69857	GPX4	B cell chemotaxis (GO:0035754)	0.0533791	0.192308	21.8928	64.1533	GAS6
							Tryptophan metabolism	0.411969	0.522446	1.91538	1.69857	ALDH2	regulation of extent of cell growth (GO:0061387)	0.0533791	0.192308	21.8928	64.1533	APOE
							Integrin signaling pathway	0.412971	0.522446	1.4281	1.26298	LRPAP1;TSPAN7	regulation of intrinsic apoptotic signaling pathway by p53 class mediator (GO:1902253)	0.0533791	0.192308	21.8928	64.1533	UBB
							Myometrial relaxation and contraction pathways	0.412971	0.522446	1.4281	1.26298	GPR182;FOS	folic acid-containing compound biosynthetic process (GO:0009396)	0.0533791	0.192308	21.8928	64.1533	ATPIF1
							ATF2 transcription factor network	0.417336	0.526586	1.88226	1.64484	FOS	cellular response to iron ion (GO:0071281)	0.0533791	0.192308	21.8928	64.1533	BMP6
							Natural killer cell receptor signaling pathway	0.422654	0.531903	1.85027	1.59345	TSPO	lipoxin biosynthetic process (GO:2001301)	0.0533791	0.192308	21.8928	64.1533	HPGD
							Androgen receptor proteolysis and transcription regulation	0.427923	0.53435	1.81934	1.54427	PRDX1	vascular smooth muscle cell differentiation (GO:0035886)	0.0533791	0.192308	21.8928	64.1533	ENG
							FGF signaling pathway	0.427923	0.53435	1.81934	1.54427	FOS	catecholamine transport (GO:0051937)	0.0533791	0.192308	21.8928	64.1533	SLC18A2
							Glucose metabolism	0.427923	0.53435	1.81934	1.54427	GAPDH	viral release from host cell (GO:0019076)	0.0533791	0.192308	21.8928	64.1533	PPIA
							Colorectal cancer	0.433145	0.539473	1.78942	1.49718	FOS	NADH metabolic process (GO:0006734)	0.0533791	0.192308	21.8928	64.1533	NAXE
							Folate metabolism	0.438319	0.54451	1.76047	1.45205	LDLR	cellular hyperosmotic response (GO:0071474)	0.0533791	0.192308	21.8928	64.1533	AQP1
							Endothelins	0.443447	0.549464	1.73244	1.40878	FOS	lipoprotein metabolic process (GO:0042157)	0.0533791	0.192308	21.8928	64.1533	APOE
							Retinol metabolism	0.448528	0.552917	1.70528	1.36727	DHRS3	establishment of mitochondrion localization, microtubule-mediated (GO:0034643)	0.0533791	0.192308	21.8928	64.1533	UBB
							LPA receptor mediated events	0.448528	0.552917	1.70528	1.36727	FOS	positive regulation of ATP biosynthetic process (GO:2001171)	0.0533791	0.192308	21.8928	64.1533	TMSB4X
							Neuroactive ligand-receptor interaction	0.451194	0.553461	1.21798	0.96934	CALCRL;LPAR6;TSPO	negative regulation of stress-activated protein kinase signaling cascade (GO:0070303)	0.0533791	0.192308	21.8928	64.1533	GSTP1
							Retinoblastoma protein regulation	0.453563	0.553461	1.67896	1.32743	ELF1	negative regulation of acute inflammatory response (GO:0002674)	0.0533791	0.192308	21.8928	64.1533	GSTP1
							Thyroid-stimulating hormone signaling pathway	0.453563	0.553461	1.67896	1.32743	FOS	negative regulation of systemic arterial blood pressure (GO:0003085)	0.0533791	0.192308	21.8928	64.1533	PRCP
							Endochondral ossification	0.453563	0.553461	1.67896	1.32743	BMP6	negative regulation of necroptotic process (GO:0060546)	0.0533791	0.192308	21.8928	64.1533	SLC25A4
							Telomerase regulation	0.458552	0.558136	1.65344	1.28916	FOS	regulation of cortisol biosynthetic process (GO:2000064)	0.0533791	0.192308	21.8928	64.1533	DKK3
							Lipid and lipoprotein metabolism	0.459796	0.55824	1.12843	0.876757	PLA2G16;TECR;APOE;LDLR;FADS1	positive regulation of receptor binding (GO:1900122)	0.0533791	0.192308	21.8928	64.1533	NRP1
							CD8/T cell receptor downstream pathway	0.463495	0.559912	1.62868	1.25239	FOS	negative regulation of endoplasmic reticulum calcium ion concentration (GO:0032471)	0.0533791	0.192308	21.8928	64.1533	BCAP31
							Epithelial cell signaling in Helicobacter pylori infection	0.463495	0.559912	1.62868	1.25239	JAM2	muscle tissue development (GO:0060537)	0.0533791	0.192308	21.8928	64.1533	ENG
							Fatty acid, triacylglycerol, and ketone body metabolism	0.468387	0.563007	1.27661	0.968256	TECR;FADS1	positive regulation of phospholipid transport (GO:2001140)	0.0533791	0.192308	21.8928	64.1533	APOE
							PPAR signaling pathway	0.468394	0.563007	1.60465	1.21704	UBC	lipoprotein catabolic process (GO:0042159)	0.0533791	0.192308	21.8928	64.1533	APOE
							Signaling events mediated by VEGFR1 and VEGFR2	0.473248	0.563224	1.58131	1.18303	HSP90AB1	regulation of protein targeting (GO:1903533)	0.0533791	0.192308	21.8928	64.1533	ATPIF1
							Hedgehog signaling pathway	0.473248	0.563224	1.58131	1.18303	BMP6	vascular smooth muscle cell development (GO:0097084)	0.0533791	0.192308	21.8928	64.1533	ENG
							MicroRNA regulation of DNA damage response	0.473248	0.563224	1.58131	1.18303	GADD45G	protein localization to endoplasmic reticulum exit site (GO:0070973)	0.0533791	0.192308	21.8928	64.1533	BCAP31
							Nucleotide metabolism	0.473248	0.563224	1.58131	1.18303	PNP	positive regulation of cGMP biosynthetic process (GO:0030828)	0.0533791	0.192308	21.8928	64.1533	APOE
							Neuronal system	0.477038	0.566153	1.16947	0.865596	HSPA8;ALDH2;SLC18A2	regulation of dendritic cell chemotaxis (GO:2000508)	0.0533791	0.192308	21.8928	64.1533	GAS6
							Interleukin-6 signaling pathway	0.478059	0.566153	1.55864	1.15031	FOS	retinal ganglion cell axon guidance (GO:0031290)	0.0533791	0.192308	21.8928	64.1533	NRP1
							Leishmaniasis	0.482825	0.570397	1.53661	1.11881	FOS	regulation of saliva secretion (GO:0046877)	0.0533791	0.192308	21.8928	64.1533	AQP1
							RANKL regulation of apoptosis and immune response	0.492229	0.578669	1.49436	1.05922	TXNIP	regulation of biosynthetic process (GO:0009889)	0.0533791	0.192308	21.8928	64.1533	GSTP1
							Integrins in angiogenesis	0.492229	0.578669	1.49436	1.05922	COL13A1	exit from host cell (GO:0035891)	0.0533791	0.192308	21.8928	64.1533	PPIA
							VEGF signaling pathway	0.501463	0.58809	1.45436	1.00384	HSPB1	regulation of epithelial to mesenchymal transition involved in endocardial cushion formation (GO:1905005)	0.0533791	0.192308	21.8928	64.1533	ENG
							TGF-beta signaling pathway	0.503574	0.589132	1.19217	0.817857	FOS;ENG	monoamine transport (GO:0015844)	0.0533791	0.192308	21.8928	64.1533	SLC18A2
							Unfolded protein response	0.515001	0.601042	1.39822	0.927837	HSPA5	venous blood vessel morphogenesis (GO:0048845)	0.0533791	0.192308	21.8928	64.1533	ENG
							Apoptosis modulation and signaling	0.519432	0.603292	1.38045	0.90422	FOS	regulation of lysosomal protein catabolic process (GO:1905165)	0.0533791	0.192308	21.8928	64.1533	LDLR
							Cardiac muscle contraction	0.519432	0.603292	1.38045	0.90422	COX5B	glandular epithelial cell development (GO:0002068)	0.0533791	0.192308	21.8928	64.1533	BMP6
							MAP kinase signaling pathway	0.523822	0.606929	1.36312	0.881398	FOS	sterol import (GO:0035376)	0.0533791	0.192308	21.8928	64.1533	LDLR
							ATM-dependent DNA damage response	0.528173	0.609042	1.34622	0.859337	LDLR	negative regulation of interleukin-6 secretion (GO:1900165)	0.0533791	0.192308	21.8928	64.1533	GAS6
							Regular glucocorticoid receptor pathway	0.528173	0.609042	1.34622	0.859337	FOS	L-amino acid import (GO:0043092)	0.0533791	0.192308	21.8928	64.1533	SLC3A2
							T cell signal transduction	0.532485	0.612296	1.32974	0.838004	PRDX1	negative regulation of leukocyte degranulation (GO:0043301)	0.0533791	0.192308	21.8928	64.1533	CD84
							Developmental biology	0.533536	0.612296	1.04808	0.658433	NRP1;HSP90AB1;NTN4;PLXNC1	carbohydrate transport (GO:0008643)	0.0533791	0.192308	21.8928	64.1533	AQP1
							Cell junction organization	0.536757	0.613073	1.31365	0.817368	CLDN5	endoplasmic reticulum membrane organization (GO:0090158)	0.0533791	0.192308	21.8928	64.1533	ARL6IP1
							Differentiation pathway in PC12 cells	0.536757	0.613073	1.31365	0.817368	FOS	cholesterol import (GO:0070508)	0.0533791	0.192308	21.8928	64.1533	LDLR
							TGF-beta regulation of skeletal system development	0.54099	0.613546	1.29795	0.7974	BMP6	negative regulation of amino acid transport (GO:0051956)	0.0533791	0.192308	21.8928	64.1533	ARL6IP5
							Myc active pathway	0.54099	0.613546	1.29795	0.7974	GAPDH	DNA duplex unwinding (GO:0032508)	0.0535796	0.192308	5.63504	16.4914	UBB;UBC
							NOD signaling pathway	0.54099	0.613546	1.29795	0.7974	HSP90AB1	regulation of stress-activated MAPK cascade (GO:0032872)	0.0535796	0.192308	5.63504	16.4914	GSTP1;ARL6IP5
							Jak-STAT signaling pathway	0.542688	0.61397	1.10666	0.676411	LIFR;IL13RA2	positive regulation of receptor-mediated endocytosis (GO:0048260)	0.0535796	0.192308	5.63504	16.4914	CD63;CLU
							Progesterone-mediated oocyte maturation	0.545185	0.61397	1.28261	0.778072	HSP90AB1	cellular response to retinoic acid (GO:0071300)	0.0559307	0.194121	5.49389	15.8424	NDUFA13;AQP1
							Glycerophospholipid biosynthesis	0.545185	0.61397	1.28261	0.778072	PLA2G16	translesion synthesis (GO:0019985)	0.0559307	0.194121	5.49389	15.8424	UBB;UBC
							Mitotic G2-G2/M phases	0.549341	0.617209	1.26763	0.759358	TUBB4B	positive regulation of protein metabolic process (GO:0051247)	0.0573253	0.194121	3.55469	10.1629	NDUFA13;APOE;CLU
							Hematopoietic cell lineage	0.55346	0.62039	1.253	0.741231	CD9	positive regulation of cellular biosynthetic process (GO:0031328)	0.0575756	0.194121	2.85074	8.13789	HSP90AB1;RPS27L;CLU;LDLR
							Gap junction pathway	0.561586	0.628038	1.22472	0.706651	TUBB4B	negative regulation of ERBB signaling pathway (GO:1901185)	0.0583174	0.194121	5.35962	15.2313	UBB;UBC
							Pathways in cancer	0.569988	0.635959	1.01475	0.570429	HSP90AB1;GSTP1;FOS	RNA catabolic process (GO:0006401)	0.0583174	0.194121	5.35962	15.2313	HSPA1B;HSPA1A
							L1CAM interactions	0.577399	0.642589	1.17181	0.64358	NRP1	branching morphogenesis of an epithelial tube (GO:0048754)	0.0583174	0.194121	5.35962	15.2313	NRP1;ENG
							RNA polymerase I, RNA polymerase III, and mitochondrial transcription	0.581263	0.642589	1.15928	0.62897	SNAPC5	negative regulation of type I interferon production (GO:0032480)	0.0607389	0.194121	5.23175	14.655	UBB;UBC
							Class B GPCRs (secretin family receptors)	0.581263	0.642589	1.15928	0.62897	CALCRL	lymphocyte chemotaxis (GO:0048247)	0.0607389	0.194121	5.23175	14.655	GAS6;CXCL16
							Transport of inorganic cations/anions and amino acids/oligopeptides	0.581263	0.642589	1.15928	0.62897	SLC3A2	positive regulation of viral life cycle (GO:1903902)	0.0607389	0.194121	5.23175	14.655	LGALS1;PPIA
							Transport of glucose and other sugars, bile salts and organic acids, metal ions and amine compounds	0.585092	0.645341	1.14702	0.614787	SLC18A2	carboxylic acid biosynthetic process (GO:0046394)	0.0607389	0.194121	5.23175	14.655	ATPIF1;FADS1
							TSH regulation of gene expression	0.588886	0.648043	1.13501	0.601016	FOS	unsaturated fatty acid metabolic process (GO:0033559)	0.0607389	0.194121	5.23175	14.655	GSTP1;FADS1
							Wnt signaling pathway and pluripotency	0.592645	0.650694	1.12326	0.587642	LDLR	positive regulation of interleukin-8 production (GO:0032757)	0.0607389	0.194121	5.23175	14.655	HSPA1B;HSPA1A
							Senescence and autophagy	0.59637	0.651815	1.11174	0.57465	IGFBP7	positive regulation of viral process (GO:0048524)	0.0607389	0.194121	5.23175	14.655	APOE;PPIB
							Granule cell survival pathway	0.59637	0.651815	1.11174	0.57465	FOS	positive regulation of multicellular organism growth (GO:0040018)	0.0619959	0.194121	18.2431	50.7283	PPIB
							Signaling by NGF	0.599738	0.652889	0.994368	0.508383	UBB;UBC	substrate-dependent cell migration, cell extension (GO:0006930)	0.0619959	0.194121	18.2431	50.7283	NRP1
							Pyrimidine metabolism	0.600061	0.652889	1.10045	0.562026	PNP	cardiac atrium development (GO:0003230)	0.0619959	0.194121	18.2431	50.7283	ENG
							MHC class II antigen presentation	0.610935	0.663222	1.06792	0.526235	CTSD	negative regulation of mitochondrial outer membrane permeabilization involved in apoptotic signaling pathway (GO:1901029)	0.0619959	0.194121	18.2431	50.7283	HSPA1A
							Chagas disease	0.614494	0.665587	1.0575	0.514957	FOS	negative regulation of membrane protein ectodomain proteolysis (GO:0051045)	0.0619959	0.194121	18.2431	50.7283	TIMP2
							Amoebiasis	0.61802	0.667905	1.04728	0.503987	HSPB1	venous blood vessel development (GO:0060841)	0.0619959	0.194121	18.2431	50.7283	ENG
							ERBB1 downstream pathway	0.621515	0.670179	1.03725	0.493313	FOS	bleb assembly (GO:0032060)	0.0619959	0.194121	18.2431	50.7283	EMP3
							Carbohydrate metabolism	0.633185	0.681239	0.933953	0.42681	BGN;GAPDH	positive regulation of lipid transport (GO:0032370)	0.0619959	0.194121	18.2431	50.7283	APOE
							Glycosaminoglycan metabolism	0.635177	0.68186	0.998986	0.453391	BGN	negative regulation of macrophage activation (GO:0043031)	0.0619959	0.194121	18.2431	50.7283	LDLR
							Lipid metabolism regulation by peroxisome proliferator-activated receptor alpha (PPAR-alpha)	0.641823	0.687464	0.980887	0.434967	FADS1	regulation of alpha-beta T cell differentiation (GO:0046637)	0.0619959	0.194121	18.2431	50.7283	PNP
							Fas signaling pathway	0.651567	0.696353	0.954929	0.409067	HSPB1	cellular response to interferon-alpha (GO:0035457)	0.0619959	0.194121	18.2431	50.7283	GAS6
							Vascular smooth muscle contraction	0.654756	0.698213	0.946577	0.400868	CALCRL	response to misfolded protein (GO:0051788)	0.0619959	0.194121	18.2431	50.7283	CLU
							p53 activity regulation	0.661047	0.703366	0.930302	0.385079	GADD45G	regulation of monocyte chemotactic protein-1 production (GO:0071637)	0.0619959	0.194121	18.2431	50.7283	GSTP1
							Factors involved in megakaryocyte development and platelet production	0.682182	0.722664	0.877473	0.335597	EHD3	negative regulation of glial cell apoptotic process (GO:0034351)	0.0619959	0.194121	18.2431	50.7283	GAS6
							G alpha (s) signaling events	0.682182	0.722664	0.877473	0.335597	CALCRL	positive regulation of dendritic cell chemotaxis (GO:2000510)	0.0619959	0.194121	18.2431	50.7283	GAS6
							Cell-cell communication	0.693666	0.731612	0.849879	0.310856	CLDN5	negative regulation of receptor internalization (GO:0002091)	0.0619959	0.194121	18.2431	50.7283	LRPAP1
							PDGFB signaling pathway	0.693666	0.731612	0.849879	0.310856	FOS	regulation of dendritic spine maintenance (GO:1902950)	0.0619959	0.194121	18.2431	50.7283	APOE
							Cytokine-cytokine receptor interaction	0.697476	0.734025	0.826151	0.297652	LIFR;CXCL16	negative regulation of interleukin-8 secretion (GO:2000483)	0.0619959	0.194121	18.2431	50.7283	TMSB4X
							Adipogenesis	0.704736	0.74005	0.823958	0.288329	LIFR	regulation of cardiac muscle cell membrane potential (GO:0086036)	0.0619959	0.194121	18.2431	50.7283	EHD3
							TNF-alpha effects on cytokine activity, cell motility, and apoptosis	0.710121	0.744084	0.811577	0.277819	ATP5J	dorsal aorta development (GO:0035907)	0.0619959	0.194121	18.2431	50.7283	ENG
							Natural killer cell-mediated cytotoxicity	0.715409	0.747998	0.799561	0.267774	ICAM2	purine ribonucleotide transport (GO:0015868)	0.0619959	0.194121	18.2431	50.7283	SLC25A4
							Systemic lupus erythematosus	0.7206	0.750171	0.787893	0.25817	H3F3B	positive regulation of cell migration by vascular endothelial growth factor signaling pathway (GO:0038089)	0.0619959	0.194121	18.2431	50.7283	HSPB1
							T cell receptor signaling pathway	0.7206	0.750171	0.787893	0.25817	FOS	negative regulation of transporter activity (GO:0032410)	0.0619959	0.194121	18.2431	50.7283	NDFIP1
							GPCR ligand binding	0.724075	0.752164	0.799322	0.258069	CALCRL;LPAR6;CXCL16	cytoplasmic sequestering of NF-kappaB (GO:0007253)	0.0619959	0.194121	18.2431	50.7283	TMSB4X
							Toll-like receptor signaling pathway regulation	0.728211	0.753214	0.771012	0.244537	FOS	negative regulation of dendritic cell apoptotic process (GO:2000669)	0.0619959	0.194121	18.2431	50.7283	GAS6
							Influenza infection	0.728211	0.753214	0.771012	0.244537	HSPA1A	dorsal aorta morphogenesis (GO:0035912)	0.0619959	0.194121	18.2431	50.7283	ENG
							Phagosome	0.756649	0.780952	0.710107	0.198018	TUBB4B	pteridine-containing compound biosynthetic process (GO:0042559)	0.0619959	0.194121	18.2431	50.7283	ATPIF1
							Purine metabolism	0.778071	0.801347	0.666203	0.167175	PNP	positive regulation of autophagy of mitochondrion (GO:1903599)	0.0619959	0.194121	18.2431	50.7283	ATPIF1
							Calcium signaling pathway	0.804947	0.827259	0.613072	0.133023	SLC25A4	protein import into mitochondrial inner membrane (GO:0045039)	0.0619959	0.194121	18.2431	50.7283	NDUFA13
							Transcription	0.810271	0.830959	0.602762	0.126813	SNAPC5	tetrahydrofolate interconversion (GO:0035999)	0.0619959	0.194121	18.2431	50.7283	ATPIF1
							Chemokine signaling pathway	0.823772	0.843011	0.576878	0.111834	CXCL16	negative regulation of synapse organization (GO:1905809)	0.0619959	0.194121	18.2431	50.7283	APOE
							Peptide G-protein coupled receptors	0.828585	0.846139	0.56773	0.106754	CXCL16	xenobiotic catabolic process (GO:0042178)	0.0619959	0.194121	18.2431	50.7283	GSTM1
							Post-translational protein modification	0.834799	0.850683	0.555971	0.100389	GAS6	activation of MAPKKK activity (GO:0000185)	0.0619959	0.194121	18.2431	50.7283	GADD45G
							G alpha (i) signaling events	0.839312	0.853477	0.547464	0.0959009	CXCL16	negative regulation of glycoprotein biosynthetic process (GO:0010561)	0.0619959	0.194121	18.2431	50.7283	ITM2B
							Phospholipid metabolism	0.847973	0.860077	0.531199	0.087598	PLA2G16	regulation of RNA polymerase II regulatory region sequence-specific DNA binding (GO:1903025)	0.0619959	0.194121	18.2431	50.7283	TMSB4X
							Gastrin-CREB signaling pathway via PKC and MAPK	0.849371	0.860077	0.528581	0.0862957	LPAR6	regulation of microglial cell activation (GO:1903978)	0.0619959	0.194121	18.2431	50.7283	LDLR
							Generic transcription pathway	0.860378	0.869397	0.576089	0.0866342	UBB;UBC	regulation of interleukin-18 production (GO:0032661)	0.0619959	0.194121	18.2431	50.7283	CD84
							Actin cytoskeleton regulation	0.874791	0.882111	0.481105	0.0643578	TMSB4X	negative regulation of necrotic cell death (GO:0060547)	0.0619959	0.194121	18.2431	50.7283	SLC25A4
							Class A GPCRs (rhodopsin-like)	0.902469	0.908121	0.428966	0.0440208	LPAR6	heme catabolic process (GO:0042167)	0.0619959	0.194121	18.2431	50.7283	BLVRB
							Signal transduction	0.907299	0.91108	0.632195	0.0615017	NRP1;CALCRL;LPAR6;ICAM2;JAM2;CXCL16	positive regulation of ER-associated ubiquitin-dependent protein catabolic process (GO:1903071)	0.0619959	0.194121	18.2431	50.7283	BCAP31
							Insulin signaling pathway	0.921913	0.92383	0.391184	0.0318049	FOS	calcitonin family receptor signaling pathway (GO:0097646)	0.0619959	0.194121	18.2431	50.7283	CALCRL
							Signaling by GPCR	0.994234	0.994234	0.324252	0.00187494	CALCRL;LPAR6;CXCL16	adenine nucleotide transport (GO:0051503)	0.0619959	0.194121	18.2431	50.7283	SLC25A4
													hyperosmotic response (GO:0006972)	0.0619959	0.194121	18.2431	50.7283	AQP1
													vascular endothelial growth factor signaling pathway (GO:0038084)	0.0619959	0.194121	18.2431	50.7283	NRP1
													negative regulation of nitrogen compound metabolic process (GO:0051172)	0.0619959	0.194121	18.2431	50.7283	LDLR
													microglial cell activation (GO:0001774)	0.0619959	0.194121	18.2431	50.7283	CLU
													porphyrin-containing compound catabolic process (GO:0006787)	0.0619959	0.194121	18.2431	50.7283	BLVRB
													regulation of signal transduction (GO:0009966)	0.0621787	0.194121	2.42715	6.74199	CD63;ELF1;LIFR;CLU;DHRS3
													activation of protein kinase activity (GO:0032147)	0.0621787	0.194121	2.42715	6.74199	UBB;CD81;UBC;GAS6;GADD45G
													positive regulation of apoptotic process (GO:0043065)	0.06221	0.194121	2.21047	6.13901	BCAP31;NDUFA13;UBB;UBC;ARL6IP5;GADD45G
													negative regulation of ossification (GO:0030279)	0.0631944	0.196481	5.10982	14.111	SRGN;ECM1
													cellular response to metal ion (GO:0071248)	0.0632235	0.196481	3.40742	9.40815	FOS;BMP6;AQP1
													protein processing (GO:0016485)	0.0647404	0.200346	3.37248	9.23172	SRGN;SPCS2;GAS6
													negative regulation of protein modification by small protein conjugation or removal (GO:1903321)	0.065683	0.200346	4.99343	13.5967	HSPA1B;HSPA1A
													mitochondrion organization (GO:0007005)	0.0664764	0.200346	2.70973	7.34582	ATP5B;NDUFB8;TSPO;SLC25A4
													negative regulation of I-kappaB kinase/NF-kappaB signaling (GO:0043124)	0.068204	0.200346	4.88222	13.11	GSTP1;TMSB4X
													fatty acid biosynthetic process (GO:0006633)	0.068204	0.200346	4.88222	13.11	TECR;FADS1
													regulation of intrinsic apoptotic signaling pathway (GO:2001242)	0.068204	0.200346	4.88222	13.11	BCAP31;NDUFA13
													positive regulation of tumor necrosis factor production (GO:0032760)	0.068204	0.200346	4.88222	13.11	HSPB1;CLU
													postreplication repair (GO:0006301)	0.068204	0.200346	4.88222	13.11	UBB;UBC
													positive regulation of pathway-restricted SMAD protein phosphorylation (GO:0010862)	0.068204	0.200346	4.88222	13.11	BMP6;ENG
													regulation of cell migration (GO:0030334)	0.0694402	0.200346	2.14531	5.72216	BST2;HSPA5;SEMA3D;PLXNC1;CXCL16;ENG
													Golgi to lysosome transport (GO:0090160)	0.0705347	0.200346	15.6361	41.4616	EHD3
													regulation of stress-activated protein kinase signaling cascade (GO:0070302)	0.0705347	0.200346	15.6361	41.4616	GSTP1
													neuron projection extension involved in neuron projection guidance (GO:1902284)	0.0705347	0.200346	15.6361	41.4616	NRP1
													cellular response to nitric oxide (GO:0071732)	0.0705347	0.200346	15.6361	41.4616	AQP1
													regulation of establishment of protein localization to mitochondrion (GO:1903747)	0.0705347	0.200346	15.6361	41.4616	ATPIF1
													negative regulation of appetite (GO:0032099)	0.0705347	0.200346	15.6361	41.4616	NENF
													regulation of fibroblast apoptotic process (GO:2000269)	0.0705347	0.200346	15.6361	41.4616	GAS6
													positive regulation of mitochondrial calcium ion concentration (GO:0051561)	0.0705347	0.200346	15.6361	41.4616	BCAP31
													cGMP-mediated signaling (GO:0019934)	0.0705347	0.200346	15.6361	41.4616	APOE
													polyol transport (GO:0015791)	0.0705347	0.200346	15.6361	41.4616	AQP1
													regulation of dopamine uptake involved in synaptic transmission (GO:0051584)	0.0705347	0.200346	15.6361	41.4616	RAB3B
													myelin maintenance (GO:0043217)	0.0705347	0.200346	15.6361	41.4616	CLU
													negative regulation of protein homooligomerization (GO:0032463)	0.0705347	0.200346	15.6361	41.4616	CLU
													establishment of integrated proviral latency (GO:0075713)	0.0705347	0.200346	15.6361	41.4616	PPIA
													ventricular trabecula myocardium morphogenesis (GO:0003222)	0.0705347	0.200346	15.6361	41.4616	ENG
													development of primary female sexual characteristics (GO:0046545)	0.0705347	0.200346	15.6361	41.4616	LHFPL2
													negative regulation of platelet aggregation (GO:0090331)	0.0705347	0.200346	15.6361	41.4616	CD9
													positive regulation of alpha-beta T cell differentiation (GO:0046638)	0.0705347	0.200346	15.6361	41.4616	PNP
													intestinal cholesterol absorption (GO:0030299)	0.0705347	0.200346	15.6361	41.4616	LDLR
													cellular response to reactive nitrogen species (GO:1902170)	0.0705347	0.200346	15.6361	41.4616	AQP1
													coronary vasculature morphogenesis (GO:0060977)	0.0705347	0.200346	15.6361	41.4616	NRP1
													regulation of PERK-mediated unfolded protein response (GO:1903897)	0.0705347	0.200346	15.6361	41.4616	HSPA5
													regulation of ATP biosynthetic process (GO:2001169)	0.0705347	0.200346	15.6361	41.4616	TMSB4X
													axon extension involved in axon guidance (GO:0048846)	0.0705347	0.200346	15.6361	41.4616	NRP1
													positive regulation of viral entry into host cell (GO:0046598)	0.0705347	0.200346	15.6361	41.4616	LGALS1
													central nervous system myelination (GO:0022010)	0.0705347	0.200346	15.6361	41.4616	CLU
													positive regulation of IRE1-mediated unfolded protein response (GO:1903896)	0.0705347	0.200346	15.6361	41.4616	HSPA1A
													dimeric G-protein coupled receptor signaling pathway (GO:0038042)	0.0705347	0.200346	15.6361	41.4616	CALCRL
													regulation of store-operated calcium entry (GO:2001256)	0.0705347	0.200346	15.6361	41.4616	CD84
													positive regulation of protein localization to cell surface (GO:2000010)	0.0705347	0.200346	15.6361	41.4616	HSP90AB1
													positive regulation of tumor necrosis factor biosynthetic process (GO:0042535)	0.0705347	0.200346	15.6361	41.4616	HSPB1
													endochondral ossification (GO:0001958)	0.0705347	0.200346	15.6361	41.4616	COL13A1
													angiogenesis involved in wound healing (GO:0060055)	0.0705347	0.200346	15.6361	41.4616	PRCP
													negative regulation of establishment of protein localization (GO:1904950)	0.0705347	0.200346	15.6361	41.4616	NDFIP1
													protein localization to endosome (GO:0036010)	0.0705347	0.200346	15.6361	41.4616	NRP1
													early endosome to Golgi transport (GO:0034498)	0.0705347	0.200346	15.6361	41.4616	EHD3
													positive regulation of chemotaxis (GO:0050921)	0.0707566	0.200346	4.77585	12.6489	TMSB4X;HSPB1
													interstrand cross-link repair (GO:0036297)	0.0707566	0.200346	4.77585	12.6489	UBB;UBC
													positive regulation of cellular component organization (GO:0051130)	0.0725736	0.205111	3.20795	8.41495	CD63;APOE;LDLR
													establishment of protein localization to mitochondrion (GO:0072655)	0.0733399	0.20647	4.674	12.2115	NDUFB8;TSPO
													positive regulation of epithelial cell proliferation (GO:0050679)	0.074189	0.20647	3.17694	8.26368	NRP1;ECM1;BMP6
													regulation of protein secretion (GO:0050708)	0.074189	0.20647	3.17694	8.26368	PPIA;SLC25A4;BMP6
													cellular response to starvation (GO:0009267)	0.074189	0.20647	3.17694	8.26368	HSPA8;HSPA5;FADS1
													negative regulation of protein ubiquitination (GO:0031397)	0.0759533	0.20647	4.57639	11.7963	HSPA1B;HSPA1A
													negative regulation of viral genome replication (GO:0045071)	0.0759533	0.20647	4.57639	11.7963	BST2;IFITM2
													negative regulation of protein kinase activity (GO:0006469)	0.0774676	0.20647	3.11669	7.97216	GSTP1;BGN;HSPB1
													positive regulation of MAP kinase activity (GO:0043406)	0.0785471	0.20647	2.5518	6.49191	UBB;CD81;UBC;GADD45G
													regulation of angiogenesis (GO:0045765)	0.0785471	0.20647	2.5518	6.49191	ECM1;STAB1;HSPB1;AQP1
													type B pancreatic cell differentiation (GO:0003309)	0.0789962	0.20647	13.6809	34.7271	BMP6
													very-low-density lipoprotein particle remodeling (GO:0034372)	0.0789962	0.20647	13.6809	34.7271	APOE
													secretory granule organization (GO:0033363)	0.0789962	0.20647	13.6809	34.7271	SRGN
													negative regulation of NIK/NF-kappaB signaling (GO:1901223)	0.0789962	0.20647	13.6809	34.7271	TMSB4X
													acidic amino acid transport (GO:0015800)	0.0789962	0.20647	13.6809	34.7271	ARL6IP5
													intestinal lipid absorption (GO:0098856)	0.0789962	0.20647	13.6809	34.7271	LDLR
													negative regulation of alcohol biosynthetic process (GO:1902931)	0.0789962	0.20647	13.6809	34.7271	APOE
													ATF6-mediated unfolded protein response (GO:0036500)	0.0789962	0.20647	13.6809	34.7271	HSPA5
													positive regulation of triglyceride biosynthetic process (GO:0010867)	0.0789962	0.20647	13.6809	34.7271	LDLR
													regulation of amyloid precursor protein biosynthetic process (GO:0042984)	0.0789962	0.20647	13.6809	34.7271	ITM2B
													regulation of interleukin-1 secretion (GO:0050704)	0.0789962	0.20647	13.6809	34.7271	GAS6
													endothelial cell chemotaxis (GO:0035767)	0.0789962	0.20647	13.6809	34.7271	NRP1
													sterol catabolic process (GO:0016127)	0.0789962	0.20647	13.6809	34.7271	APOE
													regulation of ER-associated ubiquitin-dependent protein catabolic process (GO:1903069)	0.0789962	0.20647	13.6809	34.7271	BCAP31
													regulation of mast cell activation (GO:0033003)	0.0789962	0.20647	13.6809	34.7271	CD84
													regulation of leukocyte mediated cytotoxicity (GO:0001910)	0.0789962	0.20647	13.6809	34.7271	DNASE1L3
													positive regulation of cholesterol esterification (GO:0010873)	0.0789962	0.20647	13.6809	34.7271	APOE
													cholesterol catabolic process (GO:0006707)	0.0789962	0.20647	13.6809	34.7271	APOE
													ether lipid metabolic process (GO:0046485)	0.0789962	0.20647	13.6809	34.7271	PLA2G16
													maintenance of protein localization in endoplasmic reticulum (GO:0035437)	0.0789962	0.20647	13.6809	34.7271	HSPA5
													ATP synthesis coupled electron transport (GO:0042773)	0.0789962	0.20647	13.6809	34.7271	NDUFA12
													regulation of endoplasmic reticulum unfolded protein response (GO:1900101)	0.0789962	0.20647	13.6809	34.7271	HSPA5
													chylomicron remodeling (GO:0034371)	0.0789962	0.20647	13.6809	34.7271	APOE
													semaphorin-plexin signaling pathway involved in axon guidance (GO:1902287)	0.0789962	0.20647	13.6809	34.7271	PLXNC1
													establishment of viral latency (GO:0019043)	0.0789962	0.20647	13.6809	34.7271	PPIA
													endosome to melanosome transport (GO:0035646)	0.0789962	0.20647	13.6809	34.7271	CD63
													myelin assembly (GO:0032288)	0.0789962	0.20647	13.6809	34.7271	CD9
													endosome to pigment granule transport (GO:0043485)	0.0789962	0.20647	13.6809	34.7271	CD63
													L-ascorbic acid metabolic process (GO:0019852)	0.0789962	0.20647	13.6809	34.7271	CYB5A
													positive regulation of protein homooligomerization (GO:0032464)	0.0789962	0.20647	13.6809	34.7271	CLU
													mitochondrial calcium uptake (GO:0036444)	0.0789962	0.20647	13.6809	34.7271	SMDT1
													fatty acid homeostasis (GO:0055089)	0.0789962	0.20647	13.6809	34.7271	APOE
													sympathetic ganglion development (GO:0061549)	0.0789962	0.20647	13.6809	34.7271	NRP1
													receptor recycling (GO:0001881)	0.0789962	0.20647	13.6809	34.7271	EHD3
													protein localization to vacuole (GO:0072665)	0.0789962	0.20647	13.6809	34.7271	CD81
													regulation of immune response (GO:0050776)	0.0797404	0.207889	2.24749	5.68384	NPDC1;CD81;ICAM2;CD300LG;CLEC4G
													negative regulation of protein phosphorylation (GO:0001933)	0.0798107	0.207889	2.537	6.41379	GSTP1;BGN;HSPB1;ENG
													triglyceride metabolic process (GO:0006641)	0.0812671	0.210963	4.39289	11.0262	PLA2G16;APOE
													positive regulation of secretion by cell (GO:1903532)	0.0812671	0.210963	4.39289	11.0262	PPIA;BMP6
													ER to Golgi vesicle-mediated transport (GO:0006888)	0.0823682	0.213459	2.50792	6.26115	BCAP31;CTSZ;GAS6;YIF1B
													cellular response to nutrient levels (GO:0031669)	0.0866921	0.214455	4.2235	10.3281	HSPA8;FADS1
													intracellular transport of virus (GO:0075733)	0.0866921	0.214455	4.2235	10.3281	UBB;UBC
													transport of virus (GO:0046794)	0.0866921	0.214455	4.2235	10.3281	UBB;UBC
													adrenal gland development (GO:0030325)	0.0873811	0.214455	12.1602	29.6402	DKK3
													ganglion development (GO:0061548)	0.0873811	0.214455	12.1602	29.6402	NRP1
													positive regulation of protein exit from endoplasmic reticulum (GO:0070863)	0.0873811	0.214455	12.1602	29.6402	BCAP31
													cytochrome complex assembly (GO:0017004)	0.0873811	0.214455	12.1602	29.6402	MT-CO3
													neuron projection regeneration (GO:0031102)	0.0873811	0.214455	12.1602	29.6402	APOE
													positive regulation of steroid metabolic process (GO:0045940)	0.0873811	0.214455	12.1602	29.6402	APOE
													negative regulation of protein maturation (GO:1903318)	0.0873811	0.214455	12.1602	29.6402	TMEM59
													positive regulation of smooth muscle cell migration (GO:0014911)	0.0873811	0.214455	12.1602	29.6402	NRP1
													gas transport (GO:0015669)	0.0873811	0.214455	12.1602	29.6402	AQP1
													positive regulation of amyloid-beta formation (GO:1902004)	0.0873811	0.214455	12.1602	29.6402	CLU
													negative regulation of transcription from RNA polymerase II promoter in response to stress (GO:0097201)	0.0873811	0.214455	12.1602	29.6402	HSPA1A
													I-kappaB phosphorylation (GO:0007252)	0.0873811	0.214455	12.1602	29.6402	PRDX4
													L-glutamate transport (GO:0015813)	0.0873811	0.214455	12.1602	29.6402	ARL6IP5
													cellular copper ion homeostasis (GO:0006878)	0.0873811	0.214455	12.1602	29.6402	ATOX1
													negative regulation of protein autophosphorylation (GO:0031953)	0.0873811	0.214455	12.1602	29.6402	ENG
													mitotic G1/S transition checkpoint (GO:0044819)	0.0873811	0.214455	12.1602	29.6402	RPS27L
													mitotic G1 DNA damage checkpoint (GO:0031571)	0.0873811	0.214455	12.1602	29.6402	RPS27L
													chylomicron assembly (GO:0034378)	0.0873811	0.214455	12.1602	29.6402	APOE
													positive regulation of fertilization (GO:1905516)	0.0873811	0.214455	12.1602	29.6402	LHFPL2
													T cell chemotaxis (GO:0010818)	0.0873811	0.214455	12.1602	29.6402	CXCL16
													positive regulation of natural killer cell activation (GO:0032816)	0.0873811	0.214455	12.1602	29.6402	GAS6
													negative regulation of homotypic cell-cell adhesion (GO:0034111)	0.0873811	0.214455	12.1602	29.6402	CD9
													negative regulation of endoplasmic reticulum unfolded protein response (GO:1900102)	0.0873811	0.214455	12.1602	29.6402	HSPA5
													sequestering of actin monomers (GO:0042989)	0.0873811	0.214455	12.1602	29.6402	TMSB4X
													regulation of dendritic cell apoptotic process (GO:2000668)	0.0873811	0.214455	12.1602	29.6402	GAS6
													G1 DNA damage checkpoint (GO:0044783)	0.0873811	0.214455	12.1602	29.6402	RPS27L
													regulation of plasminogen activation (GO:0010755)	0.0873811	0.214455	12.1602	29.6402	CTSZ
													positive regulation of nuclease activity (GO:0032075)	0.0873811	0.214455	12.1602	29.6402	HSPA1A
													positive regulation of reproductive process (GO:2000243)	0.0873811	0.214455	12.1602	29.6402	LHFPL2
													intracellular cholesterol transport (GO:0032367)	0.0873811	0.214455	12.1602	29.6402	LDLR
													positive regulation of peptidyl-tyrosine phosphorylation (GO:0050731)	0.0894295	0.218119	2.92258	7.056	NRP1;CD81;GAS6
													long-chain fatty acid metabolic process (GO:0001676)	0.0894445	0.218119	4.14361	10.0032	GSTP1;FADS1
													regulation of axonogenesis (GO:0050770)	0.0894445	0.218119	4.14361	10.0032	PLXNC1;APOE
													Notch signaling pathway (GO:0007219)	0.0894445	0.218119	4.14361	10.0032	UBB;UBC
													activation of MAPK activity (GO:0000187)	0.0911983	0.222042	2.8968	6.93701	UBB;CD81;UBC
													protein ubiquitination (GO:0016567)	0.091816	0.223034	1.78369	4.25939	PSMB6;PSMB5;UBB;PSMB2;PSMB3;UBC;PSMB1;ELOB
													chromosome organization (GO:0051276)	0.0922226	0.223034	4.06667	9.6931	UBB;UBC
													protein import (GO:0017038)	0.0922226	0.223034	4.06667	9.6931	APOE;CLU
													positive regulation of protein transport (GO:0051222)	0.0922226	0.223034	4.06667	9.6931	PPIA;BMP6
													positive regulation of cell death (GO:0010942)	0.0950257	0.223034	3.99253	9.39684	FOS;CLU
													cellular respiration (GO:0045333)	0.0950257	0.223034	3.99253	9.39684	MT-CO3;MT-ND1
													response to retinoic acid (GO:0032526)	0.0950257	0.223034	3.99253	9.39684	NDUFA13;AQP1
													cellular response to interferon-beta (GO:0035458)	0.0956901	0.223034	10.9436	25.6808	NDUFA13
													protein kinase C signaling (GO:0070528)	0.0956901	0.223034	10.9436	25.6808	ADGRG1
													regulation of cholesterol esterification (GO:0010872)	0.0956901	0.223034	10.9436	25.6808	APOE
													negative regulation of leukocyte activation (GO:0002695)	0.0956901	0.223034	10.9436	25.6808	CD84
													regulation of myeloid leukocyte mediated immunity (GO:0002886)	0.0956901	0.223034	10.9436	25.6808	DNASE1L3
													regulation of tumor necrosis factor biosynthetic process (GO:0042534)	0.0956901	0.223034	10.9436	25.6808	HSPB1
													positive regulation of superoxide anion generation (GO:0032930)	0.0956901	0.223034	10.9436	25.6808	GSTP1
													negative regulation of JUN kinase activity (GO:0043508)	0.0956901	0.223034	10.9436	25.6808	GSTP1
													response to nitric oxide (GO:0071731)	0.0956901	0.223034	10.9436	25.6808	AQP1
													regulation of vascular endothelial growth factor signaling pathway (GO:1900746)	0.0956901	0.223034	10.9436	25.6808	CD63
													modulation by host of viral genome replication (GO:0044827)	0.0956901	0.223034	10.9436	25.6808	PPIB
													angiotensin maturation (GO:0002003)	0.0956901	0.223034	10.9436	25.6808	CTSZ
													intrinsic apoptotic signaling pathway in response to oxidative stress (GO:0008631)	0.0956901	0.223034	10.9436	25.6808	ARL6IP5
													positive regulation of transcription from RNA polymerase II promoter in response to endoplasmic reticulum stress (GO:1990440)	0.0956901	0.223034	10.9436	25.6808	HSPA5
													myeloid cell activation involved in immune response (GO:0002275)	0.0956901	0.223034	10.9436	25.6808	DNASE1L3
													regulation of integrin-mediated signaling pathway (GO:2001044)	0.0956901	0.223034	10.9436	25.6808	CD63
													transcytosis (GO:0045056)	0.0956901	0.223034	10.9436	25.6808	LRPAP1
													negative regulation of cell division (GO:0051782)	0.0956901	0.223034	10.9436	25.6808	TXNIP
													urate metabolic process (GO:0046415)	0.0956901	0.223034	10.9436	25.6808	PNP
													alcohol catabolic process (GO:0046164)	0.0956901	0.223034	10.9436	25.6808	APOE
													hepatocyte growth factor receptor signaling pathway (GO:0048012)	0.0956901	0.223034	10.9436	25.6808	NRP1
													phospholipid transport (GO:0015914)	0.0978531	0.22635	3.92103	9.11361	APOE;LDLR
													positive regulation of cell morphogenesis involved in differentiation (GO:0010770)	0.0978531	0.22635	3.92103	9.11361	NRP1;PLXNC1
													sterol homeostasis (GO:0055092)	0.0978531	0.22635	3.92103	9.11361	APOE;LDLR
													regulation of epidermal growth factor receptor signaling pathway (GO:0042058)	0.0978531	0.22635	3.92103	9.11361	UBB;UBC
													cholesterol homeostasis (GO:0042632)	0.0978531	0.22635	3.92103	9.11361	APOE;LDLR
													negative regulation of cell migration (GO:0030336)	0.0984177	0.227192	2.79803	6.48733	BST2;ADGRG1;ENG
													regulation of programmed cell death (GO:0043067)	0.0985144	0.227192	2.10038	4.86775	LGALS1;UBB;UBC;CLU;BMP6
													regulation of protein metabolic process (GO:0051246)	0.100704	0.22765	3.85205	8.84264	APOE;LDLR
													regulation of pathway-restricted SMAD protein phosphorylation (GO:0060393)	0.100704	0.22765	3.85205	8.84264	BMP6;ENG
													Golgi vesicle transport (GO:0048193)	0.102041	0.22765	2.07638	4.73908	BCAP31;EHD3;CTSZ;GAS6;YIF1B
													regulation of retrograde protein transport, ER to cytosol (GO:1904152)	0.103924	0.22765	9.94827	22.5238	BCAP31
													regulation of systemic arterial blood pressure (GO:0003073)	0.103924	0.22765	9.94827	22.5238	PRCP
													regulation of nitric-oxide synthase biosynthetic process (GO:0051769)	0.103924	0.22765	9.94827	22.5238	GSTP1
													positive regulation of interleukin-1 production (GO:0032732)	0.103924	0.22765	9.94827	22.5238	HSPB1
													negative regulation of protein oligomerization (GO:0032460)	0.103924	0.22765	9.94827	22.5238	CLU
													negative regulation of ATPase activity (GO:0032780)	0.103924	0.22765	9.94827	22.5238	ATPIF1
													regulation of DNA-dependent DNA replication (GO:0090329)	0.103924	0.22765	9.94827	22.5238	BMP6
													fatty acid elongation (GO:0030497)	0.103924	0.22765	9.94827	22.5238	TECR
													regulation of viral life cycle (GO:1903900)	0.103924	0.22765	9.94827	22.5238	PPIA
													regulation of IRE1-mediated unfolded protein response (GO:1903894)	0.103924	0.22765	9.94827	22.5238	HSPA5
													retinol metabolic process (GO:0042572)	0.103924	0.22765	9.94827	22.5238	DHRS3
													negative regulation of metabolic process (GO:0009892)	0.103924	0.22765	9.94827	22.5238	GSTP1
													positive regulation of peptidase activity (GO:0010952)	0.103924	0.22765	9.94827	22.5238	NDUFA13
													regulation of protein import into nucleus, translocation (GO:0033158)	0.103924	0.22765	9.94827	22.5238	GAS6
													carbohydrate derivative transport (GO:1901264)	0.103924	0.22765	9.94827	22.5238	SLC29A1
													modification-dependent macromolecule catabolic process (GO:0043632)	0.103924	0.22765	9.94827	22.5238	UBC
													endochondral bone morphogenesis (GO:0060350)	0.103924	0.22765	9.94827	22.5238	COL13A1
													positive regulation of DNA-dependent DNA replication (GO:2000105)	0.103924	0.22765	9.94827	22.5238	BMP6
													negative regulation of interleukin-1 secretion (GO:0050711)	0.103924	0.22765	9.94827	22.5238	GAS6
													phospholipid efflux (GO:0033700)	0.103924	0.22765	9.94827	22.5238	APOE
													mitochondrion transport along microtubule (GO:0047497)	0.103924	0.22765	9.94827	22.5238	UBB
													regulation of angiotensin levels in blood (GO:0002002)	0.103924	0.22765	9.94827	22.5238	CTSZ
													establishment of protein localization to mitochondrial membrane (GO:0090151)	0.103924	0.22765	9.94827	22.5238	NDUFA13
													PERK-mediated unfolded protein response (GO:0036499)	0.103924	0.22765	9.94827	22.5238	HSPA5
													regulation of antigen receptor-mediated signaling pathway (GO:0050854)	0.103924	0.22765	9.94827	22.5238	ELF1
													prostanoid metabolic process (GO:0006692)	0.103924	0.22765	9.94827	22.5238	HPGD
													positive regulation of amyloid precursor protein catabolic process (GO:1902993)	0.103924	0.22765	9.94827	22.5238	CLU
													dermatan sulfate biosynthetic process (GO:0030208)	0.103924	0.22765	9.94827	22.5238	BGN
													negative regulation of leukocyte apoptotic process (GO:2000107)	0.103924	0.22765	9.94827	22.5238	GAS6
													protein kinase C-activating G-protein coupled receptor signaling pathway (GO:0007205)	0.103924	0.22765	9.94827	22.5238	PLPP1
													regulation of establishment of endothelial barrier (GO:1903140)	0.103924	0.22765	9.94827	22.5238	CLDN5
													positive regulation of SMAD protein import into nucleus (GO:0060391)	0.103924	0.22765	9.94827	22.5238	BMP6
													negative regulation of MAP kinase activity (GO:0043407)	0.106474	0.231016	3.72109	8.33469	GSTP1;APOE
													negative regulation of viral life cycle (GO:1903901)	0.106474	0.231016	3.72109	8.33469	BST2;IFITM2
													protein targeting to membrane (GO:0006612)	0.106474	0.231016	3.72109	8.33469	ARL6IP1;GOLGA7
													positive regulation of cellular amide metabolic process (GO:0034250)	0.106474	0.231016	3.72109	8.33469	RPS27L;CLU
													G2/M transition of mitotic cell cycle (GO:0000086)	0.107755	0.231016	2.68361	5.97879	UBB;UBC;TUBB4B
													positive regulation of macromolecule metabolic process (GO:0010604)	0.108058	0.231016	2.03755	4.53372	CD63;GAS6;CLU;HSPA1B;HSPA1A
													stress-activated MAPK cascade (GO:0051403)	0.109392	0.231016	3.65889	8.09644	UBB;UBC
													DNA damage response, signal transduction by p53 class mediator resulting in cell cycle arrest (GO:0006977)	0.109392	0.231016	3.65889	8.09644	UBB;UBC
													diterpenoid metabolic process (GO:0016101)	0.109392	0.231016	3.65889	8.09644	APOE;DHRS3
													cell cycle G2/M phase transition (GO:0044839)	0.109663	0.231016	2.66183	5.88356	UBB;UBC;TUBB4B
													regulation of protein processing (GO:0070613)	0.111584	0.231016	2.6404	5.79035	TMEM59;CD81;CLU
													negative regulation of reactive oxygen species biosynthetic process (GO:1903427)	0.112083	0.231016	9.11878	19.9566	SLC18A2
													dermatan sulfate metabolic process (GO:0030205)	0.112083	0.231016	9.11878	19.9566	BGN
													response to iron ion (GO:0010039)	0.112083	0.231016	9.11878	19.9566	BMP6
													negative regulation of hemostasis (GO:1900047)	0.112083	0.231016	9.11878	19.9566	APOE
													mitochondrial genome maintenance (GO:0000002)	0.112083	0.231016	9.11878	19.9566	SLC25A4
													prostanoid biosynthetic process (GO:0046457)	0.112083	0.231016	9.11878	19.9566	MGST1
													regulation of superoxide anion generation (GO:0032928)	0.112083	0.231016	9.11878	19.9566	GSTP1
													positive regulation of ERAD pathway (GO:1904294)	0.112083	0.231016	9.11878	19.9566	BCAP31
													triglyceride-rich lipoprotein particle remodeling (GO:0034370)	0.112083	0.231016	9.11878	19.9566	APOE
													water transport (GO:0006833)	0.112083	0.231016	9.11878	19.9566	AQP1
													very long-chain fatty acid biosynthetic process (GO:0042761)	0.112083	0.231016	9.11878	19.9566	TECR
													muscle cell development (GO:0055001)	0.112083	0.231016	9.11878	19.9566	ENG
													synaptic vesicle cycle (GO:0099504)	0.112083	0.231016	9.11878	19.9566	SLC18A2
													chondroitin sulfate catabolic process (GO:0030207)	0.112083	0.231016	9.11878	19.9566	BGN
													regulation of biomineral tissue development (GO:0070167)	0.112083	0.231016	9.11878	19.9566	GAS6
													negative regulation of blood pressure (GO:0045776)	0.112083	0.231016	9.11878	19.9566	PRCP
													endoplasmic reticulum tubular network organization (GO:0071786)	0.112083	0.231016	9.11878	19.9566	ARL6IP1
													regulation of triglyceride biosynthetic process (GO:0010866)	0.112083	0.231016	9.11878	19.9566	LDLR
													regulation of retinoic acid receptor signaling pathway (GO:0048385)	0.112083	0.231016	9.11878	19.9566	DHRS3
													DNA damage response, signal transduction by p53 class mediator resulting in transcription of p21 class mediator (GO:0006978)	0.112083	0.231016	9.11878	19.9566	RPS27L
													positive regulation of cholesterol efflux (GO:0010875)	0.112083	0.231016	9.11878	19.9566	APOE
													regulation of axon guidance (GO:1902667)	0.112083	0.231016	9.11878	19.9566	NRP1
													regulation of granulocyte macrophage colony-stimulating factor production (GO:0032645)	0.112083	0.231016	9.11878	19.9566	CD84
													energy coupled proton transport, down electrochemical gradient (GO:0015985)	0.112083	0.231016	9.11878	19.9566	ATP5H
													alpha-linolenic acid metabolic process (GO:0036109)	0.112083	0.231016	9.11878	19.9566	FADS1
													copper ion homeostasis (GO:0055070)	0.112083	0.231016	9.11878	19.9566	ATOX1
													high-density lipoprotein particle assembly (GO:0034380)	0.112083	0.231016	9.11878	19.9566	APOE
													negative regulation of chemokine production (GO:0032682)	0.112083	0.231016	9.11878	19.9566	GSTP1
													amyloid precursor protein metabolic process (GO:0042982)	0.112083	0.231016	9.11878	19.9566	APOE
													tetrahydrofolate metabolic process (GO:0046653)	0.112083	0.231016	9.11878	19.9566	ATPIF1
													leukocyte differentiation (GO:0002521)	0.112083	0.231016	9.11878	19.9566	GAS6
													ER-associated misfolded protein catabolic process (GO:0071712)	0.112083	0.231016	9.11878	19.9566	SDF2L1
													negative regulation of gene expression (GO:0010629)	0.112109	0.231016	1.64091	3.59077	HSPA8;NDUFA13;NDFIP1;GAS6;GAPDH;HSPA1B;DKK3;ENG;HSPA1A
													signal transduction involved in mitotic G1 DNA damage checkpoint (GO:0072431)	0.112331	0.231164	3.59872	7.8679	UBB;UBC
													positive regulation of multicellular organismal process (GO:0051240)	0.113065	0.23236	2.22676	4.85388	LRPAP1;PPIB;GAS6;LDLR
													protein localization to plasma membrane (GO:0072659)	0.115464	0.236972	2.59856	5.60976	EHD3;GAS6;GOLGA7
													positive regulation of protein modification by small protein conjugation or removal (GO:1903322)	0.11827	0.23893	3.48413	7.43785	NDFIP1;UBB
													DNA synthesis involved in DNA repair (GO:0000731)	0.11827	0.23893	3.48413	7.43785	UBB;UBC
													cellular response to reactive oxygen species (GO:0034614)	0.11827	0.23893	3.48413	7.43785	FOS;AQP1
													cellular response to osmotic stress (GO:0071470)	0.120168	0.23893	8.41691	17.8343	AQP1
													neutrophil activation (GO:0042119)	0.120168	0.23893	8.41691	17.8343	DNASE1L3
													fluid transport (GO:0042044)	0.120168	0.23893	8.41691	17.8343	AQP1
													Golgi to vacuole transport (GO:0006896)	0.120168	0.23893	8.41691	17.8343	EHD3
													regulation of Golgi organization (GO:1903358)	0.120168	0.23893	8.41691	17.8343	EHD3
													DNA damage response, signal transduction resulting in transcription (GO:0042772)	0.120168	0.23893	8.41691	17.8343	RPS27L
													negative regulation of endoplasmic reticulum stress-induced intrinsic apoptotic signaling pathway (GO:1902236)	0.120168	0.23893	8.41691	17.8343	HSPA1A
													negative regulation of receptor-mediated endocytosis (GO:0048261)	0.120168	0.23893	8.41691	17.8343	LRPAP1
													lipid particle organization (GO:0034389)	0.120168	0.23893	8.41691	17.8343	PPIA
													regulation of nucleocytoplasmic transport (GO:0046822)	0.120168	0.23893	8.41691	17.8343	IFI27
													establishment or maintenance of actin cytoskeleton polarity (GO:0030950)	0.120168	0.23893	8.41691	17.8343	AQP1
													regulation of platelet aggregation (GO:0090330)	0.120168	0.23893	8.41691	17.8343	CD9
													positive regulation of response to cytokine stimulus (GO:0060760)	0.120168	0.23893	8.41691	17.8343	GAS6
													negative regulation of interleukin-1 beta production (GO:0032691)	0.120168	0.23893	8.41691	17.8343	GSTP1
													purine nucleotide catabolic process (GO:0006195)	0.120168	0.23893	8.41691	17.8343	PNP
													copper ion transport (GO:0006825)	0.120168	0.23893	8.41691	17.8343	ATOX1
													regulation of response to interferon-gamma (GO:0060330)	0.120168	0.23893	8.41691	17.8343	HSP90AB1
													hydrogen peroxide catabolic process (GO:0042744)	0.120168	0.23893	8.41691	17.8343	PRDX1
													purine-containing compound salvage (GO:0043101)	0.120168	0.23893	8.41691	17.8343	PNP
													cell migration involved in sprouting angiogenesis (GO:0002042)	0.120168	0.23893	8.41691	17.8343	NRP1
													purine-containing compound catabolic process (GO:0072523)	0.120168	0.23893	8.41691	17.8343	PNP
													negative regulation of epithelial cell proliferation (GO:0050680)	0.121269	0.240493	3.42951	7.2354	ATPIF1;APOE
													JNK cascade (GO:0007254)	0.121269	0.240493	3.42951	7.2354	UBB;UBC
													negative regulation of protein serine/threonine kinase activity (GO:0071901)	0.124286	0.245839	3.37658	7.04074	GSTP1;APOE
													positive regulation of endothelial cell proliferation (GO:0001938)	0.124286	0.245839	3.37658	7.04074	NRP1;ECM1
													regulation of endopeptidase activity (GO:0052548)	0.127321	0.245907	3.32525	6.85348	TIMP2;GAPDH
													positive regulation of alpha-beta T cell activation (GO:0046635)	0.12818	0.245907	7.81531	16.0551	PNP
													regulation of mast cell degranulation (GO:0043304)	0.12818	0.245907	7.81531	16.0551	CD84
													apoptotic DNA fragmentation (GO:0006309)	0.12818	0.245907	7.81531	16.0551	DNASE1L3
													positive regulation of membrane protein ectodomain proteolysis (GO:0051044)	0.12818	0.245907	7.81531	16.0551	APOE
													negative regulation of viral entry into host cell (GO:0046597)	0.12818	0.245907	7.81531	16.0551	IFITM2
													autonomic nervous system development (GO:0048483)	0.12818	0.245907	7.81531	16.0551	NRP1
													negative regulation of axon extension involved in axon guidance (GO:0048843)	0.12818	0.245907	7.81531	16.0551	SEMA3D
													endocardial cushion morphogenesis (GO:0003203)	0.12818	0.245907	7.81531	16.0551	ENG
													substrate-dependent cell migration (GO:0006929)	0.12818	0.245907	7.81531	16.0551	NRP1
													transport along microtubule (GO:0010970)	0.12818	0.245907	7.81531	16.0551	HSPA8
													L-alpha-amino acid transmembrane transport (GO:1902475)	0.12818	0.245907	7.81531	16.0551	SLC3A2
													positive regulation of stress-activated protein kinase signaling cascade (GO:0070304)	0.12818	0.245907	7.81531	16.0551	ARL6IP5
													negative regulation of coagulation (GO:0050819)	0.12818	0.245907	7.81531	16.0551	APOE
													regulation of fertilization (GO:0080154)	0.12818	0.245907	7.81531	16.0551	LHFPL2
													dermatan sulfate proteoglycan biosynthetic process (GO:0050651)	0.12818	0.245907	7.81531	16.0551	BGN
													positive regulation of protein export from nucleus (GO:0046827)	0.12818	0.245907	7.81531	16.0551	GAS6
													mesenchyme morphogenesis (GO:0072132)	0.12818	0.245907	7.81531	16.0551	ENG
													nitric oxide mediated signal transduction (GO:0007263)	0.12818	0.245907	7.81531	16.0551	APOE
													negative regulation of release of cytochrome c from mitochondria (GO:0090201)	0.12818	0.245907	7.81531	16.0551	CLU
													regulation of cell junction assembly (GO:1901888)	0.12818	0.245907	7.81531	16.0551	CLDN5
													positive regulation of phosphoprotein phosphatase activity (GO:0032516)	0.12818	0.245907	7.81531	16.0551	HSP90AB1
													establishment of protein localization to endoplasmic reticulum (GO:0072599)	0.12818	0.245907	7.81531	16.0551	SPCS2
													negative regulation of cellular component movement (GO:0051271)	0.12818	0.245907	7.81531	16.0551	CD9
													regulation of endothelial cell migration (GO:0010594)	0.130374	0.249802	3.27546	6.67324	NRP1;PRCP
													regulation of Notch signaling pathway (GO:0008593)	0.133444	0.251058	3.22712	6.49967	UBB;UBC
													stress-activated protein kinase signaling cascade (GO:0031098)	0.133444	0.251058	3.22712	6.49967	UBB;UBC
													vascular endothelial growth factor receptor signaling pathway (GO:0048010)	0.133444	0.251058	3.22712	6.49967	NRP1;HSPB1
													cellular response to growth factor stimulus (GO:0071363)	0.133531	0.251058	2.42548	4.88352	NRP1;HSPB1;BMP6
													T cell migration (GO:0072678)	0.13612	0.251058	7.29392	14.5457	CXCL16
													negative regulation of NF-kappaB import into nucleus (GO:0042347)	0.13612	0.251058	7.29392	14.5457	TMSB4X
													postsynaptic membrane organization (GO:0001941)	0.13612	0.251058	7.29392	14.5457	APOE
													regulation of steroid metabolic process (GO:0019218)	0.13612	0.251058	7.29392	14.5457	APOE
													C21-steroid hormone biosynthetic process (GO:0006700)	0.13612	0.251058	7.29392	14.5457	TSPO
													positive regulation of triglyceride metabolic process (GO:0090208)	0.13612	0.251058	7.29392	14.5457	LDLR
													positive regulation of secretion (GO:0051047)	0.13612	0.251058	7.29392	14.5457	AQP1
													regulation of SMAD protein import into nucleus (GO:0060390)	0.13612	0.251058	7.29392	14.5457	BMP6
													DNA alkylation (GO:0006305)	0.13612	0.251058	7.29392	14.5457	FOS
													regulation of protein homodimerization activity (GO:0043496)	0.13612	0.251058	7.29392	14.5457	HSPA5
													phosphatidylinositol acyl-chain remodeling (GO:0036149)	0.13612	0.251058	7.29392	14.5457	PLA2G16
													cardiac epithelial to mesenchymal transition (GO:0060317)	0.13612	0.251058	7.29392	14.5457	ENG
													cytoplasmic sequestering of transcription factor (GO:0042994)	0.13612	0.251058	7.29392	14.5457	TMSB4X
													regulation of reactive oxygen species biosynthetic process (GO:1903426)	0.13612	0.251058	7.29392	14.5457	SLC18A2
													cardiac ventricle development (GO:0003231)	0.13612	0.251058	7.29392	14.5457	ENG
													sympathetic nervous system development (GO:0048485)	0.13612	0.251058	7.29392	14.5457	NRP1
													negative regulation of steroid biosynthetic process (GO:0010894)	0.13612	0.251058	7.29392	14.5457	APOE
													positive regulation of mRNA processing (GO:0050685)	0.13612	0.251058	7.29392	14.5457	HSPA1A
													positive regulation of lymphocyte differentiation (GO:0045621)	0.13612	0.251058	7.29392	14.5457	GAS6
													aorta morphogenesis (GO:0035909)	0.13612	0.251058	7.29392	14.5457	ENG
													regulation of bicellular tight junction assembly (GO:2000810)	0.13612	0.251058	7.29392	14.5457	CLDN5
													extracellular matrix assembly (GO:0085029)	0.13612	0.251058	7.29392	14.5457	GAS6
													DNA methylation or demethylation (GO:0044728)	0.13612	0.251058	7.29392	14.5457	FOS
													negative regulation of transcription regulatory region DNA binding (GO:2000678)	0.13612	0.251058	7.29392	14.5457	TMSB4X
													neurotransmitter transport (GO:0006836)	0.13612	0.251058	7.29392	14.5457	SLC18A2
													neuron apoptotic process (GO:0051402)	0.13612	0.251058	7.29392	14.5457	GAPDH
													regulation of intrinsic apoptotic signaling pathway in response to DNA damage (GO:1902229)	0.13612	0.251058	7.29392	14.5457	CLU
													positive regulation of lymphocyte proliferation (GO:0050671)	0.13653	0.251511	3.18019	6.33244	PNP;CD81
													regulation of cell proliferation (GO:0042127)	0.138588	0.254995	1.52023	3.00435	ADGRG1;CD81;FTH1;LIFR;IGFBP7;EMP3;PLPP1;RERG;HSPA1B;HSPA1A
													transcription-coupled nucleotide-excision repair (GO:0006283)	0.142749	0.257493	3.0903	6.01579	UBB;UBC
													positive regulation of cell migration (GO:0030335)	0.14305	0.257493	2.02982	3.94711	NRP1;HSPA5;SEMA3D;CXCL16
													regulation of multicellular organism growth (GO:0040014)	0.143987	0.257493	6.83771	13.2517	PPIB
													high-density lipoprotein particle remodeling (GO:0034375)	0.143987	0.257493	6.83771	13.2517	APOE
													positive regulation of cholesterol transport (GO:0032376)	0.143987	0.257493	6.83771	13.2517	APOE
													positive regulation of focal adhesion assembly (GO:0051894)	0.143987	0.257493	6.83771	13.2517	NRP1
													negative regulation of axon guidance (GO:1902668)	0.143987	0.257493	6.83771	13.2517	SEMA3D
													DNA catabolic process (GO:0006308)	0.143987	0.257493	6.83771	13.2517	DNASE1L3
													positive regulation of signal transduction by p53 class mediator (GO:1901798)	0.143987	0.257493	6.83771	13.2517	UBB
													macrophage activation (GO:0042116)	0.143987	0.257493	6.83771	13.2517	CLU
													nucleotide catabolic process (GO:0009166)	0.143987	0.257493	6.83771	13.2517	PNP
													regulation of mitochondrial outer membrane permeabilization involved in apoptotic signaling pathway (GO:1901028)	0.143987	0.257493	6.83771	13.2517	HSPA1A
													defense response to fungus (GO:0050832)	0.143987	0.257493	6.83771	13.2517	GAPDH
													positive regulation of response to biotic stimulus (GO:0002833)	0.143987	0.257493	6.83771	13.2517	BMP6
													negative regulation of interleukin-8 production (GO:0032717)	0.143987	0.257493	6.83771	13.2517	TMSB4X
													positive chemotaxis (GO:0050918)	0.143987	0.257493	6.83771	13.2517	NRP1
													cardiac atrium morphogenesis (GO:0003209)	0.143987	0.257493	6.83771	13.2517	ENG
													regulation of B cell receptor signaling pathway (GO:0050855)	0.143987	0.257493	6.83771	13.2517	ELF1
													cellular response to inorganic substance (GO:0071241)	0.143987	0.257493	6.83771	13.2517	AQP1
													nucleobase-containing compound biosynthetic process (GO:0034654)	0.143987	0.257493	6.83771	13.2517	PNP
													positive regulation of cation transmembrane transport (GO:1904064)	0.143987	0.257493	6.83771	13.2517	TMSB4X
													platelet-derived growth factor receptor signaling pathway (GO:0048008)	0.143987	0.257493	6.83771	13.2517	NRP1
													cellular response to glucocorticoid stimulus (GO:0071385)	0.143987	0.257493	6.83771	13.2517	AQP1
													negative regulation of reactive oxygen species metabolic process (GO:2000378)	0.143987	0.257493	6.83771	13.2517	SLC18A2
													skeletal system development (GO:0001501)	0.148216	0.264626	2.30593	4.40222	PRDX1;PPIB;BMP6
													retinoid metabolic process (GO:0001523)	0.149027	0.264626	3.00533	5.72103	APOE;DHRS3
													regulation of defense response (GO:0031347)	0.149027	0.264626	3.00533	5.72103	TMSB4X;APOE
													long-chain fatty-acyl-CoA biosynthetic process (GO:0035338)	0.151784	0.264626	6.43516	12.1322	TECR
													regulation of cholesterol efflux (GO:0010874)	0.151784	0.264626	6.43516	12.1322	APOE
													heart trabecula morphogenesis (GO:0061384)	0.151784	0.264626	6.43516	12.1322	ENG
													positive regulation of actin cytoskeleton reorganization (GO:2000251)	0.151784	0.264626	6.43516	12.1322	NRP1
													positive regulation of p38MAPK cascade (GO:1900745)	0.151784	0.264626	6.43516	12.1322	GADD45G
													release of cytochrome c from mitochondria (GO:0001836)	0.151784	0.264626	6.43516	12.1322	CLU
													calcium-mediated signaling using intracellular calcium source (GO:0035584)	0.151784	0.264626	6.43516	12.1322	BCAP31
													maintenance of protein localization in organelle (GO:0072595)	0.151784	0.264626	6.43516	12.1322	HSPA5
													negative regulation of oxidative stress-induced intrinsic apoptotic signaling pathway (GO:1902176)	0.151784	0.264626	6.43516	12.1322	HSPB1
													positive regulation of cyclic nucleotide biosynthetic process (GO:0030804)	0.151784	0.264626	6.43516	12.1322	APOE
													blood vessel endothelial cell migration (GO:0043534)	0.151784	0.264626	6.43516	12.1322	NRP1
													negative regulation of protein transport (GO:0051224)	0.151784	0.264626	6.43516	12.1322	NDFIP1
													regulation of mitochondrial membrane permeability (GO:0046902)	0.151784	0.264626	6.43516	12.1322	SLC25A4
													DNA methylation (GO:0006306)	0.151784	0.264626	6.43516	12.1322	FOS
													regulation of lipopolysaccharide-mediated signaling pathway (GO:0031664)	0.151784	0.264626	6.43516	12.1322	BMP6
													regulation of smooth muscle cell migration (GO:0014910)	0.151784	0.264626	6.43516	12.1322	NRP1
													anion homeostasis (GO:0055081)	0.151784	0.264626	6.43516	12.1322	APOE
													regulation of oxidative stress-induced intrinsic apoptotic signaling pathway (GO:1902175)	0.151784	0.264626	6.43516	12.1322	HSPB1
													prostaglandin biosynthetic process (GO:0001516)	0.151784	0.264626	6.43516	12.1322	MGST1
													ERAD pathway (GO:0036503)	0.15536	0.270244	2.92489	5.44618	SDF2L1;HSPA5
													water-soluble vitamin metabolic process (GO:0006767)	0.15536	0.270244	2.92489	5.44618	CYB5A;TCN2
													fibroblast growth factor receptor signaling pathway (GO:0008543)	0.158545	0.271895	2.88626	5.31566	UBB;UBC
													negative regulation of inflammatory response (GO:0050728)	0.158545	0.271895	2.88626	5.31566	GSTP1;APOE
													positive regulation of transforming growth factor beta receptor signaling pathway (GO:0030511)	0.159509	0.271895	6.07735	11.1559	HSP90AB1
													primary alcohol metabolic process (GO:0034308)	0.159509	0.271895	6.07735	11.1559	DHRS3
													regulation of sprouting angiogenesis (GO:1903670)	0.159509	0.271895	6.07735	11.1559	S100A1
													regulation of neuron migration (GO:2001222)	0.159509	0.271895	6.07735	11.1559	ADGRG1
													negative regulation of protein localization to plasma membrane (GO:1903077)	0.159509	0.271895	6.07735	11.1559	TMEM59
													negative regulation of protein localization to cell periphery (GO:1904376)	0.159509	0.271895	6.07735	11.1559	TMEM59
													regulation of platelet activation (GO:0010543)	0.159509	0.271895	6.07735	11.1559	APOE
													NADP metabolic process (GO:0006739)	0.159509	0.271895	6.07735	11.1559	NAXE
													regulation of long-term synaptic potentiation (GO:1900271)	0.159509	0.271895	6.07735	11.1559	APOE
													positive regulation of pri-miRNA transcription from RNA polymerase II promoter (GO:1902895)	0.159509	0.271895	6.07735	11.1559	FOS
													positive regulation of adherens junction organization (GO:1903393)	0.159509	0.271895	6.07735	11.1559	NRP1
													ribosomal small subunit assembly (GO:0000028)	0.159509	0.271895	6.07735	11.1559	RPS27L
													endocardial cushion development (GO:0003197)	0.159509	0.271895	6.07735	11.1559	ENG
													mitochondrial membrane organization (GO:0007006)	0.159509	0.271895	6.07735	11.1559	SLC25A4
													positive regulation of cellular response to transforming growth factor beta stimulus (GO:1903846)	0.159509	0.271895	6.07735	11.1559	HSP90AB1
													positive regulation of axon extension (GO:0045773)	0.159509	0.271895	6.07735	11.1559	NRP1
													cell-cell junction assembly (GO:0007043)	0.161743	0.275089	2.84863	5.18948	CLDN5;CD9
													activation of cysteine-type endopeptidase activity involved in apoptotic process (GO:0006919)	0.161743	0.275089	2.84863	5.18948	IFI27;RPS27L
													positive regulation of stress-activated MAPK cascade (GO:0032874)	0.164953	0.27873	2.81197	5.06743	ARL6IP5;GADD45G
													regulation of hydrolase activity (GO:0051336)	0.164953	0.27873	2.81197	5.06743	ATPIF1;PLXNC1
													ERBB signaling pathway (GO:0038127)	0.164953	0.27873	2.81197	5.06743	UBB;UBC
													negative regulation of MAPK cascade (GO:0043409)	0.164953	0.27873	2.81197	5.06743	GSTP1;APOE
													regulation of endoplasmic reticulum stress-induced intrinsic apoptotic signaling pathway (GO:1902235)	0.167165	0.27873	5.7572	10.2983	HSPA1A
													hydrogen peroxide metabolic process (GO:0042743)	0.167165	0.27873	5.7572	10.2983	PRDX1
													positive regulation of dendritic spine development (GO:0060999)	0.167165	0.27873	5.7572	10.2983	APOE
													negative regulation of macromolecule biosynthetic process (GO:0010558)	0.167165	0.27873	5.7572	10.2983	GSTP1
													steroid hormone mediated signaling pathway (GO:0043401)	0.167165	0.27873	5.7572	10.2983	PLPP1
													telomere maintenance via telomerase (GO:0007004)	0.167165	0.27873	5.7572	10.2983	HSP90AB1
													calcium-independent cell-cell adhesion via plasma membrane cell-adhesion molecules (GO:0016338)	0.167165	0.27873	5.7572	10.2983	CLDN5
													purine nucleotide metabolic process (GO:0006163)	0.167165	0.27873	5.7572	10.2983	PNP
													axon extension (GO:0048675)	0.167165	0.27873	5.7572	10.2983	NRP1
													intrinsic apoptotic signaling pathway in response to DNA damage by p53 class mediator (GO:0042771)	0.167165	0.27873	5.7572	10.2983	RPS27L
													negative regulation of interferon-gamma production (GO:0032689)	0.167165	0.27873	5.7572	10.2983	GAS6
													chondroitin sulfate biosynthetic process (GO:0030206)	0.167165	0.27873	5.7572	10.2983	BGN
													dopaminergic neuron differentiation (GO:0071542)	0.167165	0.27873	5.7572	10.2983	MANF
													regulation of transport (GO:0051049)	0.167165	0.27873	5.7572	10.2983	NRP1
													BMP signaling pathway (GO:0030509)	0.168174	0.279802	2.77623	4.94935	BMP6;ENG
													positive regulation of protein catabolic process (GO:0045732)	0.168174	0.279802	2.77623	4.94935	NDUFA13;APOE
													negative regulation of binding (GO:0051100)	0.171405	0.284559	2.74139	4.83505	LRPAP1;CTSZ
													positive regulation of cell cycle arrest (GO:0071158)	0.171405	0.284559	2.74139	4.83505	UBB;UBC
													negative regulation of endopeptidase activity (GO:0010951)	0.174647	0.284856	2.70741	4.72439	TIMP2;GAPDH
													positive regulation of homeostatic process (GO:0032846)	0.174647	0.284856	2.70741	4.72439	HSPA1B;HSPA1A
													cobalamin metabolic process (GO:0009235)	0.174752	0.284856	5.46906	9.54017	TCN2
													positive regulation of BMP signaling pathway (GO:0030513)	0.174752	0.284856	5.46906	9.54017	ENG
													dendritic cell differentiation (GO:0097028)	0.174752	0.284856	5.46906	9.54017	GAS6
													cellular response to hexose stimulus (GO:0071331)	0.174752	0.284856	5.46906	9.54017	GAS6
													cellular response to misfolded protein (GO:0071218)	0.174752	0.284856	5.46906	9.54017	SDF2L1
													sterol transport (GO:0015918)	0.174752	0.284856	5.46906	9.54017	LDLR
													tetrapyrrole metabolic process (GO:0033013)	0.174752	0.284856	5.46906	9.54017	TCN2
													negative regulation of macroautophagy (GO:0016242)	0.174752	0.284856	5.46906	9.54017	QSOX1
													cellular response to copper ion (GO:0071280)	0.174752	0.284856	5.46906	9.54017	AQP1
													positive regulation of lipid metabolic process (GO:0045834)	0.174752	0.284856	5.46906	9.54017	APOE
													mitochondrial calcium ion transmembrane transport (GO:0006851)	0.174752	0.284856	5.46906	9.54017	SMDT1
													lipid catabolic process (GO:0016042)	0.174752	0.284856	5.46906	9.54017	PLA2G16
													positive regulation of receptor internalization (GO:0002092)	0.174752	0.284856	5.46906	9.54017	CD63
													phosphatidylserine acyl-chain remodeling (GO:0036150)	0.174752	0.284856	5.46906	9.54017	PLA2G16
													negative regulation of cell cycle arrest (GO:0071157)	0.174752	0.284856	5.46906	9.54017	HSP90AB1
													protein transport (GO:0015031)	0.176933	0.288106	1.71577	2.97169	RAB3B;CALCRL;APOE;CLU;GOLGA7
													positive regulation of supramolecular fiber organization (GO:1902905)	0.177899	0.289063	2.67425	4.6172	APOE;CLU
													regulation of mitotic nuclear division (GO:0007088)	0.177899	0.289063	2.67425	4.6172	HSPA1B;HSPA1A
													regulation of peptidyl-tyrosine phosphorylation (GO:0050730)	0.181161	0.290302	2.6419	4.51335	NRP1;CD81
													regulation of type I interferon production (GO:0032479)	0.181161	0.290302	2.6419	4.51335	UBB;UBC
													negative regulation of intracellular signal transduction (GO:1902532)	0.181285	0.290302	2.08543	3.56125	NDUFA13;TMSB4X;GSTP1
													purine-containing compound biosynthetic process (GO:0072522)	0.182269	0.290302	5.20837	8.86605	PNP
													regulation of interferon-gamma-mediated signaling pathway (GO:0060334)	0.182269	0.290302	5.20837	8.86605	HSP90AB1
													acylglycerol homeostasis (GO:0055090)	0.182269	0.290302	5.20837	8.86605	APOE
													positive regulation of biosynthetic process (GO:0009891)	0.182269	0.290302	5.20837	8.86605	APOE
													protein homotrimerization (GO:0070207)	0.182269	0.290302	5.20837	8.86605	MGST1
													negative regulation of protein import into nucleus (GO:0042308)	0.182269	0.290302	5.20837	8.86605	GAS6
													peptidyl-S-diacylglycerol-L-cysteine biosynthetic process from peptidyl-cysteine (GO:0018231)	0.182269	0.290302	5.20837	8.86605	GOLGA7
													peptidyl-L-cysteine S-palmitoylation (GO:0018230)	0.182269	0.290302	5.20837	8.86605	GOLGA7
													C21-steroid hormone metabolic process (GO:0008207)	0.182269	0.290302	5.20837	8.86605	TSPO
													viral genome replication (GO:0019079)	0.182269	0.290302	5.20837	8.86605	GAS6
													positive regulation of RNA splicing (GO:0033120)	0.182269	0.290302	5.20837	8.86605	HSPA1A
													DNA catabolic process, endonucleolytic (GO:0000737)	0.182269	0.290302	5.20837	8.86605	DNASE1L3
													negative regulation of actin filament polymerization (GO:0030837)	0.182269	0.290302	5.20837	8.86605	TMSB4X
													cytosolic calcium ion transport (GO:0060401)	0.182269	0.290302	5.20837	8.86605	SMDT1
													positive regulation of phosphatase activity (GO:0010922)	0.182269	0.290302	5.20837	8.86605	HSP90AB1
													triglyceride catabolic process (GO:0019433)	0.182269	0.290302	5.20837	8.86605	APOE
													calcium ion transmembrane transport (GO:0070588)	0.184431	0.293439	2.61032	4.41269	SMDT1;GAS6
													cellular response to BMP stimulus (GO:0071773)	0.18771	0.296605	2.57948	4.3151	BMP6;ENG
													regulation of MAP kinase activity (GO:0043405)	0.18771	0.296605	2.57948	4.3151	GSTP1;APOE
													regulation of intracellular signal transduction (GO:1902531)	0.187741	0.296605	1.58998	2.65955	UBB;TMSB4X;UBC;HSPB1;BMP6;IER3
													positive regulation of ATP metabolic process (GO:1903580)	0.189719	0.296605	4.97137	8.26348	TMSB4X
													phospholipid dephosphorylation (GO:0046839)	0.189719	0.296605	4.97137	8.26348	PLPP1
													regulation of protein oligomerization (GO:0032459)	0.189719	0.296605	4.97137	8.26348	APOE
													cholesterol efflux (GO:0033344)	0.189719	0.296605	4.97137	8.26348	APOE
													apoptotic nuclear changes (GO:0030262)	0.189719	0.296605	4.97137	8.26348	DNASE1L3
													regulation of interleukin-8 secretion (GO:2000482)	0.189719	0.296605	4.97137	8.26348	TMSB4X
													folic acid-containing compound metabolic process (GO:0006760)	0.189719	0.296605	4.97137	8.26348	ATPIF1
													positive regulation of protein oligomerization (GO:0032461)	0.189719	0.296605	4.97137	8.26348	CLU
													vitamin transport (GO:0051180)	0.189719	0.296605	4.97137	8.26348	TCN2
													positive regulation of ion transmembrane transporter activity (GO:0032414)	0.189719	0.296605	4.97137	8.26348	TMSB4X
													positive regulation of cell junction assembly (GO:1901890)	0.189719	0.296605	4.97137	8.26348	NRP1
													NAD metabolic process (GO:0019674)	0.189719	0.296605	4.97137	8.26348	NAXE
													peroxisome organization (GO:0007031)	0.189719	0.296605	4.97137	8.26348	PLA2G16
													negative regulation of axon extension (GO:0030517)	0.189719	0.296605	4.97137	8.26348	SEMA3D
													regulation of inflammatory response (GO:0050727)	0.192724	0.300995	2.02094	3.32748	TMSB4X;APOE;DNASE1L3
													negative regulation of cellular protein metabolic process (GO:0032269)	0.194292	0.302882	2.51992	4.12863	APOE;GAPDH
													neuron projection development (GO:0031175)	0.195033	0.302882	2.00852	3.28309	UBB;APOE;MANF
													negative regulation of protein localization to membrane (GO:1905476)	0.197101	0.302882	4.75498	7.72228	TMEM59
													Golgi to plasma membrane protein transport (GO:0043001)	0.197101	0.302882	4.75498	7.72228	GOLGA7
													response to dsRNA (GO:0043331)	0.197101	0.302882	4.75498	7.72228	SLC3A2
													cellular modified amino acid biosynthetic process (GO:0042398)	0.197101	0.302882	4.75498	7.72228	ATPIF1
													regulation of neuronal synaptic plasticity (GO:0048168)	0.197101	0.302882	4.75498	7.72228	APOE
													negative regulation of interleukin-6 production (GO:0032715)	0.197101	0.302882	4.75498	7.72228	GAS6
													intrinsic apoptotic signaling pathway in response to endoplasmic reticulum stress (GO:0070059)	0.197101	0.302882	4.75498	7.72228	SELENOK
													fatty acid derivative biosynthetic process (GO:1901570)	0.197101	0.302882	4.75498	7.72228	FADS1
													transition metal ion homeostasis (GO:0055076)	0.197101	0.302882	4.75498	7.72228	ATOX1
													negative regulation of proteasomal ubiquitin-dependent protein catabolic process (GO:0032435)	0.197101	0.302882	4.75498	7.72228	HSP90AB1
													negative regulation of intrinsic apoptotic signaling pathway in response to DNA damage (GO:1902230)	0.197101	0.302882	4.75498	7.72228	CLU
													negative regulation of oxidative stress-induced cell death (GO:1903202)	0.197101	0.302882	4.75498	7.72228	HSPB1
													cGMP biosynthetic process (GO:0006182)	0.197101	0.302882	4.75498	7.72228	AQP1
													negative regulation of endothelial cell apoptotic process (GO:2000352)	0.197101	0.302882	4.75498	7.72228	GAS6
													protein-DNA complex assembly (GO:0065004)	0.200903	0.308105	2.46305	3.95302	UBB;UBC
													cellular response to acid chemical (GO:0071229)	0.200903	0.308105	2.46305	3.95302	NDUFA13;AQP1
													positive regulation of cellular metabolic process (GO:0031325)	0.204219	0.309151	2.43556	3.86904	CD63;APOE
													glycolytic process through glucose-6-phosphate (GO:0061620)	0.204416	0.309151	4.55663	7.2341	GAPDH
													negative regulation of wound healing (GO:0061045)	0.204416	0.309151	4.55663	7.2341	APOE
													organophosphate ester transport (GO:0015748)	0.204416	0.309151	4.55663	7.2341	LDLR
													canonical glycolysis (GO:0061621)	0.204416	0.309151	4.55663	7.2341	GAPDH
													long-chain fatty acid transport (GO:0015909)	0.204416	0.309151	4.55663	7.2341	APOE
													glucose catabolic process to pyruvate (GO:0061718)	0.204416	0.309151	4.55663	7.2341	GAPDH
													response to copper ion (GO:0046688)	0.204416	0.309151	4.55663	7.2341	AQP1
													long-chain fatty-acyl-CoA metabolic process (GO:0035336)	0.204416	0.309151	4.55663	7.2341	TECR
													respiratory chain complex IV assembly (GO:0008535)	0.204416	0.309151	4.55663	7.2341	MT-CO3
													regulation of protein ubiquitination involved in ubiquitin-dependent protein catabolic process (GO:2000058)	0.204416	0.309151	4.55663	7.2341	CLU
													misfolded or incompletely synthesized protein catabolic process (GO:0006515)	0.204416	0.309151	4.55663	7.2341	SDF2L1
													chondroitin sulfate proteoglycan biosynthetic process (GO:0050650)	0.204416	0.309151	4.55663	7.2341	BGN
													positive regulation of filopodium assembly (GO:0051491)	0.204416	0.309151	4.55663	7.2341	NRP1
													positive regulation of programmed cell death (GO:0043068)	0.207041	0.312812	1.7378	2.73675	UBB;UBC;ARL6IP5;GADD45G
													cellular response to fibroblast growth factor stimulus (GO:0044344)	0.210868	0.316979	2.38237	3.70821	UBB;UBC
													apoptotic cell clearance (GO:0043277)	0.211665	0.316979	4.37414	6.79196	GAS6
													lipid modification (GO:0030258)	0.211665	0.316979	4.37414	6.79196	PLPP1
													regulation of pri-miRNA transcription from RNA polymerase II promoter (GO:1902893)	0.211665	0.316979	4.37414	6.79196	FOS
													regulation of p38MAPK cascade (GO:1900744)	0.211665	0.316979	4.37414	6.79196	GADD45G
													phosphatidylethanolamine acyl-chain remodeling (GO:0036152)	0.211665	0.316979	4.37414	6.79196	PLA2G16
													negative chemotaxis (GO:0050919)	0.211665	0.316979	4.37414	6.79196	SEMA3D
													endocrine system development (GO:0035270)	0.211665	0.316979	4.37414	6.79196	DKK3
													negative regulation of catalytic activity (GO:0043086)	0.211665	0.316979	4.37414	6.79196	ATPIF1
													regulation of protein phosphorylation (GO:0001932)	0.214619	0.321088	1.7104	2.63212	HSPB1;GAS6;BMP6;ENG
													phosphatidylcholine acyl-chain remodeling (GO:0036151)	0.218848	0.324557	4.20569	6.39004	PLA2G16
													telomere maintenance via telomere lengthening (GO:0010833)	0.218848	0.324557	4.20569	6.39004	HSP90AB1
													positive regulation of lipid kinase activity (GO:0090218)	0.218848	0.324557	4.20569	6.39004	CD81
													endocytic recycling (GO:0032456)	0.218848	0.324557	4.20569	6.39004	EHD3
													phosphatidylserine metabolic process (GO:0006658)	0.218848	0.324557	4.20569	6.39004	PLA2G16
													positive regulation of substrate adhesion-dependent cell spreading (GO:1900026)	0.218848	0.324557	4.20569	6.39004	NRP1
													transition metal ion transport (GO:0000041)	0.218848	0.324557	4.20569	6.39004	ATOX1
													regulation of protein localization to cell surface (GO:2000008)	0.218848	0.324557	4.20569	6.39004	HSP90AB1
													cellular response to glucose stimulus (GO:0071333)	0.218848	0.324557	4.20569	6.39004	GAS6
													cellular response to lipid (GO:0071396)	0.220859	0.326306	1.88121	2.84106	NDUFA13;GSTP1;AQP1
													mRNA metabolic process (GO:0016071)	0.220881	0.326306	2.30678	3.48355	HSPA1B;HSPA1A
													positive regulation of neuron projection development (GO:0010976)	0.220881	0.326306	2.30678	3.48355	PLXNC1;APOE
													negative regulation of cell motility (GO:2000146)	0.220881	0.326306	2.30678	3.48355	BST2;ENG
													positive regulation of cell motility (GO:2000147)	0.223242	0.32718	1.87043	2.80471	HSPA5;SEMA3D;CXCL16
													neuron projection extension (GO:1990138)	0.225966	0.32718	4.04972	6.02344	NRP1
													positive regulation of phospholipid metabolic process (GO:1903727)	0.225966	0.32718	4.04972	6.02344	CD81
													cellular response to ketone (GO:1901655)	0.225966	0.32718	4.04972	6.02344	AQP1
													cellular response to hydrogen peroxide (GO:0070301)	0.225966	0.32718	4.04972	6.02344	AQP1
													hydrogen ion transmembrane transport (GO:1902600)	0.225966	0.32718	4.04972	6.02344	ATP5B
													regulation of NIK/NF-kappaB signaling (GO:1901222)	0.225966	0.32718	4.04972	6.02344	TMSB4X
													negative regulation of JNK cascade (GO:0046329)	0.225966	0.32718	4.04972	6.02344	GSTP1
													negative regulation of proteasomal protein catabolic process (GO:1901799)	0.225966	0.32718	4.04972	6.02344	HSP90AB1
													synaptic transmission, cholinergic (GO:0007271)	0.225966	0.32718	4.04972	6.02344	APOE
													regulation of lipid biosynthetic process (GO:0046890)	0.225966	0.32718	4.04972	6.02344	APOE
													triglyceride homeostasis (GO:0070328)	0.225966	0.32718	4.04972	6.02344	APOE
													negative regulation of response to DNA damage stimulus (GO:2001021)	0.225966	0.32718	4.04972	6.02344	CLU
													cGMP metabolic process (GO:0046068)	0.225966	0.32718	4.04972	6.02344	AQP1
													antigen processing and presentation of peptide antigen via MHC class I (GO:0002474)	0.225966	0.32718	4.04972	6.02344	BCAP31
													aerobic respiration (GO:0009060)	0.225966	0.32718	4.04972	6.02344	MT-CO3
													positive regulation of phosphate metabolic process (GO:0045937)	0.225966	0.32718	4.04972	6.02344	NRP1
													positive regulation of sprouting angiogenesis (GO:1903672)	0.225966	0.32718	4.04972	6.02344	S100A1
													positive regulation of cytosolic calcium ion concentration involved in phospholipase C-activating G-protein coupled signaling pathway (GO:0051482)	0.225966	0.32718	4.04972	6.02344	LPAR6
													calcium ion import (GO:0070509)	0.225966	0.32718	4.04972	6.02344	SMDT1
													positive regulation of protein tyrosine kinase activity (GO:0061098)	0.225966	0.32718	4.04972	6.02344	GAS6
													regulation of lipid metabolic process (GO:0019216)	0.230932	0.334054	2.23583	3.2769	FADS1;PLPP1
													phosphate-containing compound metabolic process (GO:0006796)	0.232822	0.334228	1.82849	2.66499	PLA2G16;GPX4;PLPP1
													dicarboxylic acid transport (GO:0006835)	0.23302	0.334228	3.90489	5.68799	ARL6IP5
													cellular response to cadmium ion (GO:0071276)	0.23302	0.334228	3.90489	5.68799	FOS
													very long-chain fatty acid metabolic process (GO:0000038)	0.23302	0.334228	3.90489	5.68799	TECR
													coenzyme biosynthetic process (GO:0009108)	0.23302	0.334228	3.90489	5.68799	ATPIF1
													negative regulation of epithelial cell apoptotic process (GO:1904036)	0.23302	0.334228	3.90489	5.68799	GAS6
													protein alkylation (GO:0008213)	0.23302	0.334228	3.90489	5.68799	HSPA8
													amino acid transmembrane transport (GO:0003333)	0.23302	0.334228	3.90489	5.68799	SLC3A2
													positive regulation of transcription from RNA polymerase II promoter in response to stress (GO:0036003)	0.23302	0.334228	3.90489	5.68799	HSPA5
													metal ion transport (GO:0030001)	0.234289	0.33542	2.21313	3.21169	ATOX1;AQP1
													intrinsic apoptotic signaling pathway (GO:0097193)	0.234289	0.33542	2.21313	3.21169	ARL6IP5;SELENOK
													cellular response to oxygen-containing compound (GO:1901701)	0.239748	0.338537	1.62697	2.32358	NDUFA13;GSTP1;FOS;AQP1
													regulation of actin cytoskeleton reorganization (GO:2000249)	0.240009	0.338537	3.77005	5.38016	NRP1
													protein localization to lysosome (GO:0061462)	0.240009	0.338537	3.77005	5.38016	CD81
													regulation of developmental growth (GO:0048638)	0.240009	0.338537	3.77005	5.38016	APOE
													negative regulation of stress-activated MAPK cascade (GO:0032873)	0.240009	0.338537	3.77005	5.38016	GSTP1
													acylglycerol catabolic process (GO:0046464)	0.240009	0.338537	3.77005	5.38016	APOE
													aminoglycan metabolic process (GO:0006022)	0.240009	0.338537	3.77005	5.38016	BGN
													cellular response to cAMP (GO:0071320)	0.240009	0.338537	3.77005	5.38016	AQP1
													cellular response to drug (GO:0035690)	0.240009	0.338537	3.77005	5.38016	GAS6
													regulation of blood coagulation (GO:0030193)	0.240009	0.338537	3.77005	5.38016	APOE
													positive regulation of B cell proliferation (GO:0030890)	0.240009	0.338537	3.77005	5.38016	CD81
													activation of protein kinase B activity (GO:0032148)	0.240009	0.338537	3.77005	5.38016	GAS6
													cyclic purine nucleotide metabolic process (GO:0052652)	0.240009	0.338537	3.77005	5.38016	AQP1
													fatty-acyl-CoA biosynthetic process (GO:0046949)	0.240009	0.338537	3.77005	5.38016	TECR
													regulation of cation transmembrane transport (GO:1904062)	0.240009	0.338537	3.77005	5.38016	CD63
													chondroitin sulfate metabolic process (GO:0030204)	0.240009	0.338537	3.77005	5.38016	BGN
													positive regulation of interleukin-1 beta production (GO:0032731)	0.246936	0.344179	3.6442	5.09688	HSPB1
													regulation of dendritic spine development (GO:0060998)	0.246936	0.344179	3.6442	5.09688	APOE
													response to cadmium ion (GO:0046686)	0.246936	0.344179	3.6442	5.09688	FOS
													negative regulation of blood vessel endothelial cell migration (GO:0043537)	0.246936	0.344179	3.6442	5.09688	APOE
													organelle transport along microtubule (GO:0072384)	0.246936	0.344179	3.6442	5.09688	UBB
													positive regulation of protein dephosphorylation (GO:0035307)	0.246936	0.344179	3.6442	5.09688	HSP90AB1
													regulation of protein tyrosine kinase activity (GO:0061097)	0.246936	0.344179	3.6442	5.09688	GAS6
													renal water homeostasis (GO:0003091)	0.246936	0.344179	3.6442	5.09688	AQP1
													secondary alcohol metabolic process (GO:1902652)	0.246936	0.344179	3.6442	5.09688	APOE
													positive regulation of bone mineralization (GO:0030501)	0.246936	0.344179	3.6442	5.09688	BMP6
													anterograde axonal transport (GO:0008089)	0.246936	0.344179	3.6442	5.09688	HSPB1
													proton transport (GO:0015992)	0.246936	0.344179	3.6442	5.09688	ATP5B
													regulation of protein autophosphorylation (GO:0031952)	0.246936	0.344179	3.6442	5.09688	ENG
													protein homooligomerization (GO:0051260)	0.24976	0.347798	1.75942	2.44076	EHD3;ATPIF1;MGST1
													response to endoplasmic reticulum stress (GO:0034976)	0.251113	0.348731	2.1062	2.91045	HSPA5;SELENOK
													fatty acid metabolic process (GO:0006631)	0.251113	0.348731	2.1062	2.91045	GPX4;HPGD
													positive regulation of cellular catabolic process (GO:0031331)	0.251113	0.348731	2.1062	2.91045	TMEM59;APOE
													positive regulation of TOR signaling (GO:0032008)	0.253799	0.349288	3.52647	4.83553	GAS6
													positive regulation of dendrite development (GO:1900006)	0.253799	0.349288	3.52647	4.83553	APOE
													substrate adhesion-dependent cell spreading (GO:0034446)	0.253799	0.349288	3.52647	4.83553	NRP1
													oxoacid metabolic process (GO:0043436)	0.253799	0.349288	3.52647	4.83553	37316
													positive regulation of T cell differentiation (GO:0045582)	0.253799	0.349288	3.52647	4.83553	PNP
													protein trimerization (GO:0070206)	0.253799	0.349288	3.52647	4.83553	MGST1
													cyclic-nucleotide-mediated signaling (GO:0019935)	0.253799	0.349288	3.52647	4.83553	APOE
													regulation of potassium ion transmembrane transport (GO:1901379)	0.253799	0.349288	3.52647	4.83553	CD63
													positive regulation of tumor necrosis factor superfamily cytokine production (GO:1903557)	0.253799	0.349288	3.52647	4.83553	CLU
													vasculogenesis (GO:0001570)	0.253799	0.349288	3.52647	4.83553	ENG
													negative regulation of signal transduction (GO:0009968)	0.257532	0.353279	1.57376	2.13498	LRPAP1;UBB;UBC;DKK3
													regulation of protein activation cascade (GO:2000257)	0.257854	0.353279	2.06625	2.80051	CD81;CLU
													nucleotide-excision repair (GO:0006289)	0.257854	0.353279	2.06625	2.80051	UBB;UBC
													regulation of cytokine production (GO:0001817)	0.257854	0.353279	2.06625	2.80051	UBB;UBC
													negative regulation of hydrolase activity (GO:0051346)	0.257854	0.353279	2.06625	2.80051	ECM1;ATPIF1
													positive regulation of biomineral tissue development (GO:0070169)	0.2606	0.354185	3.41609	4.59385	BMP6
													negative regulation of neurogenesis (GO:0050768)	0.2606	0.354185	3.41609	4.59385	ADGRG1
													positive regulation of nucleocytoplasmic transport (GO:0046824)	0.2606	0.354185	3.41609	4.59385	GAS6
													response to exogenous dsRNA (GO:0043330)	0.2606	0.354185	3.41609	4.59385	SLC3A2
													positive regulation of cell-matrix adhesion (GO:0001954)	0.2606	0.354185	3.41609	4.59385	NRP1
													cellular glucose homeostasis (GO:0001678)	0.2606	0.354185	3.41609	4.59385	GAS6
													regulation of intracellular protein transport (GO:0033157)	0.2606	0.354185	3.41609	4.59385	IFI27
													cellular response to glucose starvation (GO:0042149)	0.2606	0.354185	3.41609	4.59385	HSPA5
													carboxylic acid metabolic process (GO:0019752)	0.2606	0.354185	3.41609	4.59385	CYB5A
													regulation of complement activation (GO:0030449)	0.261226	0.354405	2.04683	2.7476	CD81;CLU
													Wnt signaling pathway (GO:0016055)	0.261226	0.354405	2.04683	2.7476	UBB;UBC
													macroautophagy (GO:0016236)	0.264598	0.358662	2.02778	2.69602	UBB;UBC
													bone development (GO:0060348)	0.26734	0.360144	3.31241	4.36984	PPIB
													apoptotic mitochondrial changes (GO:0008637)	0.26734	0.360144	3.31241	4.36984	CLU
													ventricular cardiac muscle tissue morphogenesis (GO:0055010)	0.26734	0.360144	3.31241	4.36984	ENG
													regulation of axon extension (GO:0030516)	0.26734	0.360144	3.31241	4.36984	APOE
													negative regulation of endothelial cell migration (GO:0010596)	0.26734	0.360144	3.31241	4.36984	APOE
													regulation of JUN kinase activity (GO:0043506)	0.26734	0.360144	3.31241	4.36984	GSTP1
													macromolecule catabolic process (GO:0009057)	0.26734	0.360144	3.31241	4.36984	CTSD
													regulation of protein binding (GO:0043393)	0.267971	0.360675	2.00907	2.6457	LRPAP1;CTSZ
													positive regulation of RNA metabolic process (GO:0051254)	0.274019	0.364643	3.21482	4.16177	HSPA1A
													regulation of endothelial cell apoptotic process (GO:2000351)	0.274019	0.364643	3.21482	4.16177	GAS6
													erythrocyte differentiation (GO:0030218)	0.274019	0.364643	3.21482	4.16177	ATPIF1
													positive regulation of DNA replication (GO:0045740)	0.274019	0.364643	3.21482	4.16177	BMP6
													endothelial cell migration (GO:0043542)	0.274019	0.364643	3.21482	4.16177	NRP1
													positive regulation of ATPase activity (GO:0032781)	0.274019	0.364643	3.21482	4.16177	TMSB4X
													regulation of phosphoprotein phosphatase activity (GO:0043666)	0.274019	0.364643	3.21482	4.16177	HSP90AB1
													positive regulation of telomerase activity (GO:0051973)	0.274019	0.364643	3.21482	4.16177	HSP90AB1
													neural crest cell development (GO:0014032)	0.274019	0.364643	3.21482	4.16177	SEMA3D
													positive regulation of osteoblast differentiation (GO:0045669)	0.274019	0.364643	3.21482	4.16177	BMP6
													sulfur compound catabolic process (GO:0044273)	0.274019	0.364643	3.21482	4.16177	BGN
													protein kinase B signaling (GO:0043491)	0.274019	0.364643	3.21482	4.16177	GAS6
													cholesterol biosynthetic process (GO:0006695)	0.274019	0.364643	3.21482	4.16177	APOE
													regulation of humoral immune response (GO:0002920)	0.274714	0.365251	1.97267	2.54874	CD81;CLU
													regulation of immune effector process (GO:0002697)	0.278085	0.368954	1.95496	2.50201	CD81;CLU
													regulation of potassium ion transport (GO:0043266)	0.280637	0.368954	3.12281	3.96814	CD63
													protein acylation (GO:0043543)	0.280637	0.368954	3.12281	3.96814	SELENOK
													epithelial cell migration (GO:0010631)	0.280637	0.368954	3.12281	3.96814	NRP1
													natural killer cell activation (GO:0030101)	0.280637	0.368954	3.12281	3.96814	PRDX1
													cardiac muscle tissue morphogenesis (GO:0055008)	0.280637	0.368954	3.12281	3.96814	ENG
													regulation of filopodium assembly (GO:0051489)	0.280637	0.368954	3.12281	3.96814	NRP1
													negative regulation of blood coagulation (GO:0030195)	0.280637	0.368954	3.12281	3.96814	APOE
													regulation of response to DNA damage stimulus (GO:2001020)	0.280637	0.368954	3.12281	3.96814	IER3
													organophosphate biosynthetic process (GO:0090407)	0.280637	0.368954	3.12281	3.96814	FADS1
													heart looping (GO:0001947)	0.280637	0.368954	3.12281	3.96814	ENG
													regulation of blood circulation (GO:1903522)	0.280637	0.368954	3.12281	3.96814	S100A1
													secondary alcohol biosynthetic process (GO:1902653)	0.280637	0.368954	3.12281	3.96814	APOE
													regulation of autophagy (GO:0010506)	0.281659	0.369979	1.64397	2.083	TMEM59;HSPB1;GAPDH
													regulation of macroautophagy (GO:0016241)	0.284824	0.373817	1.92047	2.41188	QSOX1;GAPDH
													positive regulation of stress fiber assembly (GO:0051496)	0.287195	0.375638	3.03591	3.78759	NRP1
													sodium-independent organic anion transport (GO:0043252)	0.287195	0.375638	3.03591	3.78759	SLCO2A1
													phospholipid biosynthetic process (GO:0008654)	0.287195	0.375638	3.03591	3.78759	FADS1
													positive regulation of axonogenesis (GO:0050772)	0.287195	0.375638	3.03591	3.78759	PLXNC1
													protein localization to cell periphery (GO:1990778)	0.288192	0.37662	1.90367	2.36841	EHD3;GAS6
													positive regulation of signal transduction (GO:0009967)	0.289078	0.377456	1.61942	2.0098	CD63;GAS6;BMP6
													regulation of cellular pH (GO:0030641)	0.293693	0.383154	2.95371	3.61894	ATP5B
													positive regulation of phosphorylation (GO:0042327)	0.294033	0.383271	1.60346	1.96274	NRP1;GAS6;ENG
													regulation of phosphorylation (GO:0042325)	0.294921	0.384101	1.87094	2.28451	NRP1;HSPB1
													positive regulation of reactive oxygen species metabolic process (GO:2000379)	0.300133	0.388243	2.87584	3.46116	GSTP1
													negative regulation of protein catabolic process (GO:0042177)	0.300133	0.388243	2.87584	3.46116	TIMP2
													regulation of type I interferon-mediated signaling pathway (GO:0060338)	0.300133	0.388243	2.87584	3.46116	HSP90AB1
													regulation of proteasomal protein catabolic process (GO:0061136)	0.300133	0.388243	2.87584	3.46116	UBB
													Golgi to plasma membrane transport (GO:0006893)	0.300133	0.388243	2.87584	3.46116	GOLGA7
													mitotic DNA damage checkpoint (GO:0044773)	0.300133	0.388243	2.87584	3.46116	RPS27L
													positive regulation of phagocytosis (GO:0050766)	0.300133	0.388243	2.87584	3.46116	GAS6
													DNA biosynthetic process (GO:0071897)	0.300133	0.388243	2.87584	3.46116	PPIA
													regulation of cell differentiation (GO:0045595)	0.301642	0.389865	1.83931	2.20444	HSP90AB1;FADS1
													cellular protein modification process (GO:0006464)	0.303689	0.391202	1.22339	1.45798	PSMB6;LGALS1;PSMB5;PSMB2;PSMB3;PSMB1;IGFBP7;QSOX1;ELOB;APOE;GAS6
													regulation of translation (GO:0006417)	0.306444	0.391202	1.56488	1.85082	HSPB1;RPS27L;GAPDH
													embryonic heart tube morphogenesis (GO:0003143)	0.306514	0.391202	2.80195	3.31329	ENG
													androgen receptor signaling pathway (GO:0030521)	0.306514	0.391202	2.80195	3.31329	PLPP1
													negative regulation of ERK1 and ERK2 cascade (GO:0070373)	0.306514	0.391202	2.80195	3.31329	GSTP1
													regulation of release of cytochrome c from mitochondria (GO:0090199)	0.306514	0.391202	2.80195	3.31329	CLU
													neuron migration (GO:0001764)	0.306514	0.391202	2.80195	3.31329	NRP1
													positive regulation of epithelial to mesenchymal transition (GO:0010718)	0.306514	0.391202	2.80195	3.31329	ENG
													regulation of cholesterol biosynthetic process (GO:0045540)	0.306514	0.391202	2.80195	3.31329	APOE
													ameboidal-type cell migration (GO:0001667)	0.306514	0.391202	2.80195	3.31329	SEMA3D
													positive regulation of cytokine biosynthetic process (GO:0042108)	0.306514	0.391202	2.80195	3.31329	HSPB1
													regulation of ATPase activity (GO:0043462)	0.306514	0.391202	2.80195	3.31329	ATPIF1
													response to cAMP (GO:0051591)	0.306514	0.391202	2.80195	3.31329	AQP1
													determination of heart left/right asymmetry (GO:0061371)	0.306514	0.391202	2.80195	3.31329	ENG
													sterol biosynthetic process (GO:0016126)	0.306514	0.391202	2.80195	3.31329	APOE
													cellular calcium ion homeostasis (GO:0006874)	0.308352	0.393219	1.80872	2.12799	SMDT1;SELENOK
													odontogenesis (GO:0042476)	0.312837	0.395967	2.73177	3.17451	AQP1
													bicarbonate transport (GO:0015701)	0.312837	0.395967	2.73177	3.17451	AQP1
													regulation of phagocytosis (GO:0050764)	0.312837	0.395967	2.73177	3.17451	GAS6
													regulation of cholesterol metabolic process (GO:0090181)	0.312837	0.395967	2.73177	3.17451	APOE
													peptide transport (GO:0015833)	0.312837	0.395967	2.73177	3.17451	CALCRL
													negative regulation of STAT cascade (GO:1904893)	0.312837	0.395967	2.73177	3.17451	BGN
													negative regulation of cell projection organization (GO:0031345)	0.312837	0.395967	2.73177	3.17451	APOE
													regulation of substrate adhesion-dependent cell spreading (GO:1900024)	0.312837	0.395967	2.73177	3.17451	NRP1
													gluconeogenesis (GO:0006094)	0.312837	0.395967	2.73177	3.17451	GAPDH
													negative regulation of multicellular organismal process (GO:0051241)	0.315049	0.398437	1.77913	2.05495	LRPAP1;GAS6
													central nervous system development (GO:0007417)	0.316388	0.399799	1.53532	1.76683	ADGRG1;GSTP1;ADAM23
													regulation of interleukin-6 production (GO:0032675)	0.319103	0.401902	2.665	3.04408	GAS6
													regulation of protein modification process (GO:0031399)	0.319103	0.401902	2.665	3.04408	HSPB1
													regulation of telomerase activity (GO:0051972)	0.319103	0.401902	2.665	3.04408	HSP90AB1
													negative regulation of protein secretion (GO:0050709)	0.319103	0.401902	2.665	3.04408	SRGN
													positive regulation of protein phosphorylation (GO:0001934)	0.321536	0.404214	1.34726	1.52866	NRP1;CD81;GAS6;BMP6;ENG
													positive regulation of protein kinase B signaling (GO:0051897)	0.321732	0.404214	1.75049	1.98512	GAS6;ENG
													protein lipidation (GO:0006497)	0.321732	0.404214	1.75049	1.98512	SELENOK;LY6E
													positive regulation of cytokine production (GO:0001819)	0.323851	0.405051	1.51386	1.70684	GAPDH;HSPA1B;HSPA1A
													regulation of ATP metabolic process (GO:1903578)	0.325313	0.405051	2.60142	2.92131	ATPIF1
													regulation of B cell proliferation (GO:0030888)	0.325313	0.405051	2.60142	2.92131	CD81
													cardiac ventricle morphogenesis (GO:0003208)	0.325313	0.405051	2.60142	2.92131	ENG
													membrane depolarization (GO:0051899)	0.325313	0.405051	2.60142	2.92131	ATPIF1
													protein transmembrane import into intracellular organelle (GO:0044743)	0.325313	0.405051	2.60142	2.92131	NDUFA13
													development of primary male sexual characteristics (GO:0046546)	0.325313	0.405051	2.60142	2.92131	LHFPL2
													intrinsic apoptotic signaling pathway by p53 class mediator (GO:0072332)	0.325313	0.405051	2.60142	2.92131	RPS27L
													response to hydrogen peroxide (GO:0042542)	0.325313	0.405051	2.60142	2.92131	AQP1
													regulation of multicellular organismal development (GO:2000026)	0.325313	0.405051	2.60142	2.92131	PLA2G16
													regulation of interferon-gamma production (GO:0032649)	0.325313	0.405051	2.60142	2.92131	GAS6
													mitotic cell cycle phase transition (GO:0044772)	0.326339	0.405999	1.50684	1.68739	UBB;UBC;TUBB4B
													regulation of macromolecule metabolic process (GO:0060255)	0.328399	0.40823	1.72275	1.91832	APOE;LDLR
													ribosomal small subunit biogenesis (GO:0042274)	0.331465	0.409048	2.54079	2.80563	RPS27L
													regulation of focal adhesion assembly (GO:0051893)	0.331465	0.409048	2.54079	2.80563	NRP1
													sprouting angiogenesis (GO:0002040)	0.331465	0.409048	2.54079	2.80563	NRP1
													amide biosynthetic process (GO:0043604)	0.331465	0.409048	2.54079	2.80563	ATPIF1
													regulation of intracellular pH (GO:0051453)	0.331465	0.409048	2.54079	2.80563	ATP5B
													hexose biosynthetic process (GO:0019319)	0.331465	0.409048	2.54079	2.80563	GAPDH
													inorganic anion transport (GO:0015698)	0.331465	0.409048	2.54079	2.80563	CLIC1
													positive regulation of actin filament bundle assembly (GO:0032233)	0.331465	0.409048	2.54079	2.80563	NRP1
													myeloid cell differentiation (GO:0030099)	0.331465	0.409048	2.54079	2.80563	ATPIF1
													protein polymerization (GO:0051258)	0.337562	0.415901	2.48292	2.69647	GPX4
													nicotinamide nucleotide metabolic process (GO:0046496)	0.337562	0.415901	2.48292	2.69647	NAXE
													positive regulation of cytosolic calcium ion concentration (GO:0007204)	0.34168	0.420297	1.6698	1.79317	BCAP31;LPAR6
													positive regulation of cell proliferation (GO:0008284)	0.343068	0.420297	1.30786	1.39918	CD81;LIFR;GAS6;BMP6;AQP1
													interleukin-12-mediated signaling pathway (GO:0035722)	0.343604	0.420297	2.42762	2.59335	PPIA
													protein methylation (GO:0006479)	0.343604	0.420297	2.42762	2.59335	HSPA8
													regulation of cellular component movement (GO:0051270)	0.343604	0.420297	2.42762	2.59335	CD9
													pyruvate metabolic process (GO:0006090)	0.343604	0.420297	2.42762	2.59335	LDHB
													negative regulation of autophagy (GO:0010507)	0.343604	0.420297	2.42762	2.59335	QSOX1
													cellular response to interleukin-12 (GO:0071349)	0.343604	0.420297	2.42762	2.59335	PPIA
													positive regulation of ion transport (GO:0043270)	0.343604	0.420297	2.42762	2.59335	RAB3B
													endosomal transport (GO:0016197)	0.346235	0.423177	1.45291	1.54101	EHD3;UBB;UBC
													phagocytosis (GO:0006909)	0.34829	0.425347	1.64453	1.73452	CD302;GAS6
													response to glucose (GO:0009749)	0.349591	0.426256	2.37473	2.49582	GAS6
													negative regulation of JAK-STAT cascade (GO:0046426)	0.349591	0.426256	2.37473	2.49582	BGN
													apoptotic process (GO:0006915)	0.351203	0.42788	1.44002	1.50682	TSPO;GAPDH;IER3
													intrinsic apoptotic signaling pathway in response to DNA damage (GO:0008630)	0.355524	0.431083	2.32409	2.40348	RPS27L
													pattern recognition receptor signaling pathway (GO:0002221)	0.355524	0.431083	2.32409	2.40348	S100A1
													regulation of cell cycle arrest (GO:0071156)	0.355524	0.431083	2.32409	2.40348	HSP90AB1
													regulation of mitochondrion organization (GO:0010821)	0.355524	0.431083	2.32409	2.40348	ATPIF1
													amino acid transport (GO:0006865)	0.355524	0.431083	2.32409	2.40348	SLC3A2
													cellular response to mechanical stimulus (GO:0071260)	0.355524	0.431083	2.32409	2.40348	AQP1
													regulation of signal transduction by p53 class mediator (GO:1901796)	0.358163	0.433596	1.60801	1.65105	UBB;UBC
													regulation of vesicle-mediated transport (GO:0060627)	0.358163	0.433596	1.60801	1.65105	RAB3B;NRP1
													antimicrobial humoral immune response mediated by antimicrobial peptide (GO:0061844)	0.361403	0.436826	2.27555	2.31597	GAPDH
													lipid homeostasis (GO:0055088)	0.361403	0.436826	2.27555	2.31597	APOE
													negative regulation of sequence-specific DNA binding transcription factor activity (GO:0043433)	0.364715	0.440134	1.58454	1.59823	TMSB4X;GAS6
													inorganic cation transmembrane transport (GO:0098662)	0.364715	0.440134	1.58454	1.59823	ATP5B;GAS6
													regulation of cellular protein metabolic process (GO:0032268)	0.367228	0.44212	2.229	2.23295	APOE
													heart morphogenesis (GO:0003007)	0.367228	0.44212	2.229	2.23295	ENG
													wound healing (GO:0042060)	0.367228	0.44212	2.229	2.23295	PRCP
													cell-cell adhesion via plasma-membrane adhesion molecules (GO:0098742)	0.371242	0.446601	1.56175	1.54753	CLDN5;CD84
													negative regulation of neuron projection development (GO:0010977)	0.373001	0.447308	2.18431	2.15411	APOE
													regulation of exocytosis (GO:0017157)	0.373001	0.447308	2.18431	2.15411	RAB3B
													positive regulation of developmental growth (GO:0048639)	0.373001	0.447308	2.18431	2.15411	PPIB
													carboxylic acid transport (GO:0046942)	0.373001	0.447308	2.18431	2.15411	SLC3A2
													plasma membrane bounded cell projection assembly (GO:0120031)	0.375969	0.450514	1.37881	1.34882	NRP1;EHD3;EMP3
													plasma membrane bounded cell projection morphogenesis (GO:0120039)	0.378721	0.452394	2.14137	2.07918	UBB
													positive regulation of cell-substrate adhesion (GO:0010811)	0.378721	0.452394	2.14137	2.07918	NRP1
													positive regulation of ossification (GO:0045778)	0.378721	0.452394	2.14137	2.07918	BMP6
													regulation of calcium ion transport (GO:0051924)	0.378721	0.452394	2.14137	2.07918	CD84
													positive regulation of protein import into nucleus (GO:0042307)	0.384389	0.458807	2.10008	2.00789	BMP6
													cell morphogenesis involved in differentiation (GO:0000904)	0.390006	0.465148	2.06036	1.94002	NRP1
													regulation of ERK1 and ERK2 cascade (GO:0070372)	0.390743	0.465663	1.34449	1.26343	NRP1;GSTP1;GAS6
													regulation of cellular catabolic process (GO:0031329)	0.395572	0.470685	2.0221	1.87534	HSPB1
													positive regulation of DNA biosynthetic process (GO:2000573)	0.395572	0.470685	2.0221	1.87534	HSP90AB1
													regulation of secretion by cell (GO:1903530)	0.401088	0.474662	1.98523	1.81366	RAB3B
													ribosome assembly (GO:0042255)	0.401088	0.474662	1.98523	1.81366	RPS27L
													anion transport (GO:0006820)	0.401088	0.474662	1.98523	1.81366	TSPO
													negative regulation of cellular catabolic process (GO:0031330)	0.401088	0.474662	1.98523	1.81366	TIMP2
													regulation of BMP signaling pathway (GO:0030510)	0.401088	0.474662	1.98523	1.81366	ENG
													organonitrogen compound catabolic process (GO:1901565)	0.401088	0.474662	1.98523	1.81366	CTSD
													glycosaminoglycan catabolic process (GO:0006027)	0.401088	0.474662	1.98523	1.81366	BGN
													IRE1-mediated unfolded protein response (GO:0036498)	0.406553	0.480386	1.94968	1.75479	HSPA5
													protein homotetramerization (GO:0051289)	0.406553	0.480386	1.94968	1.75479	ATPIF1
													ubiquitin-dependent ERAD pathway (GO:0030433)	0.411969	0.486034	1.91538	1.69857	HSPA5
													integrin-mediated signaling pathway (GO:0007229)	0.411969	0.486034	1.91538	1.69857	NRP1
													ribonucleoprotein complex assembly (GO:0022618)	0.416126	0.490097	1.41876	1.24392	HSP90AB1;RPS27L
													keratinocyte differentiation (GO:0030216)	0.417336	0.490097	1.88226	1.64484	TXNIP
													cell junction assembly (GO:0034329)	0.417336	0.490097	1.88226	1.64484	CLDN5
													cell morphogenesis (GO:0000902)	0.417336	0.490097	1.88226	1.64484	CLU
													regulation of extrinsic apoptotic signaling pathway (GO:2001236)	0.417336	0.490097	1.88226	1.64484	GSTP1
													sterol metabolic process (GO:0016125)	0.417336	0.490097	1.88226	1.64484	APOE
													axon guidance (GO:0007411)	0.42241	0.494443	1.40043	1.20686	NRP1;PLXNC1
													regulation of stress fiber assembly (GO:0051492)	0.422654	0.494443	1.85027	1.59345	NRP1
													cell chemotaxis (GO:0060326)	0.422654	0.494443	1.85027	1.59345	NRP1
													positive regulation of protein binding (GO:0032092)	0.422654	0.494443	1.85027	1.59345	APOE
													membrane lipid biosynthetic process (GO:0046467)	0.422654	0.494443	1.85027	1.59345	PLPP1
													actin cytoskeleton reorganization (GO:0031532)	0.427923	0.4987	1.81934	1.54427	NRP1
													potassium ion transport (GO:0006813)	0.427923	0.4987	1.81934	1.54427	AQP1
													positive regulation of T cell proliferation (GO:0042102)	0.427923	0.4987	1.81934	1.54427	PNP
													positive regulation of leukocyte chemotaxis (GO:0002690)	0.427923	0.4987	1.81934	1.54427	GAS6
													glycosaminoglycan metabolic process (GO:0030203)	0.427923	0.4987	1.81934	1.54427	BGN
													protein localization to membrane (GO:0072657)	0.42866	0.499179	1.38256	1.17115	EHD3;GAS6
													positive regulation of catabolic process (GO:0009896)	0.433145	0.502107	1.78942	1.49718	NDUFA13
													second-messenger-mediated signaling (GO:0019932)	0.433145	0.502107	1.78942	1.49718	APOE
													regulation of actin filament-based process (GO:0032970)	0.433145	0.502107	1.78942	1.49718	BST2
													regulation of T cell proliferation (GO:0042129)	0.433145	0.502107	1.78942	1.49718	PNP
													cellular protein catabolic process (GO:0044257)	0.433145	0.502107	1.78942	1.49718	CTSZ
													regulation of translational initiation (GO:0006446)	0.433145	0.502107	1.78942	1.49718	HSPB1
													regulation of protein kinase B signaling (GO:0051896)	0.437968	0.505423	1.35659	1.12001	GAS6;ENG
													positive regulation of protein modification process (GO:0031401)	0.437968	0.505423	1.35659	1.12001	GAS6;ENG
													vesicle coating (GO:0006901)	0.438319	0.505423	1.76047	1.45205	CTSZ
													COPII vesicle coating (GO:0048208)	0.438319	0.505423	1.76047	1.45205	CTSZ
													vesicle targeting, rough ER to cis-Golgi (GO:0048207)	0.438319	0.505423	1.76047	1.45205	CTSZ
													negative regulation of neuron apoptotic process (GO:0043524)	0.438319	0.505423	1.76047	1.45205	APOE
													positive regulation of cell projection organization (GO:0031346)	0.438319	0.505423	1.76047	1.45205	APOE
													homophilic cell adhesion via plasma membrane adhesion molecules (GO:0007156)	0.443447	0.509414	1.73244	1.40878	CD84
													glucose metabolic process (GO:0006006)	0.443447	0.509414	1.73244	1.40878	GAPDH
													cellular response to decreased oxygen levels (GO:0036294)	0.443447	0.509414	1.73244	1.40878	AQP1
													negative regulation of neuron differentiation (GO:0045665)	0.443447	0.509414	1.73244	1.40878	APOE
													positive regulation of cell adhesion (GO:0045785)	0.443447	0.509414	1.73244	1.40878	ADGRG1
													regulation of JAK-STAT cascade (GO:0046425)	0.448528	0.513707	1.70528	1.36727	BGN
													regulation of cell division (GO:0051302)	0.448528	0.513707	1.70528	1.36727	TXNIP
													negative regulation of cell adhesion (GO:0007162)	0.448528	0.513707	1.70528	1.36727	PLXNC1
													negative regulation of blood vessel morphogenesis (GO:2000181)	0.448528	0.513707	1.70528	1.36727	STAB1
													cellular response to light stimulus (GO:0071482)	0.453563	0.517922	1.67896	1.32743	AQP1
													intracellular steroid hormone receptor signaling pathway (GO:0030518)	0.453563	0.517922	1.67896	1.32743	PLPP1
													sphingolipid biosynthetic process (GO:0030148)	0.453563	0.517922	1.67896	1.32743	PLPP1
													positive regulation of cellular protein localization (GO:1903829)	0.453563	0.517922	1.67896	1.32743	HSP90AB1
													epidermal cell differentiation (GO:0009913)	0.458552	0.521671	1.65344	1.28916	TXNIP
													positive regulation of autophagy (GO:0010508)	0.458552	0.521671	1.65344	1.28916	TMEM59
													cellular response to UV (GO:0034644)	0.458552	0.521671	1.65344	1.28916	AQP1
													regulation of TOR signaling (GO:0032006)	0.458552	0.521671	1.65344	1.28916	GAS6
													regulation of protein localization to plasma membrane (GO:1903076)	0.458552	0.521671	1.65344	1.28916	TMEM59
													negative regulation of transcription, DNA-templated (GO:0045892)	0.461871	0.525057	1.08591	0.838835	HSPA8;NDUFA13;IFI27;UBB;UBC;GAS6;BMP6;DKK3
													monocarboxylic acid biosynthetic process (GO:0072330)	0.463495	0.52534	1.62868	1.25239	BGN
													positive regulation of T cell activation (GO:0050870)	0.463495	0.52534	1.62868	1.25239	PNP
													COPII-coated vesicle budding (GO:0090114)	0.463495	0.52534	1.62868	1.25239	CTSZ
													cholesterol metabolic process (GO:0008203)	0.463495	0.52534	1.62868	1.25239	APOE
													positive regulation of protein kinase activity (GO:0045860)	0.465389	0.527096	1.28418	0.982249	GAS6;CLU
													regulation of innate immune response (GO:0045088)	0.468394	0.528932	1.60465	1.21704	HSP90AB1
													negative regulation of angiogenesis (GO:0016525)	0.468394	0.528932	1.60465	1.21704	STAB1
													regulation of osteoblast differentiation (GO:0045667)	0.468394	0.528932	1.60465	1.21704	BMP6
													positive regulation of plasma membrane bounded cell projection assembly (GO:0120034)	0.468394	0.528932	1.60465	1.21704	NRP1
													Rab protein signal transduction (GO:0032482)	0.473248	0.532448	1.58131	1.18303	RAB3B
													snRNA transcription (GO:0009301)	0.473248	0.532448	1.58131	1.18303	SNAPC5
													snRNA transcription from RNA polymerase II promoter (GO:0042795)	0.473248	0.532448	1.58131	1.18303	SNAPC5
													negative regulation of developmental process (GO:0051093)	0.473248	0.532448	1.58131	1.18303	GAS6
													calcium-mediated signaling (GO:0019722)	0.473248	0.532448	1.58131	1.18303	BCAP31
													phosphatidylcholine metabolic process (GO:0046470)	0.478059	0.53707	1.55864	1.15031	PLA2G16
													positive regulation of growth (GO:0045927)	0.478059	0.53707	1.55864	1.15031	CXCL16
													cell-cell junction organization (GO:0045216)	0.482825	0.540044	1.53661	1.11881	CLDN5
													lipid biosynthetic process (GO:0008610)	0.482825	0.540044	1.53661	1.11881	FADS1
													Rho protein signal transduction (GO:0007266)	0.482825	0.540044	1.53661	1.11881	ADGRG1
													lysosomal transport (GO:0007041)	0.482825	0.540044	1.53661	1.11881	EHD3
													regulation of epithelial cell proliferation (GO:0050678)	0.482825	0.540044	1.53661	1.11881	BMP6
													negative regulation of cell cycle (GO:0045786)	0.482825	0.540044	1.53661	1.11881	HPGD
													transmembrane receptor protein tyrosine kinase signaling pathway (GO:0007169)	0.487401	0.543339	1.11362	0.800324	NRP1;UBB;UBC;HSPB1
													regulation of peptide hormone secretion (GO:0090276)	0.487549	0.543339	1.51519	1.08846	SLC25A4
													regulation of protein complex assembly (GO:0043254)	0.487549	0.543339	1.51519	1.08846	HSPA8
													chloride transport (GO:0006821)	0.487549	0.543339	1.51519	1.08846	CLIC1
													positive regulation of cytokine secretion (GO:0050715)	0.487549	0.543339	1.51519	1.08846	GAPDH
													ion transport (GO:0006811)	0.490899	0.546277	1.14459	0.814394	UBB;UBC;TSPO
													positive regulation of MAPK cascade (GO:0043410)	0.490899	0.546277	1.14459	0.814394	NRP1;ARL6IP5;GAS6
													positive regulation of epithelial cell migration (GO:0010634)	0.492229	0.547359	1.49436	1.05922	NRP1
													gland development (GO:0048732)	0.496867	0.550913	1.47409	1.03103	DKK3
													C-terminal protein lipidation (GO:0006501)	0.496867	0.550913	1.47409	1.03103	LY6E
													cAMP-mediated signaling (GO:0019933)	0.496867	0.550913	1.47409	1.03103	CALCRL
													regulation of actin cytoskeleton organization (GO:0032956)	0.496867	0.550913	1.47409	1.03103	BST2
													negative regulation of cellular macromolecule biosynthetic process (GO:2000113)	0.499958	0.553939	1.07595	0.745884	HSPA8;NDUFA13;GAS6;GAPDH;DKK3
													positive regulation of JNK cascade (GO:0046330)	0.501463	0.554802	1.45436	1.00384	GADD45G
													positive regulation of apoptotic signaling pathway (GO:2001235)	0.501463	0.554802	1.45436	1.00384	BCAP31
													positive regulation of cytoskeleton organization (GO:0051495)	0.506017	0.559436	1.43516	0.977608	NRP1
													positive regulation of transcription from RNA polymerase II promoter (GO:0045944)	0.50955	0.561986	1.03875	0.700355	ELF1;UBB;CD81;UBC;GLMP;FOS;BMP6;ENG
													adenylate cyclase-activating G-protein coupled receptor signaling pathway (GO:0007189)	0.510529	0.561986	1.41645	0.952287	CALCRL
													sensory perception of mechanical stimulus (GO:0050954)	0.510529	0.561986	1.41645	0.952287	NDUFB9
													positive regulation of translation (GO:0045727)	0.510529	0.561986	1.41645	0.952287	RPS27L
													visual perception (GO:0007601)	0.510529	0.561986	1.41645	0.952287	DHRS3
													extracellular matrix disassembly (GO:0022617)	0.510529	0.561986	1.41645	0.952287	TIMP2
													vesicle-mediated transport (GO:0016192)	0.514549	0.566004	1.07445	0.71393	LRPAP1;HSPA8;EHD3;LDLR
													steroid biosynthetic process (GO:0006694)	0.515001	0.566094	1.39822	0.927837	TSPO
													regulation of phosphatidylinositol 3-kinase signaling (GO:0014066)	0.519432	0.569735	1.38045	0.90422	IER3
													nucleic acid metabolic process (GO:0090304)	0.519432	0.569735	1.38045	0.90422	DNASE1L3
													negative regulation of defense response (GO:0031348)	0.519432	0.569735	1.38045	0.90422	APOE
													sensory perception of sound (GO:0007605)	0.523822	0.572907	1.36312	0.881398	NDUFB9
													positive regulation of binding (GO:0051099)	0.523822	0.572907	1.36312	0.881398	APOE
													sensory perception of light stimulus (GO:0050953)	0.523822	0.572907	1.36312	0.881398	DHRS3
													negative regulation of cell cycle process (GO:0010948)	0.523822	0.572907	1.36312	0.881398	HSP90AB1
													negative regulation of NF-kappaB transcription factor activity (GO:0032088)	0.528173	0.576018	1.34622	0.859337	TMSB4X
													retrograde transport, endosome to Golgi (GO:0042147)	0.528173	0.576018	1.34622	0.859337	EHD3
													positive regulation of cell cycle (GO:0045787)	0.528173	0.576018	1.34622	0.859337	HSP90AB1
													C-terminal protein amino acid modification (GO:0018410)	0.528173	0.576018	1.34622	0.859337	LY6E
													positive regulation of cell differentiation (GO:0045597)	0.528965	0.57647	1.13576	0.723293	HSP90AB1;BMP6
													establishment of protein localization to membrane (GO:0090150)	0.532485	0.578656	1.32974	0.838004	GOLGA7
													negative regulation of neuron death (GO:1901215)	0.532485	0.578656	1.32974	0.838004	APOE
													positive regulation of peptidyl-serine phosphorylation (GO:0033138)	0.532485	0.578656	1.32974	0.838004	GAS6
													protein maturation (GO:0051604)	0.532485	0.578656	1.32974	0.838004	SRGN
													activation of GTPase activity (GO:0090630)	0.536757	0.582057	1.31365	0.817368	RALGAPA2
													cellular response to molecule of bacterial origin (GO:0071219)	0.536757	0.582057	1.31365	0.817368	GSTP1
													regulation of cell cycle G2/M phase transition (GO:1902749)	0.536757	0.582057	1.31365	0.817368	TUBB4B
													regulation of peptidyl-serine phosphorylation (GO:0033135)	0.545185	0.590778	1.28261	0.778072	GAS6
													DNA metabolic process (GO:0006259)	0.546615	0.591908	1.05123	0.634955	UBB;UBC;DNASE1L3
													positive regulation of ERK1 and ERK2 cascade (GO:0070374)	0.5481	0.593096	1.09542	0.658675	NRP1;GAS6
													negative regulation of translation (GO:0017148)	0.55346	0.597635	1.253	0.741231	GAPDH
													regulation of protein targeting to mitochondrion (GO:1903214)	0.55346	0.597635	1.253	0.741231	ATPIF1
													regulation of MAPK cascade (GO:0043408)	0.553467	0.597635	1.08441	0.641487	GSTP1;BMP6
													positive regulation of gene expression (GO:0010628)	0.556338	0.600311	0.997592	0.584968	ELF1;RPS27L;FOS;GAS6;CLU;HSPA1B;HSPA1A
													regulation of neuron apoptotic process (GO:0043523)	0.557542	0.601186	1.2387	0.72367	APOE
													positive regulation of response to external stimulus (GO:0032103)	0.561586	0.604268	1.22472	0.706651	BMP6
													protein tetramerization (GO:0051262)	0.561586	0.604268	1.22472	0.706651	ATPIF1
													regulation of JNK cascade (GO:0046328)	0.561586	0.604268	1.22472	0.706651	GADD45G
													positive regulation of cellular protein metabolic process (GO:0032270)	0.565594	0.606872	1.21105	0.690152	RPS27L
													regulation of protein catabolic process (GO:0042176)	0.565594	0.606872	1.21105	0.690152	NDUFA13
													cellular response to lipopolysaccharide (GO:0071222)	0.565594	0.606872	1.21105	0.690152	GSTP1
													phospholipase C-activating G-protein coupled receptor signaling pathway (GO:0007200)	0.565594	0.606872	1.21105	0.690152	LPAR6
													cotranslational protein targeting to membrane (GO:0006613)	0.5735	0.614924	1.1846	0.658636	ARL6IP1
													skin development (GO:0043588)	0.577399	0.618401	1.17181	0.64358	TXNIP
													negative regulation of nucleic acid-templated transcription (GO:1903507)	0.577552	0.618401	0.989683	0.543293	HSPA8;NDUFA13;GAS6;DKK3
													transcription elongation from RNA polymerase II promoter (GO:0006368)	0.581263	0.62107	1.15928	0.62897	ELOB
													regulation of heart contraction (GO:0008016)	0.581263	0.62107	1.15928	0.62897	S100A1
													regulation of cytoskeleton organization (GO:0051493)	0.581263	0.62107	1.15928	0.62897	BST2
													regulation of cell cycle (GO:0051726)	0.584723	0.623418	1.02269	0.548794	HPGD;GADD45G
													ciliary basal body-plasma membrane docking (GO:0097711)	0.585092	0.623418	1.14702	0.614787	TUBB4B
													epithelial cell differentiation (GO:0030855)	0.585092	0.623418	1.14702	0.614787	GSTK1
													cellular metal ion homeostasis (GO:0006875)	0.585092	0.623418	1.14702	0.614787	ATOX1
													negative regulation of transcription from RNA polymerase II promoter (GO:0000122)	0.587642	0.624848	0.971449	0.516459	IFI27;UBB;UBC;BMP6;HSPA1A
													protein targeting to ER (GO:0045047)	0.588886	0.624848	1.13501	0.601016	SPCS2
													antigen processing and presentation of exogenous peptide antigen via MHC class II (GO:0019886)	0.588886	0.624848	1.13501	0.601016	CTSD
													response to tumor necrosis factor (GO:0034612)	0.588886	0.624848	1.13501	0.601016	CXCL16
													cellular response to organonitrogen compound (GO:0071417)	0.588886	0.624848	1.13501	0.601016	AQP1
													antigen processing and presentation of exogenous peptide antigen (GO:0002478)	0.588886	0.624848	1.13501	0.601016	CTSD
													protein oligomerization (GO:0051259)	0.589773	0.625356	1.01307	0.534921	EHD3;ATPIF1
													positive regulation of cell growth (GO:0030307)	0.592645	0.62623	1.12326	0.587642	CXCL16
													regulation of insulin secretion (GO:0050796)	0.592645	0.62623	1.12326	0.587642	SLC25A4
													antigen processing and presentation of peptide antigen via MHC class II (GO:0002495)	0.592645	0.62623	1.12326	0.587642	CTSD
													response to UV (GO:0009411)	0.592645	0.62623	1.12326	0.587642	AQP1
													positive regulation of neuron differentiation (GO:0045666)	0.592645	0.62623	1.12326	0.587642	APOE
													ion transmembrane transport (GO:0034220)	0.594779	0.62805	1.00364	0.521455	UBB;UBC
													steroid metabolic process (GO:0008202)	0.59637	0.628429	1.11174	0.57465	TSPO
													glycosaminoglycan biosynthetic process (GO:0006024)	0.59637	0.628429	1.11174	0.57465	BGN
													small GTPase mediated signal transduction (GO:0007264)	0.59637	0.628429	1.11174	0.57465	RERG
													Ras protein signal transduction (GO:0007265)	0.604653	0.636718	0.985269	0.49569	RAB3B;ADGRG1
													monovalent inorganic cation transport (GO:0015672)	0.614494	0.646635	1.0575	0.514957	AQP1
													negative regulation of response to external stimulus (GO:0032102)	0.624977	0.656763	1.02742	0.482927	APOE
													regulation of response to external stimulus (GO:0032101)	0.624977	0.656763	1.02742	0.482927	TMSB4X
													DNA-templated transcription, elongation (GO:0006354)	0.628408	0.659462	1.01776	0.472817	ELOB
													monocarboxylic acid metabolic process (GO:0032787)	0.628408	0.659462	1.01776	0.472817	LDHB
													regulation of cell motility (GO:2000145)	0.631808	0.662575	1.00829	0.462975	PLXNC1
													phosphatidylinositol metabolic process (GO:0046488)	0.641823	0.672617	0.980887	0.434967	PLA2G16
													regulation of organelle organization (GO:0033043)	0.645101	0.674664	0.97208	0.42611	EHD3
													positive regulation of kinase activity (GO:0033674)	0.645101	0.674664	0.97208	0.42611	GAS6
													positive regulation of developmental process (GO:0051094)	0.645101	0.674664	0.97208	0.42611	HSP90AB1
													epithelium development (GO:0060429)	0.651567	0.680961	0.954929	0.409067	GSTK1
													cellular response to interferon-gamma (GO:0071346)	0.654756	0.68336	0.946577	0.400868	GAPDH
													sphingolipid metabolic process (GO:0006665)	0.654756	0.68336	0.946577	0.400868	PLPP1
													cytosolic transport (GO:0016482)	0.661047	0.688985	0.930302	0.385079	EHD3
													plasma membrane bounded cell projection organization (GO:0120036)	0.661047	0.688985	0.930302	0.385079	MANF
													brain development (GO:0007420)	0.66415	0.690807	0.922371	0.377477	ADGRG1
													positive regulation of B cell activation (GO:0050871)	0.66415	0.690807	0.922371	0.377477	CD81
													regulation of neuron projection development (GO:0010975)	0.66415	0.690807	0.922371	0.377477	APOE
													enzyme linked receptor protein signaling pathway (GO:0007167)	0.667225	0.693062	0.914574	0.370062	LIFR
													macromolecular complex assembly (GO:0065003)	0.667225	0.693062	0.914574	0.370062	ELOB
													dephosphorylation (GO:0016311)	0.679245	0.705069	0.884652	0.342159	PLPP1
													G-protein coupled receptor signaling pathway, coupled to cyclic nucleotide second messenger (GO:0007187)	0.682182	0.707637	0.877473	0.335597	CALCRL
													cytoskeleton organization (GO:0007010)	0.685093	0.710174	0.870409	0.329189	APOE
													vesicle organization (GO:0016050)	0.687977	0.712198	0.863457	0.322933	SRGN
													negative regulation of response to stimulus (GO:0048585)	0.687977	0.712198	0.863457	0.322933	CLU
													generation of neurons (GO:0048699)	0.696471	0.720504	0.843248	0.305027	NRP1
													positive regulation of cellular process (GO:0048522)	0.698662	0.722281	0.842282	0.302033	HSP90AB1;CD81;LIFR;CXCL16
													Fc-gamma receptor signaling pathway involved in phagocytosis (GO:0038096)	0.704736	0.728069	0.823958	0.288329	HSP90AB1
													protein modification by small protein conjugation (GO:0032446)	0.705242	0.7281	0.824114	0.287792	UBB;UBC;ELOB
													adenylate cyclase-modulating G-protein coupled receptor signaling pathway (GO:0007188)	0.707441	0.729385	0.817721	0.283014	CALCRL
													Fc-gamma receptor signaling pathway (GO:0038094)	0.707441	0.729385	0.817721	0.283014	HSP90AB1
													Fc receptor mediated stimulatory signaling pathway (GO:0002431)	0.710121	0.731162	0.811577	0.277819	HSP90AB1
													cellular response to organic cyclic compound (GO:0071407)	0.710121	0.731162	0.811577	0.277819	AQP1
													regulation of cytosolic calcium ion concentration (GO:0051480)	0.715409	0.735615	0.799561	0.267774	BCAP31
													positive regulation of transferase activity (GO:0051347)	0.715409	0.735615	0.799561	0.267774	HSP90AB1
													neuron differentiation (GO:0030182)	0.7206	0.740455	0.787893	0.25817	MANF
													regulation of cellular component organization (GO:0051128)	0.723161	0.742587	0.782185	0.253525	HSPA8
													modification-dependent protein catabolic process (GO:0019941)	0.725697	0.744692	0.776559	0.248982	UBC
													positive regulation of macromolecule biosynthetic process (GO:0010557)	0.728211	0.746771	0.771012	0.244537	RPS27L
													neuron development (GO:0048666)	0.733171	0.751352	0.760151	0.235933	MANF
													peptidyl-serine phosphorylation (GO:0018105)	0.735616	0.753354	0.754834	0.231769	GAS6
													DNA repair (GO:0006281)	0.740248	0.757083	0.758819	0.22823	UBB;UBC
													cilium assembly (GO:0060271)	0.740248	0.757083	0.758819	0.22823	EHD3;TUBB4B
													chemical synaptic transmission (GO:0007268)	0.741985	0.758353	0.756136	0.22565	APOE;SLC18A2
													positive regulation of intracellular protein transport (GO:0090316)	0.752123	0.768201	0.719586	0.204978	GAS6
													spermatogenesis (GO:0007283)	0.754396	0.770008	0.714815	0.201462	GPX4
													male gamete generation (GO:0048232)	0.756649	0.771792	0.710107	0.198018	GPX4
													response to lipopolysaccharide (GO:0032496)	0.75888	0.773552	0.70546	0.194644	GSTP1
													neuron projection morphogenesis (GO:0048812)	0.776016	0.790492	0.67035	0.169989	UBB
													nervous system development (GO:0007399)	0.786444	0.800582	0.718075	0.172505	GSTP1;ADAM23;ITM2B
													peptidyl-serine modification (GO:0018209)	0.790013	0.803679	0.642355	0.151407	GAS6
													positive regulation of hydrolase activity (GO:0051345)	0.79385	0.807046	0.634778	0.146545	NDUFA13
													regulation of transcription from RNA polymerase II promoter (GO:0006357)	0.796301	0.808999	0.804686	0.18329	ELF1;IFI27;UBB;CD81;TSHZ2;UBC;GLMP;APOE;FOS;BMP6;ENG
													cellular protein localization (GO:0034613)	0.801018	0.813251	0.666427	0.147862	RAB3B;CD63
													positive regulation of transcription, DNA-templated (GO:0045893)	0.805586	0.817346	0.773423	0.167203	ELF1;UBB;CD81;UBC;GLMP;FOS;BMP6;ENG
													regulation of GTPase activity (GO:0043087)	0.822138	0.833587	0.579992	0.11359	PLXNC1
													protein complex assembly (GO:0006461)	0.823772	0.83469	0.576878	0.111834	CTSZ
													cilium organization (GO:0044782)	0.828585	0.838455	0.56773	0.106754	EHD3
													positive regulation of GTPase activity (GO:0043547)	0.828585	0.838455	0.56773	0.106754	RALGAPA2
													transcription, DNA-templated (GO:0006351)	0.837723	0.847142	0.610923	0.108174	SNAPC5;ELOB
													regulation of gene expression (GO:0010468)	0.838473	0.84734	0.729631	0.128541	NDFIP1;GAS6;CLU;FADS1;HSPA1B;ENG;HSPA1A
													axonogenesis (GO:0007409)	0.871269	0.879901	0.487681	0.0672046	NRP1
													RNA splicing, via transesterification reactions with bulged adenosine as nucleophile (GO:0000377)	0.885851	0.894037	0.460397	0.055803	HSPA8
													anterograde trans-synaptic signaling (GO:0098916)	0.889998	0.89763	0.452599	0.0527439	SLC18A2
													defense response to bacterium (GO:0042742)	0.891012	0.89806	0.450691	0.0520087	STAB1
													inflammatory response (GO:0006954)	0.901562	0.908095	0.430697	0.0446316	FOS
													mRNA splicing, via spliceosome (GO:0000398)	0.909434	0.915421	0.415597	0.0394539	HSPA8
													regulation of transcription, DNA-templated (GO:0006355)	0.923499	0.928967	0.667433	0.0531179	HSPA8;NDUFA13;ELF1;TSHZ2;APOE;FOS;GAS6;FADS1;DKK3;ENG
													mRNA processing (GO:0006397)	0.926139	0.93101	0.382744	0.0293684	HSPA8
													protein phosphorylation (GO:0006468)	0.929891	0.934168	0.459402	0.0333928	PRDX4;GAS6
													transcription from RNA polymerase II promoter (GO:0006366)	0.937455	0.941148	0.44479	0.0287276	SNAPC5;ELOB
													positive regulation of nucleic acid-templated transcription (GO:1903508)	0.945094	0.948195	0.429289	0.0242422	ELF1;FOS
													intracellular protein transport (GO:0006886)	0.959238	0.961754	0.310925	0.0129396	RAB3B
													organelle assembly (GO:0070925)	0.968883	0.970787	0.286453	0.00905532	EHD3
													phosphorylation (GO:0016310)	0.971651	0.972924	0.278869	0.00801978	GAS6
													regulation of nucleic acid-templated transcription (GO:1903506)	0.975899	0.976538	0.352856	0.00860824	FADS1;ENG
													regulation of cellular macromolecule biosynthetic process (GO:2000112)	0.980114	0.980114	0.338968	0.00680874	FADS1;ENG
