# Supplementary material for: Single-cell profiling of vascular endothelial cells reveals progressive organ-specific vulnerabilities during obesity
Source: Nat Metab. 2022 Nov 18;4(11):1591–610. doi: 10.1038/s42255-022-00674-x (PMC9684070; doi:10.1038/s42255-022-00674-x)
Supplement: Supplementary file 14 — Statistical source data. [file 42255_2022_674_MOESM14_ESM.xlsx]

## Sheet: ED Fig 5b
Term	P-value	Adjusted P-value	Odds Ratio	Combined Score	Genes	"-log10(p-adj)"
Fluid shear stress and atherosclerosis	1.79978e-06	0.000136256	7.78275	102.949	VCAM1;SDC4;TRPV4;MMP2;MGST1;PECAM1;PDGFA;SDC1;CALML4;VEGFA	3.86565
ECM-receptor interaction	1.80471e-06	0.000136256	10.9583	144.925	VWF;SDC4;ITGB4;ITGA3;FN1;SDC1;NPNT;ITGA9	3.86565
Cell adhesion molecules (CAMs)	8.46741e-06	0.000426193	6.46053	75.4543	SELP;CLDN5;OCLN;VCAM1;SDC4;PECAM1;SDC1;ICOSL;ITGA9;NECTIN1	3.37039
Salivary secretion	0.000130996	0.00494509	8.47423	75.7625	GUCY1A1;GUCY1B1;ATP2B2;CALML4;ATP1A1;KCNN4	2.30583
Leukocyte transendothelial migration	0.00105786	0.0319444	5.58716	38.2804	CLDN5;OCLN;VCAM1;MMP2;PLCG2;PECAM1	1.49561
Malaria	0.00144628	0.0319444	8.95918	58.582	SELP;VCAM1;PECAM1;SDC1	1.49561
Platelet activation	0.00162453	0.0319444	5.11505	32.8516	GUCY1A1;GUCY1B1;VWF;P2RY1;PLCG2;FERMT3	1.49561
cGMP-PKG signaling pathway	0.00175494	0.0319444	4.31606	27.3868	GUCY1A1;GUCY1B1;ATP2A3;ATP2B2;CALML4;ATP1A1;ADRA2C	1.49561
Complement and coagulation cascades	0.00190397	0.0319444	6.09113	38.1537	C1RA;VWF;CFH;SERPING1;CLU	1.49561
PI3K-Akt signaling pathway	0.00327136	0.0476212	2.95055	16.8847	VWF;ANGPT1;ITGB4;ITGA3;FN1;PDGFA;EFNA5;FGFR3;VEGFA;ITGA9	1.3222
AGE-RAGE signaling pathway in diabetic complications	0.00346909	0.0476212	5.26282	29.8079	VCAM1;MMP2;PLCG2;FN1;VEGFA	1.3222
Focal adhesion	0.00395773	0.0498015	3.70402	20.4909	VWF;ITGB4;ITGA3;FN1;PDGFA;VEGFA;ITGA9	1.30276
Proteoglycans in cancer	0.00441026	0.0512269	3.62768	19.6759	CD63;SDC4;MMP2;PLCG2;FN1;SDC1;VEGFA	1.2905
Rap1 signaling pathway	0.00516108	0.0556659	3.51885	18.5324	ANGPT1;P2RY1;PDGFA;CALML4;EFNA5;FGFR3;VEGFA	1.25441
Regulation of actin cytoskeleton	0.00630691	0.0634895	3.38342	17.1408	GSN;ITGB4;ITGA3;FN1;PDGFA;FGFR3;ITGA9	1.1973
Renin secretion	0.00710764	0.0670783	5.59184	27.6605	GUCY1A1;GUCY1B1;ACE;CALML4	1.17342
Bladder cancer	0.00794234	0.0705467	7.91958	38.2955	MMP2;FGFR3;VEGFA	1.15152
Ras signaling pathway	0.00915412	0.0767275	3.14132	14.7439	ANGPT1;PLCG2;PDGFA;CALML4;EFNA5;FGFR3;VEGFA	1.11505
Mineral absorption	0.00965446	0.0767275	7.33899	34.0554	MT2;ATP1A1;MT1	1.11505
Hypertrophic cardiomyopathy (HCM)	0.0108943	0.0822522	4.90742	22.1791	ACE;ITGB4;ITGA3;ITGA9	1.08485
Protein digestion and absorption	0.0127129	0.0914119	4.67822	20.4211	ELN;COL5A2;ATP1A1;KCNN4	1.039
Circadian entrainment	0.0174833	0.119999	4.23308	17.1292	GUCY1A1;GUCY1B1;NOS1AP;CALML4	0.920821
Pathways in cancer	0.0191159	0.1255	2.141	8.47244	JAG1;ITGA3;MMP2;HEY2;MGST1;PLCG2;FN1;PDGFA;CALML4;FGFR3;VEGFA	0.901357
Proximal tubule bicarbonate reclamation	0.0201544	0.126805	9.9899	39.0039	ATP1A1;SLC4A4	0.896865
Pancreatic secretion	0.0212084	0.128098	3.9804	15.3379	ATP2A3;ATP2B2;ATP1A1;SLC4A4	0.892456
MicroRNAs in cancer	0.0232546	0.135056	2.58466	9.72156	ZEB2;PLCG2;PDGFA;VIM;FGFR3;RECK;VEGFA	0.869488
Human papillomavirus infection	0.0287806	0.160958	2.30208	8.16792	JAG1;VWF;ITGB4;ITGA3;HEY2;FN1;VEGFA;ITGA9	0.793288
Axon guidance	0.0348978	0.184936	2.87546	9.64812	PLCG2;NTN4;SEMA3G;EFNA5;NTN1	0.732979
Arrhythmogenic right ventricular cardiomyopathy (ARVC)	0.0355175	0.184936	4.35467	14.5347	ITGB4;ITGA3;ITGA9	0.732979
Inflammatory mediator regulation of TRP channels	0.0388027	0.191714	3.26481	10.6082	TRPV4;PLCG2;F2RL1;CALML4	0.717346
Glioma	0.0393585	0.191714	4.17259	13.4985	PLCG2;PDGFA;CALML4	0.717346
Pertussis	0.0406839	0.191977	4.11522	13.1766	C1RA;SERPING1;CALML4	0.716751
Renin-angiotensin system	0.0501995	0.229701	5.87225	17.5683	ACE;ANPEP	0.638838
Gap junction	0.0551489	0.237928	3.61758	10.4827	GUCY1A1;GUCY1B1;PDGFA	0.623554
Insulin secretion	0.0551489	0.237928	3.61758	10.4827	ATP1A1;KCNN3;KCNN4	0.623554
African trypanosomiasis	0.0579156	0.242924	5.3953	15.37	VCAM1;F2RL1	0.61453
Adrenergic signaling in cardiomyocytes	0.061522	0.244515	2.78571	7.76757	ATP2B2;CALML4;ATP1A1;SCN1B	0.611694
Dilated cardiomyopathy (DCM)	0.0615337	0.244515	3.45055	9.62073	ITGB4;ITGA3;ITGA9	0.611694
Hematopoietic cell lineage	0.0682467	0.263718	3.29821	8.85446	CD24A;ITGA3;ANPEP	0.57886
Staphylococcus aureus infection	0.069975	0.263718	3.26219	8.67619	SELP;C1RA;CFH	0.57886
Hedgehog signaling pathway	0.0716056	0.263718	4.7518	12.5285	DHH;ARRB1	0.57886
MAPK signaling pathway	0.075511	0.27148	2.09536	5.41332	ANGPT1;PDGFA;ARRB1;EFNA5;FGFR3;VEGFA	0.566262
Aldosterone synthesis and secretion	0.082615	0.290113	3.03046	7.55664	ATP2B2;CALML4;ATP1A1	0.537433
HIF-1 signaling pathway	0.0863951	0.291781	2.97015	7.27336	ANGPT1;PLCG2;VEGFA	0.534943
Tight junction	0.0869547	0.291781	2.45862	6.00486	CLDN5;OCLN;SYNPO;CGNL1	0.534943
Glycosaminoglycan biosynthesis	0.0984918	0.32331	3.91147	9.06593	CHST12;HS3ST1	0.490381
Drug metabolism	0.106349	0.341674	2.70119	6.05346	CES2B;CES2G;MGST1	0.466388
VEGF signaling pathway	0.114465	0.360088	3.56133	7.71912	PLCG2;VEGFA	0.443591
Calcium signaling pathway	0.121735	0.375142	2.16382	4.5568	PLCG2;ATP2A3;ATP2B2;CALML4	0.425804
Long-term depression	0.124346	0.375524	3.37973	7.04569	GUCY1A1;GUCY1B1	0.425362
Lysosome	0.127912	0.378719	2.4767	5.09311	CD63;CTSH;LGMN	0.421683
Glutathione metabolism	0.134423	0.390342	3.21571	6.45317	ANPEP;MGST1	0.408554
Relaxin signaling pathway	0.143854	0.409848	2.34042	4.53797	MMP2;ARRB1;VEGFA	0.387377
Estrogen signaling pathway	0.150879	0.421903	2.28647	4.32435	GPER1;MMP2;CALML4	0.374787
Purine metabolism	0.155623	0.427256	2.25186	4.18918	ENTPD1;GUCY1A1;GUCY1B1	0.369312
Adherens junction	0.162103	0.42943	2.84704	5.18026	PTPRJ;NECTIN1	0.367108
Bile secretion	0.162103	0.42943	2.84704	5.18026	ATP1A1;SLC4A4	0.367108
Vascular smooth muscle contraction	0.165248	0.430214	2.18567	3.93488	GUCY1A1;GUCY1B1;CALML4	0.366316
Gastric acid secretion	0.169177	0.432978	2.76768	4.91764	CALML4;ATP1A1	0.363534
Other types of O-glycan biosynthesis	0.198463	0.495579	4.73295	7.65391	GXYLT2	0.304887
Oxytocin signaling pathway	0.200201	0.495579	1.98161	3.18729	GUCY1A1;GUCY1B1;CALML4	0.304887
Rheumatoid arthritis	0.205225	0.499822	2.42892	3.84656	ANGPT1;VEGFA	0.301184
Wnt signaling pathway	0.215688	0.510109	1.9053	2.92258	SFRP1;SERPINF1;DKK2	0.292337
Fc gamma R-mediated phagocytosis	0.216205	0.510109	2.34284	3.58812	GSN;PLCG2	0.292337
GnRH signaling pathway	0.227237	0.52789	2.26263	3.35267	MMP2;CALML4	0.277457
Small cell lung cancer	0.234614	0.535919	2.21212	3.20716	ITGA3;FN1	0.2709
Phototransduction	0.237792	0.535919	3.8218	5.48948	CALML4	0.2709
Mucin type O-glycan biosynthesis	0.245424	0.544987	3.68007	5.16963	GCNT1	0.263614
Phosphatidylinositol signaling system	0.256815	0.562016	2.07323	2.81835	PLCG2;CALML4	0.250252
NF-kappa B signaling pathway	0.27164	0.585967	1.9899	2.59339	VCAM1;PLCG2	0.232127
Parathyroid hormone synthesis, secretion and action	0.290157	0.617094	1.89466	2.34433	ARRB1;PTHLH	0.209649
TNF signaling pathway	0.301242	0.631772	1.84175	2.20981	VCAM1;JAG1	0.19944
C-type lectin receptor signaling pathway	0.308617	0.638372	1.80808	2.12568	PLCG2;CALML4	0.194926
Aldosterone-regulated sodium reabsorption	0.317687	0.643562	2.6841	3.07782	ATP1A1	0.19141
Thyroid hormone signaling pathway	0.31965	0.643562	1.75981	2.00712	PLCG2;ATP1A1	0.19141
Ferroptosis	0.331292	0.649676	2.54619	2.81292	CP	0.187303
Glycine, serine and threonine metabolism	0.331292	0.649676	2.54619	2.81292	BPGM	0.187303
Porphyrin and chlorophyll metabolism	0.337992	0.650693	2.48241	2.69275	CP	0.186624
Neurotrophin signaling pathway	0.341582	0.650693	1.67057	1.79447	PLCG2;CALML4	0.186624
Carbohydrate digestion and absorption	0.351193	0.650693	2.36396	2.47369	ATP1A1	0.186624
Intestinal immune network for IgA production	0.351193	0.650693	2.36396	2.47369	ICOSL	0.186624
cAMP signaling pathway	0.353357	0.650693	1.4344	1.49218	ATP2B2;CALML4;ATP1A1	0.186624
Kaposi sarcoma-associated herpesvirus infection	0.366974	0.667628	1.40037	1.40382	PLCG2;CALML4;VEGFA	0.175465
Ether lipid metabolism	0.376815	0.672585	2.15796	2.10618	ENPP6	0.172253
Cocaine addiction	0.383061	0.672585	2.11194	2.02654	DLG4	0.172253
Sphingolipid metabolism	0.383061	0.672585	2.11194	2.02654	DEGS2	0.172253
Notch signaling pathway	0.389246	0.675587	2.06784	1.9511	JAG1	0.170319
Epstein-Barr virus infection	0.402122	0.682641	1.31894	1.20156	ENTPD1;PLCG2;VIM	0.165808
Apelin signaling pathway	0.402351	0.682641	1.46049	1.32967	JAG1;CALML4	0.165808
Endocrine and other factor-regulated calcium reabsorption	0.425077	0.713184	1.83752	1.57197	ATP1A1	0.146798
Breast cancer	0.433458	0.714609	1.36921	1.14461	JAG1;HEY2	0.145931
Phospholipase D signaling pathway	0.440254	0.714609	1.35044	1.10791	PLCG2;PDGFA	0.145931
Pyrimidine metabolism	0.4422	0.714609	1.74054	1.42027	ENTPD1	0.145931
Central carbon metabolism in cancer	0.474939	0.714609	1.5743	1.17218	FGFR3	0.145931
Hepatitis C	0.476812	0.714609	1.25572	0.93003	CLDN5;OCLN	0.145931
Metabolism of xenobiotics by cytochrome P450	0.485421	0.714609	1.52571	1.10269	MGST1	0.145931
Non-small cell lung cancer	0.485421	0.714609	1.52571	1.10269	PLCG2	0.145931
Glycolysis / Gluconeogenesis	0.490584	0.714609	1.50251	1.07003	BPGM	0.145931
Long-term potentiation	0.490584	0.714609	1.50251	1.07003	CALML4	0.145931
Amphetamine addiction	0.495695	0.714609	1.48001	1.03866	CALML4	0.145931
Fc epsilon RI signaling pathway	0.495695	0.714609	1.48001	1.03866	PLCG2	0.145931
Renal cell carcinoma	0.495695	0.714609	1.48001	1.03866	VEGFA	0.145931
Endocytosis	0.50591	0.714609	1.11832	0.762016	EHD4;ARRB1;FGFR3	0.145931
p53 signaling pathway	0.510725	0.714609	1.41637	0.951692	CD82	0.145931
Hepatocellular carcinoma	0.511891	0.714609	1.17333	0.785713	MGST1;PLCG2	0.145931
B cell receptor signaling pathway	0.515635	0.714609	1.39635	0.924879	PLCG2	0.145931
Melanoma	0.515635	0.714609	1.39635	0.924879	PDGFA	0.145931
Thyroid hormone synthesis	0.520496	0.714609	1.37688	0.899068	ATP1A1	0.145931
Inositol phosphate metabolism	0.520496	0.714609	1.37688	0.899068	PLCG2	0.145931
Alzheimer disease	0.524261	0.714609	1.14597	0.740026	ATP2A3;CALML4	0.145931
Bacterial invasion of epithelial cells	0.525309	0.714609	1.35795	0.874209	FN1	0.145931
Pancreatic cancer	0.530073	0.714652	1.33954	0.850257	VEGFA	0.145905
Cardiac muscle contraction	0.544083	0.726344	1.28715	0.783428	ATP1A1	0.138858
Transcriptional misregulation in cancer	0.548366	0.726344	1.09487	0.657813	LMO2;PDGFA	0.138858
Cellular senescence	0.554257	0.727764	1.0828	0.638986	TRPV4;CALML4	0.13801
ErbB signaling pathway	0.570869	0.743113	1.19374	0.669206	PLCG2	0.128945
Th1 and Th2 cell differentiation	0.583668	0.750077	1.15192	0.620221	JAG1	0.124894
Taste transduction	0.587849	0.750077	1.13862	0.604933	P2RY1	0.124894
Arachidonic acid metabolism	0.591989	0.750077	1.12563	0.59013	PTGIS	0.124894
Antigen processing and presentation	0.596088	0.750077	1.11292	0.575791	LGMN	0.124894
Morphine addiction	0.604162	0.753954	1.08835	0.548436	ARRB1	0.122655
Chemical carcinogenesis	0.612075	0.757569	1.06484	0.52273	MGST1	0.120578
Prostate cancer	0.623651	0.765621	1.03141	0.486993	PDGFA	0.115986
Choline metabolism in cancer	0.631177	0.76694	1.01026	0.464888	PDGFA	0.115239
Melanogenesis	0.634884	0.76694	1	0.454313	CALML4	0.115239
Glucagon signaling pathway	0.642186	0.76782	0.980099	0.434063	CALML4	0.11474
Chagas disease (American trypanosomiasis)	0.645783	0.76782	0.97044	0.424366	ACE	0.11474
Amoebiasis	0.656358	0.774297	0.94257	0.396869	FN1	0.111093
Neuroactive ligand-receptor interaction	0.67924	0.78975	0.858751	0.332149	P2RY1;F2RL1;ADRA2C	0.102511
Glutamatergic synapse	0.683047	0.78975	0.875484	0.333727	DLG4	0.102511
Oocyte meiosis	0.68939	0.78975	0.86017	0.319939	CALML4	0.102511
Human immunodeficiency virus 1 infection	0.690517	0.78975	0.837357	0.310086	PLCG2;CALML4	0.102511
Natural killer cell mediated cytotoxicity	0.695607	0.78975	0.845381	0.306848	PLCG2	0.102511
Sphingolipid signaling pathway	0.713526	0.804047	0.803898	0.271345	DEGS2	0.0947183
Osteoclast differentiation	0.724884	0.80644	0.77842	0.250452	PLCG2	0.0934278
Human cytomegalovirus infection	0.72633	0.80644	0.780413	0.249537	CALML4;VEGFA	0.0934278
Dopaminergic synapse	0.743693	0.817785	0.737493	0.218391	CALML4	0.0873606
Signaling pathways regulating pluripotency of stem cells	0.748828	0.817785	0.726574	0.210158	FGFR3	0.0873606
Insulin signaling pathway	0.753861	0.817785	0.715971	0.202296	CALML4	0.0873606
Apoptosis	0.758793	0.817785	0.705671	0.194783	CTSH	0.0873606
Systemic lupus erythematosus	0.763627	0.817785	0.695661	0.187603	C1RA	0.0873606
Hippo signaling pathway	0.798985	0.849625	0.624706	0.140192	DLG4	0.0707728
JAK-STAT signaling pathway	0.808915	0.854169	0.605389	0.12838	PDGFA	0.0684562
Tuberculosis	0.834197	0.872182	0.557108	0.100995	CALML4	0.0593926
Phagosome	0.837526	0.872182	0.550827	0.0976631	C1RA	0.0593926
Huntington disease	0.856149	0.883569	0.515904	0.0801256	DLG4	0.0537596
Chemokine signaling pathway	0.863267	0.883569	0.502615	0.0739004	ARRB1	0.0537596
Alcoholism	0.866015	0.883569	0.497487	0.0715654	CALML4	0.0537596
Viral carcinogenesis	0.901214	0.913311	0.431367	0.0448676	GSN	0.0393814
Herpes simplex virus 1 infection	0.987717	0.994302	0.225293	0.00278439	NECTIN1	0.00248175
Olfactory transduction	0.99989	0.99989	0.166734	1.83157e-05	ARRB1;CALML4	4.77073e-05

## Sheet: ED Fig 5c
	log2FC
Meox2	0.303377
Tcf15	0.213623

## Sheet: ED Fig 5e
Klf2
Replicate	control	obese
1	1.09866	0.948793
2	0.812818	1.15214
3	0.937828	1.13581
4	1.1507	1.16117
5	0.932497	2.31318
6	1.06381
7	1.10501
8	0.898679
Klf4
Replicate	control	obese
1	1.0825	1.00875
2	1.05363	1.08742
3	0.602996	1.24181
4	1.26087	1.60061
5	1.1119	1.68236
6	1.10239
7	1.0431
8	0.742612

## Sheet: ED Fig 5f
Term	P-value	Adjusted P-value	Odds Ratio	Combined Score	Genes
BDNF signaling pathway	6.12299e-10	3.56358e-07	11.8407	251.187	HSPA8;JUN;DUSP1;PLAT;FOS;NTS;RHOB;DNAJA1;GAP43;MAFF;LMNA;JUNB;ATF3
T cell receptor regulation of apoptosis	4.92978e-08	1.13493e-05	6.26689	105.443	HSPA8;JUN;CEBPD;DUSP1;GLO1;TSC22D3;PHB;FOS;RHOC;DYNLL1;NFKBIA;CCND2;TUBB2A;JUNB;HRAS;ATF3
AP-1 transcription factor network	5.85014e-08	1.13493e-05	23.7001	394.707	JUN;DUSP1;FOS;NTS;JUNB;CYR61;ATF3
Fibroblast growth factor 1	1.70946e-07	2.48726e-05	49.8221	776.323	CEBPB;MMP14;PLAUR;PDGFA;PLAT
ATF2 transcription factor network	4.88263e-07	5.68338e-05	23.9024	347.36	JUN;DUSP1;HES1;FOS;JUNB;ATF3
EGF receptor transactivation by GPCRs in cardiac hypertrophy	7.00582e-07	6.79565e-05	36.0635	511.069	NFKBIA;JUN;EDNRB;FOS;HRAS
Myometrial relaxation and contraction pathways	1.10517e-06	9.18874e-05	11.6847	160.262	JUN;MYL2;GPR182;MAFF;FOS;CALM1;ATF3;ACTG1
Cadmium-induced DNA biosynthesis and proliferation in macrophages	1.3319e-06	9.56277e-05	63.7404	862.338	NFKBIA;JUN;FOS;HRAS
Interleukin-6 signaling pathway	1.47878e-06	9.56277e-05	19.4779	261.477	CEBPB;JUN;CEBPD;FOS;HRAS;JUNB
Oncostatin M	3.59911e-06	0.000209468	7.23477	90.6866	JUN;CEBPD;PLAUR;PDGFA;PLAT;JUNB;PGF;ATF3;CYR61;TGM2
Cooperation of prefoldin and TriC/CCT in actin and tubulin folding	9.45158e-06	0.000466845	36.0091	416.601	TUBA1A;TUBB2A;CCT7;CCT4
Keratinocyte differentiation	9.62567e-06	0.000466845	20.0891	232.05	NFKBIA;JUN;PLAT;FOS;HRAS
Signaling pathway from G-protein families	1.45902e-05	0.000606534	31.8494	354.648	JUN;FOS;CALM1;HRAS
PDGFA signaling pathway	1.45902e-05	0.000606534	31.8494	354.648	JUN;PDGFA;FOS;HRAS
Focal adhesion	2.2287e-05	0.000864737	7.60386	81.4488	JUN;CCND2;MYL2;PDGFA;HRAS;PGF;ACTG1;RHOB
Angiotensin II-mediated activation of JNK pathway via Pyk2-dependent signaling	4.23048e-05	0.00153884	23.6488	238.158	JUN;FOS;CALM1;HRAS
Fc epsilon receptor I signaling in mast cells	5.16895e-05	0.00170807	22.3682	220.78	JUN;FOS;CALM1;HRAS
Calcium signaling by HBx of hepatitis B virus	5.28268e-05	0.00170807	51.2577	504.811	JUN;FOS;HRAS
SMAD2/3 nuclear pathway	5.68311e-05	0.00174083	13.5496	132.453	HSPA8;CEBPB;JUN;FOS;ATF3
C-Myb transcription factor network	6.7517e-05	0.00183706	13.0395	125.22	HSPA8;CEBPB;CEBPD;HES1;HRAS
HNF3A pathway	6.84976e-05	0.00183706	20.6875	198.366	COL18A1;CEBPB;JUN;FOS
RhoA signaling pathway	7.4893e-05	0.00183706	20.1819	191.717	JUN;MYL2;FOS;CYR61
Wnt interactions in lipid metabolism and immune response	7.4893e-05	0.00183706	20.1819	191.717	DUSP1;HES1;FOS;DUSP6
Insulin signaling pathway	7.5755e-05	0.00183706	6.34589	60.2098	JUN;PRKAG2;FOS;CALM1;RHOC;SGK1;HRAS;RHOB
Pertussis toxin-insensitive CCR5 signaling in macrophage	9.37129e-05	0.00209773	41	380.286	JUN;FOS;CALM1
Effect of METS on macrophage differentiation	9.37129e-05	0.00209773	41	380.286	JUN;FOS;HRAS
TSH regulation of gene expression	0.000126525	0.00270162	11.3318	101.704	JUN;HES1;FOS;PGF;TANC2
Nerve growth factor (NGF) pathway	0.000129975	0.00270162	36.1728	323.681	JUN;FOS;HRAS
Senescence and autophagy	0.000139318	0.00274791	11.0896	98.4617	JUN;MMP14;CEBPB;PLAT;HRAS
Protein folding	0.000142752	0.00274791	16.8801	149.463	TUBA1A;TUBB2A;CCT7;CCT4
IGF1 signaling pathway	0.000151088	0.00274791	34.1615	300.541	JUN;FOS;HRAS
Oxidative stress-induced gene expression via Nrf2	0.000151088	0.00274791	34.1615	300.541	JUN;MAFF;FOS
Mechanism of gene regulation by peroxisome proliferators via PPAR-alpha	0.000189645	0.00322897	15.603	133.723	NFKBIA;JUN;DUSP1;PDGFA
ERBB1 downstream pathway	0.000192032	0.00322897	10.3174	88.2943	JUN;DUSP1;FOS;HRAS;DUSP6
Collagen binding in corneal epithelia mediated by Erk and PI-3 Kinase	0.00019973	0.00322897	30.7423	261.879	MYL2;PFN1;HRAS
Interleukin-11 pathway	0.00019973	0.00322897	30.7423	261.879	JUN;FOS;DUSP6
Inhibition of cellular proliferation by Gleevec	0.000227436	0.00357751	29.2769	245.593	JUN;FOS;HRAS
Epidermal growth factor receptor (EGFR) pathway	0.000238129	0.00364713	9.8282	81.9937	JUN;RHOC;HRAS;ACTG1;RHOB
FGF signaling pathway	0.000246742	0.00365545	14.5051	120.496	JUN;PLAUR;FOS;DUSP6
Developmental biology	0.000256973	0.00365545	4.68974	38.7679	DRAP1;CEBPB;CEBPD;HES1;PFN1;RHOC;HRAS;RND1;RHOB
TPO signaling pathway	0.000257515	0.00365545	27.9447	230.947	JUN;FOS;HRAS
Physiological and pathological hypertrophy of the heart	0.000290049	0.00401926	26.7284	217.715	JUN;FOS;CALM1
Endothelins	0.000296994	0.00401978	13.7778	111.9	JUN;EDNRB;FOS;HRAS
LPA receptor mediated events	0.000315263	0.00417007	13.5512	109.251	NFKBIA;JUN;FOS;HRAS
Retinoblastoma protein regulation	0.000334323	0.00422991	13.332	106.701	CEBPB;JUN;CCND2;CEBPD
HIF-1 transcriptional activity in hypoxia	0.000334323	0.00422991	13.332	106.701	EGLN1;JUN;BHLHE40;FOS
Interleukin-1 regulation of extracellular matrix	0.000341777	0.00423222	9.05492	72.2705	NFKBIA;JUN;FOS;DUSP6;RHOB
CD8/T cell receptor downstream pathway	0.000374898	0.00454564	12.9141	101.877	JUN;FOS;HRAS;JUNB
Sema4D in semaphorin signaling	0.000403221	0.00460146	23.6408	184.777	RHOC;RND1;RHOB
T cell receptor calcium pathway	0.000403221	0.00460146	23.6408	184.777	JUN;FOS;JUNB
Integrin beta-2 pathway	0.000403221	0.00460146	23.6408	184.777	PLAUR;PLAT;CYR61
Renal cell carcinoma	0.000418878	0.00468822	12.5215	97.3911	EGLN1;JUN;HRAS;PGF
Nuclear events mediated by MAP kinases	0.000446403	0.004902	22.764	175.608	JUN;FOS;DUSP6
Leishmaniasis	0.000466424	0.00502701	12.152	93.2106	NFKBIA;JUN;MARCKSL1;FOS
Alpha-V beta-3 integrin/OPN pathway	0.000492444	0.00521095	21.9499	167.174	NFKBIA;JUN;FOS
Prolactin activation of MAPK signaling	0.00054478	0.00566182	11.6367	87.4516	NFKBIA;JUN;FOS;HRAS
EPO receptor signaling	0.000648484	0.00637905	19.8227	145.516	JUN;FOS;HRAS
HIF-2-alpha transcription factor network	0.000648484	0.00637905	19.8227	145.516	EGLN1;MMP14;BHLHE40
T cell receptor signaling pathway	0.000669205	0.00637905	7.76355	56.7471	NFKBIA;JUN;FOS;CALM1;HRAS
Antigen-activated B-cell receptor generation of second messengers	0.000671701	0.00637905	6.13233	44.8009	NFKBIA;PTPN18;JUN;FOS;CALM1;HRAS
TSP1-induced apoptosis in microvascular endothelial cell	0.000679555	0.00637905	67.6667	493.566	JUN;FOS
Dissolution of fibrin clot	0.000679555	0.00637905	67.6667	493.566	PLAUR;PLAT
fMLP induced chemokine gene expression in HMC-1 cells	0.000706716	0.00652871	19.2023	139.311	NFKBIA;CALM1;HRAS
MAP kinase signaling pathway	0.000728845	0.00662793	10.7267	77.4904	NFKBIA;JUN;FOS;HRAS
Regular glucocorticoid receptor pathway	0.000763307	0.00683454	10.5887	76.0039	JUN;FOS;FKBP4;SGK1
Interleukin-5 regulation of apoptosis	0.000785026	0.00692251	7.48239	53.4976	RAB21;PLAT;FOS;SGK1;DUSP6
FRA pathway	0.000832937	0.00723537	18.071	128.133	JUN;PLAUR;JUNB
Folding of actin by CCT/TriC	0.000870867	0.00724064	57.9971	408.649	CCT7;CCT4
Inhibition of matrix metalloproteinases	0.000870867	0.00724064	57.9971	408.649	MMP14;HRAS
MAP kinase pathway regulation through dual specificity phosphatases	0.000870867	0.00724064	57.9971	408.649	DUSP1;DUSP6
Signal transduction through IL-1R	0.000901066	0.00728361	17.5538	123.086	NFKBIA;JUN;FOS
Signaling of hepatocyte growth factor receptor	0.000901066	0.00728361	17.5538	123.086	JUN;FOS;HRAS
Androgen receptor signaling, proteolysis, and transcription regulation	0.000994667	0.00793009	9.82937	67.9514	JUN;FOS;FKBP4;RHOB
MAPK signaling pathway	0.0010122	0.00796083	4.80372	33.1247	HSPA8;JUN;DUSP1;PDGFA;FOS;HRAS;DUSP6
Interleukin-2 signaling pathway	0.00105594	0.00814719	3.1135	21.3378	JUN;CCND2;DUSP1;TSC22D3;GPR182;BHLHE40;PLAUR;FOS;IFIT1;SGK1;HRAS;DUSP6
Gap junction pathway	0.00108165	0.00814719	9.59981	65.5597	TUBA1A;TUBB2A;PDGFA;HRAS
Activation of the AP-1 family of transcription factors	0.00108504	0.00814719	50.7449	346.392	JUN;FOS
Integrin signaling pathway	0.00109189	0.00814719	6.92982	47.2603	JUN;RHOC;HRAS;ACTG1;RHOB
Pathways in cancer	0.00123493	0.00909781	4.63495	31.0391	NFKBIA;EGLN1;JUN;PDGFA;FOS;HRAS;PGF
Apoptosis	0.00136342	0.00982486	5.31843	35.0897	NFKBIA;PSMD9;JUN;LMNA;ACIN1;DYNLL1
ERBB2/ERBB3 signaling events	0.00138426	0.00982486	14.9804	98.6098	JUN;FOS;HRAS
Gastrin pathway	0.00138426	0.00982486	14.9804	98.6098	JUN;HES1;FOS
Interleukin-3 signaling pathway	0.00147779	0.0103623	14.623	95.301	JUN;FOS;HRAS
Dilated cardiomyopathy	0.00159796	0.0110716	8.59549	55.3466	MYL2;LMNA;PRKAG2;ACTG1
GnRH signaling pathway	0.00165754	0.0113457	8.50644	54.4618	JUN;MMP14;CALM1;HRAS
Regulation of NFAT transcription factors	0.00167652	0.0113457	13.9569	89.199	JUN;FOS;JUNB
Diurnally regulated genes with circadian orthologs	0.00178184	0.0119199	13.646	86.381	DNAJA1;HSPA8;CEBPB
FSH regulation of apoptosis	0.00207631	0.0137319	4.87863	30.1361	AKAP12;COL18A1;TUBA1A;DUSP1;SGK1;RHOB
T cell receptor/Ras pathway	0.00216577	0.0141626	33.8231	207.504	FOS;HRAS
Interleukin-2 receptor beta chain in T cell activation	0.00224412	0.014512	12.5296	76.4233	CCND2;FOS;HRAS
TGF-beta signaling pathway	0.00237687	0.0152015	5.76608	34.8385	JUN;FOS;JUNB;HRAS;ATF3
Hemostasis pathway	0.00240775	0.0152316	3.67486	22.1559	MAFF;PLAUR;PDGFA;PLAT;PFN1;CALM1;HRAS;RHOB
Repression of pain sensation by the transcriptional regulator DREAM	0.00249083	0.0153194	31.2198	187.167	JUN;FOS
RANKL signaling pathway	0.00250059	0.0153194	12.037	72.1163	NFKBIA;JUN;FOS
Kit receptor signaling pathway	0.00250059	0.0153194	12.037	72.1163	FOS;HRAS;JUNB
B cell survival pathway	0.00283741	0.0168508	28.9883	170.013	FOS;CCT4
Selenium metabolism and selenoproteins	0.00283741	0.0168508	28.9883	170.013	JUN;FOS
CD40L signaling pathway	0.00283741	0.0168508	28.9883	170.013	NFKBIA;DUSP1
Pathogenic Escherichia coli infection	0.0029181	0.0171549	11.3666	66.3446	TUBA1A;TUBB2A;ACTG1
HIV-1 Nef as negative effector of Fas and TNF	0.0030662	0.0178453	11.1593	64.5826	NFKBIA;LMNA;ACTG1
Post-chaperonin tubulin folding pathway	0.00320529	0.018289	27.0544	155.372	TUBA1A;TUBB2A
Integrin beta-5 pathway	0.00320529	0.018289	27.0544	155.372	PLAUR;CYR61
Signaling by PDGF	0.00329262	0.0186049	6.98517	39.9277	PDGFA;PLAT;CALM1;HRAS
Interleukin-1 signaling pathway	0.00359194	0.0197344	6.81095	38.3393	NFKBIA;JUN;DUSP1;FOS
Bone remodeling	0.00359424	0.0197344	25.3622	142.749	NFKBIA;FOS
TNFR2 signaling pathway	0.00359424	0.0197344	25.3622	142.749	NFKBIA;DUSP1
Neurotrophin signaling pathway	0.00369568	0.019963	6.75478	37.8308	NFKBIA;JUN;CALM1;HRAS
Shigellosis	0.00370447	0.019963	10.4007	58.2251	NFKBIA;PFN1;ACTG1
Ras activation upon calcium influx through NMDA receptor	0.00400405	0.0213794	23.8691	131.768	CALM1;HRAS
Validated nuclear estrogen receptor alpha network	0.00405172	0.0214373	10.0586	55.4092	COL18A1;CEBPB;JUN
Glioma	0.00423252	0.0220588	9.89591	54.0807	PDGFA;CALM1;HRAS
Beta-1 integrin cell surface interactions	0.00441815	0.0220588	9.73834	52.8016	COL18A1;PLAUR;TGM2
Semaphorin interactions	0.00441815	0.0220588	9.73834	52.8016	RHOC;RND1;RHOB
Thyroid-stimulating hormone signaling pathway	0.00441815	0.0220588	9.73834	52.8016	JUN;FOS;HRAS
4-1BB-dependent immune response	0.0044345	0.0220588	22.542	122.14	NFKBIA;JUN
Estrogen receptor signaling pathway	0.0044345	0.0220588	22.542	122.14	JUN;FOS
Hypertrophy pathway	0.0044345	0.0220588	22.542	122.14	CYR61;ATF3
Adipogenesis	0.00447939	0.0220933	6.38598	34.5371	FOXC2;CEBPB;CEBPD;LMNA
NFAT involvement in hypertrophy of the heart	0.0050044	0.0244753	9.29428	49.2359	MYL2;CALM1;HRAS
CDC42 signaling events	0.00520972	0.0251776	9.1551	48.1305	JUN;MYL2;HRAS
p53 signaling pathway	0.00523452	0.0251776	6.10031	32.0418	COL18A1;JUN;DUSP1;ATF3
CCR3 signaling in eosinophils	0.0053565	0.0255531	20.2857	106.083	MYL2;HRAS
Actin cytoskeleton regulation	0.00556599	0.0263366	4.68659	24.3285	MYL2;PDGFA;PFN1;HRAS;ACTG1
Rho cell motility signaling pathway	0.00584762	0.0272265	19.3188	99.3316	MYL2;PFN1
Signaling events mediated by PRL	0.00584762	0.0272265	19.3188	99.3316	PTP4A3;RHOC
RANKL regulation of apoptosis and immune response	0.00608144	0.0280905	8.63758	44.0734	JUN;CCND2;CALM1
Signaling by the B cell receptor (BCR)	0.00699124	0.0320386	5.59892	27.788	NFKBIA;PSMD9;CALM1;HRAS
EGFR1 pathway	0.00715315	0.0325245	5.56081	27.4715	DUSP1;PLAUR;FKBP4;DUSP6
Inhibition of activated T cell apoptosis by neuropeptides VIP and PACAP	0.00743899	0.0335146	16.9014	82.8339	NFKBIA;CALM1
Apoptosis modulation and signaling	0.00754367	0.0335146	7.96211	38.9112	NFKBIA;JUN;FOS
Nuclear beta-catenin signaling and target gene transcription regulation	0.00754367	0.0335146	7.96211	38.9112	JUN;CCND2;CYR61
RNA polymerase III transcription initiation from type 2 promoter	0.00800811	0.0345238	16.2245	78.3205	POLR1D;BDP1
TNF/stress-related signaling	0.00800811	0.0345238	16.2245	78.3205	NFKBIA;JUN
Mammalian calpain regulation of cell motility	0.00800811	0.0345238	16.2245	78.3205	MYL2;HRAS
Oxidative stress	0.00800811	0.0345238	16.2245	78.3205	FOS;JUNB
Response to elevated platelet cytosolic calcium	0.00834601	0.0354989	7.66237	36.6719	PDGFA;PFN1;CALM1
Toll receptor cascades	0.00835627	0.0354989	5.3078	25.3964	NFKBIA;JUN;FOS;DUSP6
RNA polymerase III transcription initiation From type 3 promoter	0.00859621	0.0361098	15.5997	74.1989	POLR1D;BDP1
Differentiation pathway in PC12 cells	0.00862417	0.0361098	7.56739	35.9692	JUN;FOS;HRAS
Association of TriC/CCT with target proteins during biosynthesis	0.0092031	0.0379873	15.0212	70.4224	CCT7;CCT4
Influence of Ras and Rho proteins on G1 to S transition	0.0092031	0.0379873	15.0212	70.4224	NFKBIA;HRAS
Activation of matrix metalloproteinases	0.00982858	0.0394499	14.484	66.9516	COL18A1;MMP14
TNFR1 signaling pathway	0.00982858	0.0394499	14.484	66.9516	JUN;LMNA
Tumor necrosis factor (TNF) pathway	0.00982858	0.0394499	14.484	66.9516	NFKBIA;JUN
Ovarian infertility genes	0.00982858	0.0394499	14.484	66.9516	CEBPB;CCND2
Prostate cancer	0.0100964	0.0402471	7.12563	32.7464	NFKBIA;PDGFA;HRAS
CD40/CD40L signaling	0.0104725	0.0411822	13.9838	63.7523	NFKBIA;JUN
NF-kappaB activation by non-typeable Hemophilus influenzae	0.0104725	0.0411822	13.9838	63.7523	NFKBIA;DUSP1
Neural crest differentiation	0.0107236	0.0418867	6.96298	31.5793	DLL4;HES1;RHOB
Interleukin-4 regulation of apoptosis	0.0109991	0.0426767	3.94496	17.7915	HSPA8;JUN;CEBPB;FOS;DUSP6
G-protein signaling pathways	0.0120445	0.0464233	6.6589	29.4266	AKAP12;CALM1;HRAS
Induction of apoptosis through DR3 and DR4/5 death receptors	0.0125125	0.0472874	12.6709	55.5117	NFKBIA;LMNA
MAPK/TRK pathway	0.0125125	0.0472874	12.6709	55.5117	FOS;HRAS
N-cadherin signaling events	0.0125125	0.0472874	12.6709	55.5117	GAP43;MYL2
Downstream signaling events Of B cell receptor (BCR)	0.013094	0.0491658	6.44764	27.9544	NFKBIA;PSMD9;HRAS
Phospholipids as signaling intermediaries	0.0139609	0.0517532	11.9244	50.9349	PDGFA;HRAS

## Sheet: ED Fig 5g
Term	P-value	Adjusted P-value	Odds Ratio	Combined Score	Genes
TGF-beta regulation of extracellular matrix	2.51605e-05	0.00625626	4.77075	50.5234	BMP4;TGFBR3;NFIA;FGL2;LPL;FMO2;CD36;PTN;CD34;CTNNAL1;PDIA5;CD55
Complement cascade regulation	4.24153e-05	0.00625626	55.9203	563.006	C3;CFH;CD55
Complement and coagulation cascades	0.000418878	0.0411897	12.5215	97.3911	C3;CFH;SERPING1;CD55
ALK in cardiac myocytes	0.000832937	0.0614291	18.071	128.133	BMP4;TGFBR3;BMPR2
Heart development	0.00138426	0.0816713	14.9804	98.6098	TBX1;BMP4;BMPR2
Ghrelin-mediated regulation of food intake and energy homeostasis	0.00186243	0.0842156	36.8998	231.948	IGFBP5;IGFBP3
BDNF signaling pathway	0.00199834	0.0842156	4.9174	30.5638	CXCL12;IGFBP5;IGFBP3;MGP;TXNIP;BMX
Interleukin-1 regulation of extracellular matrix	0.00310282	0.08596	7.10632	41.0422	C3;BMP4;CFH;FABP5
Insulin-like growth factor (IGF) activity regulation by insulin-like growth factor binding proteins (IGFBPs)	0.00320529	0.08596	27.0544	155.372	IGFBP5;IGFBP3
Chylomicron-mediated lipid transport	0.00320529	0.08596	27.0544	155.372	LPL;SDC1
Complement activation, classical pathway	0.00320529	0.08596	27.0544	155.372	C3;CD55
Diabetes pathways	0.004974	0.106594	6.19267	32.843	IGFBP5;IGFBP3;PDIA5;HSP90B1
PPAR signaling pathway	0.0050044	0.106594	9.29428	49.2359	FABP5;LPL;CD36
Innate immune system	0.00534543	0.106594	3.99436	20.8965	C3;CFH;TXNIP;LBP;CD55;HSP90B1
Interleukin-6 signaling pathway	0.00542006	0.106594	9.02001	47.0633	LBP;IL6ST;HSP90B1
RANKL regulation of apoptosis and immune response	0.00608144	0.112127	8.63758	44.0734	MGP;ADAM10;TXNIP
Complement cascade	0.00678906	0.1155	8.28615	41.3681	C3;CFH;CD55
Physiological and pathological hypertrophy of the heart	0.00743899	0.1155	16.9014	82.8339	MYEF2;IL6ST
Tetrasaccharide linker sequence formation in glycosaminoglycan biosynthesis	0.00743899	0.1155	16.9014	82.8339	BGN;SDC1
Response to elevated platelet cytosolic calcium	0.00834601	0.121149	7.66237	36.6719	MMRN1;SERPING1;CD36
ECM-receptor interaction	0.00862417	0.121149	7.56739	35.9692	ITGB4;SDC1;CD36
Lipoprotein metabolism	0.0092031	0.123405	15.0212	70.4224	LPL;SDC1
Hematopoietic cell lineage	0.009791	0.12558	7.20982	33.3548	CD36;CD34;CD55
Ion transport by P-type ATPases	0.0139609	0.171603	11.9244	50.9349	ATP8A1;ATP2B4
FRA pathway	0.0147111	0.173591	11.5831	48.8708	ITGB4;MGP
Vitamin A and carotenoid metabolism	0.0162624	0.184516	10.9559	45.1261	LPL;CD36
Glycosaminoglycan metabolism	0.0178018	0.194501	5.72107	23.0471	BGN;SDC1;LYVE1
BMP receptor signaling	0.0187141	0.197166	10.1327	40.3126	BMP4;BMPR2
Lipid digestion, mobilization, and transport	0.0240483	0.221632	8.80834	32.8348	LPL;SDC1
Chondroitin sulfate/dermatan sulfate metabolism	0.0240483	0.221632	8.80834	32.8348	BGN;SDC1
Catalytic cycle of mammalian FMOs	0.0247535	0.221632	50.2424	185.836	FMO2
Angiopoietin receptor Tie2-mediated signaling	0.0249912	0.221632	8.6205	31.803	TEK;BMX
Malaria	0.0269215	0.221632	8.26781	29.8867	SDC1;CD36
Apoptotic execution phase	0.0279086	0.221632	8.10204	28.9958	HMGB2;BMX
Heparan sulfate/heparin glycosaminoglycan (HS-GAG) metabolism	0.0279086	0.221632	8.10204	28.9958	BGN;SDC1
Adipogenesis	0.0291374	0.221632	4.70341	16.63	BMP4;LPL;IL6ST
Activation of C3 and C5	0.029631	0.221632	40.1919	141.433	C3
Small leucine-rich proteoglycan (SLRP) molecules	0.029631	0.221632	40.1919	141.433	BGN
Low-density lipoprotein (LDL) pathway during atherogenesis	0.029631	0.221632	40.1919	141.433	LPL
Hemostasis pathway	0.0300517	0.221632	2.68555	9.4124	DOCK6;MMRN1;ATP2B4;SERPING1;CD36;TEK
TAp63 pathway	0.0309557	0.22273	7.64228	26.5584	ITGB4;IGFBP3
SHP2 signaling	0.0330569	0.232186	7.36364	25.1065	TEK;IL6ST
Lipid and lipoprotein metabolism	0.0360666	0.236683	2.56601	8.52528	SPTLC1;LPL;SDC1;CHPT1;NR1D1;CD36
Ion channel transport	0.0374213	0.236683	6.86302	22.5486	ATP8A1;ATP2B4
Cross-presentation of particulate exogenous antigens (phagosomes)	0.0393135	0.236683	28.7056	92.8968	CD36
TSP1-induced apoptosis in microvascular endothelial cell	0.0393135	0.236683	28.7056	92.8968	CD36
Mitotic metaphase/anaphase transition	0.0393135	0.236683	28.7056	92.8968	RAD21
Transcription factor regulation of microRNAs related to cardiac hypertrophy	0.0393135	0.236683	28.7056	92.8968	MYEF2
Visceral fat deposits and the metabolic syndrome	0.0393135	0.236683	28.7056	92.8968	LPL
MAPK cascade role in angiogenesis	0.0408313	0.240161	6.52995	20.8848	TEK;BMX
FSH regulation of apoptosis	0.0430454	0.240161	3.15975	9.93899	IGFBP5;IGFBP3;CD36;CD55
HIF-1 transcriptional activity in hypoxia	0.0431674	0.240161	6.32526	19.8782	CXCL12;CP
Type I hemidesmosome assembly	0.0441188	0.240161	25.1162	78.3842	ITGB4
PPAR-gamma coactivator role in obesity and thermogenesis	0.0441188	0.240161	25.1162	78.3842	LPL
Apoptotic DNA fragmentation and tissue homeostasis	0.0489004	0.240161	22.3244	67.3742	HMGB2
Reduction of cytosolic calcium levels	0.0489004	0.240161	22.3244	67.3742	ATP2B4
Calcitonin-like ligand receptors	0.0489004	0.240161	22.3244	67.3742	CALCRL
Dermatan sulfate biosynthesis	0.0489004	0.240161	22.3244	67.3742	BGN

## Sheet: ED Fig 5h
Term	P-value	Adjusted P-value	Odds Ratio	Combined Score	Genes
BDNF signaling pathway	7.7e-08	3.66e-05	9.71461	159.124	STIP1;HSPA8;KLF6;IGFBP3;CDC42EP4;SERPINH1;PLAT;NR1D2;S100A10;HERPUD1;RHOB
Interleukin-2 signaling pathway	9.45e-07	0.000224	4.70591	65.2826	ST13;TSC22D3;EHD1;STIP1;KLF6;MAT2A;BHLHE40;S1PR1;ID3;FAS;TAGLN2;KRAS;SGK1;IER3;GTF2I;HIST1H2BC;BCL2L1
Diurnally regulated genes with circadian orthologs	4.08e-06	0.000646	24.3048	301.614	HSPA8;PER1;KLF9;NR1D2;HERPUD1
FSH regulation of apoptosis	6.88e-06	0.000817	7.64965	90.9351	TUBA1A;IGFBP3;CEBPG;TIMP3;EMP1;APOE;SGK1;IER3;RHOB
EGFR1 pathway	1.13e-05	0.00107373	10.2547	116.806	EHD1;IGFBP3;ID3;TIMP3;EMP1;FKBP4;IER3
TGF-beta regulation of extracellular matrix	0.000121	0.00959028	4.31603	38.9243	DDIT4;S1PR1;LPL;TIMP3;ACKR3;SPRY1;APOE;S100A10;SMAD7;BCL2L1;HERPUD1
Circadian rhythm	0.000263	0.0178297	14.2543	117.517	PER1;DBP;PER3;BHLHE40
Interleukin-4 regulation of apoptosis	0.000389	0.0230837	5.68569	44.6469	HSPA8;DDIT4;S1PR1;LPL;ID3;TIMP3;CD9
Adipogenesis	0.000548	0.0278433	8.12993	61.0542	KLF7;KLF6;LPL;ID3;FAS
TNF-alpha effects on cytokine activity, cell motility, and apoptosis	0.000586	0.0278433	8.00405	59.5653	NFKBIA;KLF7;NOTCH1;PDZD2;ACKR3
Inhibition of matrix metalloproteinases	0.000871	0.0329236	57.9971	408.649	TIMP3;TIMP4
T cell receptor regulation of apoptosis	0.000874	0.0329236	3.61758	25.4774	NFKBIA;HSPA8;TUBB2A;TSC22D3;LTBP4;FAS;KRAS;DYNLL1;IER3;S100A10
BMAL1-CLOCK/NPAS2 activates circadian expression	0.000901	0.0329236	17.5538	123.086	PER1;DBP;BHLHE40
Aldosterone-regulated sodium reabsorption	0.00120859	0.0410058	15.7502	105.815	SLC9A3R2;KRAS;SGK1
Heart development	0.00138426	0.0423988	14.9804	98.6098	NOTCH1;HEY1;BHLHE40
TSH regulation of gene expression	0.00142817	0.0423988	8.8741	58.1375	NOTCH1;ID1;TIMP3;EMP1
HES/HEY pathway	0.00178184	0.0491474	13.646	86.381	NOTCH1;HEY1;ID1
PI3K class IB pathway	0.00186243	0.0491474	36.8998	231.948	FZD4;KRAS
mTOR signaling pathway	0.00249748	0.0624371	7.56537	45.3352	DDIT4;KRAS;SGK1;YWHAH
Inhibitor of DNA binding (ID) signaling pathway	0.00283741	0.0660045	28.9883	170.013	ID1;ID3
Keratinocyte differentiation	0.0029181	0.0660045	11.3666	66.3446	NFKBIA;FAS;PLAT
Post-chaperonin tubulin folding pathway	0.00320529	0.0661962	27.0544	155.372	TUBA1A;TUBB2A
Chylomicron-mediated lipid transport	0.00320529	0.0661962	27.0544	155.372	LPL;APOE
PDGFB signaling pathway	0.00401909	0.0769828	6.59167	36.3643	SLC9A3R2;S1PR1;KRAS;YWHAH
MAPK cascade role in angiogenesis	0.00405172	0.0769828	10.0586	55.4092	ROBO4;KRAS;TIMP4
Endochondral ossification	0.00441815	0.0807162	9.73834	52.8016	SERPINH1;TIMP3;PLAT
p53 signaling pathway	0.00523452	0.0908691	6.10031	32.0418	IGFBP3;DDIT4;FAS;BCL2L1
AKT signaling pathway	0.0053565	0.0908691	20.2857	106.083	NFKBIA;YWHAH
Chronic myeloid leukemia	0.00585588	0.09382	8.76141	45.0364	NFKBIA;KRAS;BCL2L1
Interleukin-5 regulation of apoptosis	0.00592547	0.09382	5.88095	30.1604	HEY1;PLAT;SGK1;IER3
Dorso-ventral axis formation	0.00635855	0.0974293	18.4397	93.2672	NOTCH1;KRAS
ALK1 pathway	0.00743899	0.103643	16.9014	82.8339	ID1;SMAD7
Apoptosis modulation and signaling	0.00754367	0.103643	7.96211	38.9112	NFKBIA;FAS;BCL2L1
Myometrial relaxation and contraction pathways	0.00765371	0.103643	5.4495	26.5531	RAMP2;IGFBP3;ACKR3;YWHAH
BAD phosphorylation regulation	0.00800811	0.103643	16.2245	78.3205	YWHAH;BCL2L1
Cooperation of prefoldin and TriC/CCT in actin and tubulin folding	0.00800811	0.103643	16.2245	78.3205	TUBA1A;TUBB2A
Regular glucocorticoid receptor pathway	0.00807322	0.103643	7.75975	37.3958	FKBP4;SGK1;YWHAH
C-Myb transcription factor network	0.00890773	0.104083	7.47473	35.287	HSPA8;MAT2A;KRAS
TGF-beta regulation of skeletal system development	0.00890773	0.104083	7.47473	35.287	ID1;ID3;SMAD7
Statin pathway	0.0092031	0.104083	15.0212	70.4224	LPL;APOE
Lipoprotein metabolism	0.0092031	0.104083	15.0212	70.4224	LPL;APOE
Matrix metalloproteinases	0.0092031	0.104083	15.0212	70.4224	TIMP3;TIMP4
Apoptosis intrinsic pathway	0.00982858	0.108572	14.484	66.9516	DYNLL1;BCL2L1
Gap junction pathway	0.0104072	0.110543	7.04337	32.1548	TUBA1A;TUBB2A;KRAS
CD40/CD40L signaling	0.0104724	0.110543	13.9838	63.7523	NFKBIA;BCL2L1
Neural crest differentiation	0.0107236	0.110733	6.96298	31.5793	NOTCH1;ID1;RHOB
Prion diseases	0.013228	0.12823	12.2863	53.1436	STIP1;NOTCH1
Interleukin-2/PI3K pathway	0.013228	0.12823	12.2863	53.1436	SGMS1;BCL2L1
PIK3C1/AKT pathway	0.013228	0.12823	12.2863	53.1436	YWHAH;BCL2L1
PI3K/PLC/TRK pathway	0.0139609	0.132629	11.9244	50.9349	KRAS;YWHAH
ERBB1 downstream pathway	0.0161413	0.148551	5.94445	24.529	KRAS;BCL2L1;YWHAH
Vitamin A and carotenoid metabolism	0.0162624	0.148551	10.9559	45.1261	RBP7;LPL
Epidermal growth factor receptor (EGFR) pathway	0.0182313	0.163394	5.66781	22.6974	SPRY1;KRAS;RHOB
Wnt interactions in lipid metabolism and immune response	0.021311	0.172041	9.4243	36.2697	FZD4;APOE
Prolactin regulation of apoptosis	0.0213988	0.172041	5.32093	20.4559	KLF6;KLF9;IER3
p53 activity regulation	0.0213988	0.172041	5.32093	20.4559	IGFBP3;TIMP3;FAS
Antigen-activated B-cell receptor generation of second messengers	0.0215207	0.172041	3.96397	15.2167	NFKBIA;FAS;KRAS;GTF2I
Alpha-6 beta-1 and alpha-6 beta-4 integrin signaling	0.022208	0.172041	9.20965	35.0639	CD9;YWHAH
Interleukin-1 regulation of extracellular matrix	0.0223556	0.172041	5.22945	19.8754	NFKBIA;ID1;RHOB
Notch signaling pathway	0.0228427	0.172041	5.18487	19.5943	NOTCH1;HEY1;BCL2L1
Regulation of transcription by NOTCH1 intracellular domain	0.0231206	0.172041	9.00454	33.9204	NOTCH1;HEY1
Delta Np63 pathway	0.0231206	0.172041	9.00454	33.9204	NOTCH1;IGFBP3
Pathways in cancer	0.0236481	0.172041	3.22039	12.0587	NFKBIA;FZD4;FAS;KRAS;BCL2L1
Lipid digestion, mobilization, and transport	0.0240483	0.172041	8.80834	32.8348	LPL;APOE
p75 neurotrophin receptor-mediated signaling	0.0243386	0.172041	5.05555	18.7849	NFKBIA;MCF2L;RHOB
Activation of RAS in B cells	0.0247535	0.172041	50.2424	185.836	KRAS
FasL/CD95L signaling	0.0247535	0.172041	50.2424	185.836	FAS
Maturation of Notch precursor via proteolytic cleavage	0.0247535	0.172041	50.2424	185.836	NOTCH1
FoxO family signaling	0.0249912	0.172041	8.6205	31.803	SGK1;YWHAH
Neurotrophin signaling pathway	0.0253647	0.172118	4.97284	18.2722	NFKBIA;KRAS;YWHAH
Vitamin B12 metabolism	0.0279086	0.180445	8.10204	28.9958	PLAT;APOE
Interleukin-2 receptor beta chain in T cell activation	0.0279086	0.180445	8.10204	28.9958	FAS;BCL2L1
Protein folding	0.0289101	0.180445	7.94278	28.1457	TUBA1A;TUBB2A
Pre-NOTCH Processing in the endoplasmic reticulum	0.029631	0.180445	40.1919	141.433	NOTCH1
Proteolysis and signaling pathway of Notch	0.029631	0.180445	40.1919	141.433	NOTCH1
Fas signaling pathway in hepatocytes	0.029631	0.180445	40.1919	141.433	FAS
Low-density lipoprotein (LDL) pathway during atherogenesis	0.029631	0.180445	40.1919	141.433	LPL
NF-kappaB activation	0.029631	0.180445	40.1919	141.433	NFKBIA
Hemostasis pathway	0.0300517	0.180691	2.68555	9.4124	EHD1;THBD;CD9;PLAT;KRAS;RHOB
Calcineurin-dependent NFAT signaling role in lymphocytes	0.0309557	0.18153	7.64228	26.5584	YWHAH;BCL2L1
TAp63 pathway	0.0309557	0.18153	7.64228	26.5584	IGFBP3;FAS
Pathogenic Escherichia coli infection	0.0330569	0.182	7.36364	25.1065	TUBA1A;TUBB2A
Mechanism of gene regulation by peroxisome proliferators via PPAR-alpha	0.0330569	0.182	7.36364	25.1065	NFKBIA;LPL
Apoptosis	0.0332942	0.182	3.44223	11.7117	NFKBIA;FAS;DYNLL1;BCL2L1
HIV-1 Nef as negative effector of Fas and TNF	0.034128	0.182	7.23178	24.4263	NFKBIA;FAS
Activation of PKC through G-protein coupled receptors	0.0344843	0.182	33.4916	112.775	NFKBIA
Fas signaling pathway in cardiomyocytes	0.0344843	0.182	33.4916	112.775	FAS
Gene expression regulation in late stage pancreatic bud precursor cells	0.0344843	0.182	33.4916	112.775	NOTCH1
Inactivation of BCL-2 by BH3-only proteins	0.0344843	0.182	33.4916	112.775	BCL2L1
MEK activation	0.0344843	0.182	33.4916	112.775	KRAS
Caspase cascade in apoptosis	0.0352126	0.183802	7.10455	23.7743	FAS;BCL2L1
RAGE pathway	0.0363104	0.185456	6.9817	23.1489	ID1;ID3
Neurotrophic factor-mediated Trk receptor signaling	0.0363104	0.185456	6.9817	23.1489	MCF2L;KRAS
Bystander B cell activation	0.0393135	0.188625	28.7056	92.8968	FAS
CHL1 interactions	0.0393135	0.188625	28.7056	92.8968	STIP1
Dissolution of fibrin clot	0.0393135	0.188625	28.7056	92.8968	PLAT
Visceral fat deposits and the metabolic syndrome	0.0393135	0.188625	28.7056	92.8968	LPL
Lysosphingolipid and lysophosphatidic acid (LPA) G-protein coupled receptors	0.0393135	0.188625	28.7056	92.8968	S1PR1
Oxygen/carbon dioxide exchange in erythrocytes	0.0393135	0.188625	28.7056	92.8968	AQP1
LPA receptor mediated events	0.0419931	0.197702	6.42598	20.372	SLC9A3R2;NFKBIA
Integrin signaling pathway	0.0428111	0.197702	4.01818	12.6611	TSPAN4;KRAS;RHOB
Activation of pro-caspase 8	0.0441189	0.197702	25.1162	78.3842	FAS
EGFR transactivation by gastrin	0.0441189	0.197702	25.1162	78.3842	KRAS
cAMP receptor, G-protein-independent pathways inferred from amoeba model	0.0441189	0.197702	25.1162	78.3842	KLF6
HIV-induced T cell apoptosis	0.0441189	0.197702	25.1162	78.3842	FAS
PPAR-gamma coactivator role in obesity and thermogenesis	0.0441189	0.197702	25.1162	78.3842	LPL
Pancreatic cancer	0.0479848	0.203752	5.95198	18.0754	KRAS;BCL2L1
Signaling events mediated by HDAC class I	0.0479848	0.203752	5.95198	18.0754	NFKBIA;SMAD7
Complement and coagulation cascades	0.0479848	0.203752	5.95198	18.0754	THBD;PLAT
G alpha q pathway	0.0479848	0.203752	5.95198	18.0754	NFKBIA;FZD4
Signal-dependent regulation of myogenesis by corepressor MITR	0.0489004	0.203752	22.3244	67.3742	YWHAH
Calcitonin-like ligand receptors	0.0489004	0.203752	22.3244	67.3742	RAMP2
Cdc25 and Chk1 regulatory pathway in response to DNA damage	0.0489004	0.203752	22.3244	67.3742	YWHAH
Interferon-alpha signaling pathway	0.0489004	0.203752	22.3244	67.3742	ST13
Insulin signaling pathway	0.0503517	0.207974	2.99557	8.95294	EHD1;KRAS;SGK1;RHOB
Signaling by NOTCH1	0.0517203	0.208915	5.69963	16.8817	NOTCH1;HEY1
Alzheimer's disease	0.0529114	0.208915	3.67669	10.8063	LPL;FAS;APOE
Seven transmembrane receptor signaling through beta-arrestin	0.0529881	0.208915	5.62018	16.5103	NFKBIA;FZD4
Passive transport by aquaporins	0.0536583	0.208915	20.0909	58.7683	AQP1
Erythropoietin-mediated neuroprotection through NF-kB	0.0536583	0.208915	20.0909	58.7683	NFKBIA
Methylation	0.0536583	0.208915	20.0909	58.7683	MAT2A
Notch receptor processing	0.0536583	0.208915	20.0909	58.7683	NOTCH1
G alpha (12/13) signaling events	0.0568571	0.21957	5.39456	15.4674	MCF2L;RHOB
p73 transcription factor network	0.0594898	0.226682	5.25391	14.8263	TUBA1A;FAS
Developmental biology	0.0596531	0.226682	2.47115	6.96668	STIP1;NOTCH1;LPL;KRAS;RHOB
CTL mediated immune response against target cells	0.0631034	0.230307	16.7407	46.2543	FAS
Death receptor signaling	0.0631034	0.230307	16.7407	46.2543	FAS
Double stranded RNA-induced gene expression	0.0631034	0.230307	16.7407	46.2543	NFKBIA
Ghrelin-mediated regulation of food intake and energy homeostasis	0.0631034	0.230307	16.7407	46.2543	IGFBP3
NICD trafficking to the nucleus	0.0631034	0.230307	16.7407	46.2543	NOTCH1
SMAD2/3 nuclear pathway	0.0635161	0.230307	5.05612	13.937	HSPA8;SMAD7
Small cell lung cancer	0.0662504	0.23677	4.9323	13.3878	NFKBIA;BCL2L1
Platelet amyloid precursor protein pathway	0.0677909	0.23677	15.4522	41.587	PLAT
Coagulation common pathway	0.0677909	0.23677	15.4522	41.587	THBD
T cell receptor/Ras pathway	0.0677909	0.23677	15.4522	41.587	KRAS
Initiation of the second proteolytic cleavage of Notch receptor by receptor-ligand binding	0.0677909	0.23677	15.4522	41.587	NOTCH1
Mitotic G2-G2/M phases	0.0704243	0.239002	4.7575	12.6227	TUBA1A;DYNLL1
Oncostatin M	0.0707502	0.239002	2.6592	7.04316	LPL;PLAT;TIMP4;IER3
Androgen receptor signaling, proteolysis, and transcription regulation	0.0718344	0.239002	4.70195	12.3821	FKBP4;RHOB
Signaling to p38 via RIT and RIN	0.0724552	0.239002	14.3478	37.6598	KRAS
Stress induction of HSP regulation	0.0724552	0.239002	14.3478	37.6598	FAS
Fibrinolysis pathway	0.0724552	0.239002	14.3478	37.6598	PLAT
Glycosaminoglycan biosynthesis: keratan sulfate	0.0724552	0.239002	14.3478	37.6598	B4GALT4
HDL-mediated lipid transport	0.0724552	0.239002	14.3478	37.6598	APOE
Prostate cancer	0.0732536	0.239969	4.64767	12.1482	NFKBIA;KRAS
Acetylation and deacetylation of RelA in the nucleus	0.0770964	0.244094	13.3906	34.316	NFKBIA
Rb tumor suppressor/checkpoint signaling in response to DNA damage	0.0770964	0.244094	13.3906	34.316	YWHAH
CD40L signaling pathway	0.0770964	0.244094	13.3906	34.316	NFKBIA
p75 neurotrophin receptor signaling via NF-kB	0.0770964	0.244094	13.3906	34.316	NFKBIA
Endocytosis	0.0798259	0.244094	3.07748	7.77957	EHD1;HSPA8;SMAD7
Cell surface interactions at the vascular wall	0.0804834	0.244094	4.39397	11.0715	THBD;KRAS
Activation of BH3-only proteins	0.0817146	0.244094	12.553	31.4393	DYNLL1
Atypical NF-kappaB pathway	0.0817146	0.244094	12.553	31.4393	NFKBIA
SHC-related events	0.0817146	0.244094	12.553	31.4393	KRAS
SHC1 events in EGFR signaling	0.0817146	0.244094	12.553	31.4393	KRAS
Cadmium-induced DNA biosynthesis and proliferation in macrophages	0.0817146	0.244094	12.553	31.4393	NFKBIA
Inflammasomes	0.0817146	0.244094	12.553	31.4393	BCL2L1
Insulin-like growth factor (IGF) activity regulation by insulin-like growth factor binding proteins (IGFBPs)	0.0817146	0.244094	12.553	31.4393	IGFBP3
Class B GPCRs (secretin family receptors)	0.0819552	0.244094	4.3465	10.8731	RAMP2;FZD4
Pre-NOTCH processing in Golgi	0.08631	0.244094	11.814	28.9421	NOTCH1
Bone remodeling	0.08631	0.244094	11.814	28.9421	NFKBIA
TNFR2 signaling pathway	0.08631	0.244094	11.814	28.9421	NFKBIA
Tie2 signaling	0.08631	0.244094	11.814	28.9421	KRAS
Transcriptional activity regulation by PML	0.08631	0.244094	11.814	28.9421	FAS
Downregulation of MTA-3 in ER-negative breast tumors	0.08631	0.244094	11.814	28.9421	TUBA1A
Nicotinic acetylcholine receptor role in the regulation of apoptosis	0.08631	0.244094	11.814	28.9421	YWHAH
Downstream signaling events Of B cell receptor (BCR)	0.0864202	0.244094	4.21003	10.3084	NFKBIA;KRAS
Apoptosis modulation by HSP70	0.0908825	0.244094	11.1571	26.7569	FAS
Signaling by constitutively active EGFR	0.0908825	0.244094	11.1571	26.7569	KRAS
Cell cycle progression regulation by PLK3	0.0908825	0.244094	11.1571	26.7569	YWHAH
Small ligand GPCRs	0.0908825	0.244094	11.1571	26.7569	S1PR1
Telomeres, telomerase, cellular aging, and immortality	0.0908825	0.244094	11.1571	26.7569	KRAS
FRS2-mediated activation	0.0908825	0.244094	11.1571	26.7569	KRAS
GABA biosynthesis, release, reuptake and degradation	0.0908825	0.244094	11.1571	26.7569	HSPA8
Lissencephaly gene (LIS1) in neuronal migration and development	0.0908825	0.244094	11.1571	26.7569	DYNLL1
TNF-alpha signaling pathway	0.090957	0.244094	4.08184	9.78567	NFKBIA;BCL2L1
Melanogenesis	0.090957	0.244094	4.08184	9.78567	FZD4;KRAS
4-1BB-dependent immune response	0.0954324	0.245363	10.5694	24.831	NFKBIA
Acute myocardial infarction	0.0954324	0.245363	10.5694	24.831	PLAT
Apoptotic signaling in response to DNA damage	0.0954324	0.245363	10.5694	24.831	BCL2L1
Sprouty regulation of tyrosine kinase signals	0.0954324	0.245363	10.5694	24.831	SPRY1
Golgi-associated vesicle biogenesis	0.0954324	0.245363	10.5694	24.831	HSPA8
N-glycan antennae elongation in the medial/trans-Golgi	0.0954324	0.245363	10.5694	24.831	B4GALT4
Chagas disease	0.0955625	0.245363	3.96118	9.30076	NFKBIA;FAS
Interleukin-4 signaling pathway	0.0955625	0.245363	3.96118	9.30076	NFKBIA;BCL2L1
Fibroblast growth factor receptor pathway	0.0971125	0.248002	3.92253	9.14689	SPRY1;KRAS
Signaling by NGF	0.0991227	0.248591	2.7923	6.45412	NFKBIA;MCF2L;KRAS
S1P/S1P1 pathway	0.0999598	0.248591	10.0404	23.1229	S1PR1
Cytosolic sensors of pathogen-associated DNA	0.0999598	0.248591	10.0404	23.1229	NFKBIA
p38 MK2 pathway	0.0999598	0.248591	10.0404	23.1229	YWHAH
Mitochondrial role in apoptotic signaling	0.0999598	0.248591	10.0404	23.1229	BCL2L1
G alpha i pathway	0.101805	0.251862	3.81094	8.70683	FZD4;KRAS
T cell receptor downstream signaling	0.104465	0.254926	9.56181	21.5992	NFKBIA
TRAF6 mediated NF-kB activation	0.104465	0.254926	9.56181	21.5992	NFKBIA
Signaling by EGFR in cancer	0.106559	0.254926	3.70549	8.29678	SPRY1;KRAS
Proximal tubule bicarbonate reclamation	0.108947	0.254926	9.12672	20.2329	AQP1
Angiogenesis	0.108947	0.254926	9.12672	20.2329	TIMP3
BAD phosphorylation mediated by IGF1R signaling	0.108947	0.254926	9.12672	20.2329	YWHAH
Blood clotting cascade	0.108947	0.254926	9.12672	20.2329	PLAT
Signaling by bone morphogenetic protein (BMP)	0.108947	0.254926	9.12672	20.2329	SMAD7
Hypoxia and p53 in the cardiovascular system	0.108947	0.254926	9.12672	20.2329	IGFBP3
Mitochondrial pathway of apoptosis: antiapoptotic Bcl-2 family	0.108947	0.254926	9.12672	20.2329	BCL2L1
Modulation of interferon signaling by chaperones	0.108947	0.254926	9.12672	20.2329	NFKBIA
Signal transduction of S1P receptor	0.113408	0.257745	8.72947	19.002	S1PR1
Sulfur amino acid metabolism	0.113408	0.257745	8.72947	19.002	MAT2A
TAK1 activates NF-kappaB by phosphorylation and activation of IKK complex	0.113408	0.257745	8.72947	19.002	NFKBIA
Triacylglyceride biosynthesis	0.113408	0.257745	8.72947	19.002	LPL
Lysosome vesicle biogenesis	0.113408	0.257745	8.72947	19.002	HSPA8
NF-kappaB signaling pathway	0.113408	0.257745	8.72947	19.002	NFKBIA
SHC1 events in ERBB2 signaling	0.117846	0.262716	8.36532	17.8882	KRAS
Ghrelin pathway	0.117846	0.262716	8.36532	17.8882	LPL
Signaling by NOTCH	0.119519	0.262716	3.45072	7.33031	NOTCH1;HEY1
Ras signaling pathway	0.122262	0.262716	8.0303	16.8764	BCL2L1
Segmentation clock	0.122262	0.262716	8.0303	16.8764	NOTCH1
Selenoamino acid metabolism	0.122262	0.262716	8.0303	16.8764	MAT2A
TGF-beta signaling in development	0.122262	0.262716	8.0303	16.8764	SMAD7
Fibroblast growth factor 1	0.122262	0.262716	8.0303	16.8764	PLAT
Inhibition of activated T cell apoptosis by neuropeptides VIP and PACAP	0.122262	0.262716	8.0303	16.8764	NFKBIA
PGC-1a regulation	0.122262	0.262716	8.0303	16.8764	YWHAH
Signaling by PDGF	0.124476	0.262716	3.36395	7.00925	PLAT;KRAS
Rho GTPase cycle	0.12614	0.262716	3.33598	6.90669	MCF2L;RHOB
Proteins and DNA sequences in cardicac structures	0.126657	0.262716	7.72106	15.9538	NOTCH1
Cell cycle: G2/M checkpoint	0.126657	0.262716	7.72106	15.9538	YWHAH
TNF/stress-related signaling	0.126657	0.262716	7.72106	15.9538	NFKBIA
TWEAK regulation of gene expression	0.126657	0.262716	7.72106	15.9538	BCL2L1
EGFR downregulation	0.126657	0.262716	7.72106	15.9538	SPRY1
FSH signaling pathway	0.126657	0.262716	7.72106	15.9538	SGK1
Glycosphingolipid biosynthesis: lacto and neolacto series	0.126657	0.262716	7.72106	15.9538	B4GALT4
Insulin regulation of blood glucose	0.126657	0.262716	7.72106	15.9538	YWHAH
TGF-beta receptor activation of SMADs	0.131029	0.269432	7.43472	15.1098	SMAD7
PERK-regulated gene expression	0.131029	0.269432	7.43472	15.1098	HERPUD1
Spliceosome	0.132847	0.270192	3.22857	6.51707	HSPA8;SRSF3
S1P/S1P3 pathway	0.13538	0.270192	7.16883	14.3353	S1PR1
Sema4D in semaphorin signaling	0.13538	0.270192	7.16883	14.3353	RHOB
Skeletal myogenesis control by HDAC and calcium/calmodulin-dependent kinase (CaMK)	0.13538	0.270192	7.16883	14.3353	YWHAH
Thyroid cancer	0.13538	0.270192	7.16883	14.3353	KRAS
Influence of Ras and Rho proteins on G1 to S transition	0.13538	0.270192	7.16883	14.3353	NFKBIA
Integrin beta-2 pathway	0.13538	0.270192	7.16883	14.3353	PLAT
CDC42 activity regulation	0.13971	0.274732	6.92128	13.6224	MCF2L
Tumor necrosis factor (TNF) pathway	0.13971	0.274732	6.92128	13.6224	NFKBIA
Interleukin-2/STAT5 pathway	0.13971	0.274732	6.92128	13.6224	BCL2L1
Activated NOTCH1 signaling in the nucleus	0.144017	0.274732	6.69024	12.9645	NOTCH1
Prostaglandin biosynthesis and regulation	0.144017	0.274732	6.69024	12.9645	S100A10
Alpha-V beta-3 integrin/OPN pathway	0.144017	0.274732	6.69024	12.9645	NFKBIA
RNA polymerase I promoter opening	0.144017	0.274732	6.69024	12.9645	HIST1H2BC
Ras family activation regulation	0.144017	0.274732	6.69024	12.9645	KRAS
Stathmin and breast cancer resistance to antimicrotubule agents	0.144017	0.274732	6.69024	12.9645	TUBA1A
Keratan sulfate/keratin metabolism	0.144017	0.274732	6.69024	12.9645	B4GALT4
NF-kappaB activation by non-typeable Hemophilus influenzae	0.144017	0.274732	6.69024	12.9645	NFKBIA
Packaging of telomere ends	0.148304	0.278229	6.4741	12.3558	HIST1H2BC
Pancreatic beta-cell development regulation	0.148304	0.278229	6.4741	12.3558	NOTCH1
Sphingolipid de novo biosynthesis	0.148304	0.278229	6.4741	12.3558	SGMS1
Fibrin clot formation (clotting cascade)	0.148304	0.278229	6.4741	12.3558	THBD
GPCR ligand binding	0.149723	0.278229	2.00062	3.7991	RAMP2;FZD4;S1PR1;ACKR3
Diabetes pathways	0.149951	0.278229	2.98791	5.6694	IGFBP3;HERPUD1
Natural killer cell-mediated cytotoxicity	0.149951	0.278229	2.98791	5.6694	FAS;KRAS
Glycoprotein VI-mediated activation cascade	0.152569	0.280024	6.27146	11.7912	RHOB
Systemic lupus erythematosus	0.153424	0.280024	2.94399	5.51866	HIST3H2A;HIST1H2BC
T cell receptor signaling pathway	0.153424	0.280024	2.94399	5.51866	NFKBIA;KRAS
Cysteine and methionine metabolism	0.156813	0.280024	6.08111	11.2665	MAT2A
TOR signaling	0.156813	0.280024	6.08111	11.2665	DDIT4
EGF receptor transactivation by GPCRs in cardiac hypertrophy	0.156813	0.280024	6.08111	11.2665	NFKBIA
Fatty acid beta oxidation	0.156813	0.280024	6.08111	11.2665	LPL
HIF-2-alpha transcription factor network	0.156813	0.280024	6.08111	11.2665	BHLHE40
Induction of apoptosis through DR3 and DR4/5 death receptors	0.156813	0.280024	6.08111	11.2665	NFKBIA
MAPK/TRK pathway	0.156813	0.280024	6.08111	11.2665	KRAS
Basal transcription factors	0.161037	0.283305	5.90196	10.7777	GTF2I
EGF receptor (ErbB1) signaling pathway	0.161037	0.283305	5.90196	10.7777	KRAS
fMLP induced chemokine gene expression in HMC-1 cells	0.161037	0.283305	5.90196	10.7777	NFKBIA
Interleukin-7 signaling pathway	0.161037	0.283305	5.90196	10.7777	BCL2L1
Phospholipids as signaling intermediaries	0.165239	0.285412	5.73304	10.3216	S1PR1
Signaling to ERKs	0.165239	0.285412	5.73304	10.3216	KRAS
Transport to the Golgi and subsequent modification	0.165239	0.285412	5.73304	10.3216	B4GALT4
GM-CSF-mediated signaling events	0.165239	0.285412	5.73304	10.3216	KRAS
Neurotransmitter release cycle	0.165239	0.285412	5.73304	10.3216	HSPA8
Allograft rejection	0.16942	0.289477	5.57351	9.89507	FAS
FRA pathway	0.16942	0.289477	5.57351	9.89507	THBD
Interleukin-23-mediated signaling events	0.16942	0.289477	5.57351	9.89507	NFKBIA
Signal transduction through IL-1R	0.173581	0.291346	5.4226	9.49559	NFKBIA
Signaling events mediated by HDAC class II	0.173581	0.291346	5.4226	9.49559	TUBB2A
Trefoil factor initiation of mucosal healing	0.173581	0.291346	5.4226	9.49559	NFKBIA
ERBB4 signaling events	0.173581	0.291346	5.4226	9.49559	CBFA2T3
Nuclear receptors	0.173581	0.291346	5.4226	9.49559	NR1D2
Signaling by the B cell receptor (BCR)	0.174572	0.291978	2.70525	4.72178	NFKBIA;KRAS
Integrated breast cancer pathway	0.176356	0.293927	2.68707	4.66275	KRAS;SMAD7
FAS pathway and stress induction of heat shock protein regulation	0.177721	0.294137	5.27964	9.1208	FAS
FRS2-mediated cascade	0.177721	0.294137	5.27964	9.1208	KRAS
Phagosome	0.179932	0.296763	2.65145	4.5477	TUBA1A;TUBB2A
Plasma membrane estrogen receptor signaling	0.185939	0.301437	5.01515	8.43717	KRAS
Alpha-M beta-2 integrin signaling	0.185939	0.301437	5.01515	8.43717	PLAT
Transcriptional activity of SMAD2/SMAD3-SMAD4 heterotrimer	0.185939	0.301437	5.01515	8.43717	SMAD7
ERBB1 internalization pathway	0.185939	0.301437	5.01515	8.43717	KRAS
Graft-versus-host disease	0.185939	0.301437	5.01515	8.43717	FAS
BMP receptor signaling	0.190018	0.304927	4.89258	8.12481	SMAD7
Bladder cancer	0.190018	0.304927	4.89258	8.12481	KRAS
TWEAK signaling pathway	0.190018	0.304927	4.89258	8.12481	NFKBIA
Cell cycle	0.191477	0.305252	1.80503	2.98369	TUBA1A;DYNLL1;HIST1H2BC;YWHAH
Cell differentiation by G alpha (i/o) pathway inferred from mouse Neuro2A model	0.194076	0.305252	4.77585	7.83004	KRAS
Cleavage of growing transcript in the termination region	0.194076	0.305252	4.77585	7.83004	SRSF3
Type 1 diabetes mellitus	0.194076	0.305252	4.77585	7.83004	FAS
Voltage-gated potassium channels	0.194076	0.305252	4.77585	7.83004	KCNA5
PI3K class IB pathway in neutrophils	0.194076	0.305252	4.77585	7.83004	KRAS
ERBB2/ERBB3 signaling events	0.198114	0.308539	4.66455	7.55149	KRAS
Vasopressin-regulated water reabsorption	0.198114	0.308539	4.66455	7.55149	DYNLL1
Gastrin pathway	0.198114	0.308539	4.66455	7.55149	IER3
Protein processing in the endoplasmic reticulum	0.201606	0.310722	2.45595	3.93305	HSPA8;HERPUD1
Signaling by FGFR mutants	0.202133	0.310722	4.55831	7.28797	KRAS
Deposition of new CENP-A-containing nucleosomes at the centromere	0.202133	0.310722	4.55831	7.28797	HIST1H2BC
Interleukin-3 signaling pathway	0.202133	0.310722	4.55831	7.28797	BCL2L1
RhoA activity regulation	0.206131	0.315846	4.45679	7.03836	MCF2L
MAPK signaling pathway	0.207747	0.317298	1.94806	3.06125	HSPA8;FAS;KRAS
LKB1 signaling events	0.210109	0.318856	4.35968	6.80166	YWHAH
Nucleotide-binding domain, leucine rich repeat containing receptor (NLR) signaling pathways	0.210109	0.318856	4.35968	6.80166	BCL2L1
ATM pathway	0.214068	0.322801	4.26671	6.57696	NFKBIA
Presenilin action in Notch and Wnt signaling	0.214068	0.322801	4.26671	6.57696	NOTCH1
Signaling by GPCR	0.216717	0.323605	1.46891	2.24619	RAMP2;FZD4;MCF2L;S1PR1;ACKR3;KRAS;RHOB
Ceramide signaling pathway	0.218007	0.323605	4.17761	6.36345	NFKBIA
G alpha 12 pathway	0.218007	0.323605	4.17761	6.36345	KRAS
Glycerolipid metabolism	0.218007	0.323605	4.17761	6.36345	LPL
Interleukin-5 signaling pathway	0.218007	0.323605	4.17761	6.36345	KRAS
Aquaporin-mediated transport	0.221927	0.327565	4.09215	6.16035	AQP1
Axon guidance	0.222055	0.327565	1.88045	2.82976	STIP1;KRAS;RHOB
Amyloids	0.225827	0.331074	4.0101	5.96697	HIST1H2BC
Nuclear receptor transcription pathway	0.225827	0.331074	4.0101	5.96697	NR1D2
Transcription	0.229089	0.333673	2.24843	3.31339	SRSF3;HIST1H2BC
Autoimmune thyroid disease	0.229708	0.333673	3.93127	5.7827	FAS
Endometrial cancer	0.229708	0.333673	3.93127	5.7827	KRAS
Amyotrophic lateral sclerosis (ALS)	0.233569	0.33722	3.85548	5.60693	BCL2L1
PI3K pathway	0.233569	0.33722	3.85548	5.60693	KRAS
TGF-beta signaling pathway	0.236467	0.337636	2.19884	3.17061	KLF6;SMAD7
RANKL signaling pathway	0.237412	0.337636	3.78254	5.43914	NFKBIA
Binding of chemokines to chemokine receptors	0.237412	0.337636	3.78254	5.43914	ACKR3
Meiotic recombination	0.237412	0.337636	3.78254	5.43914	HIST1H2BC
Non-small cell lung cancer	0.237412	0.337636	3.78254	5.43914	KRAS
RNA polymerase I transcription	0.241235	0.338013	3.71231	5.27884	HIST1H2BC
Basal cell carcinoma	0.241235	0.338013	3.71231	5.27884	FZD4
T cell receptor signaling in naive CD8+ T cells	0.241235	0.338013	3.71231	5.27884	KRAS
Transport of mature transcript to cytoplasm	0.241235	0.338013	3.71231	5.27884	SRSF3
Meiotic synapsis	0.241235	0.338013	3.71231	5.27884	HIST1H2BC
Chemokine signaling pathway	0.243858	0.340684	2.15137	3.03595	NFKBIA;KRAS
Cytosolic DNA-sensing pathway	0.245039	0.34133	3.64463	5.12558	NFKBIA
Disease	0.247912	0.341594	1.51294	2.11007	IGFBP3;SPRY1;KRAS;HIST1H2BC;HERPUD1
Signal transduction	0.248626	0.341594	1.40336	1.9532	NFKBIA;NOTCH1;HEY1;FZD4;MCF2L;ACKR3;KRAS
Acute myeloid leukemia	0.248825	0.341594	3.57937	4.97892	KRAS
Pre-NOTCH expression and processing	0.248825	0.341594	3.57937	4.97892	NOTCH1
SHP2 signaling	0.248825	0.341594	3.57937	4.97892	KRAS
ATF2 transcription factor network	0.256339	0.349888	3.45559	4.70394	BCL2L1
Telomere maintenance	0.256339	0.349888	3.45559	4.70394	HIST1H2BC
Selenium pathway	0.260068	0.351944	3.39685	4.57491	PLAT
Ephrin receptor B forward pathway	0.260068	0.351944	3.39685	4.57491	KRAS
Natural killer cell receptor signaling pathway	0.260068	0.351944	3.39685	4.57491	KRAS
G alpha (i) signaling events	0.262374	0.351953	2.04113	2.731	S1PR1;ACKR3
Jak-STAT signaling pathway	0.262374	0.351953	2.04113	2.731	SPRY1;BCL2L1
Androgen receptor proteolysis and transcription regulation	0.263779	0.351953	3.34007	4.45112	FKBP4
Clathrin derived vesicle budding	0.263779	0.351953	3.34007	4.45112	HSPA8
Leptin signaling pathway	0.263779	0.351953	3.34007	4.45112	BCL2L1
Shigellosis	0.267471	0.354885	3.28515	4.33226	NFKBIA
Colorectal cancer	0.267471	0.354885	3.28515	4.33226	KRAS
Messenger RNA processing	0.269787	0.356961	2.0001	2.62038	RBM39;SRSF3
Folate metabolism	0.271146	0.357761	3.232	4.21808	PLAT
Platelet activation, signaling and aggregation	0.273494	0.35986	1.9802	2.56728	CD9;RHOB
Collagen biosynthesis and modifying enzymes	0.274801	0.360582	3.18054	4.10832	SERPINH1
ERK1/ERK2 MAPK pathway	0.278439	0.363348	3.13068	4.00275	KRAS
Glioma	0.278439	0.363348	3.13068	4.00275	KRAS
Semaphorin interactions	0.282058	0.36407	3.08236	3.90116	RHOB
Signaling by TGF-beta receptor complex	0.282058	0.36407	3.08236	3.90116	SMAD7
Destabilization of mRNA by AUF1 (hnRNP D0)	0.282058	0.36407	3.08236	3.90116	HSPA8
HIF-1 transcriptional activity in hypoxia	0.282058	0.36407	3.08236	3.90116	BHLHE40
Adipocytokine signaling pathway	0.28566	0.365737	3.03551	3.80335	NFKBIA
T cell receptor signaling in naive CD4+ T cells	0.28566	0.365737	3.03551	3.80335	KRAS
G alpha 13 pathway	0.28566	0.365737	3.03551	3.80335	NFKBIA
Activation of NF-kappaB in B cells	0.289244	0.366375	2.99005	3.70911	NFKBIA
CD8/T cell receptor downstream pathway	0.289244	0.366375	2.99005	3.70911	KRAS
Epithelial cell signaling in Helicobacter pylori infection	0.289244	0.366375	2.99005	3.70911	NFKBIA
Messenger RNA splicing: major pathway	0.289244	0.366375	2.99005	3.70911	SRSF3
Generic transcription pathway	0.291834	0.367131	1.6147	1.98861	NOTCH1;NR1D2;SMAD7
NFAT involvement in hypertrophy of the heart	0.29281	0.367131	2.94593	3.61829	YWHAH
PPAR signaling pathway	0.29281	0.367131	2.94593	3.61829	LPL
Renal cell carcinoma	0.296358	0.367131	2.90309	3.5307	KRAS
Long-term depression	0.296358	0.367131	2.90309	3.5307	KRAS
Long-term potentiation	0.296358	0.367131	2.90309	3.5307	KRAS
MicroRNA regulation of DNA damage response	0.296358	0.367131	2.90309	3.5307	FAS
NCAM signaling for neurite out-growth	0.296358	0.367131	2.90309	3.5307	KRAS
Phase II of biological oxidations: conjugation	0.299888	0.367131	2.86147	3.4462	MAT2A
RIG-I-like receptor signaling pathway	0.299888	0.367131	2.86147	3.4462	NFKBIA
Interleukin-6 signaling pathway	0.299888	0.367131	2.86147	3.4462	BCL2L1
Melanoma	0.299888	0.367131	2.86147	3.4462	KRAS
Mitochondrial pathway of apoptosis: multidomain Bcl-2 family	0.299888	0.367131	2.86147	3.4462	BCL2L1
Sphingolipid metabolism	0.303401	0.368582	2.82103	3.36463	SGMS1
Leishmaniasis	0.303401	0.368582	2.82103	3.36463	NFKBIA
Myocyte adrenergic pathway	0.303401	0.368582	2.82103	3.36463	KRAS
Wnt/calcium/cyclic GMP pathway	0.310375	0.376092	2.74346	3.20978	FZD4
Prolactin activation of MAPK signaling	0.313836	0.379319	2.70625	3.13623	NFKBIA
RIG-I/MDA5-mediated induction of interferon-alpha/beta pathways	0.31728	0.381539	2.67003	3.06512	NFKBIA
VEGF signaling pathway	0.31728	0.381539	2.67003	3.06512	KRAS
Transcriptional regulation of white adipocyte differentiation	0.320707	0.384686	2.63477	2.99634	LPL
Signaling by SCF-KIT	0.324116	0.387796	2.60042	2.92977	KRAS
Unfolded protein response	0.327509	0.389891	2.56695	2.86534	HERPUD1
Fc epsilon receptor I signaling pathway	0.327509	0.389891	2.56695	2.86534	KRAS
Nuclear beta-catenin signaling and target gene transcription regulation	0.330885	0.392925	2.53433	2.80293	YWHAH
Antigen processing and presentation	0.334244	0.394939	2.50253	2.74248	HSPA8
MAP kinase signaling pathway	0.334244	0.394939	2.50253	2.74248	NFKBIA
Response to elevated platelet cytosolic calcium	0.340912	0.399835	2.44124	2.6271	CD9
T cell signal transduction	0.340912	0.399835	2.44124	2.6271	KRAS
Meiosis	0.340912	0.399835	2.44124	2.6271	HIST1H2BC
Differentiation pathway in PC12 cells	0.344221	0.402721	2.41171	2.57202	KRAS
Asparagine N-linked glycosylation	0.347513	0.404581	2.38288	2.51859	B4GALT4
NOD signaling pathway	0.347513	0.404581	2.38288	2.51859	NFKBIA
Progesterone-mediated oocyte maturation	0.35079	0.405414	2.35472	2.46673	KRAS
mRNA stability regulation by proteins that bind AU-rich elements	0.35079	0.405414	2.35472	2.46673	HSPA8
Non-class A, B, C GPCRs	0.35079	0.405414	2.35472	2.46673	S1PR1
Gene expression	0.355153	0.409461	1.25656	1.3008	HSPA8;NOTCH1;SRSF3;NR1D2;HIST1H2BC;SMAD7
HIF-1 degradation in normoxia	0.357294	0.409938	2.30036	2.36752	ID1
Hematopoietic cell lineage	0.357294	0.409938	2.30036	2.36752	CD9
Thymic stromal lymphopoietin (TSLP) pathway	0.363733	0.416321	2.24844	2.27393	CD9
Signaling by ERBB4	0.373273	0.425191	2.17479	2.14314	KRAS
Extracellular matrix organization	0.373273	0.425191	2.17479	2.14314	SERPINH1
ERBB signaling pathway	0.376421	0.42673	2.1513	2.10192	KRAS
L1CAM interactions	0.376421	0.42673	2.1513	2.10192	STIP1
RNA polymerase I, RNA polymerase III, and mitochondrial transcription	0.379554	0.428237	2.1283	2.06182	HIST1H2BC
G-protein signaling pathways	0.379554	0.428237	2.1283	2.06182	KRAS
Protein metabolism	0.380715	0.42853	1.37104	1.32402	TUBA1A;TUBB2A;B4GALT4
Cytokine-cytokine receptor interaction	0.383046	0.430134	1.52378	1.46222	ACKR3;FAS
Interferon-gamma signaling pathway	0.385772	0.431157	2.08375	1.98479	SMAD7
Mitochondrial pathway of apoptosis: BH3-only Bcl-2 family	0.385772	0.431157	2.08375	1.98479	DYNLL1
Wnt signaling pathway and pluripotency	0.388858	0.433586	2.06217	1.9478	FZD4
Potassium channels	0.391929	0.434968	2.04102	1.91177	KCNA5
Senescence and autophagy	0.391929	0.434968	2.04102	1.91177	PLAT
RNA polymerase II transcription	0.398025	0.439678	2	1.84248	SRSF3
GnRH signaling pathway	0.398025	0.439678	2	1.84248	KRAS
Signaling by ERBB2	0.40105	0.441992	1.9801	1.80916	KRAS
Chromosome maintenance	0.40406	0.443253	1.96059	1.77667	HIST1H2BC
MHC class II antigen presentation	0.40406	0.443253	1.96059	1.77667	DYNLL1
Neuronal system	0.414697	0.453874	1.42487	1.25418	HSPA8;KCNA5
Signaling by insulin receptor	0.421809	0.459539	1.8511	1.59788	KRAS
Signaling by interleukins	0.421809	0.459539	1.8511	1.59788	KRAS
Glycosaminoglycan metabolism	0.424715	0.461647	1.83403	1.57054	B4GALT4
Oocyte meiosis	0.433349	0.469956	1.78463	1.49233	YWHAH
Fas signaling pathway	0.439034	0.475036	1.75315	1.44315	FAS
CXCR4 signaling pathway	0.441855	0.475921	1.73781	1.4194	RHOB
Vascular smooth muscle contraction	0.441855	0.475921	1.73781	1.4194	RAMP2
Lipid and lipoprotein metabolism	0.443703	0.47683	1.23546	1.00393	SGMS1;LPL;APOE
G alpha s pathway	0.452999	0.485721	1.67906	1.32959	FZD4
Factors involved in megakaryocyte development and platelet production	0.46662	0.496961	1.61095	1.22793	EHD1
G alpha (s) signaling events	0.46662	0.496961	1.61095	1.22793	RAMP2
Interleukin-1 signaling pathway	0.46662	0.496961	1.61095	1.22793	NFKBIA
Signaling by FGFR in disease	0.474631	0.504129	1.57266	1.17197	KRAS
Innate immune system	0.475473	0.504129	1.26074	0.937287	NFKBIA;BCL2L1
Tight junction	0.487719	0.514815	1.5127	1.08614	KRAS
Membrane trafficking	0.487719	0.514815	1.5127	1.08614	HSPA8
NGF signaling via TRKA from the plasma membrane	0.495416	0.52178	1.47886	1.03869	KRAS
Adrenergic pathway	0.497956	0.523295	1.46791	1.02349	KRAS
Capped intron-containing pre-mRNA processing	0.500484	0.52479	1.45713	1.00859	SRSF3
Biological oxidations	0.502999	0.526265	1.44649	0.993983	MAT2A
EGF/EGFR signaling pathway	0.507991	0.53032	1.42569	0.965604	KRAS
Toll-like receptor signaling pathway regulation	0.510469	0.531738	1.4155	0.951821	NFKBIA
Calcium regulation in the cardiac cell	0.527469	0.548244	1.34808	0.862318	YWHAH
Toll receptor cascades	0.550745	0.571188	1.26211	0.75283	NFKBIA
Adaptive immune system	0.587578	0.60806	0.989742	0.526292	NFKBIA;KRAS;DYNLL1
Transmission across chemical synapses	0.615926	0.636011	1.05344	0.510529	HSPA8
Peptide G-protein coupled receptors	0.619794	0.638617	1.04231	0.498607	ACKR3
Amino acid metabolism	0.625524	0.643125	1.02603	0.48138	MAT2A
Post-translational protein modification	0.627415	0.643676	1.02072	0.475806	B4GALT4
Phospholipid metabolism	0.644012	0.65928	0.975243	0.429144	SGMS1
Gastrin-CREB signaling pathway via PKC and MAPK	0.64581	0.659699	0.970436	0.424322	KRAS
Actin cytoskeleton regulation	0.679947	0.693079	0.883277	0.340716	KRAS
Wnt signaling pathway	0.687959	0.699744	0.863856	0.323105	FZD4
Focal adhesion	0.691108	0.701445	0.856322	0.316376	RHOB
Carbohydrate metabolism	0.694225	0.703107	0.848917	0.309819	B4GALT4
Class A GPCRs (rhodopsin-like)	0.720917	0.728587	0.787558	0.257713	ACKR3
Immune system	0.741427	0.747724	0.792505	0.2371	NFKBIA;KRAS;DYNLL1;BCL2L1
Neuroactive ligand-receptor interaction	0.746592	0.751337	0.731634	0.21381	S1PR1
Immune system signaling by interferons, interleukins, prolactin, and growth hormones	0.756689	0.759888	0.710365	0.198052	KRAS
Metabolism	0.827626	0.829372	0.725613	0.137281	SGMS1;MAT2A;LPL;APOE;B4GALT4;AQP1
Transmembrane transport of small molecules	0.887987	0.887987	0.45628	0.0542053	AQP1
