# Supplementary material for: Single-cell profiling of vascular endothelial cells reveals progressive organ-specific vulnerabilities during obesity
Source: Nat Metab. 2022 Nov 18;4(11):1591–610. doi: 10.1038/s42255-022-00674-x (PMC9684070; doi:10.1038/s42255-022-00674-x)
Supplement: Supplementary file 15 — Statistical source data. [file 42255_2022_674_MOESM15_ESM.xlsx]

## Sheet: ED Fig 6d
Term	P-value	Adjusted P-value	Odds Ratio	Combined Score	Genes
Ribosome	5.57e-21	1.41e-18	10.7177	499.835	RPL5;RPL3;RPL32;RPL10;RPLP0;RPL11;MRPL14;RPL10A;RPL7;RPL18A;RPS19;RPL36AL;RPL36;RPL14;RPS3;RPL38;RPL37;RPL18;RPS27A;RPL17;RPS12;RPS9;RPL21;RPS7;RPS8;RPL23;RPL22;RPS26;RPS28;MRPS9;RPL37A;RPL26;RPS21
Coronavirus disease	1.04e-15	1.32e-13	6.70652	231.34	RPL5;RPL3;RPL32;RPL10;RPLP0;RPL11;RPL10A;RPL7;C3;C6;RPL18A;RPS19;RPL36AL;RPL36;RPL14;RPS3;RPL38;RPL37;RPL18;RPS27A;RPL17;RPS12;RPS9;RPL21;RPS7;RPS8;RPL23;RPL22;RPS26;RPS28;RPL37A;RPL26;RPS21
Glutathione metabolism	1.7e-07	1.43e-05	9.31794	145.236	GCLC;GPX1;GPX4;GSTA4;ANPEP;GPX8;SMS;MGST1;GSTT1;PGD;PRDX6
Ferroptosis	7.2e-07	4.55e-05	10.9233	154.502	PRNP;GCLC;TFRC;GPX4;FTH1;HMOX1;ACSL5;SLC39A8;ACSL4
Biosynthesis of unsaturated fatty acids	3.84e-06	0.000162	13.5477	168.953	ELOVL1;ACOT7;SCP2;ACOT2;ACOT1;HACD3;FADS1
Fatty acid elongation	3.84e-06	0.000162	13.5477	168.953	ELOVL1;ACAA2;ECHS1;ACOT7;ACOT2;ACOT1;HACD3
Cholesterol metabolism	3.54e-05	0.0011202	7.37924	75.6239	NPC1;SOAT1;NPC2;SORT1;APOC1;LRP2;APOE;LDLR
Vibrio cholerae infection	3.54e-05	0.0011202	7.37924	75.6239	ATP6V1A;SLC12A2;ATP6V1G1;SEC61G;ATP6V1B2;SEC61B;CFTR;ATP6V1C2
Mineral absorption	0.000135	0.0036497	5.95709	53.0755	SLC34A2;S100G;ATP7B;SLC31A1;FTH1;HMOX1;SLC26A9;ATP1B1
Phagosome	0.000144	0.0036497	3.64146	32.2048	ATP6V1A;ATP6V1G1;TFRC;SFTPD;THBS1;TUBA4A;C3;TUBA1C;SEC61G;ATP6V1B2;SEC61B;SFTPA1;ATP6V1C2
Terpenoid backbone biosynthesis	0.000194	0.00412396	11.3413	96.9213	FDPS;IDI1;HMGCS1;PMVK;ACAT2
Propanoate metabolism	0.000196	0.00412396	8.27466	70.6608	LDHB;LDHA;ECHS1;ACSS1;ACACA;ACAT2
PPAR signaling pathway	0.000583	0.011348	4.69009	34.9278	SCP2;HMGCS1;FABP5;ME1;ACSL5;DBI;ACSL4;PLIN2
Fatty acid biosynthesis	0.000962	0.0173862	10.9972	76.3909	FASN;ACSL5;ACSL4;ACACA
Pyruvate metabolism	0.00118082	0.0199165	5.64721	38.0709	LDHB;LDHA;ME1;ACSS1;ACACA;ACAT2
Valine, leucine and isoleucine degradation	0.0013209	0.0208867	5.51247	36.5446	ACAA2;ECHS1;HMGCS1;OXCT1;HSD17B10;ACAT2
Cell adhesion molecules	0.00147488	0.0218901	3.11401	20.3008	ALCAM;CLDN3;SDC4;CDH1;CLDN7;SDC1;CLDN18;PTPRF;NECTIN2;ITGA9;NECTIN1
Cysteine and methionine metabolism	0.00163877	0.0218901	5.26136	33.7454	LDHB;AHCYL2;LDHA;GCLC;TST;SMS
Lysosome	0.00164881	0.0218901	3.28339	21.039	CD63;NAPSA;NPC1;NPC2;SORT1;LAMP3;CTSZ;CTSH;CTSC;CTSB
Synthesis and degradation of ketone bodies	0.00173044	0.0218901	16.4691	104.734	HMGCS1;OXCT1;ACAT2
Adherens junction	0.00218864	0.0263679	4.22409	25.8704	CDH1;RAC3;IQGAP1;MET;PTPRF;NECTIN2;NECTIN1
Gastric acid secretion	0.00322765	0.037118	3.91699	22.4679	KCNE2;KCNJ15;ATP1B1;EZR;ADCY7;CFTR;KCNJ2
Fatty acid degradation	0.0045787	0.0485272	5.06826	27.2994	ACAA2;ECHS1;ACSL5;ACSL4;ACAT2
Collecting duct acid secretion	0.00460337	0.0485272	6.69084	36.0032	ATP6V1A;ATP6V1G1;ATP6V1B2;ATP6V1C2
Peroxisome	0.00492867	0.0498781	3.60252	19.139	PRDX5;ABCD3;SCP2;CAT;PMVK;ACSL5;ACSL4
Butanoate metabolism	0.00526404	0.0512232	6.41173	33.6414	ECHS1;HMGCS1;OXCT1;ACAT2
Oxidative phosphorylation	0.00711795	0.0653233	2.80558	13.874	ATP6V1A;NDUFA13;ATP6V1G1;COX7B;ATP6V1B2;NDUFC2;COX6C;COX6A2;ATP6V1C2
ECM-receptor interaction	0.00722946	0.0653233	3.33463	16.4384	SDC4;LAMB3;COL6A1;SDC1;NPNT;THBS1;ITGA9
Arginine and proline metabolism	0.00871766	0.0720966	4.27833	20.2896	OAT;P4HA1;SMS;AZIN2;CNDP2
Central carbon metabolism in cancer	0.00883397	0.0720966	3.61347	17.0886	LDHB;LDHA;SLC1A5;MET;HK2;FGFR2
Epithelial cell signaling in Helicobacter pylori infection	0.00883397	0.0720966	3.61347	17.0886	ATP6V1A;ATP6V1G1;ATP6V1B2;CXCL1;MET;ATP6V1C2
Ovarian steroidogenesis	0.00946763	0.0729866	4.18511	19.5021	ACOT2;ACOT1;PTGS2;ADCY7;LDLR
Fructose and mannose metabolism	0.00951999	0.0729866	5.30489	24.6909	PFKFB4;TPI1;SORD;HK2
Tight junction	0.0116086	0.0863819	2.43157	10.8351	TUBA1C;CLDN3;CLDN7;MYH14;CLDN18;EZR;TUBA4A;CFTR;RUNX1;CRB3
Steroid biosynthesis	0.0136067	0.0983567	6.77793	29.1261	SQLE;SOAT1;MSMO1
Protein export	0.0199822	0.136635	5.76036	22.5398	SEC61G;SEC61B;SEC11C
Renin-angiotensin system	0.0199822	0.136635	5.76036	22.5398	ENPEP;MME;ANPEP
Cardiac muscle contraction	0.0237851	0.158358	2.85259	10.665	COX7B;TPM1;ATP1B1;COX6C;COX6A2;MYH7
Sulfur metabolism	0.0255013	0.165432	9.5876	35.1771	SELENBP1;TST
Glycolysis / Gluconeogenesis	0.0280284	0.177279	3.10252	11.0901	LDHB;LDHA;TPI1;ACSS1;HK2
Pathogenic Escherichia coli infection	0.0301093	0.185796	2.06449	7.23176	TUBA1C;BAIAP2L1;CLDN3;CLDN7;MYO5C;RPS3;CLDN18;MYH14;EZR;TUBA4A
AMPK signaling pathway	0.0341495	0.20571	2.38637	8.05879	SREBF1;PFKFB4;FASN;IRS2;EEF2;CFTR;ACACA
Malaria	0.0382867	0.216468	3.34147	10.902	CD81;SDC1;MET;THBS1
Inositol phosphate metabolism	0.0385818	0.216468	2.8279	9.20473	PI4K2B;INPP4B;TPI1;PIP5K1B;PIP4K2C
Glycerophospholipid metabolism	0.0394075	0.216468	2.51009	8.11713	PGS1;PCYT2;CHKA;PLA2G1B;LPCAT1;LPIN2
Glyoxylate and dicarboxylate metabolism	0.0402135	0.216468	4.2654	13.7071	CAT;ACSS1;ACAT2
Pentose phosphate pathway	0.0402135	0.216468	4.2654	13.7071	PRPS2;PGD;TKT
Thyroid hormone synthesis	0.0425708	0.224384	2.74682	8.67057	GPX1;GPX8;LRP2;ATP1B1;ADCY7
Non-alcoholic fatty liver disease	0.0454394	0.234615	2.09697	6.48253	SREBF1;CEBPA;NDUFA13;COX7B;NDUFC2;IRS2;COX6C;COX6A2
Pancreatic secretion	0.0463925	0.234746	2.40501	7.38487	SLC12A2;PLA2G1B;RAB27B;ATP1B1;ADCY7;CFTR
Regulation of lipolysis in adipocytes	0.0514211	0.255089	3.0131	8.94199	IRS2;ABHD5;PTGS2;ADCY7
Regulation of actin cytoskeleton	0.0535157	0.260374	1.85404	5.42822	GSN;TMSB4X;RAC3;MYH14;PIP5K1B;PIP4K2C;IQGAP1;EZR;FGFR2;ITGA9

## Sheet: ED Fig 6f
H2-Ab1
replicate	control	obese
1	1	2.53708
2	2.3229	3.32795
3	1.90081	2.08192
4	1.30774	5.11033
5	1.89313
H2-Aa
replicate	control	obese
1	1	2.57574
2	2.42314	3.29374
3	2.08394	2.25524
4	1.42515	6.60419
5	2.27885
H2-Eb1
replicate	control	obese
1	1	2.7631
2	2.72847	3.04933
3	2.36315	2.24894
4	1.17753	7.37404
5	2.14249

## Sheet: ED Fig 6g
Term	P-value	Adjusted P-value	Odds Ratio	Combined Score	Genes
RAGE pathway	1.61898e-11	5.37501e-09	38.4919	956.395	ID1;ICAM2;PDGFA;ID3;MFGE8;AGER;CTGF;ICAM1;VEGFA
Response to elevated platelet cytosolic calcium	8.51202e-09	1.413e-06	22.9855	427.112	SPARC;VWF;HSPA5;PDGFA;CD9;CLU;THBS1;VEGFA
Integrin cell surface interactions	2.26606e-07	2.50778e-05	19.1279	292.658	VWF;COL4A4;BSG;COL4A3;ICAM2;THBS1;ICAM1
Oncostatin M	4.46236e-07	3.70376e-05	8.07491	118.075	KLF10;KRT18;HSPA5;IGFBP2;KRT7;LPL;PDGFA;IGFBP6;ICAM1;CTGF;VEGFA
BDNF signaling pathway	6.46537e-06	0.000429301	7.71115	92.1409	KLF10;KRT19;HSPA5;POLR2C;PDE4B;HSPB1;RAPGEF5;CLU;VEGFA
Platelet activation, signaling and aggregation	8.82394e-06	0.000488258	8.69698	101.216	SPARC;HSPA5;VWF;PDGFA;CD9;CLU;THBS1;VEGFA
Beta-1 integrin cell surface interactions	1.98274e-05	0.000940387	17.1173	185.354	CD81;COL4A4;COL4A3;THBS1;VEGFA
Ghrelin-mediated regulation of food intake and energy homeostasis	3.34477e-05	0.00138808	61.5155	633.949	IGFBP2;IGFBP6;RAPGEF5
Beta-3 integrin cell surface interactions	6.25094e-05	0.0023059	21.219	205.404	COL4A4;COL4A3;THBS1;VEGFA
TSH regulation of gene expression	0.000126525	0.00420063	11.3318	101.704	GADD45B;ID1;PXDC1;ICAM1;VEGFA
FSH regulation of apoptosis	0.000355074	0.0107168	5.77571	45.8775	KLF10;GPRC5A;KRT18;IGFBP6;CLU;THBS1;VEGFA
Integrins in angiogenesis	0.000517696	0.0133754	11.8036	89.3073	COL4A4;COL4A3;MFGE8;VEGFA
Prothrombin activation intrinsic pathway	0.000541421	0.0133754	21.192	159.391	VWF;COL4A4;COL4A3
Hemostasis pathway	0.000564024	0.0133754	4.18897	31.3352	SPARC;HSPA5;VWF;BSG;PDGFA;CD9;CLU;THBS1;VEGFA
TGF-beta regulation of skeletal system development	0.000873595	0.0193356	10.195	71.802	ID1;ID3;SMAD6;THBS1
Myometrial relaxation and contraction pathways	0.00109189	0.0219965	6.92982	47.2603	RAMP2;IGFBP2;PDE4B;IGFBP6;YWHAH
Alpha-M beta-2 integrin signaling	0.00112633	0.0219965	16.1655	109.744	AGER;CTGF;ICAM1
Bone mineralization regulation	0.00132184	0.0230974	45.1043	298.984	COL4A4;COL4A3
Vitamin C in the brain	0.00132184	0.0230974	45.1043	298.984	COL4A4;COL4A3
Alpha-6 beta-1 and alpha-6 beta-4 integrin signaling	0.00157519	0.0249029	14.2822	92.1684	PMP22;CD9;YWHAH
Syndecan 1 pathway	0.00157519	0.0249029	14.2822	92.1684	COL4A4;BSG;COL4A3
Angiotensin-converting enzyme 2 regulation of heart function	0.00186243	0.0276552	36.8998	231.948	COL4A4;COL4A3
TGF-beta regulation of extracellular matrix	0.00209353	0.0276552	3.4409	21.2266	KLF10;CSRP2;NPR3;LPL;PDGFA;LMO7;FBLN5;CTGF;VEGFA
Malaria	0.0021223	0.0276552	12.7912	78.7333	CD81;THBS1;ICAM1
Platelet amyloid precursor protein pathway	0.00216577	0.0276552	33.8231	207.504	COL4A4;COL4A3
Adhesion and diapedesis of lymphocytes	0.00216577	0.0276552	33.8231	207.504	ICAM2;ICAM1
Adhesion and diapedesis of granulocytes	0.00249083	0.030628	31.2198	187.167	ICAM2;ICAM1
Inhibitor of DNA binding (ID) signaling pathway	0.00283741	0.0336436	28.9883	170.013	ID1;ID3
Insulin-like growth factor (IGF) activity regulation by insulin-like growth factor binding proteins (IGFBPs)	0.00320529	0.0364384	27.0544	155.372	IGFBP2;IGFBP6
Signaling by PDGF	0.00329262	0.0364384	6.98517	39.9277	COL4A4;COL4A3;PDGFA;THBS1
Acute myocardial infarction	0.0044345	0.0460079	22.542	122.14	COL4A4;COL4A3
ID regulation of gene expression	0.0044345	0.0460079	22.542	122.14	THBS1;ICAM1
p38 MK2 pathway	0.00488539	0.04915	21.3545	113.638	HSPB1;YWHAH
Interleukin-11 pathway	0.00584762	0.0571003	19.3188	99.3316	PDPN;ICAM1
Focal adhesion	0.00631731	0.0599242	4.54109	22.9982	VWF;COL4A4;PDGFA;THBS1;VEGFA
EGFR1 pathway	0.00715315	0.065968	5.56081	27.4715	ID3;HSPB1;PHLDA1;VEGFA
Fibroblast growth factor 1	0.00743899	0.0667499	16.9014	82.8339	PDGFA;VEGFA
ECM-receptor interaction	0.00862417	0.075348	7.56739	35.9692	VWF;COL4A4;THBS1
Integrin beta-2 pathway	0.0092031	0.0783443	15.0212	70.4224	ICAM2;ICAM1
Senescence and autophagy	0.013455	0.111677	6.38015	27.4883	SPARC;IGFBP7;THBS1
TGF-beta signaling pathway	0.0139626	0.113063	4.53936	19.3893	KLF10;SMAD6;THBS1;CTGF
p38 alpha/beta MAPK downstream pathway	0.0154783	0.122352	11.2608	46.9384	KRT19;HSPB1
Bladder cancer	0.0187141	0.141206	10.1327	40.3126	THBS1;VEGFA
Messenger RNA splicing: minor pathway	0.0187141	0.141206	10.1327	40.3126	POLR2C;LSM2
NCAM1 interactions	0.0204295	0.149745	9.64917	37.5428	COL4A4;COL4A3
MAPK signaling pathway	0.0207477	0.149745	3.33691	12.9316	TMEM37;GADD45B;HSPA5;PDGFA;HSPB1
Immunoregulatory interactions between a lymphoid and a non-lymphoid cell	0.0218743	0.151471	5.2748	20.1626	CD81;ICAM2;ICAM1
G alpha s pathway	0.0223556	0.151471	5.22945	19.8754	PDE12;PDE4B;RAPGEF5
Interleukin-1 regulation of extracellular matrix	0.0223556	0.151471	5.22945	19.8754	ID1;STMN2;ICAM1
Kit receptor transcriptional targets	0.0247535	0.161141	50.2424	185.836	VEGFA
Neurophilin interactions with VEGF and VEGF receptor	0.0247535	0.161141	50.2424	185.836	VEGFA
Interleukin-2 signaling pathway	0.0259145	0.165454	2.2497	8.21806	TPST2;TSC22D3;NKX2-1;PDE4B;ID3;PRSS23;CRIP1;ICAM1;VEGFA
Adipogenesis	0.0291374	0.175669	4.70341	16.63	GADD45B;LPL;ID3
Cell adhesion molecules (CAMs)	0.0291374	0.175669	4.70341	16.63	ALCAM;ICAM2;ICAM1
Low-density lipoprotein (LDL) pathway during atherogenesis	0.029631	0.175669	40.1919	141.433	LPL
PDGF genes and receptors	0.029631	0.175669	40.1919	141.433	PDGFA
TNF-alpha effects on cytokine activity, cell motility, and apoptosis	0.030267	0.176292	4.63168	16.2002	IGFBP2;RAPGEF5;ICAM1
Diabetes pathways	0.0314194	0.179849	4.56209	15.7863	HSPA5;IGFBP2;IGFBP6
Mechanism of gene regulation by peroxisome proliferators via PPAR-alpha	0.0330569	0.186015	7.36364	25.1065	LPL;PDGFA
Toll-like receptor signaling pathway regulation	0.0344004	0.187685	4.39687	14.8161	LBP;SFTPA1;SMAD6
Acetylcholine biosynthesis	0.0344842	0.187685	33.4916	112.775	CHKA
TSP1-induced apoptosis in microvascular endothelial cell	0.0393135	0.207176	28.7056	92.8968	THBS1
Visceral fat deposits and the metabolic syndrome	0.0393135	0.207176	28.7056	92.8968	LPL
Collagen biosynthesis and modifying enzymes	0.0408313	0.211812	6.52995	20.8848	COL4A4;COL4A3
Gene expression regulation by hypoxia-inducible factor	0.0441188	0.219783	25.1162	78.3842	VEGFA
PPAR-gamma coactivator role in obesity and thermogenesis	0.0441188	0.219783	25.1162	78.3842	LPL
cAMP cell motility pathway inferred from amoeba model	0.0443538	0.219783	6.22763	19.4025	PDE12;PDE4B
Interleukin-4 regulation of apoptosis	0.0450672	0.220034	3.11106	9.64304	GADD45B;LPL;ID3;CD9
NCAM signaling for neurite out-growth	0.0479848	0.222396	5.95198	18.0754	COL4A4;COL4A3
Glycoprotein 1b-IX-V activation signaling	0.0489004	0.222396	22.3244	67.3742	VWF
Signal-dependent regulation of myogenesis by corepressor MITR	0.0489004	0.222396	22.3244	67.3742	YWHAH
Calcitonin-like ligand receptors	0.0489004	0.222396	22.3244	67.3742	RAMP2
Cdc25 and Chk1 regulatory pathway in response to DNA damage	0.0489004	0.222396	22.3244	67.3742	YWHAH

## Sheet: ED Fig 6h
Heatmap showing obesity-induced gene expression changes in select ribosomal genes across lung EC clusters.
	EC-pneumocyte_logFC	EC-Aqp5a_logFC	EC-Aqp5b_logFC	EC-art_logFC	EC-cap1_logFC	EC-cap2_logFC	EC-lymph_logFC	EC-platelet_logFC	aEC_logFC	pulmEC_a_logFC	pulmEC_b_logFC	EC-ven_logFC	Prolif_logFC
Rps15a	0.149366	0.132323	0.00253195	0.0226918	0.0387675	0.0325735	0.0564214	0.227119	0.00872214	0.211304	0.560219	-0.00583889	0.211648
Rps13	0.00805152	0.11663	0.0199726	0.0464571	0.0406132	0.00987103	0.0800581	0.161596	0.03542	0.118134	0.458936	-0.00156766	0.233375
Rps20	-0.0223675	0.0874604	-0.00291581	0.0548669	0.0583827	0.0397064	0.0118181	0.192893	0.0087882	0.127634	0.500595	-0.0076985	0.285902
Rpl18a	0.0567193	0.090503	0.112018	0.128304	0.104516	0.0940787	0.0672177	0.170173	0.0425437	0.251263	0.533675	0.0553195	0.359771
Rps19	0.211954	0.173446	0.116997	0.0847818	0.0906077	0.0366774	-0.00585205	0.248782	0.0244387	0.297527	0.531318	0.0788802	0.362837
Rpl11	-0.069261	0.0155409	0.110753	0.0578532	0.0455673	-0.0108922	-0.0796346	-0.0061053	-0.0146335	0.138676	0.371112	-0.0205132	0.24774
Rpl24	0.0759976	-0.0322138	-0.0902502	-0.0539632	0.0407698	0.0538547	0.0979876	-0.0721816	0.000992336	0.171749	0.441112	-0.0309428	0.491175
Rpl3	0.0754952	0.0511113	0.041826	0.067881	0.112922	0.0597811	-0.018502	-0.0463126	0.0179978	0.106941	0.441788	-0.053147	0.352765
Rpl7a	0.0742331	0.124979	-0.121889	0.018952	0.0584509	0.0238818	0.0681074	-0.0148596	-0.0161684	0.178485	0.573257	0.00555471	0.347474
Rps21	-0.0265555	0.101286	0.0821582	0.0728497	0.0667205	0.0767063	0.0465081	-0.0019089	0.0175039	0.218158	0.364447	0.0260179	0.622854
Rpl7	0.124642	0.0897464	0.109461	0.128715	0.105529	0.012706	0.0270358	0.081714	0.0416843	0.239227	0.428575	0.0320291	1.03628
Rpl28	-0.0411107	0.0849591	-0.00609238	0.0234099	0.0528088	0.0174333	-0.0317266	0.196595	-0.014138	0.162588	0.523711	0.0486383	0.441548
Rps9	0.0296562	0.115355	-0.0463737	0.0559042	0.0809073	0.047683	0.0194324	0.161634	0.0527839	0.201064	0.498568	0.0342426	0.43221
Rpl26	0.111553	0.104037	0.0472166	0.0177158	0.0572998	0.0344288	-0.00510737	0.114831	-0.0333	0.249514	0.382983	0.0203927	0.318799
Rps8	0.11689	0.108734	0.0429754	0.0820002	0.0462502	-0.00211056	0.0116094	0.239138	0.00287746	0.248048	0.391167	-0.0475028	0.49157

## Sheet: ED Fig 6i
lungs	Npr3 - logFC		kidneys	Npr3 - logFC
EC_pneumocyte	-0.287073		AP1	-0.0878569
Aqp5a	-0.884099		Aqp1-ateriole	-0.132271
Aqp5b	-0.361336		art	-0.0808573
art	-0.544925		cap1	-0.100948
cap1	-1.01233		cap2	-0.251706
cap2	-1.08348		cap3	-0.168824
lymph	0		gEC	0
platelet	-0.795387		mEC1	-0.0584095
proliferating	-0.345259		mEC2	-0.204251
ven	-0.652815		vein	-0.0279233
aEC	-0.288164		venule	0.021224
pulmEC_a	-0.576294
pulmEC_b	-0.740147
