# Supplementary material for: Single-cell profiling of vascular endothelial cells reveals progressive organ-specific vulnerabilities during obesity
Source: Nat Metab. 2022 Nov 18;4(11):1591–610. doi: 10.1038/s42255-022-00674-x (PMC9684070; doi:10.1038/s42255-022-00674-x)
Supplement: Supplementary file 16 — Statistical source data. [file 42255_2022_674_MOESM16_ESM.xlsx]

## Sheet: ED Fig7b
	chow	Western
EC-ang	143	117
EC-AP1	151	100
EC-Aqp1-arteriole	539	798
EC-art	146	190
EC-cap1	3786	3483
EC-cap2	953	902
EC-cap3	424	435
EC-glomeruli	65	80
mEC1	337	565
mEC2	98	124
EC-vein	306	315
EC-venule	634	930

## Sheet: ED Fig7d
Term	P-value	Adjusted P-value	Odds Ratio	Combined Score	Genes
Protein processing in endoplasmic reticulum	3.63949e-08	4.03854e-06	10.4177	178.444	PPP1R15A;DNAJA1;HSPA8;DNAJB1;HSP90AA1;HSP90AB1;HSPA5;UBE2D3;HSPA1B;ATF4;HSPA1A
Fluid shear stress and atherosclerosis	5.40535e-08	4.03854e-06	11.6752	195.365	THBD;JUN;HSP90AA1;HSP90AB1;DUSP1;FOS;SQSTM1;KLF2;ACTG1;ICAM1
Apoptosis	6.62056e-08	4.03854e-06	11.4082	188.583	JUN;TUBA1B;TUBA1A;GADD45B;LMNA;FOS;ACTG1;ATF4;MCL1;GADD45G
Spliceosome	1.11138e-07	5.08458e-06	10.7519	172.165	HSPA8;DDX5;FUS;TRA2B;TRA2A;SRSF2;SNU13;SRSF5;HSPA1B;HSPA1A
MAPK signaling pathway	1.6924e-07	6.19418e-06	7.07612	110.331	HSPA8;DUSP5;JUN;JUND;GADD45B;DUSP1;HSPB1;FOS;GADD45G;NR4A1;HSPA1B;ATF4;HSPA1A
Osteoclast differentiation	2.915e-07	8.89074e-06	11.4066	171.649	SOCS3;JUN;SOCS1;JUND;FOSB;FOS;JUNB;SQSTM1;FOSL2
Estrogen signaling pathway	5.55214e-07	1.45149e-05	10.5101	151.387	HSPA8;JUN;HSP90AA1;HSP90AB1;FOS;HSPA1B;ATF4;HBEGF;HSPA1A
TNF signaling pathway	1.28225e-06	2.93315e-05	11.4257	155.011	SOCS3;JUN;CEBPB;IRF1;FOS;JUNB;ICAM1;ATF4
Salmonella infection	1.58153e-06	3.21578e-05	6.97579	93.1765	JUN;TUBA1B;HSP90AA1;HSP90AB1;TUBA1A;TUBB2A;FOS;DYNLL1;TUBB4B;ACTG1;RHOB
Lipid and atherosclerosis	3.03245e-06	5.54938e-05	7.31856	92.9907	HSPA8;JUN;HSP90AA1;HSP90AB1;HSPA5;FOS;HSPA1B;ICAM1;ATF4;HSPA1A
FoxO signaling pathway	4.16952e-06	6.93657e-05	9.65145	119.559	PLK3;CDKN1A;GADD45B;PLK2;SGK1;SIRT1;KLF2;GADD45G
IL-17 signaling pathway	4.57551e-06	6.97765e-05	11.872	145.964	HSP90AA1;CEBPB;JUN;HSP90AB1;JUND;FOSB;FOS
Antigen processing and presentation	1.86781e-05	0.00026293	12.2142	132.99	HSPA8;HSP90AA1;HSP90AB1;HSPA5;HSPA1B;HSPA1A
Prion disease	2.4476e-05	0.000319936	5.68775	60.3915	EGR1;HSPA8;TUBA1B;TUBA1A;TUBB2A;HSPA5;TUBB4B;HSPA1B;ATF4;HSPA1A
Parkinson disease	6.98334e-05	0.000851967	5.57358	53.3358	TUBA1B;TUBA1A;TUBB2A;UBB;HSPA5;DUSP1;UBC;TUBB4B;ATF4
Parathyroid hormone synthesis, secretion and action	0.00010557	0.00120746	8.78178	80.4071	EGR1;CDKN1A;JUND;FOS;ATF4;HBEGF
Mitophagy	0.000118339	0.0012431	11.5523	104.455	JUN;UBB;UBC;SQSTM1;ATF4
Amphetamine addiction	0.000126867	0.0012431	11.3712	102.027	JUN;FOSB;FOS;SIRT1;ATF4
Thyroid cancer	0.000130481	0.0012431	17.5413	156.894	CDKN1A;GADD45B;TPM3;GADD45G
Prolactin signaling pathway	0.000135858	0.0012431	11.1957	99.6854	SOCS3;SOCS1;CISH;IRF1;FOS
Colorectal cancer	0.000357251	0.00311319	8.97694	71.2506	CDKN1A;JUN;GADD45B;FOS;GADD45G
Transcriptional misregulation in cancer	0.000431114	0.00353862	5.55539	43.0495	DDX5;CDKN1A;CEBPB;GADD45B;FUS;NFKBIZ;GADD45G
Kaposi sarcoma-associated herpesvirus infection	0.000444744	0.00353862	5.52524	42.6438	ZFP36;JUN;CDKN1A;UBB;UBC;FOS;ICAM1
Ubiquitin mediated proteolysis	0.000477574	0.0036415	6.54229	50.0275	SOCS3;SOCS1;UBB;UBE2S;UBE2D3;UBC
Pathogenic Escherichia coli infection	0.000502752	0.00368014	5.40782	41.0746	JUN;TUBA1B;TUBA1A;TUBB2A;FOS;TUBB4B;ACTG1
Breast cancer	0.000618047	0.0043501	6.21529	45.9244	DLL4;JUN;CDKN1A;GADD45B;FOS;GADD45G
Legionellosis	0.000699805	0.00474312	10.9109	79.2645	CLK1;HSPA8;HSPA1B;HSPA1A
Longevity regulating pathway	0.000780958	0.00510412	7.49015	53.5919	HSPA8;SIRT1;HSPA1B;ATF4;HSPA1A
C-type lectin receptor signaling pathway	0.000852636	0.00538042	7.33809	51.8596	PLK3;JUN;EGR3;IRF1;BCL10
Human T-cell leukemia virus 1 infection	0.00093853	0.00572504	4.84121	33.749	EGR1;ZFP36;JUN;CDKN1A;FOS;ICAM1;ATF4
Hepatitis B	0.0010259	0.00605611	5.61339	38.6324	JUN;CDKN1A;EGR3;DDX3X;FOS;ATF4
Amyotrophic lateral sclerosis	0.00112988	0.00646152	3.74597	25.4188	TUBA1B;TUBA1A;TUBB2A;HSPA5;FUS;TUBB4B;SQSTM1;ACTG1;ATF4
Chemical carcinogenesis	0.00155348	0.00837927	4.41936	28.5811	DLL4;JUN;HSP90AA1;HSP90AB1;FOS;KLF4;ATF4
Growth hormone synthesis, secretion and action	0.0015568	0.00837927	6.36771	41.168	SOCS3;SOCS1;FOS;JUNB;ATF4
Shigellosis	0.00183045	0.00957066	4.28839	27.0305	JUN;UBB;UBE2D3;UBC;BCL10;SQSTM1;ACTG1
Pathways of neurodegeneration	0.00201259	0.0101402	3.18378	19.766	TUBA1B;TUBA1A;TUBB2A;UBB;HSPA5;FUS;UBC;TUBB4B;SQSTM1;ATF4
Pertussis	0.0020502	0.0101402	8.02393	49.6666	JUN;IRF1;CFL1;FOS
Measles	0.00306478	0.0146705	5.41182	31.3224	HSPA8;JUN;FOS;HSPA1B;HSPA1A
Epstein-Barr virus infection	0.00312651	0.0146705	4.45873	25.7172	JUN;CDKN1A;GADD45B;ISG15;ICAM1;GADD45G
Gap junction	0.00349212	0.0159765	6.87348	38.885	TUBA1B;TUBA1A;TUBB2A;TUBB4B
GnRH signaling pathway	0.00425597	0.0189961	6.48569	35.4082	EGR1;JUN;ATF4;HBEGF
Phagosome	0.00448533	0.0195432	4.92997	26.6561	TUBA1B;TUBA1A;TUBB2A;TUBB4B;ACTG1
Prostate cancer	0.00494272	0.0203476	6.20548	32.9501	CDKN1A;HSP90AA1;HSP90AB1;ATF4
Cocaine addiction	0.00498632	0.0203476	9.36342	49.636	JUN;FOSB;ATF4
Cellular senescence	0.0050035	0.0203476	4.7984	25.4201	CDKN1A;GADD45B;SQSTM1;SIRT1;GADD45G
Choline metabolism in cancer	0.00512534	0.0203899	6.13915	32.3752	JUN;CHKA;FOS;PLPP3
AGE-RAGE signaling pathway in diabetic complications	0.00550403	0.0214306	6.01064	31.269	EGR1;THBD;JUN;ICAM1
JAK-STAT signaling pathway	0.00585841	0.0223352	4.61362	23.7134	SOCS3;CDKN1A;SOCS1;CISH;MCL1
NF-kappa B signaling pathway	0.00631659	0.0235905	5.76905	29.2178	GADD45B;BCL10;ICAM1;GADD45G
Th17 cell differentiation	0.00697574	0.0255312	5.60017	27.8066	JUN;HSP90AA1;HSP90AB1;FOS
Endometrial cancer	0.00797587	0.0286193	7.82767	37.8181	CDKN1A;GADD45B;GADD45G
Toxoplasmosis	0.00817262	0.0287613	5.33955	25.667	HSPA8;SOCS1;HSPA1B;HSPA1A
Basal cell carcinoma	0.0100066	0.0345512	7.17355	33.0307	CDKN1A;GADD45B;GADD45G
PI3K-Akt signaling pathway	0.0128873	0.0435109	2.93742	12.7822	NR4A1;CDKN1A;HSP90AA1;HSP90AB1;SGK1;ATF4;MCL1
Pathways in cancer	0.013077	0.0435109	2.52573	10.9538	DLL4;JUN;CDKN1A;HSP90AA1;HSP90AB1;GADD45B;TPM3;FOS;GADD45G
Melanoma	0.0143566	0.0460818	6.23503	26.4587	CDKN1A;GADD45B;GADD45G
Non-small cell lung cancer	0.0143566	0.0460818	6.23503	26.4587	CDKN1A;GADD45B;GADD45G
Viral carcinogenesis	0.0146052	0.0460818	3.65066	15.4291	JUN;CDKN1A;EGR3;DDX3X;ATF4
p53 signaling pathway	0.0148961	0.0462031	6.14565	25.8526	CDKN1A;GADD45B;GADD45G
Glioma	0.0160092	0.0488281	5.97434	24.7014	CDKN1A;GADD45B;GADD45G
Chronic myeloid leukemia	0.0165829	0.0489462	5.8922	24.1544	CDKN1A;GADD45B;GADD45G
Pancreatic cancer	0.0165829	0.0489462	5.8922	24.1544	CDKN1A;GADD45B;GADD45G
Leishmaniasis	0.017168	0.0498688	5.81228	23.6252	JUN;MARCKSL1;FOS
RNA degradation	0.0183725	0.0525338	5.65875	22.6175	BTG2;TOB2;TOB1
B cell receptor signaling pathway	0.0196229	0.0552459	5.5131	21.6723	JUN;FOS;BCL10
ErbB signaling pathway	0.0222616	0.0617253	5.24311	19.9495	CDKN1A;JUN;HBEGF
Oxytocin signaling pathway	0.0236857	0.0646937	3.8363	14.3588	JUN;CDKN1A;FOS;ACTG1
Non-alcoholic fatty liver disease	0.0241841	0.0650836	3.8107	14.1837	SOCS3;JUN;FOS;ATF4
Nicotinate and nicotinamide metabolism	0.0252259	0.0669034	8.64443	31.8105	PNP;SIRT1
Hypertrophic cardiomyopathy	0.0258188	0.0674978	4.94053	18.0658	TPM3;LMNA;ACTG1
Small cell lung cancer	0.0273222	0.0694438	4.82902	17.3847	CDKN1A;GADD45B;GADD45G
Th1 and Th2 cell differentiation	0.0273222	0.0694438	4.82902	17.3847	DLL4;JUN;FOS
Rheumatoid arthritis	0.028091	0.07042	4.77512	17.0582	JUN;FOS;ICAM1
Dilated cardiomyopathy	0.0304663	0.0753211	4.62038	16.1304	TPM3;LMNA;ACTG1
Hepatocellular carcinoma	0.0312446	0.0753211	3.50632	12.1526	CDKN1A;GADD45B;ACTG1;GADD45G
Fc gamma R-mediated phagocytosis	0.0312809	0.0753211	4.571	15.8374	MARCKSL1;CFL1;PLPP3
Tight junction	0.0318328	0.0756546	3.48489	12.0133	JUN;TUBA1B;TUBA1A;ACTG1
Influenza A	0.0336365	0.0783617	3.42214	11.6084	SOCS3;DNAJB1;ICAM1;ACTG1
Bladder cancer	0.0338283	0.0783617	7.3123	24.7628	CDKN1A;HBEGF
T cell receptor signaling pathway	0.0373004	0.0853247	4.25269	13.986	JUN;BCL10;FOS
Glucagon signaling pathway	0.0400488	0.0904806	4.12939	13.287	SIK1;SIRT1;ATF4
Type II diabetes mellitus	0.04174	0.0931514	6.47973	20.5815	SOCS3;SOCS1

## Sheet: ED Fig7e
mEC1
Term	P-value	Adjusted P-value	Odds Ratio	Combined Score	Genes	"-log10(p-adj)"
Peroxisome	1.16e-13	1.42e-11	21	628.418	PECR;PHYH;EPHX2;MPV17L;ECI3;PIPOX;ACAA1B;PRDX5;DAO;AMACR;EHHADH;NUDT19;SLC27A2;HAO2	10.8478
Proximal tubule bicarbonate reclamation	2.56e-11	1.56e-09	59	1428.54	CAR2;MDH1;FXYD2;SLC25A10;ATP1B1;PCK1;SLC4A4;CAR4	8.80566
Glutathione metabolism	1.49e-08	6.07e-07	17	303.222	GPX1;NAT8;GPX3;GSTA2;NAT8F1;ODC1;LAP3;GGT1;GSTM5	6.2166
Drug metabolism	2.1e-08	6.39e-07	11	195.739	CDA;ADH1;CES2C;CES1D;UGT2B38;GSTA2;CES1F;FMO2;CYP2E1;UPB1;GSTM5	6.19429
Pyruvate metabolism	9.04e-08	2.21e-06	23	373.185	LDHB;GRHPR;PCX;MDH1;LDHD;ME1;PCK1	5.65648
Butanoate metabolism	2.37e-07	4.83e-06	29	442.033	BDH2;ACSM3;ACSM2;OXCT1;EHHADH;ABAT	5.31638
Bile secretion	6.25e-07	9.85e-06	13	182.6	CAR2;FXYD2;SLCO1A1;SLC22A1;SLCO1A6;ATP1B1;SLC22A8;SLC4A4	5.00644
Arginine and proline metabolism	6.46e-07	9.85e-06	17	236.272	ALDH4A1;GATM;DAO;ODC1;LAP3;PRODH;CNDP2	5.00644
Pentose and glucuronate interconversions	1.02e-06	1.38e-05	22	299.792	KL;UGT2B38;DCXR;SORD;CRYL1;XYLB	4.86052
PPAR signaling pathway	2.25e-06	2.74e-05	11	138.082	GK;EHHADH;ME1;LPL;DBI;ACAA1B;PCK1;SLC27A2	4.5621
Glycine, serine and threonine metabolism	2.76e-06	3.06e-05	18	228.951	GRHPR;GATM;DAO;CBS;CTH;PIPOX	4.51399
Tryptophan metabolism	8.26e-06	8.39e-05	14	169.411	GCDH;AADAT;HAAO;EHHADH;ALDH8A1;INMT	4.07604
beta-Alanine metabolism	1.58e-05	0.000148	19	206.585	ALDH6A1;EHHADH;ABAT;UPB1;CNDP2	3.83026
Fructose and mannose metabolism	2.48e-05	0.000216	17	178.283	TKFC;SORD;ALDOB;FBP1;KHK	3.66568
Metabolism of xenobiotics by cytochrome P450	5.26e-05	0.000428	10	99.7328	AKR7A5;ADH1;UGT2B38;GSTA2;CYP2E1;GSTM5	3.36863
Glycolysis / Gluconeogenesis	5.73e-05	0.000437	10	97.2416	LDHB;ADH1;G6PC;ALDOB;PCK1;FBP1	3.35953
Thyroid hormone synthesis	9.3e-05	0.000667	9.1	84.1195	GPX1;TTR;GPX3;FXYD2;LRP2;ATP1B1	3.1756
Fatty acid degradation	0.000143	0.00097	11	99.1252	GCDH;ADH1;EHHADH;ECI3;ACAA1B	3.01317
Valine, leucine and isoleucine degradation	0.000246	0.00153627	9.9	82.0964	ALDH6A1;OXCT1;EHHADH;ABAT;ACAA1B	2.81353
Propanoate metabolism	0.000252	0.00153627	15	123.214	LDHB;ALDH6A1;EHHADH;ABAT	2.81353
Arachidonic acid metabolism	0.000278	0.00161489	7.3	59.8459	GPX1;CYP2J5;GPX3;EPHX2;CYP2E1;GGT1	2.79186
Lysine degradation	0.000314	0.00174337	9.3	75.2275	GCDH;AADAT;EHHADH;PIPOX;AASS	2.75861
Alanine, aspartate and glutamate metabolism	0.000504	0.00267515	12	92.3359	ALDH4A1;ABAT;ASPA;ASS1	2.57265
Selenocompound metabolism	0.000613	0.00311542	21	158.395	CTH;SEPHS2;INMT	2.50648
Tyrosine metabolism	0.000682	0.00332654	11	81.2698	GSTZ1;ADH1;HGD;FAH	2.47801
Carbohydrate digestion and absorption	0.000899	0.00421908	10	72.1582	G6PC;FXYD2;SLC2A2;ATP1B1	2.37478
Mineral absorption	0.000981	0.00443429	10	69.4732	SLC6A19;FTH1;FXYD2;ATP1B1	2.35318
Phenylalanine metabolism	0.00152689	0.00665287	15	97.1647	PAH;KEG1;GLYAT	2.17699
Cysteine and methionine metabolism	0.00158865	0.00668327	8.7	56.1931	LDHB;MDH1;CBS;CTH	2.17501
Protein digestion and absorption	0.00214808	0.00873554	5.9	36.3465	SLC6A19;MEP1A;FXYD2;SLC3A1;ATP1B1	2.05871
Endocrine and other factor-regulated calcium reabsorption	0.00226271	0.00890485	7.9	47.8905	KL;FXYD2;PTH1R;ATP1B1	2.05037
Chemical carcinogenesis	0.00259785	0.00990432	5.6	33.6319	ADH1;UGT2B38;GSTA2;CYP2E1;GSTM5	2.00418
Glyoxylate and dicarboxylate metabolism	0.00365351	0.0132637	11	60.0412	GRHPR;MDH1;HAO2	1.87734
Glucagon signaling pathway	0.00369644	0.0132637	5.2	29.0182	LDHB;G6PC;SLC2A2;PCK1;FBP1	1.87734
Citrate cycle (TCA cycle)	0.00400191	0.0139495	10	57.0271	PCX;MDH1;PCK1	1.85544
Synthesis and degradation of ketone bodies	0.00520729	0.0176469	22	116.192	BDH2;OXCT1	1.75333
Gastric acid secretion	0.0065866	0.021718	5.7	28.7435	CAR2;KCNJ15;KCNJ16;ATP1B1	1.66318
Nitrogen metabolism	0.0123767	0.038941	13	58.2178	CAR2;CAR4	1.40959
Steroid hormone biosynthesis	0.0124483	0.038941	4.7	20.6555	CYP2D9;CYP2D12;UGT2B38;CYP2E1	1.40959
Pantothenate and CoA biosynthesis	0.0138326	0.0421894	12	53.1945	PANK1;UPB1	1.3748
Pancreatic secretion	0.021554	0.0641364	4	15.1953	CAR2;FXYD2;ATP1B1;SLC4A4	1.1929
Glycerolipid metabolism	0.0234982	0.0680658	5.2	19.343	TKFC;GK;LPL	1.16707
Histidine metabolism	0.0239904	0.0680658	9	33.7004	ASPA;CNDP2	1.16707
Insulin resistance	0.0250546	0.0694695	3.8	13.9071	G6PC;SLC2A2;PCK1;SLC27A2	1.15821
Folate biosynthesis	0.0278828	0.0755934	8.3	29.6438	PAH;PCBD1	1.12152
Ascorbate and aldarate metabolism	0.0299176	0.0776583	7.9	27.8967	MIOX;UGT2B38	1.10981
Maturity onset diabetes of the young	0.0299176	0.0776583	7.9	27.8967	HNF4A;SLC2A2	1.10981
AMPK signaling pathway	0.0384529	0.0977344	3.3	10.6705	G6PC;HNF4A;PCK1;FBP1	1.00995
Pentose phosphate pathway	0.0409229	0.10189	6.6	21.1668	ALDOB;FBP1	0.99187
Aldosterone-regulated sodium reabsorption	0.0557902	0.133522	5.5	15.9238	FXYD2;ATP1B1	0.874447
Insulin secretion	0.0558166	0.133522	3.6	10.3859	FXYD2;SLC2A2;ATP1B1	0.874447
Phosphonate and phosphinate metabolism	0.058812	0.137982	20	56.0845	CHPT1	0.860177
Retinol metabolism	0.0639356	0.147172	3.4	9.33245	ADH1;CYP2A4;UGT2B38	0.832174
Phenylalanine, tyrosine and tryptophan biosynthesis	0.0776409	0.172979	14	36.1297	PAH	0.762007
Choline metabolism in cancer	0.0779822	0.172979	3.1	7.93367	SLC22A2;SLC22A1;CHPT1	0.762007
Ether lipid metabolism	0.0809598	0.176377	4.4	11.0905	ENPP2;CHPT1	0.753559
Cholesterol metabolism	0.0869535	0.186111	4.2	10.3158	LPL;LRP2	0.730228
Linoleic acid metabolism	0.089999	0.189308	4.1	9.95803	CYP2J5;CYP2E1	0.72283
Parathyroid hormone synthesis, secretion and action	0.0932501	0.192822	2.9	6.80737	KL;SLC34A1;PTH1R	0.714843
Taurine and hypotaurine metabolism	0.105184	0.213874	9.9	22.2829	GGT1	0.669843
Pyrimidine metabolism	0.115409	0.230817	3.5	7.65086	CDA;UPB1	0.636732
Thiamine metabolism	0.140638	0.27674	7.1	13.8605	AK4	0.557928
Serotonergic synapse	0.147726	0.284568	2.3	4.41823	CYP2D9;CYP2D12;CYP2J5	0.545814
Primary bile acid biosynthesis	0.149281	0.284568	6.6	12.5425	AMACR	0.545814
Adipocytokine signaling pathway	0.159831	0.299991	2.9	5.26948	G6PC;PCK1	0.522891
Insulin signaling pathway	0.164506	0.30395	2.2	3.95364	G6PC;PCK1;FBP1	0.517198
Inositol phosphate metabolism	0.166923	0.30395	2.8	4.99929	MIOX;ALDH6A1	0.517198
Fluid shear stress and atherosclerosis	0.17434	0.304469	2.1	3.71638	GSTA2;ASS1;GSTM5	0.516458
Arginine biosynthesis	0.174695	0.304469	5.5	9.58671	ASS1	0.516458
One carbon pool by folate	0.174695	0.304469	5.5	9.58671	ALDH1L1	0.516458
Cardiac muscle contraction	0.184877	0.313264	2.6	4.40276	FXYD2;ATP1B1	0.50409
Salivary secretion	0.184877	0.313264	2.6	4.40276	FXYD2;ATP1B1	0.50409
Mannose type O-glycan biosynthesis	0.207409	0.346628	4.5	7.07057	FUT9	0.460136
alpha-Linolenic acid metabolism	0.223278	0.368107	4.1	6.17696	ACAA1B	0.434026
Collecting duct acid secretion	0.238831	0.388499	3.8	5.44517	CAR2	0.41061
Glycerophospholipid metabolism	0.254907	0.409193	2.1	2.84925	GPD1;CHPT1	0.388072
Biosynthesis of unsaturated fatty acids	0.276372	0.432275	3.2	4.10029	ACAA1B	0.36424
Galactose metabolism	0.276372	0.432275	3.2	4.10029	G6PC	0.36424
Starch and sucrose metabolism	0.283656	0.438052	3.1	3.8916	G6PC	0.358475
Nicotinate and nicotinamide metabolism	0.305074	0.465238	2.8	3.35198	ASPDH	0.332325
Thyroid hormone signaling pathway	0.32176	0.478717	1.8	1.9854	FXYD2;ATP1B1	0.319921
Leukocyte transendothelial migration	0.32176	0.478717	1.8	1.9854	CLDN10;CLDN2	0.319921
Ferroptosis	0.332642	0.488944	2.5	2.78841	FTH1	0.310741
Porphyrin and chlorophyll metabolism	0.339363	0.492884	2.5	2.66916	UGT2B38	0.307255
Hedgehog signaling pathway	0.359123	0.515447	2.3	2.35255	LRP2	0.287816
Glycosphingolipid biosynthesis	0.365578	0.51861	2.2	2.25898	FUT9	0.285159
FoxO signaling pathway	0.383521	0.533136	1.5	1.45729	G6PC;PCK1	0.273162
Type II diabetes mellitus	0.384557	0.533136	2.1	2.00811	SLC2A2	0.273162
Amyotrophic lateral sclerosis (ALS)	0.408987	0.560634	1.9	1.73099	GPX1	0.251321
Ovarian steroidogenesis	0.438171	0.589051	1.8	1.45454	CYP2J5	0.229847
Adrenergic signaling in cardiomyocytes	0.439374	0.589051	1.4	1.1126	FXYD2;ATP1B1	0.229847
Inflammatory bowel disease (IBD)	0.44944	0.595996	1.7	1.36103	MAF	0.224757
Central carbon metabolism in cancer	0.476636	0.62222	1.6	1.16067	SLC2A2	0.206056
Hepatitis C	0.479415	0.62222	1.2	0.918506	CLDN10;CLDN2	0.206056
RIG-I-like receptor signaling pathway	0.497427	0.631558	1.5	1.02828	TKFC	0.199587
Tight junction	0.501956	0.631558	1.2	0.824278	CLDN10;CLDN2	0.199587
Cell adhesion molecules (CAMs)	0.511424	0.631558	1.2	0.787491	CLDN10;CLDN2	0.199587
Hepatocellular carcinoma	0.514554	0.631558	1.2	0.775669	GSTA2;GSTM5	0.199587
Prolactin signaling pathway	0.517396	0.631558	1.4	0.915471	SLC2A2	0.199587
cGMP-PKG signaling pathway	0.51767	0.631558	1.2	0.76406	FXYD2;ATP1B1	0.199587
Th1 and Th2 cell differentiation	0.585497	0.705305	1.1	0.613503	MAF	0.151623
Complement and coagulation cascades	0.589681	0.705305	1.1	0.598353	PROC	0.151623
GABAergic synapse	0.597923	0.70822	1.1	0.569478	ABAT	0.149832
Small cell lung cancer	0.606001	0.710886	1.1	0.542375	CKS2	0.1482
cAMP signaling pathway	0.628585	0.727515	0.9	0.43737	FXYD2;ATP1B1	0.138158
AGE-RAGE signaling pathway in diabetic complications	0.640397	0.727515	1	0.43896	NOX4	0.138158
Aldosterone synthesis and secretion	0.644029	0.727515	1	0.429076	ATP1B1	0.138158
Longevity regulating pathway	0.644029	0.727515	1	0.429076	KL	0.138158
Lysosome	0.71532	0.800633	0.8	0.267966	NAPSA	0.0965665
Inflammatory mediator regulation of TRP channels	0.72387	0.802837	0.8	0.25227	CYP2J5	0.0953725
Purine metabolism	0.748016	0.822144	0.7	0.211446	AK4	0.085052
Non-alcoholic fatty liver disease (NAFLD)	0.783681	0.853652	0.7	0.15965	CYP2E1	0.068719
Alzheimer disease	0.830587	0.890712	0.6	0.10468	LPL	0.0502629
Necroptosis	0.832304	0.890712	0.6	0.102918	FTH1	0.0502629
Transcriptional misregulation in cancer	0.843852	0.895217	0.5	0.0914983	MAF	0.0480717
Huntington disease	0.857544	0.901899	0.5	0.0788853	GPX1	0.0448419
Proteoglycans in cancer	0.872666	0.90641	0.5	0.0660685	ANK3	0.0426754
PI3K-Akt signaling pathway	0.876691	0.90641	0.6	0.072442	G6PC;PCK1	0.0426754
Viral carcinogenesis	0.902356	0.922977	0.4	0.0440973	HPN	0.0348091
Pathways in cancer	0.907846	0.922977	0.5	0.0530513	GSTA2;CKS2;GSTM5	0.0348091
Endocytosis	0.935143	0.942871	0.4	0.0244342	FOLR1	0.0255477
Neuroactive ligand-receptor interaction	0.971161	0.971161	0.3	0.00820201	PTH1R	0.0127087

## Sheet: ED Fig7f
Enrichment in the expression of metabolic genes across kidney EC clusters. Z-scores of average gene expression per cluster are presented in the heatmap.
	EC-ang	EC-AP1	EC-Aqp1-arteriole	EC-art	EC-cap1	EC-cap2	EC-cap3	gEC	mEC1	mEC2	EC-lymph	EC-ven	EC-venule
Dist	0.657299	-0.402743	-0.971427	-0.58726	-0.368799	-0.0884599	-0.339902	-0.579708	1.21431	-0.587844	2.73041	-0.242649	-0.433221
Rpia	0.849234	-1.21484	-0.736168	0.532953	0.320032	-0.465737	-0.192692	-1.18385	0.143773	-0.875245	2.51117	-0.0415913	0.352955
Psph	-0.862134	-0.574435	0.103573	-0.467535	-0.391481	-0.0638081	-0.145747	-0.157138	0.124236	-0.40667	3.20028	-0.238923	-0.120222
H6pd	-0.396002	-0.140408	-0.345154	0.0530538	-0.301269	-0.399533	-0.414899	-0.299344	-0.0861835	-0.11302	3.28807	-0.438256	-0.407058
Hadha	0.835074	-0.663541	-0.428674	-2.00883	-0.412803	-0.250732	-0.524327	0.243482	-0.558245	0.592294	2.06893	1.06342	0.0439526
Dlat	0.233976	-1.26403	-0.697842	-1.35965	-0.516181	-0.00693155	-0.819962	-0.175845	0.236347	2.07212	1.22709	1.08924	-0.0183371
Acly	0.0350452	-0.92752	-0.630281	-1.52628	0.843684	-0.159965	-0.62609	-0.31004	0.476274	1.03366	0.722661	2.08321	-1.01435
Cs	0.532771	-0.73737	-0.739979	-0.233597	-0.288257	-0.0964621	-0.994015	2.62996	-0.970573	0.108033	1.01306	0.421235	-0.644799
Cpt1c	0.81848	-0.753431	-0.547506	0.643559	-0.674561	-0.738101	-0.02598	2.66473	-1.04942	-0.408434	-0.616399	0.165862	0.521202
Rpe	0.522961	-0.113395	-0.0455905	-0.76688	-0.127695	0.75492	-1.35808	2.5121	-0.511706	-0.491549	-1.20928	0.602095	0.232097
Gapdh	-0.771371	0.0692578	0.560688	-1.15825	-0.243473	-0.268542	-0.0301401	-1.38805	2.47487	1.00751	-0.674879	0.194737	0.22764
Cpt2	-0.93074	1.18446	0.20954	0.0968725	-0.90789	-0.248689	-0.191423	-0.0323185	2.42788	0.773186	-0.905584	-0.317556	-1.15774
Ogdh	-1.24589	0.0574275	1.34106	-0.379289	-0.810269	0.249817	-0.960964	-0.782604	1.13521	1.90014	0.743329	-0.532261	-0.715703
Sdha	-1.23294	-0.715449	-0.256367	0.0596515	-0.392436	-0.643849	-0.914092	-0.369705	2.06598	1.85339	0.748737	-0.293066	0.0901472
Sdhc	-0.834703	-0.847173	-0.244714	-0.392318	-0.207514	-0.195479	-1.06955	-0.415389	2.28425	1.86433	0.418476	-0.0378247	-0.322389
Pdha1	-0.928888	-0.797257	-0.453357	-0.725627	-0.408451	-0.3065	-0.584808	0.20867	2.17396	2.04993	0.0447969	0.142763	-0.41524
Acadm	-0.568457	-0.441536	-0.510375	-0.472539	-0.453593	-0.483634	-0.713609	0.0148385	2.79819	1.36425	0.204474	-0.220903	-0.5171
Suclg2	-0.93278	-0.65589	0.14661	-0.242191	-0.514867	-0.319266	-0.363977	-0.194828	2.77724	1.2998	0.132276	-0.669058	-0.46307
Mdh1	-0.428498	-0.413286	-0.315654	-0.367277	-0.489356	-0.493388	-0.346536	-0.527236	2.65306	1.76541	-0.425482	-0.363081	-0.248672
Suclg1	-0.545336	-0.674768	-0.204045	-0.522257	-0.423897	-0.4537	-0.567961	-0.484383	2.57729	1.75331	0.213969	-0.382242	-0.285974
Sdhb	-0.496997	-0.284028	-0.481016	0.0176807	-0.362527	-0.328043	-0.681324	-0.52353	1.99715	2.33569	-0.998168	-0.0532424	-0.141648
Sdhd	-0.120044	-0.0381663	-0.338894	-0.668853	-0.272577	-0.167007	-0.922773	-0.571413	2.15762	2.07667	-1.00858	0.209655	-0.335638
Mthfd1	0.0459405	0.190773	-0.523971	-0.381663	-0.520439	-0.49965	-0.803194	-1.06677	2.02799	2.14351	0.12118	-0.0158289	-0.717882
Acadvl	0.0230704	-1.50859	-0.163372	0.340182	-0.846567	-0.587922	0.159835	-0.671916	1.73154	2.1548	0.12147	-0.149775	-0.602746
Aco2	0.508662	-0.790286	-0.491876	-0.233881	-0.529277	-0.478928	-0.199796	-1.20772	1.79659	2.30295	-0.511005	-0.137037	-0.028397
Mdh2	-0.7329	-1.13825	0.386279	-0.512033	-0.488151	-0.0491839	0.276464	-0.984321	2.07657	1.95742	-0.523426	-0.224216	-0.0442416
Acads	0.0774728	-0.469969	0.071011	-0.206314	-0.237906	-0.236783	-0.025483	0.609912	2.89177	0.329562	-1.2212	-0.676073	-0.906
Aco1	0.0891556	-0.651603	-0.30724	0.187085	-0.156356	-0.320164	-0.706529	0.56162	3.03881	-0.0505239	-0.603286	-0.145881	-0.935084
Dhfr	0.0428007	-0.0815483	-0.222285	-0.898157	-0.496708	-0.425637	-0.068631	-0.632132	3.167	0.16789	-0.0269192	-0.493377	-0.0322914
Shmt2	0.625113	-0.616839	-0.534159	-0.0417271	-0.208483	-0.653066	-0.612312	-0.827514	2.88736	0.301011	0.621239	-0.190846	-0.74978
Acss2	-0.947314	-0.966021	-0.409283	-0.495668	-0.058228	0.513994	-0.628291	1.07028	2.681	-0.831926	0.0485631	0.192972	-0.170076
Pfkp	0.0150776	0.495383	-1.6354	0.978653	0.237214	-0.200187	-0.0107003	-0.546096	-0.542204	1.92967	-1.34979	1.23354	-0.605161
Acsl5	0.0429022	-0.448965	-2.13617	0.00627723	0.561808	-0.0940489	0.586371	-1.49915	-0.359894	1.39419	0.98697	1.11612	-0.156415
Tkt	1.15657	0.53174	-1.34743	0.0424933	0.478646	0.0781867	-1.41311	-0.811269	1.22763	-0.0344587	-0.102191	1.53441	-1.34122
Acsl1	0.047356	-0.155905	-0.965145	-1.35947	-0.583556	-0.707856	0.00930223	0.226552	0.36026	2.7334	0.61918	-0.493536	0.269419
Ldhb	-0.250081	-0.403491	-0.240803	-0.388178	-0.408087	-0.222602	-0.257951	-0.45819	1.53201	2.7875	-0.579346	-0.512349	-0.598423
Shmt1	-0.175867	-0.413224	-0.20046	-0.279714	-0.354973	-0.322082	-0.341176	-0.413224	0.261995	3.27554	-0.413224	-0.307397	-0.316189
Dld	-0.396956	-0.428791	-1.05034	-0.630124	-0.408654	-0.656768	-0.637385	0.991923	1.732	1.61248	1.20381	-0.323069	-1.00813
Cpt1a	-0.394512	-0.588706	-1.03417	0.804909	-0.190179	-0.464768	-1.23694	1.5746	1.37589	1.25172	-0.82186	0.682194	-0.958179
Hadhb	-0.584807	-0.440179	-0.512819	-0.501943	-0.629185	-0.627896	-0.813965	2.08668	0.476248	1.70118	-0.457941	1.09185	-0.787227
Pgm1	0.482646	-0.285508	-1.3295	-0.95778	0.265564	0.939809	-0.579868	0.59332	-0.58087	2.49944	-0.851215	0.0248598	-0.2209
Acsl4	1.37214	-1.15985	-0.653233	-0.0439398	-0.00712365	-0.182432	-1.60287	0.741936	0.159345	1.80134	-1.21934	0.640016	0.154016
Acaa2	-0.236768	-0.0599758	-1.32255	-0.738341	0.925926	-0.111335	-0.25614	0.512178	1.92635	1.35569	-1.67001	0.00763828	-0.332662
Pgls	0.935728	-0.313876	-0.418375	-1.11878	0.650859	0.115236	-0.776815	-0.0232253	1.26243	1.13416	-1.88002	1.2288	-0.796122
Pfkl	-0.689425	0.909582	1.57059	-0.28822	-0.592292	-0.303593	1.32503	-1.59436	-0.910581	-0.423966	-0.800838	0.634395	1.16368
Eno1	-0.756874	-0.491737	1.3904	-0.22546	-0.564618	-0.504361	0.761178	-1.40239	0.574	0.866415	-1.29536	-0.166721	1.81553
Aldoa	-1.01462	-0.374991	1.56753	-0.787752	-0.23317	-0.544728	0.138754	-1.58434	0.562528	1.39575	-0.897585	0.5469	1.22574
Pkm	-0.692994	-0.757802	0.883423	-0.387893	-0.861468	-1.08868	0.431487	-0.733386	-1.13973	1.2088	1.14636	0.188147	1.80374
Acsl3	-0.854656	-0.227525	1.34709	-2.00245	1.28262	0.334036	1.11753	-1.16251	-0.21406	-0.0939687	-0.162067	0.931661	-0.295704
Fabp5	1.12562	-0.2888	-0.696479	-0.91016	0.00661431	-0.619207	2.30057	-0.506354	-0.12133	-0.225168	-0.942941	-0.577043	1.45467
Fabp4	1.09317	-0.235581	0.181307	-0.986417	-0.0147624	-0.351146	2.38257	-1.0826	-0.176049	0.132836	-1.17255	-0.698282	0.927514
Ldha	-0.798934	0.650562	0.603249	-1.05306	0.080055	-0.362519	1.05588	-0.234572	0.846894	0.0776726	-2.31821	0.0176472	1.43534
Pdhb	0.767199	0.00721433	0.263808	-0.556387	-0.0812403	0.381069	-0.214063	-0.490754	1.20786	0.872968	-2.72443	-0.344958	0.911716

## Sheet: ED Fig7g
	mEC1	lymph	mEC2	art	Aqp1-arteriole	gEC	angiogenic	venule	cap3	ven	AP1	cap2	cap1
Slc38a10	-0.399896	2.42319	-0.480501	-0.88378	-0.721607	1.6784	0.350419	0.0239704	-0.318284	-0.0791613	-1.01119	-0.603834	0.0222807
Slc12a9	-0.972633	2.23799	-0.983807	-0.800294	-0.792374	1.76987	0.238032	-0.0700114	-0.230497	0.175662	0.33714	-0.500979	-0.408099
Slc25a20	0.0675916	2.07355	-0.181558	-2.08395	-0.18155	1.14165	0.196214	0.47678	0.599363	-0.945021	-0.296262	-0.400758	-0.466053
Slc30a9	1.25031	2.17759	-0.464975	-0.27008	0.224275	-0.872662	0.770316	0.272109	0.0214626	-0.689654	-1.79051	-0.160585	-0.467589
Slc30a4	-0.277624	2.42528	-0.783134	-0.300406	0.903351	-0.936185	1.4836	-0.543345	-0.470084	-0.215295	-0.894898	-0.239747	-0.151514
Slc31a2	-0.391139	3.18752	-0.345512	-0.906908	-0.627356	-0.145315	0.0615041	-0.0125824	-0.0657048	-0.163609	-0.459752	-0.259435	0.128288
Slc10a6	-0.164394	3.28375	-0.231027	-0.487301	-0.350195	-0.336347	-0.159014	-0.268571	-0.420455	-0.590433	-0.00368461	-0.177809	-0.0945177
Slco2b1	-0.240748	3.30918	-0.369136	-0.331543	-0.369136	-0.219283	-0.17305	-0.369136	0.0143484	-0.312412	-0.344383	-0.323944	-0.270755
Slc39a4	-0.283636	3.32746	-0.283636	-0.283636	-0.283636	-0.283636	-0.207463	-0.283636	-0.283636	-0.283636	-0.283636	-0.283636	-0.283636
Slc45a3	-0.322569	3.3049	-0.258981	-0.3304	-0.216823	-0.3304	-0.3304	0.0996113	-0.304304	-0.3304	-0.3304	-0.325564	-0.32427
Slc9a9	-0.300913	3.2917	-0.235437	-0.411294	-0.360221	-0.283171	-0.411294	0.0849727	-0.350394	-0.0182518	-0.348218	-0.36552	-0.291962
Slc6a9	0.0709086	3.24984	-0.34782	-0.277751	-0.255396	-0.145315	-0.571404	-0.239309	0.209927	-0.427711	-0.435957	-0.37158	-0.458431
Slc4a7	-0.692699	3.09362	-0.727161	0.387453	0.493902	-0.320666	0.0693452	-0.27177	-0.36641	-0.455959	-0.37782	-0.330742	-0.501089
Slc43a2	0.540983	3.20103	-0.00562996	-0.368106	-0.314797	-0.361773	-0.367161	-0.355195	-0.188364	-0.395767	-0.502001	-0.434537	-0.448684
Slc31a1	0.695145	3.15779	-0.0920794	-0.464606	-0.403867	-0.596508	-0.16715	-0.373083	-0.344705	-0.260124	-0.450265	-0.357737	-0.342813
Slc16a9	1.11841	3.01188	-0.342947	-0.0980262	-0.4284	-0.477415	-0.289812	-0.44578	-0.477415	-0.312498	-0.401024	-0.465435	-0.391541
Slc35b1	-0.685611	2.95407	-0.813144	-0.308019	-0.453662	-0.324173	-0.499305	0.444134	-0.766975	0.301706	0.433879	0.295755	-0.57866
Slc35f6	-1.01451	2.76513	0.348079	-0.330223	-1.08284	-0.204291	-0.774675	-0.119022	-0.483236	1.00689	0.0606496	-0.096471	-0.0754879
Slc30a7	-0.43935	2.89228	0.0239116	-0.576486	-0.869978	-1.06288	0.344317	-0.173591	-0.41151	0.778692	0.177941	-0.469515	-0.213828
Slc39a1	-0.655615	2.69647	-1.319	0.246357	-0.260674	0.255984	-0.0788868	-0.318865	-0.389912	1.2042	-0.544817	-0.487025	-0.348214
Slco3a1	-0.427247	2.07993	-0.82281	0.390597	-1.09264	-1.07023	-0.0780536	1.28346	-0.703254	1.31466	-0.294041	-0.599546	0.0191783
Slc39a13	-0.768055	1.85555	0.66918	1.11541	-0.295455	0.03228	-1.99879	-0.128564	-1.38252	0.16476	0.166409	0.437398	0.132406
Slc25a4	0.484636	2.4674	0.881696	-1.12846	-0.792316	-0.25315	-1.15637	-0.579018	-0.711505	0.86667	-0.0175289	0.00320863	-0.0652692
Slc39a3	-0.337554	1.10163	1.31062	-0.649274	-1.47066	0.227967	-1.97361	0.820306	1.1731	0.319746	-0.520007	0.0263563	-0.0286312
Slc35a5	-0.403681	0.489282	0.992482	-2.2284	-1.01635	0.219367	-0.450554	1.24738	-0.115901	1.52706	-0.607362	0.045857	0.300819
Slc35b2	-0.938373	2.00138	0.762664	-1.66475	-0.416694	0.515178	-0.999448	0.696715	0.156917	1.11822	-0.369959	-0.595602	-0.26624
Slc2a1	-0.500796	0.0831653	0.0176743	-0.473649	-0.129795	-0.768493	-0.552837	3.03336	0.779411	0.0269339	-0.368289	-0.604821	-0.541869
Slco1a4	-0.363096	-0.431923	-0.307309	-0.365621	-0.309599	-0.475862	-0.475862	2.64123	-0.444649	1.78874	-0.358588	-0.452361	-0.445103
Slc25a36	-0.306957	0.928917	-1.05521	-1.497	-0.547384	0.151713	0.612279	2.10679	0.916084	0.53233	-1.02591	-0.557157	-0.258497
Slc38a6	-1.38982	1.42839	-0.559892	-0.260492	-0.482014	1.29556	-0.577081	2.09913	0.191076	-0.0906143	-0.664657	-0.393593	-0.595991
Slc12a6	-0.893105	1.00013	-1.40016	-0.199666	-1.49898	1.29746	-0.228924	1.82885	0.329509	0.198706	-0.675289	-0.226468	0.467941
Slc39a9	-0.310193	0.615337	2.12036	0.166774	-1.67863	-0.034174	0.700165	-0.805287	-1.28405	0.186238	-0.685718	0.0682347	0.940941
Slc25a12	-0.116176	0.795425	1.15166	0.502839	-0.152934	0.392698	-0.398524	-1.17795	-1.53745	1.93752	-1.34492	0.221642	-0.273817
Slc25a3	1.43478	0.271945	2.73442	-0.266203	-0.17913	-0.401699	-0.464049	-0.482044	-0.24432	-0.864665	-0.40296	-0.390118	-0.745959
Slc25a5	1.57421	-0.124608	2.64506	-0.767643	-0.293762	0.209129	-0.282331	-0.697209	-0.551901	-0.715796	-0.172794	-0.269931	-0.552429
Slc12a3	-0.273029	-0.104896	3.31417	-0.286403	-0.333769	-0.266658	-0.279094	-0.343188	-0.328817	-0.364959	-0.0622525	-0.328134	-0.342976
Slc16a7	-0.253659	-0.307502	3.32705	-0.239753	-0.275639	-0.307502	-0.307502	-0.281519	-0.25943	-0.307502	-0.238656	-0.253814	-0.294573
Slc12a1	-0.26295	-0.295318	3.32795	-0.254854	-0.261332	-0.295318	-0.282917	-0.282323	-0.276678	-0.273159	-0.286757	-0.274937	-0.281408
Slc5a1	0.0428219	-0.115402	3.30625	-0.262558	-0.348859	-0.348859	-0.348859	-0.330996	-0.300341	-0.291915	-0.348859	-0.32794	-0.324485
Slc25a23	0.201862	0.712293	2.01242	0.0562328	1.20279	-0.218049	-2.01732	0.259837	-0.959247	-0.568304	0.24854	-0.344712	-0.586347
Slc25a11	1.32466	0.995897	1.76465	0.21188	0.655867	-1.7334	-0.347767	-0.423714	-1.03191	0.40484	-0.482587	-0.700559	-0.637857
Slc7a7	2.20411	0.78502	-0.77993	0.921271	0.71266	0.216893	0.030355	-1.51414	-1.11374	-0.168024	-0.414701	0.00312716	-0.882901
Slc25a1	1.73169	-1.07036	-0.231554	1.30081	0.680148	1.53368	-0.942298	-0.704735	-1.14471	-0.212869	-0.564273	0.100229	-0.475764
Slc9a3r1	2.63692	-0.795388	0.162282	0.9975	0.931216	-0.416592	-0.845493	-0.849213	-0.188263	-0.577896	-0.527961	-0.00969092	-0.517417
Slc25a10	3.23985	0.0900855	-0.0274318	-0.0630323	-0.278042	-0.328718	-0.716876	-0.314835	-0.443546	-0.544251	-0.04889	-0.419195	-0.145122
Slco1a6	3.29321	0.148046	-0.168169	-0.35867	-0.34771	-0.394954	-0.203106	-0.342137	-0.255073	-0.359238	-0.394954	-0.31734	-0.299902
Slc3a1	3.2745	0.218921	-0.170826	-0.0850629	-0.370892	-0.45074	-0.341829	-0.326124	-0.261231	-0.352629	-0.45074	-0.349268	-0.334082
Slc5a2	3.32376	-0.392117	-0.241895	-0.206399	-0.325743	-0.212629	-0.273138	-0.2677	-0.217248	-0.278166	-0.313084	-0.30654	-0.289102
Slc22a6	3.32452	-0.343277	-0.248271	-0.284346	-0.307365	-0.165515	-0.329267	-0.298459	-0.247024	-0.314545	-0.27424	-0.228646	-0.283569
Slc22a1	3.3253	-0.325252	-0.215939	-0.208101	-0.227268	-0.325252	-0.325252	-0.28854	-0.325252	-0.27339	-0.255999	-0.283192	-0.271863
Slc13a1	3.32624	-0.316073	-0.302655	-0.303501	-0.280727	-0.316073	-0.316073	-0.23092	-0.242295	-0.275679	-0.275222	-0.210368	-0.256654
Slc2a2	3.32393	-0.334317	-0.291795	-0.220048	-0.313491	-0.334317	-0.334317	-0.257254	-0.262024	-0.300855	-0.192492	-0.190101	-0.292917
Slc22a12	3.32176	-0.343693	-0.268402	-0.272575	-0.287743	-0.327044	-0.0995849	-0.310613	-0.307721	-0.293437	-0.211265	-0.293354	-0.306325
Slc5a12	3.3227	-0.312672	-0.291755	-0.101528	-0.287825	-0.312672	-0.312672	-0.295329	-0.234749	-0.312672	-0.312672	-0.276612	-0.27154
Slc22a2	3.31753	-0.317811	-0.276036	-0.0164418	-0.302626	-0.317811	-0.317811	-0.266529	-0.289776	-0.298691	-0.317811	-0.299962	-0.296222
Slc27a2	3.32157	-0.278507	-0.184406	-0.108271	-0.296653	-0.356384	-0.292524	-0.303846	-0.289807	-0.313899	-0.299782	-0.291735	-0.305754
Slc22a30	3.30688	-0.436951	-0.244123	-0.0931496	-0.178247	-0.436951	-0.248047	-0.334132	-0.357921	-0.118944	-0.167472	-0.330037	-0.360905
Slc13a3	3.30267	-0.407857	-0.381911	0.0194769	-0.272765	-0.407857	-0.314283	-0.28189	-0.34292	-0.231162	-0.07543	-0.288376	-0.317694
Slc22a18	3.27687	-0.390948	-0.308776	0.238374	-0.125883	-0.345967	-0.421245	-0.387875	-0.333335	-0.329477	-0.325297	-0.176091	-0.370352
Slc34a1	3.3212	-0.134394	-0.197706	-0.177543	-0.326653	-0.269902	-0.312515	-0.309706	-0.330995	-0.309585	-0.30633	-0.322103	-0.32377
Slc22a8	3.31713	-0.0591375	-0.184344	-0.223548	-0.332455	-0.332819	-0.296254	-0.295338	-0.293616	-0.320318	-0.380384	-0.293255	-0.30566
Slc7a13	3.31725	-0.114813	-0.151417	-0.249369	-0.347095	-0.181965	-0.377008	-0.288864	-0.338558	-0.282006	-0.322175	-0.329156	-0.334823
Slc47a1	3.31312	-0.0870533	-0.124958	-0.384613	-0.233283	-0.258175	-0.384613	-0.350654	-0.290602	-0.36123	-0.194415	-0.30818	-0.335343
Slco1a1	3.32418	-0.196578	-0.168402	-0.321522	-0.296992	-0.321522	-0.321522	-0.250636	-0.298269	-0.302896	-0.321522	-0.253258	-0.271056
Slc17a3	3.32065	-0.264401	-0.0862941	-0.25542	-0.327921	-0.236489	-0.371691	-0.292768	-0.32785	-0.28754	-0.275252	-0.283257	-0.311767
Slc6a19	3.30634	-0.305244	0.0428963	-0.125011	-0.355024	-0.347751	-0.27081	-0.31622	-0.277102	-0.381977	-0.307336	-0.31752	-0.345242
Slc17a1	3.30302	-0.271639	-0.25641	-0.235107	-0.337082	0.11307	-0.340278	-0.324659	-0.313607	-0.371728	-0.307509	-0.323955	-0.334112
Slc37a4	3.27821	-0.419187	-0.461623	-0.426066	-0.0460903	-0.107486	0.0616392	-0.374649	-0.529979	-0.294082	-0.213208	-0.194448	-0.273028
Slc4a4	3.15318	-0.209705	-0.351384	0.741049	-0.434858	-0.191823	-0.447841	-0.442188	-0.431264	-0.152556	-0.365132	-0.43874	-0.428735
Slc6a8	3.039	-0.605924	0.561889	0.1377	-0.79171	-0.745741	-0.637473	-0.148403	-0.130077	-0.0274636	0.210421	-0.525172	-0.337041
Slc25a39	3.13265	-0.238455	0.785592	-0.320808	-0.182229	-0.46856	-0.530039	-0.348106	-0.45985	-0.187202	-0.239458	-0.418397	-0.525141
Slc25a13	3.13781	-0.783422	0.145517	-0.571879	0.46071	-0.491716	0.0506765	-0.286646	-0.286943	-0.272822	-0.613682	-0.267727	-0.219877
Slc25a16	2.05432	-1.2276	1.35241	-0.244085	0.019298	1.24083	-0.0876142	0.0675173	-0.64046	-1.28053	-0.768378	-0.0510083	-0.434695
Slc25a30	-0.285602	-1.49328	1.31286	-1.3588	0.846134	-0.437421	-0.807428	-0.838347	0.555957	-0.305664	1.28489	1.32802	0.198684
Slc41a1	-1.11096	0.519322	0.576442	-1.15262	-0.913844	0.0702459	-1.03912	-0.910031	0.218871	1.38362	1.94601	0.561786	-0.149724
Slc25a25	-0.379913	-1.27164	-0.516413	-0.293293	0.0468831	0.440984	0.871324	-0.730488	-0.312415	-0.634214	2.80746	-0.0987914	0.0705125
Slc7a6os	-0.443496	2.25179	-0.426423	-0.927711	-0.324998	-0.92862	-0.650667	-0.54544	0.556578	-0.0756206	1.89927	-0.143845	-0.240825
Slc38a2	-1.09934	0.668376	-0.575053	-0.945512	1.48921	-0.925271	-0.256691	0.311773	0.94127	-0.603959	1.96025	-0.0799634	-0.885082
Slc35a2	-1.3052	1.75597	-1.47598	-1.0631	0.597271	-0.520993	-0.702498	0.796417	0.621777	0.324738	1.23651	0.0823241	-0.347225
Slc16a1	0.226707	-0.52326	-0.0716922	-0.52326	0.31247	-0.321468	-0.118469	-0.482744	3.1969	-0.504428	-0.409033	-0.37857	-0.403158
Slc1a1	1.20919	-0.649457	-0.0769966	-0.574789	-0.51073	-0.649457	2.85676	-0.393974	0.127618	-0.526526	0.106934	-0.623594	-0.29498
Slc15a2	0.480026	-0.86314	0.393412	-1.32078	-0.866547	1.18883	1.97979	-0.533242	1.12316	-0.898062	-0.200657	-0.757325	0.274537
Slc17a5	1.18271	0.089314	-0.192782	-1.98675	-0.627047	-1.0082	1.51436	1.24535	0.614149	-0.237535	0.0397153	-0.916361	0.283063
Slco4a1	-0.433175	-0.596996	-0.144999	-0.516101	2.52975	-0.48168	-0.527536	1.34574	1.08262	-0.585815	-0.558973	-0.537193	-0.575638
Slc5a3	-0.548987	-0.0542401	1.39432	-0.536361	2.68924	-0.549792	-0.587311	0.50303	-0.0054556	-0.529808	-0.617891	-0.571241	-0.585496
Slc14a1	-0.240672	-0.298473	-0.22482	-0.25763	3.32724	-0.294097	-0.298473	-0.293076	-0.260839	-0.294074	-0.294314	-0.278948	-0.291818
Slc7a1	-0.694063	-0.268318	-0.542316	0.605545	2.80355	-0.619358	1.19902	-0.444178	-0.539037	-0.194321	-0.355774	-0.486017	-0.464727
Slc2a3	-0.372261	-1.054	-0.714105	-1.10465	2.47664	-0.257804	0.763778	-0.661745	0.873574	-0.368569	0.888327	-0.216137	-0.253039
Slc35d2	-0.534148	-1.04078	-0.128659	1.16031	2.62	-0.645286	-0.232639	-0.673765	0.530909	-0.35674	-0.672342	0.542536	-0.569395
Slc25a32	-0.708275	-0.982625	-0.367648	1.83317	1.65581	-1.40896	0.466899	-0.335184	-0.177698	-0.0440283	-0.803617	1.1144	-0.242251
Slc4a1ap	-0.0277965	0.761315	-0.233999	0.325456	0.470865	-2.55094	1.59906	0.605727	0.159335	-0.379718	-1.13587	0.381656	0.0249138
Slc35a4	-0.315999	1.03012	-1.13546	1.54451	0.854353	-0.828343	0.897481	0.570996	-1.89742	-0.0902192	-0.950877	0.322688	-0.00183498
Slc25a46	-0.0690128	-0.331684	-1.99337	1.33122	-0.495513	1.84803	0.587399	0.294334	-0.963759	0.488325	-0.780567	0.40767	-0.323071
Slc35b3	-0.496587	0.149957	-1.46234	0.838372	-0.992927	2.5901	0.465896	0.470403	-0.632592	-0.267175	-0.12718	-0.518346	-0.0175789
Slc38a9	-0.74474	0.360353	-1.13227	-0.395689	-0.272903	2.91997	0.0806225	0.233553	-0.36951	0.409325	-0.898585	-0.301857	0.111723
Slc30a5	0.10195	-0.71202	-0.116103	-0.651664	-0.661822	2.7231	0.610383	-0.397776	0.347584	0.425663	-1.35987	-0.634956	0.325526
Slc35a3	1.50369	-0.837974	-0.649477	-0.301958	-1.297	2.05779	1.09299	-0.0487656	0.0421481	-0.723686	-0.930556	-0.0381233	0.130931
Slc29a1	-0.233097	0.200911	-0.528946	-0.474358	-1.59311	0.721042	0.68186	-0.249745	-0.906563	2.48608	0.131717	-0.737458	0.501669
Slc10a7	-0.994691	0.319394	-0.536606	-0.644943	-1.99264	2.15522	0.623333	-0.495986	-0.091996	0.645955	0.460246	-0.0102291	0.56294
Slc39a7	-1.05151	-0.46609	-1.24424	-1.53098	0.0969259	1.16478	1.26782	1.04219	-0.762791	1.18606	0.71369	-0.47347	0.0576244
Slc25a37	-0.124796	-0.770076	-1.01391	-1.21742	-0.973796	0.992663	0.374341	1.95304	-0.157406	1.5049	-0.587742	-0.412963	0.433169
Slc36a4	-0.141328	-1.81784	-0.569256	-1.27558	-0.834837	1.3031	0.329506	1.52273	0.827299	0.558999	-0.407778	-0.300374	0.805352
Slc23a2	-0.218513	-2.14798	-0.348912	-0.27684	-0.49331	0.675838	2.14275	1.02345	0.37549	-0.00306358	-0.593386	-0.454292	0.318772
Slc24a5	-0.822209	-1.59672	-1.31161	-0.604445	0.272278	0.771336	1.74253	1.2608	0.889207	0.0192226	-0.763309	0.141362	0.00155177
Slc39a10	-1.06683	-1.84605	-0.272429	-0.890295	0.936683	1.50129	0.475059	1.25428	1.0377	0.130421	-0.570465	-0.351971	-0.337396
Slc44a1	-1.13243	-1.97883	-0.570107	0.155522	1.44642	0.251722	0.450265	1.23742	-0.176924	0.971485	-1.07854	-0.19723	0.621238
Slc26a2	-0.721952	-1.91801	-0.635087	0.192114	-0.622921	2.5227	-0.0565532	0.381109	-0.0598634	-0.0155708	0.621362	0.25757	0.0550989
Slc44a2	-0.208623	-1.82954	-0.0921683	-0.0317656	-1.22617	2.30743	-0.228313	-0.317877	0.0207548	-0.173875	0.0655931	0.61848	1.09607
Slc30a1	-0.212615	-2.03784	0.233989	0.0797738	-0.396703	2.39718	-0.699232	-0.312144	-0.633711	0.743543	0.343544	0.0796566	0.41456
Slc26a10	-0.288154	-0.509334	-0.0466062	-0.601524	-0.529803	2.6004	-0.651664	-0.626326	0.512439	-0.614907	-0.256203	1.55839	-0.546712
Slc35a1	-1.05599	-1.82526	0.226651	-0.392521	-0.180098	2.02582	1.3396	0.0371541	-0.722535	0.304225	0.742872	-0.000794519	-0.49912
Slc22a17	-0.314027	-1.58654	1.75862	-0.805107	-0.526942	2.00506	0.614008	0.408328	0.079033	-0.116077	-0.495074	-0.598239	-0.423047
Slc9a8	-0.35718	-0.0923427	-0.51981	1.17653	0.145529	2.90008	-0.609377	-0.315657	-0.256302	-0.193901	-0.751982	-0.51465	-0.610931
Slc16a2	0.569379	-0.365404	-0.0970628	0.221059	0.404837	2.87355	-0.663836	-0.972268	-0.670596	-0.693917	-0.482419	0.440973	-0.564295
Slc20a1	-1.23634	0.570557	-0.762061	0.514147	1.22464	2.34466	0.350057	-0.674608	-0.609897	-1.00498	0.0567687	-0.241307	-0.531639
Slc12a5	-0.692339	-1.50279	0.150898	1.37759	1.93414	1.22626	-0.194396	-0.852903	-0.387748	-1.0578	-0.0412806	0.193563	-0.153196
Slc35e4	-0.308268	-1.20778	-0.215499	1.25926	1.83159	1.71043	-1.0306	-0.658006	-0.128978	-0.259104	-0.79924	0.288666	-0.482471
Slc4a2	-0.728492	-0.0632916	-1.06018	3.08564	-0.132038	-0.362663	-0.166427	-0.142788	0.298539	0.0331986	-0.688892	0.130554	-0.203159
Slco2a1	-0.516575	0.258815	-0.529076	2.78589	-0.222724	1.3513	-0.581617	-0.572378	-0.569921	0.0871418	-0.518571	-0.417161	-0.555131
Slc8a1	-0.483007	-0.050881	0.431787	3.1688	-0.138775	0.246024	-0.430609	-0.353539	-0.501905	-0.438422	-0.501905	-0.449041	-0.498523
Slc45a4	-0.363664	0.14654	-0.0492567	3.18028	-0.108277	0.258472	-0.525072	-0.620055	-0.498551	-0.607977	-0.405976	0.0471523	-0.453612
Slc25a24	-0.60965	-0.684744	-0.340812	-0.582856	0.0966758	-1.38788	-0.58793	0.853948	-1.02221	1.454	0.248216	2.05214	0.511098
Slc27a3	-0.13428	-0.091786	0.101574	-0.020669	0.0194844	-0.585596	-0.990343	-0.990932	-0.347794	0.0188327	0.314118	3.05249	-0.3451
Slc3a2	-0.240576	-0.654944	-0.277647	-0.656141	0.98379	-0.602625	-1.65591	1.93034	0.254614	-0.857237	0.700776	1.35543	-0.279878
Slc48a1	0.608201	-2.26488	0.26739	0.635312	0.533165	0.566494	-1.24384	-0.788447	-0.945194	0.0118743	1.01655	0.662018	0.94136
Slc6a6	-0.0855856	-1.81253	-0.0356993	0.50913	0.98098	0.349555	-1.59648	-1.11696	0.235638	0.432343	0.362936	1.78656	-0.00989846
Slc9a3r2	-0.179106	-2.23367	0.0353327	0.809781	0.475713	0.801482	-1.41797	-0.217436	0.728109	-0.488147	-0.0141181	1.61858	0.0814529
Slc50a1	-0.451658	-2.24864	-0.162406	2.32313	0.221404	-0.364801	-0.336739	0.0824677	0.0203101	-0.123772	-0.279413	0.816358	0.503754
Slc25a17	1.33375	-2.69209	0.730893	0.69053	-0.723783	-0.345028	1.03721	-0.414178	0.00839805	-0.073324	0.159173	0.150809	0.137641
Slc12a4	-0.0439141	-2.97868	-0.45896	0.404251	-0.071602	-0.0173543	0.796803	0.390607	0.562139	0.890481	-0.522442	0.640077	0.408598
Slc15a3	-0.463325	-2.36546	0.197236	-0.480267	-0.817341	0.423944	1.66252	-0.26722	0.601932	0.789107	0.277266	-0.513294	0.954905
Slc12a2	-0.19878	-1.70765	-0.0161894	-0.720623	-0.841198	0.977131	2.50905	-0.62531	0.324287	0.192249	-0.105702	0.0965895	0.116141
Slc25a28	0.255356	-2.23237	-0.143408	0.132042	-0.422347	0.162609	0.619526	-1.23452	-0.924644	1.36914	1.02368	0.53898	0.855959
Slc43a3	0.0496246	-1.28379	-0.246876	-0.782281	-1.61715	0.244415	0.288653	-0.454273	-0.467951	2.15274	0.900342	0.215832	1.00072
Slc35f5	-0.325781	-1.11897	-0.485115	-0.0639056	-1.39598	0.285752	-0.560601	-0.149759	-0.478435	1.88514	2.02668	-1.66347e-05	0.380994
Slc22a15	-0.319529	-1.75504	-1.12575	-0.950888	-1.08473	0.300692	0.201166	1.18995	0.245489	1.60056	1.00501	0.18767	0.505395
Slc9a1	-0.401875	-1.84579	-1.0084	0.647444	-0.507579	-0.629345	0.285928	1.54643	-0.540119	1.78604	0.427355	-0.176294	0.416212
Slc52a3	0.300961	-1.95085	0.740491	-0.236526	-1.28284	-1.34728	-0.0418856	0.132918	-0.128747	1.18071	1.32041	0.697694	0.614946
Slc12a7	0.402899	-1.47999	-0.205197	1.17191	-0.614257	-2.10817	-0.446441	0.136274	-0.305013	1.00564	0.898592	0.561147	0.98261
Slc25a51	0.951269	-0.758062	1.48223	-0.184877	-0.602307	-1.97591	1.27395	0.0894752	-1.01754	0.943542	-0.453334	0.463777	-0.212203

## Sheet: ED Fig 7i
gene	logFC	function
Slc34a1	-0.398063	Involved in actively transporting phosphate into cells via Na(+) cotransport in the renal brush border membrane
Slc4a4	-0.323866	Electrogenic sodium/bicarbonate cotransporter with a Na(+):HCO3(-)
Slc6a19	-0.223321	Transporter that mediates resorption of neutral amino acids across the apical membrane of renal and intestinal epithelial cells
Slc5a2	-0.210816	Sodium-dependent glucose transporter. Has a Na(+) to glucose coupling ratio of 1:1.
Slc22a8	-0.172702	organic ions
Slc13a1	-0.161355	Sodium/sulfate cotransporter that mediates sulfate reabsorption in the kidney
Slc22a18	-0.157523	May act as a transporter of organic cations based on a proton efflux antiport mechanism
Slc5a12	-0.154833	Acts as an electroneutral and low-affinity sodium (Na(+))-dependent sodium-coupled solute transporter

## Sheet: ED Fig7j
	gene	mEC2-logFC
	mt-Nd1	0.0543258
	mt-Nd2	0.1348
	mt-Nd3	0.276638
	mt-Nd4	0.218931
	mt-Nd4l	0.71227
	mt-Nd5	0.260356
	mt-Nd6	-0.00312814
	Ndufa1	0.293397
	Ndufa10	-0.108405
	Ndufa11	0.156823
	Ndufa12	0.0737494
	Ndufa13	0.252042
	Ndufa2	0.245684
	Ndufa3	0.317759
	Ndufa5	0.351427
	Ndufa6	0.0853395
	Ndufa7	0.115374
	Ndufa8	0.0769576
	Ndufa9	0.0141931
	Ndufab1	0.16831
	Ndufb10	0.177917
	Ndufb11	0.240304
	Ndufb2	0.280532
	Ndufb3	0.0425793
	Ndufb4	0.13366
	Ndufb5	0.140587
	Ndufb6	0.175149
	Ndufb7	0.0736467
	Ndufb8	0.154714
	Ndufb9	0.234116
	Ndufc1	0.313548
	Ndufc2	0.336219
	Ndufs1	0.0303315
	Ndufs2	-0.059726
	Ndufs3	-0.0529504
	Ndufs4	0.127138
	Ndufs5	0.135981
	Ndufs6	0.272883
	Ndufs7	0.128231
	Ndufs8	-0.0176275
	Ndufv1	-0.212616
	Ndufv2	0.218338
	Ndufv3	0.251433
	Sdha	0.132536
	Sdhaf1	0.00100126
	Sdhaf2	-0.0407645
	Sdhaf4	-0.0272564
	Sdhb	-0.0784909
	Sdhc	0.0815418
	Sdhd	-0.128729
	Uqcr10	0.241503
	Uqcr11	0.389884
	Uqcrb	0.152426
	Uqcrc1	0.074074
	Uqcrc2	0.142319
	Uqcrfs1	0.0764875
	Uqcrh	0.244214
	Uqcrq	0.308626
	mt-Cytb	0.250463
	Cyc1	0.172835
	Ndufa4	0.255844
	Cox17	0.0869219
	Cox4i1	0.228162
	Cox5a	0.190678
	Cox5b	0.149146
	Cox6a1	0.182971
	Cox6b1	0.191649
	Cox6c	0.425917
	Cox7a1	0.142864
	Cox7a2	0.253165
	Cox7b	0.0587883
	Cox7c	0.378702
	Cox8a	0.212506
	mt-Co1	0.182283
	mt-Co2	0.160845
	mt-Co3	0.0772677
	Atp5d	0.149784
	Atp5e	0.298125
	Atp5f1	-0.00644555
	Atp5g1	0.272128
	Atp5g3	0.233547
	Atp5h	0.128505
	Atp5j2	0.17993
	Atp5l	0.191065
	mt-Atp6	0.130624
	mt-Atp8	0.190698

## Sheet: ED Fig7k
Term	P-value	Adjusted P-value	Odds Ratio	Combined Score	Genes
TSH regulation of gene expression	2.94505e-08	1.60505e-05	19.3561	335.646	EGR1;ADAMTS1;CAV1;ARHGAP29;S100A4;FOS;HMGCR;CAMKK2
BDNF signaling pathway	7.44611e-07	0.000202907	8.6981	122.734	EGR1;BMP2;CDKN1A;PXDN;FOSB;S100A4;FOS;IER2;HSPA1B;HSPA1A
Signaling by FGFR in disease	4.45311e-05	0.00808981	10.3478	103.677	CDKN1A;CPSF6;PIK3CA;AKT1S1;ADCY4;HRAS
Nerve growth factor (NGF) pathway	0.000129975	0.0124833	36.1728	323.681	PIK3CA;FOS;HRAS
Interleukin-2 receptor beta chain in T cell activation	0.000132484	0.0124833	17.2326	153.871	PIK3CA;FOS;NMI;HRAS
IGF1 signaling pathway	0.000151088	0.0124833	34.1615	300.541	PIK3CA;FOS;HRAS
Signaling by ERBB2	0.000160336	0.0124833	10.745	93.8922	CDKN1A;PIK3CA;AKT1S1;ADCY4;HRAS
Inhibition of cellular proliferation by Gleevec	0.000227436	0.0140345	29.2769	245.593	PIK3CA;FOS;HRAS
Signaling by EGFR in cancer	0.000238129	0.0140345	9.8282	81.9937	CDKN1A;PIK3CA;AKT1S1;ADCY4;HRAS
TPO signaling pathway	0.000257515	0.0140345	27.9447	230.947	PIK3CA;FOS;HRAS
Endothelins	0.000296994	0.0146504	13.7778	111.9	EDNRB;ADCY4;FOS;HRAS
Signaling by PDGF	0.000368833	0.0146504	8.89924	70.3499	CDKN1A;PIK3CA;AKT1S1;ADCY4;HRAS
AMPK signaling	0.000374898	0.0146504	12.9141	101.877	CDKN1A;PIK3CA;HMGCR;CAMKK2
NFAT involvement in hypertrophy of the heart	0.000396453	0.0146504	12.7147	99.594	PIK3CA;HRAS;ADSS;CAMKK2
Influence of Ras and Rho proteins on G1 to S transition	0.000403221	0.0146504	23.6408	184.777	CDKN1A;PIK3CA;HRAS
PDGFA signaling pathway	0.000446403	0.0152056	22.764	175.608	PIK3CA;FOS;HRAS
NGF signaling via TRKA from the plasma membrane	0.000606164	0.016868	7.94255	58.8413	CDKN1A;PIK3CA;AKT1S1;ADCY4;HRAS
Signaling by SCF-KIT	0.000632069	0.016868	11.1633	82.2345	CDKN1A;PIK3CA;AKT1S1;HRAS
EGF receptor transactivation by GPCRs in cardiac hypertrophy	0.000648484	0.016868	19.8227	145.516	EDNRB;FOS;HRAS
MAPK/TRK pathway	0.000648484	0.016868	19.8227	145.516	EGR1;FOS;HRAS
Signaling events mediated by hepatocyte growth factor receptor (c-Met)	0.000663247	0.016868	11.0139	80.6036	EGR1;PIK3CA;AKT1S1;HRAS
Regular glucocorticoid receptor pathway	0.000763307	0.016868	10.5887	76.0039	EGR1;CDKN1A;FOS;SELE
GM-CSF-mediated signaling events	0.000768177	0.016868	18.6195	133.53	PIK3CA;FOS;HRAS
PI3K/PLC/TRK pathway	0.000768177	0.016868	18.6195	133.53	EGR1;PIK3CA;HRAS
Interleukin-5 regulation of apoptosis	0.000785026	0.016868	7.48239	53.4976	EGR1;FOS;HMGCR;SELE;IER2
PI3K/AKT activation	0.000832937	0.016868	18.071	128.133	CDKN1A;PIK3CA;AKT1S1
Differentiation pathway in PC12 cells	0.000835662	0.016868	10.3229	73.1615	EGR1;ADCY4;FOS;HRAS
Inhibition of matrix metalloproteinases	0.000870867	0.0169338	57.9971	408.649	TIMP2;HRAS
Signaling of hepatocyte growth factor receptor	0.000901066	0.0169338	17.5538	123.086	PIK3CA;FOS;HRAS
GAB1 signalosome	0.000972629	0.0174869	17.0653	118.356	CDKN1A;PIK3CA;AKT1S1
Androgen receptor signaling, proteolysis, and transcription regulation	0.000994667	0.0174869	9.82937	67.9514	SMARCE1;CDKN1A;CAV1;FOS
Fc epsilon receptor I signaling in mast cells	0.00112633	0.0191828	16.1655	109.744	PIK3CA;FOS;HRAS
VEGF, hypoxia, and angiogenesis	0.00120859	0.0195869	15.7502	105.815	PIK3CA;CAV1;HRAS
Signaling by ERBB4	0.00122194	0.0195869	9.27481	62.2091	CDKN1A;PIK3CA;AKT1S1;HRAS
Cell surface interactions at the vascular wall	0.0012714	0.0197975	9.1713	61.1509	THBD;PIK3CA;CAV1;HRAS
ERBB2/ERBB3 signaling events	0.00138426	0.0203898	14.9804	98.6098	PIK3CA;FOS;HRAS
PI3K events in ERBB2 signaling	0.00138426	0.0203898	14.9804	98.6098	CDKN1A;PIK3CA;AKT1S1
Signaling by FGFR mutants	0.00147779	0.0207281	14.623	95.301	CPSF6;PIK3CA;HRAS
Downstream signaling events Of B cell receptor (BCR)	0.00148329	0.0207281	8.77926	57.1836	CDKN1A;AKT1S1;BCL10;HRAS
Senescence and autophagy	0.00153988	0.0209809	8.6864	56.2536	BMP2;CDKN1A;AKT1S1;HRAS
MAP kinase downregulation by phosphorylation of MEK1 by Cdk5/p35	0.00186243	0.0247567	36.8998	231.948	EGR1;HRAS
ERBB1 downstream pathway	0.00197878	0.025677	8.08742	50.3464	EGR1;PIK3CA;FOS;HRAS
AKT phosphorylation of cytosolic targets	0.00216577	0.026826	33.8231	207.504	CDKN1A;AKT1S1
T cell receptor/Ras pathway	0.00216577	0.026826	33.8231	207.504	FOS;HRAS
Interleukin-4 regulation of apoptosis	0.00223913	0.0271184	4.80289	29.3056	BMP2;CDKN1A;CLCN4;TIMP2;FOS;SELE
Calcium signaling by HBx of hepatitis B virus	0.00249083	0.0288831	31.2198	187.167	FOS;HRAS
TrkA receptor signaling pathway	0.00249083	0.0288831	31.2198	187.167	PIK3CA;HRAS
B cell survival pathway	0.00283741	0.0322165	28.9883	170.013	PIK3CA;FOS
PI3K cascade	0.0029181	0.0324564	11.3666	66.3446	CDKN1A;PIK3CA;AKT1S1
Cadmium-induced DNA biosynthesis and proliferation in macrophages	0.00320529	0.0349376	27.0544	155.372	FOS;HRAS
Tie2 signaling	0.00359424	0.0376704	25.3622	142.749	PIK3CA;HRAS
Effect of METS on macrophage differentiation	0.00359424	0.0376704	25.3622	142.749	FOS;HRAS
Apoptosis modulation by HSP70	0.00400405	0.0389679	23.8691	131.768	HSPA1B;HSPA1A
Signaling by FGFR1 fusion mutants	0.00400405	0.0389679	23.8691	131.768	CPSF6;PIK3CA
Signaling by constitutively active EGFR	0.00400405	0.0389679	23.8691	131.768	PIK3CA;HRAS
IGF-1 receptor and longevity	0.00400405	0.0389679	23.8691	131.768	PIK3CA;HRAS
Glioma	0.00423252	0.0393753	9.89591	54.0807	CDKN1A;PIK3CA;HRAS
LPA receptor mediated events	0.00423252	0.0393753	9.89591	54.0807	ADCY4;FOS;HRAS
Thyroid-stimulating hormone signaling pathway	0.00441815	0.0393753	9.73834	52.8016	PIK3CA;FOS;HRAS
Estrogen receptor signaling pathway	0.0044345	0.0393753	22.542	122.14	PIK3CA;FOS
ID regulation of gene expression	0.0044345	0.0393753	22.542	122.14	CDKN1A;SELE
Adipogenesis	0.00447939	0.0393753	6.38598	34.5371	BMP2;CDKN1A;EBF1;DLK1
CD8/T cell receptor downstream pathway	0.00480405	0.0414475	9.43775	50.3815	EGR1;FOS;HRAS
Signaling by NGF	0.00506965	0.0414475	4.7963	25.3459	CDKN1A;PIK3CA;AKT1S1;ADCY4;HRAS
AP-1 transcription factor network	0.00520972	0.0414475	9.1551	48.1305	EGR1;FOSB;FOS
Signaling events mediated by VEGFR1 and VEGFR2	0.00520972	0.0414475	9.1551	48.1305	PIK3CA;CAV1;CAMKK2
T cell receptor signaling pathway	0.00523452	0.0414475	6.10031	32.0418	PIK3CA;BCL10;FOS;HRAS
Interleukin-6 signaling pathway	0.00542006	0.0414475	9.02001	47.0633	PIK3CA;FOS;HRAS
Melanoma	0.00542006	0.0414475	9.02001	47.0633	CDKN1A;PIK3CA;HRAS
EGF/EGFR signaling pathway	0.00550403	0.0414475	6.01064	31.269	ATXN2;CAV1;FOSB;FOS
Angiogenesis	0.00584762	0.0414475	19.3188	99.3316	PIK3CA;TIMP2
BAD phosphorylation mediated by IGF1R signaling	0.00584762	0.0414475	19.3188	99.3316	PIK3CA;HRAS
CREB transcription factor and its extracellular signals	0.00584762	0.0414475	19.3188	99.3316	PIK3CA;HRAS
Signaling events mediated by PRL	0.00584762	0.0414475	19.3188	99.3316	EGR1;CDKN1A
Collagen binding in corneal epithelia mediated by Erk and PI-3 Kinase	0.00584762	0.0414475	19.3188	99.3316	PIK3CA;HRAS
Hypoxia and p53 in the cardiovascular system	0.00584762	0.0414475	19.3188	99.3316	CDKN1A;HSPA1A
Chronic myeloid leukemia	0.00585588	0.0414475	8.76141	45.0364	CDKN1A;PIK3CA;HRAS
Prolactin activation of MAPK signaling	0.00631214	0.0438659	8.51718	43.1419	PIK3CA;FOS;HRAS
Tumor suppressor Arf inhibits ribosomal biogenesis	0.00635855	0.0438659	18.4397	93.2672	PIK3CA;HSPA1A
Disease	0.00663004	0.0451671	2.8607	14.3497	CDKN1A;CPSF6;PIK3CA;AKT1S1;RPL36A;ADCY4;WIPI1;HRAS;HSPA1A
Mitochondrial pathway of apoptosis: caspases	0.00678906	0.0456794	8.28615	41.3681	BCL10;HSPA1B;HSPA1A
Signaling by the B cell receptor (BCR)	0.00699124	0.0464662	5.59892	27.788	CDKN1A;AKT1S1;BCL10;HRAS
Ras signaling pathway	0.00743899	0.0482649	16.9014	82.8339	PIK3CA;HRAS
ERBB2 role in signal transduction and oncology	0.00743899	0.0482649	16.9014	82.8339	PIK3CA;HRAS
ERK5 role in neuronal survival pathway	0.00800811	0.050749	16.2245	78.3205	PIK3CA;HRAS
VEGFR1 pathway	0.00800811	0.050749	16.2245	78.3205	PIK3CA;CAV1
Interleukin receptor SHC signaling	0.00859621	0.0538498	15.5997	74.1989	PIK3CA;HRAS
IGF1 pathway	0.0092031	0.0569965	15.0212	70.4224	PIK3CA;HRAS
Signaling by FGFR1 mutants	0.00982858	0.0588635	14.484	66.9516	CPSF6;PIK3CA
Signaling pathway from G-protein families	0.00982858	0.0588635	14.484	66.9516	FOS;HRAS
Nectin adhesion pathway	0.00982858	0.0588635	14.484	66.9516	PIK3CA;PTPRM
Prostate cancer	0.0100964	0.0598099	7.12563	32.7464	CDKN1A;PIK3CA;HRAS
Alpha-V beta-3 integrin/OPN pathway	0.0104725	0.0613708	13.9838	63.7523	PIK3CA;FOS
T cell receptor regulation of apoptosis	0.0107211	0.0621594	2.82134	12.7963	EGR1;CDKN1A;FOSB;S100A4;FOS;HRAS;IER2;HSPA1A
Serotonin HTR1 group and FOS pathway	0.0111345	0.063877	13.517	60.7955	PIK3CA;FOS
ERBB signaling pathway	0.0117059	0.0664556	6.73241	29.9435	CDKN1A;PIK3CA;HRAS
EPO receptor signaling	0.0125125	0.0703021	12.6709	55.5117	FOS;HRAS
Insulin signaling pathway	0.012734	0.0708167	3.79799	16.5724	EGR1;PIK3CA;CAV1;FOS;HRAS
Prion diseases	0.013228	0.0713787	12.2863	53.1436	EGR1;HSPA1A
EGF receptor (ErbB1) signaling pathway	0.013228	0.0713787	12.2863	53.1436	PIK3CA;HRAS
Interleukin-7 signaling pathway	0.013228	0.0713787	12.2863	53.1436	PIK3CA;NMI
Phospholipids as signaling intermediaries	0.0139609	0.0731694	11.9244	50.9349	PIK3CA;HRAS
SNARE interactions in vesicular transport	0.0139609	0.0731694	11.9244	50.9349	VTI1B;BET1
TGF-beta signaling pathway	0.0139626	0.0731694	4.53936	19.3893	CAV1;FOSB;FOS;HRAS
Melanogenesis	0.0141941	0.0736743	6.24932	26.5904	EDNRB;ADCY4;HRAS
Trefoil factor initiation of mucosal healing	0.0154783	0.0795819	11.2608	46.9384	PIK3CA;HRAS
Angiotensin II-mediated activation of JNK pathway via Pyk2-dependent signaling	0.0162624	0.0820649	10.9559	45.1261	FOS;HRAS
Signaling events regulated by Ret tyrosine kinase	0.0162624	0.0820649	10.9559	45.1261	PIK3CA;HRAS
Signaling by interleukins	0.0173781	0.0862376	5.77534	23.4048	PIK3CA;PELI1;HRAS
Plasma membrane estrogen receptor signaling	0.0178805	0.0862376	10.393	41.8219	PIK3CA;HRAS
Bioactive peptide-induced signaling pathway	0.0178805	0.0862376	10.393	41.8219	PIK3CA;HRAS
ERBB1 internalization pathway	0.0178805	0.0862376	10.393	41.8219	PIK3CA;HRAS
FOXM1 transcription factor network	0.0178805	0.0862376	10.393	41.8219	FOS;HSPA1B
Endocytosis	0.0183714	0.087828	4.1673	16.6565	CAV1;HRAS;HSPA1B;HSPA1A
Bladder cancer	0.0187141	0.0886883	10.1327	40.3126	CDKN1A;HRAS
mTOR signaling pathway	0.0191075	0.0897722	5.5642	22.0213	PIK3CA;AKT1S1;HRAS
Growth hormone receptor signaling	0.0195638	0.0911305	9.88502	38.8884	PIK3CA;HRAS
Oncostatin M	0.0199994	0.09237	3.37014	13.1842	CDKN1A;RARG;TIMP2;BCL10;HMGCR
Heart development	0.0204295	0.0935636	9.64917	37.5428	BMP2;BHLHE40
Interleukin-3 signaling pathway	0.021311	0.0959874	9.4243	36.2697	FOS;HRAS
Interleukin-3, interleukin-5, and GM-CSF signaling	0.021311	0.0959874	9.4243	36.2697	PIK3CA;HRAS
Antigen-activated B-cell receptor generation of second messengers	0.0215207	0.0961374	3.96397	15.2167	PIK3CA;BCL10;FOS;HRAS
Alpha-6 beta-1 and alpha-6 beta-4 integrin signaling	0.022208	0.0984015	9.20965	35.0639	PIK3CA;HRAS
Actions of nitric oxide in the heart	0.0231206	0.100806	9.00454	33.9204	PIK3CA;CAV1
Regulation of NFAT transcription factors	0.0231206	0.100806	9.00454	33.9204	EGR1;FOS
Pathways in cancer	0.0236481	0.102287	3.22039	12.0587	BMP2;CDKN1A;PIK3CA;FOS;HRAS
Activation of RAS in B cells	0.0247535	0.103971	50.2424	185.836	HRAS
FOSB gene expression and drug abuse	0.0247535	0.103971	50.2424	185.836	FOSB
NOSTRIN-mediated endothelial NOS trafficking	0.0247535	0.103971	50.2424	185.836	CAV1
Interleukin-1 signaling pathway	0.0248488	0.103971	5.01386	18.5259	PIK3CA;PELI1;FOS
Angiopoietin receptor Tie2-mediated signaling	0.0249912	0.103971	8.6205	31.803	CDKN1A;PIK3CA
Spliceosome	0.0258864	0.106879	4.93249	18.0235	CRNKL1;HSPA1B;HSPA1A
PDGFB signaling pathway	0.026947	0.110422	4.85371	17.5407	PIK3CA;FOS;HRAS
Signaling events mediated by PTP1B	0.0279086	0.11184	8.10204	28.9958	PIK3CA;CAV1
Signaling events mediated by stem cell factor receptor (c-Kit)	0.0279086	0.11184	8.10204	28.9958	PIK3CA;HRAS
Endometrial cancer	0.0279086	0.11184	8.10204	28.9958	PIK3CA;HRAS
Androgen receptor regulation of biosynthesis and transcription	0.0289101	0.114174	7.94278	28.1457	SMARCE1;EGR1
PI3K pathway	0.0289101	0.114174	7.94278	28.1457	PIK3CA;HRAS
Focal adhesion	0.0295572	0.114856	3.57915	12.6037	PIK3CA;CAV1;PARVA;HRAS
Basic mechanisms of SUMOylation	0.029631	0.114856	40.1919	141.433	SAE1
Kit receptor signaling pathway	0.0299258	0.114856	7.78964	27.3341	FOS;HRAS
Non-small cell lung cancer	0.0299258	0.114856	7.78964	27.3341	PIK3CA;HRAS
T cell receptor signaling in naive CD8+ T cells	0.0309557	0.117978	7.64228	26.5584	BCL10;HRAS
p53 signaling pathway	0.0325948	0.12173	4.49454	15.3875	CDKN1A;CAV1;HSPA1B
Acute myeloid leukemia	0.0330569	0.12173	7.36364	25.1065	PIK3CA;HRAS
SHP2 signaling	0.0330569	0.12173	7.36364	25.1065	PIK3CA;HRAS
Keratinocyte differentiation	0.0330569	0.12173	7.36364	25.1065	FOS;HRAS
Mechanism of gene regulation by peroxisome proliferators via PPAR-alpha	0.0330569	0.12173	7.36364	25.1065	PIK3CA;HSPA1A
Toll-like receptor signaling pathway regulation	0.0344004	0.124463	4.39687	14.8161	PIK3CA;PELI1;FOS
Endothelial NOS activation	0.0344842	0.124463	33.4916	112.775	CAV1
MEK activation	0.0344842	0.124463	33.4916	112.775	HRAS
ATF2 transcription factor network	0.0352126	0.12543	7.10455	23.7743	FOS;SELE
RNA degradation	0.0352126	0.12543	7.10455	23.7743	ZCCHC7;DCP1B
RAGE pathway	0.0363104	0.126046	6.9817	23.1489	HMGCR;SELE
Ephrin receptor B forward pathway	0.0363104	0.126046	6.9817	23.1489	PIK3CA;HRAS
Natural killer cell receptor signaling pathway	0.0363104	0.126046	6.9817	23.1489	PIK3CA;HRAS
Neurotrophic factor-mediated Trk receptor signaling	0.0363104	0.126046	6.9817	23.1489	PIK3CA;HRAS
FGF signaling pathway	0.0374213	0.12908	6.86302	22.5486	PIK3CA;FOS
Colorectal cancer	0.0385452	0.13212	6.7483	21.9719	PIK3CA;FOS
Cytoskeletal remodeling regulation and cell spreading by IPP complex components	0.0393135	0.132258	28.7056	92.8968	PARVA
TSP1-induced apoptosis in microvascular endothelial cell	0.0393135	0.132258	28.7056	92.8968	FOS
Vitamin C (ascorbate) metabolism	0.0393135	0.132258	28.7056	92.8968	CYB5R3
EGFR1 pathway	0.0407863	0.136371	4.0997	13.1166	CDKN1A;CAV1;ADSS
Integrin signaling pathway	0.0428111	0.142269	4.01818	12.6611	PIK3CA;CAV1;HRAS
HIF-1 transcriptional activity in hypoxia	0.0431674	0.142583	6.32526	19.8782	BHLHE40;FOS
Calcium/calmodulin-dependent protein kinase activation	0.0441188	0.143886	25.1162	78.3842	CAMKK2
EGFR transactivation by gastrin	0.0441188	0.143886	25.1162	78.3842	HRAS
T cell receptor signaling in naive CD4+ T cells	0.0443538	0.143886	6.22763	19.4025	BCL10;HRAS
Renal cell carcinoma	0.0479848	0.15241	5.95198	18.0754	PIK3CA;HRAS
CDC42 signaling events	0.0479848	0.15241	5.95198	18.0754	PIK3CA;HRAS
Phospholipase C signaling pathway	0.0489004	0.15241	22.3244	67.3742	PIK3CA
Activation of the AP-1 family of transcription factors	0.0489004	0.15241	22.3244	67.3742	FOS
Splicing regulation through Sam68	0.0489004	0.15241	22.3244	67.3742	HRAS
IKK complex recruitment by IRAK1	0.0489004	0.15241	22.3244	67.3742	PELI1
Bacterial invasion of epithelial cells	0.0492185	0.15241	5.86542	17.6636	PIK3CA;CAV1
Mitochondrial pathway of apoptosis: multidomain Bcl-2 family	0.0492185	0.15241	5.86542	17.6636	HSPA1B;HSPA1A
Protein processing in the endoplasmic reticulum	0.0506579	0.15598	3.74492	11.1698	HSPH1;HSPA1B;HSPA1A
Immune system signaling by interferons, interleukins, prolactin, and growth hormones	0.052001	0.158933	2.96256	8.75879	EGR1;PIK3CA;PELI1;HRAS
RANKL regulation of apoptosis and immune response	0.0529881	0.158933	5.62018	16.5103	EGR1;BMP2
Purine ribonucleoside monophosphate biosynthesis	0.0536583	0.158933	20.0909	58.7683	ADSS
SUMOylation as a mechanism to modulate CtBP-dependent gene responses	0.0536583	0.158933	20.0909	58.7683	SAE1
Transport of organic anions	0.0536583	0.158933	20.0909	58.7683	SLCO3A1
Erythropoietin-mediated neuroprotection through NF-kB	0.0536583	0.158933	20.0909	58.7683	CDKN1A
Monocyte and its surface molecules	0.0536583	0.158933	20.0909	58.7683	SELE
VEGF signaling pathway	0.0555566	0.163667	5.46773	15.8037	PIK3CA;HRAS
BMP signaling and regulation	0.0583926	0.170182	18.2635	51.8788	BMP2
Hormone-sensitive lipase (HSL)-mediated triacylglycerol hydrolysis	0.0583926	0.170182	18.2635	51.8788	CAV1
p73 transcription factor network	0.0594898	0.171545	5.25391	14.8263	CDKN1A;DCP1B
Fc epsilon receptor I signaling pathway	0.0594898	0.171545	5.25391	14.8263	PIK3CA;HRAS
Interleukin-2 signaling pathway	0.061705	0.174575	1.97554	5.50265	TMEM243;PIK3CA;BHLHE40;TIMP2;S100A4;NMI;FOS;HRAS
Immune system	0.0619845	0.174575	1.89112	5.25896	EGR1;CDKN1A;PIK3CA;AKT1S1;PELI1;BCL10;FOS;SAE1;HRAS
Antigen processing and presentation	0.0621639	0.174575	5.12038	14.2243	HSPA1B;HSPA1A
MAP kinase signaling pathway	0.0621639	0.174575	5.12038	14.2243	FOS;HRAS
Adenylate cyclase inhibitory pathway	0.0631034	0.174575	16.7407	46.2543	ADCY4
Keap1-Nrf2 pathway	0.0631034	0.174575	16.7407	46.2543	PIK3CA
Melanocyte development and pigmentation pathway	0.0631034	0.174575	16.7407	46.2543	HRAS
PI3K class IB pathway	0.0631034	0.174575	16.7407	46.2543	HRAS
SMAD2/3 nuclear pathway	0.0635162	0.17483	5.05612	13.937	CDKN1A;FOS
C-Myb transcription factor network	0.0676322	0.182901	4.87263	13.1253	CDKN1A;HRAS
Sema3A-plexin repulsion signaling by inhibiting integrin adhesion	0.0677909	0.182901	15.4522	41.587	PLXNA4
Coagulation common pathway	0.0677909	0.182901	15.4522	41.587	THBD
MAP kinase inactivation of SMRT corepressor	0.0677909	0.182901	15.4522	41.587	HRAS
Progesterone-mediated oocyte maturation	0.0690235	0.184697	4.81438	12.8703	PIK3CA;ADCY4
Chemokine signaling pathway	0.0691342	0.184697	3.27802	8.7579	PIK3CA;ADCY4;HRAS
Repression of pain sensation by the transcriptional regulator DREAM	0.0724552	0.18785	14.3478	37.6598	FOS
Sema3A/PAK-dependent axon repulsion	0.0724552	0.18785	14.3478	37.6598	PLXNA4
Signaling to p38 via RIT and RIN	0.0724552	0.18785	14.3478	37.6598	HRAS
Terpenoid backbone biosynthesis	0.0724552	0.18785	14.3478	37.6598	HMGCR
Validated nuclear estrogen receptor beta network	0.0724552	0.18785	14.3478	37.6598	SMARCE1
Messenger RNA decay by 5' to 3' exoribonuclease	0.0724552	0.18785	14.3478	37.6598	DCP1B
MAPK signaling pathway	0.0727273	0.18785	2.63306	6.90136	FOS;HRAS;HSPA1B;HSPA1A
Gap junction pathway	0.0746819	0.189268	4.59462	11.9208	ADCY4;HRAS
Cell cycle	0.0769457	0.189268	2.28524	5.86086	CDKN1A;ODF2;RSF1;CDC14A;NDEL1
Rb tumor suppressor/checkpoint signaling in response to DNA damage	0.0770964	0.189268	13.3906	34.316	CDKN1A
SREBF and miR-33 in cholesterol and lipid homeostasis	0.0770964	0.189268	13.3906	34.316	HMGCR
Selenium metabolism and selenoproteins	0.0770964	0.189268	13.3906	34.316	FOS
CRMPs in Sema3A signaling	0.0770964	0.189268	13.3906	34.316	PLXNA4
Cell-extracellular matrix interactions	0.0770964	0.189268	13.3906	34.316	PARVA
Inhibition of platelet activation by aspirin	0.0770964	0.189268	13.3906	34.316	HRAS
LPA4-mediated signaling events	0.0770964	0.189268	13.3906	34.316	ADCY4
Other semaphorin interactions	0.0770964	0.189268	13.3906	34.316	PLXNA4
PI3K subunit p85 role in regulation of actin organization and cell migration	0.0770964	0.189268	13.3906	34.316	PIK3CA
Atypical NF-kappaB pathway	0.0817146	0.195046	12.553	31.4393	PIK3CA
SHC-related events	0.0817146	0.195046	12.553	31.4393	HRAS
SHC1 events in EGFR signaling	0.0817146	0.195046	12.553	31.4393	HRAS
Beta-arrestin-dependent recruitment of Src kinases in GPCR signaling	0.0817146	0.195046	12.553	31.4393	HRAS
Chromatin remodeling by hSWI/SNF ATP-dependent complexes	0.0817146	0.195046	12.553	31.4393	SMARCE1
Nitric oxide metabolism	0.0817146	0.195046	12.553	31.4393	CAV1
G-protein signaling pathways	0.0819552	0.195046	4.3465	10.8731	ADCY4;HRAS
Adaptive immune system	0.0833363	0.195996	2.05319	5.10192	CDKN1A;PIK3CA;AKT1S1;BCL10;SAE1;HRAS
Gastrin-CREB signaling pathway via PKC and MAPK	0.0844818	0.195996	3.00091	7.41592	EDNRB;PIK3CA;HRAS
Pertussis toxin-insensitive CCR5 signaling in macrophage	0.08631	0.195996	11.814	28.9421	FOS
Bone remodeling	0.08631	0.195996	11.814	28.9421	FOS
Serotonin receptor 4/6/7 and NR3C signaling	0.08631	0.195996	11.814	28.9421	EGR1
CBL signaling regulation	0.08631	0.195996	11.814	28.9421	PIK3CA
Corticosteroids and cardioprotection	0.08631	0.195996	11.814	28.9421	PIK3CA
Transcriptional activity regulation by PML	0.08631	0.195996	11.814	28.9421	HRAS
Human cytomegalovirus and MAP kinase pathways	0.08631	0.195996	11.814	28.9421	PIK3CA
Nicotinic acetylcholine receptor role in the regulation of apoptosis	0.08631	0.195996	11.814	28.9421	PIK3CA
PKA activation in glucagon signaling	0.08631	0.195996	11.814	28.9421	ADCY4
Granule cell survival pathway	0.0879246	0.197496	4.16642	10.1297	ADCY4;FOS
Integrin-mediated cell adhesion	0.0894369	0.197496	4.1237	9.95552	CAV1;HRAS
PTEN-dependent cell cycle arrest and apoptosis	0.0908825	0.197496	11.1571	26.7569	PIK3CA
Ras activation upon calcium influx through NMDA receptor	0.0908825	0.197496	11.1571	26.7569	HRAS
Calcineurin in effects in keratinocyte differentiation	0.0908825	0.197496	11.1571	26.7569	CDKN1A
TP53 network	0.0908825	0.197496	11.1571	26.7569	CDKN1A
ER-associated degradation (ERAD) pathway	0.0908825	0.197496	11.1571	26.7569	SAE1
FRS2-mediated activation	0.0908825	0.197496	11.1571	26.7569	HRAS
Lissencephaly gene (LIS1) in neuronal migration and development	0.0908825	0.197496	11.1571	26.7569	NDEL1
MAL role in Rho-mediated activation of SRF	0.0908825	0.197496	11.1571	26.7569	HRAS
GnRH signaling pathway	0.090957	0.197496	4.08184	9.78567	ADCY4;HRAS
Skeletal muscle hypertrophy is regulated via AKT/mTOR pathway	0.0954324	0.203444	10.5694	24.831	PIK3CA
Sprouty regulation of tyrosine kinase signals	0.0954324	0.203444	10.5694	24.831	HRAS
Interleukin-3 regulation of hematopoietic cells	0.0954324	0.203444	10.5694	24.831	FOS
Chagas disease	0.0955626	0.203444	3.96118	9.30076	PIK3CA;FOS
Interleukin-4 signaling pathway	0.0955626	0.203444	3.96118	9.30076	PIK3CA;FOS
Fibroblast growth factor receptor pathway	0.0971125	0.205939	3.92253	9.14689	PIK3CA;HRAS
CD28-dependent PI3K/Akt signaling	0.0999598	0.207932	10.0404	23.1229	PIK3CA
T cell activation co-stimulatory signal	0.0999598	0.207932	10.0404	23.1229	PIK3CA
E-cadherin keratinocyte pathway	0.0999598	0.207932	10.0404	23.1229	PIK3CA
Inactivation of APC/C via direct inhibition of the APC/C complex	0.0999598	0.207932	10.0404	23.1229	CDC14A
Oxidative stress-induced gene expression via Nrf2	0.0999598	0.207932	10.0404	23.1229	FOS
G alpha i pathway	0.101805	0.210965	3.81094	8.70683	ADCY4;HRAS
Signaling by insulin receptor	0.103383	0.212438	3.77513	8.56695	PIK3CA;HRAS
AKT signaling pathway	0.104465	0.212438	9.56181	21.5992	PIK3CA
CCR3 signaling in eosinophils	0.104465	0.212438	9.56181	21.5992	HRAS
T cell receptor downstream signaling	0.104465	0.212438	9.56181	21.5992	BCL10
Nephrin interactions	0.104465	0.212438	9.56181	21.5992	PIK3CA
Epidermal growth factor receptor (EGFR) pathway	0.106559	0.215892	3.70549	8.29678	PIK3CA;HRAS
Progesterone-initiated oocyte maturation	0.108947	0.215914	9.12672	20.2329	HRAS
Signaling by bone morphogenetic protein (BMP)	0.108947	0.215914	9.12672	20.2329	BMP2
Signaling events mediated by the hedgehog family	0.108947	0.215914	9.12672	20.2329	PIK3CA
Cyclins and cell cycle regulation	0.108947	0.215914	9.12672	20.2329	CDKN1A
Interleukin-11 pathway	0.108947	0.215914	9.12672	20.2329	FOS
Modulation of interferon signaling by chaperones	0.108947	0.215914	9.12672	20.2329	HSPA1A
Ras-independent pathway in NK cell-mediated cytotoxicity	0.113408	0.223131	8.72947	19.002	PIK3CA
Cholesterol biosynthesis	0.113408	0.223131	8.72947	19.002	HMGCR
CXCR4 signaling pathway	0.114613	0.224691	3.54207	7.6728	PIK3CA;HRAS
Phosphoinositides and their downstream targets	0.117846	0.226209	8.36532	17.8882	GRASP
SHC1 events in ERBB2 signaling	0.117846	0.226209	8.36532	17.8882	HRAS
Basigin interactions	0.117846	0.226209	8.36532	17.8882	CAV1
Corticotropin releasing hormone pathway	0.117846	0.226209	8.36532	17.8882	FOS
IGF1 receptor signaling through beta-arrestin	0.117846	0.226209	8.36532	17.8882	PIK3CA
Prolactin regulation of apoptosis	0.117878	0.226209	3.48065	7.442	SMARCE1;EGR1
Interleukin-1 regulation of extracellular matrix	0.121166	0.229769	3.42131	7.221	BMP2;FOS
ALK1 pathway	0.122262	0.229769	8.0303	16.8764	CAV1
Physiological and pathological hypertrophy of the heart	0.122262	0.229769	8.0303	16.8764	FOS
RXR/VDR pathway	0.122262	0.229769	8.0303	16.8764	RARG
Fibroblast growth factor 1	0.122262	0.229769	8.0303	16.8764	CDKN1A
PGC-1a regulation	0.122262	0.229769	8.0303	16.8764	CAMKK2
Notch signaling pathway	0.122818	0.23002	3.39239	7.114	CDKN1A;DLK1
Proteins and DNA sequences in cardicac structures	0.126657	0.230862	7.72106	15.9538	BMP2
BAD phosphorylation regulation	0.126657	0.230862	7.72106	15.9538	PIK3CA
CTCF pathway	0.126657	0.230862	7.72106	15.9538	PIK3CA
Cell cycle: G2/M checkpoint	0.126657	0.230862	7.72106	15.9538	CDKN1A
Control of gene expression by vitamin D receptor	0.126657	0.230862	7.72106	15.9538	SMARCE1
eIF4E and p70 S6 kinase regulation	0.126657	0.230862	7.72106	15.9538	PIK3CA
Mammalian calpain regulation of cell motility	0.126657	0.230862	7.72106	15.9538	HRAS
Oxidative stress	0.126657	0.230862	7.72106	15.9538	FOS
Cell cycle: G1/S checkpoint	0.131029	0.2367	7.43472	15.1098	CDKN1A
TRAIL signaling pathway	0.131029	0.2367	7.43472	15.1098	PIK3CA
Neurotrophin signaling pathway	0.131162	0.2367	3.25477	6.61149	PIK3CA;HRAS
Reelin signaling pathway	0.13538	0.239439	7.16883	14.3353	PIK3CA
Skeletal myogenesis control by HDAC and calcium/calmodulin-dependent kinase (CaMK)	0.13538	0.239439	7.16883	14.3353	PIK3CA
Statin pathway	0.13538	0.239439	7.16883	14.3353	HMGCR
T cell receptor calcium pathway	0.13538	0.239439	7.16883	14.3353	FOS
Thyroid cancer	0.13538	0.239439	7.16883	14.3353	HRAS
Matrix metalloproteinases	0.13538	0.239439	7.16883	14.3353	TIMP2
Cell-cell communication	0.13623	0.239439	3.17741	6.33387	PIK3CA;PARVA
Signal transduction	0.138032	0.239439	1.62296	3.2139	BMP2;CDKN1A;EDNRB;AKT1S1;ADCY4;ARHGAP29;HRAS;DLK1
Parkinson's disease	0.139633	0.239439	3.12783	6.15787	UCHL1;NDUFS6
Activation of matrix metalloproteinases	0.13971	0.239439	6.92128	13.6224	TIMP2
Retinoic acid receptor-mediated signaling	0.13971	0.239439	6.92128	13.6224	RARG
Inactivation of GSK3 by Akt causes accumulation of beta-catenin in alveolar macrophages	0.13971	0.239439	6.92128	13.6224	PIK3CA
Interferon-beta enhancer pathway	0.13971	0.239439	6.92128	13.6224	SMARCE1
Interleukin-2/STAT5 pathway	0.13971	0.239439	6.92128	13.6224	PIK3CA
Nuclear events mediated by MAP kinases	0.13971	0.239439	6.92128	13.6224	FOS
Ovarian infertility genes	0.13971	0.239439	6.92128	13.6224	EGR1
Cell adhesion molecules (CAMs)	0.143055	0.241506	3.07976	5.98869	PTPRM;SELE
Activated NOTCH1 signaling in the nucleus	0.144017	0.241506	6.69024	12.9645	DLK1
Prostaglandin biosynthesis and regulation	0.144017	0.241506	6.69024	12.9645	EDNRB
Alpha-6 beta-4 integrin signaling pathway	0.144017	0.241506	6.69024	12.9645	HRAS
Ras family activation regulation	0.144017	0.241506	6.69024	12.9645	HRAS
CD28 co-stimulation	0.144017	0.241506	6.69024	12.9645	PIK3CA
Transport of vitamins, nucleosides, and related molecules	0.144017	0.241506	6.69024	12.9645	SLCO3A1
Alanine, aspartate and glutamate metabolism	0.148304	0.245671	6.4741	12.3558	ADSS
Alpha-synuclein signaling	0.148304	0.245671	6.4741	12.3558	UCHL1
Fibrin clot formation (clotting cascade)	0.148304	0.245671	6.4741	12.3558	THBD
Netrin-mediated signaling events	0.148304	0.245671	6.4741	12.3558	PIK3CA
Adrenergic pathway	0.149951	0.246898	2.98791	5.6694	ADCY4;HRAS
Natural killer cell-mediated cytotoxicity	0.149951	0.246898	2.98791	5.6694	PIK3CA;HRAS
Syndecan 2 pathway	0.152569	0.24821	6.27146	11.7912	HRAS
Glucagon signaling in metabolic regulation	0.152569	0.24821	6.27146	11.7912	ADCY4
Glycoprotein VI-mediated activation cascade	0.152569	0.24821	6.27146	11.7912	PIK3CA
PIP biosynthesis at the plasma membrane	0.152569	0.24821	6.27146	11.7912	PIK3CA
TOR signaling	0.156813	0.252104	6.08111	11.2665	AKT1S1
HIF-2-alpha transcription factor network	0.156813	0.252104	6.08111	11.2665	BHLHE40
N-cadherin signaling events	0.156813	0.252104	6.08111	11.2665	PIK3CA
Nuclear receptors in lipid metabolism and toxicity	0.156813	0.252104	6.08111	11.2665	RARG
Influenza infection	0.158663	0.254327	2.88047	5.30286	RPL36A;HSPA1A
fMLP induced chemokine gene expression in HMC-1 cells	0.161037	0.255874	5.90196	10.7777	HRAS
Interleukin-2/PI3K pathway	0.161037	0.255874	5.90196	10.7777	PIK3CA
PIK3C1/AKT pathway	0.161037	0.255874	5.90196	10.7777	CDKN1A
Signaling to ERKs	0.165239	0.261029	5.73304	10.3216	HRAS
Ion transport by P-type ATPases	0.165239	0.261029	5.73304	10.3216	ATP8A1
ALK in cardiac myocytes	0.16942	0.264567	5.57351	9.89507	BMP2
Activation of NMDA receptor upon glutamate binding and postsynaptic events	0.16942	0.264567	5.57351	9.89507	HRAS
FRA pathway	0.16942	0.264567	5.57351	9.89507	THBD
Interleukin-23-mediated signaling events	0.16942	0.264567	5.57351	9.89507	PIK3CA
Transmembrane transport of small molecules	0.170624	0.265686	1.89564	3.35204	SLC15A2;ATP8A1;SLCO3A1;ADCY4
BMAL1-CLOCK/NPAS2 activates circadian expression	0.173581	0.265734	5.4226	9.49559	BHLHE40
Signal transduction through IL-1R	0.173581	0.265734	5.4226	9.49559	FOS
Cyclin D-associated events in G1	0.173581	0.265734	5.4226	9.49559	CDKN1A
EGFR interaction with phospholipase C-gamma	0.173581	0.265734	5.4226	9.49559	ADCY4
ERBB4 signaling events	0.173581	0.265734	5.4226	9.49559	PIK3CA
Nuclear receptors	0.173581	0.265734	5.4226	9.49559	RARG
E-cadherin nascent AJ-like junctions pathway	0.177721	0.269049	5.27964	9.1208	PIK3CA
Vitamin A and carotenoid metabolism	0.177721	0.269049	5.27964	9.1208	RARG
FRS2-mediated cascade	0.177721	0.269049	5.27964	9.1208	HRAS
G13 signaling pathway	0.177721	0.269049	5.27964	9.1208	PIK3CA
Myometrial relaxation and contraction pathways	0.181725	0.273765	2.63399	4.49164	ADCY4;FOS
PAC1 receptor pathway	0.18184	0.273765	5.144	8.76861	ADCY4
Toll receptor cascades	0.188921	0.28295	2.56636	4.27665	PELI1;FOS
Aldosterone-regulated sodium reabsorption	0.190018	0.28295	4.89258	8.12481	PIK3CA
BMP receptor signaling	0.190018	0.28295	4.89258	8.12481	BMP2
Signaling events mediated by T cell protein tyrosine phosphatase (TC-PTP)	0.190018	0.28295	4.89258	8.12481	PIK3CA
Cell differentiation by G alpha (i/o) pathway inferred from mouse Neuro2A model	0.194076	0.286644	4.77585	7.83004	HRAS
Mitotic prometaphase	0.194076	0.286644	4.77585	7.83004	NDEL1
PI3K class IB pathway in neutrophils	0.194076	0.286644	4.77585	7.83004	HRAS
Purine metabolism	0.197971	0.288383	2.48652	4.02725	ADCY4;ADSS
G-protein-mediated events	0.198114	0.288383	4.66455	7.55149	ADCY4
Gastrin pathway	0.198114	0.288383	4.66455	7.55149	FOS
HNF3A pathway	0.198114	0.288383	4.66455	7.55149	FOS
Interactions of HIV Vpr protein with host cellular proteins	0.198114	0.288383	4.66455	7.55149	HSPA1A
Amino sugar and nucleotide sugar metabolism	0.202133	0.288383	4.55831	7.28797	CYB5R3
RhoA signaling pathway	0.202133	0.288383	4.55831	7.28797	FOS
Deposition of new CENP-A-containing nucleosomes at the centromere	0.202133	0.288383	4.55831	7.28797	RSF1
Wnt interactions in lipid metabolism and immune response	0.202133	0.288383	4.55831	7.28797	FOS
G alpha (z) signaling events	0.202133	0.288383	4.55831	7.28797	ADCY4
HNF3B pathway	0.202133	0.288383	4.55831	7.28797	DLK1
Integrin-linked kinase signaling	0.202133	0.288383	4.55831	7.28797	PARVA
Interleukin-12/STAT4 pathway	0.202133	0.288383	4.55831	7.28797	FOS
Polo-like kinase 1 (PLK1) pathway	0.206131	0.29332	4.45679	7.03836	ODF2
Hemostasis pathway	0.206849	0.293575	1.74533	2.75023	THBD;PIK3CA;CAV1;HRAS
ABC transporters	0.210109	0.296657	4.35968	6.80166	ABCD4
LKB1 signaling events	0.210109	0.296657	4.35968	6.80166	AKT1S1
ATM pathway	0.214068	0.298382	4.26671	6.57696	CDKN1A
Activation of chaperones by IRE1 alpha	0.214068	0.298382	4.26671	6.57696	WIPI1
Post-translational regulation of adherens junction stability and disassembly	0.214068	0.298382	4.26671	6.57696	HRAS
Presenilin action in Notch and Wnt signaling	0.214068	0.298382	4.26671	6.57696	FOS
Lipid digestion, mobilization, and transport	0.214068	0.298382	4.26671	6.57696	CAV1
Amino acid and oligopeptide SLC transporters	0.218007	0.300035	4.17761	6.36345	SLC15A2
Arf6 integrin-mediated signaling pathway	0.218007	0.300035	4.17761	6.36345	EDNRB
Deadenylation-dependent mRNA decay	0.218007	0.300035	4.17761	6.36345	DCP1B
G alpha 12 pathway	0.218007	0.300035	4.17761	6.36345	HRAS
Interleukin-5 signaling pathway	0.218007	0.300035	4.17761	6.36345	FOS
Phosphatidylinositol metabolism	0.221927	0.303133	4.09215	6.16035	PIK3CA
Aquaporin-mediated transport	0.221927	0.303133	4.09215	6.16035	ADCY4
Type 2 diabetes mellitus	0.221927	0.303133	4.09215	6.16035	PIK3CA
Calcium signaling pathway	0.223567	0.303891	2.28711	3.42619	EDNRB;ADCY4
Type I interferon (interferon-alpha/beta) pathway	0.225827	0.303891	4.0101	5.96697	PTPRM
Glutathione metabolism	0.225827	0.303891	4.0101	5.96697	GPX3
Malaria	0.225827	0.303891	4.0101	5.96697	SELE
Metabolism of vitamins and cofactors	0.225827	0.303891	4.0101	5.96697	CYB5R3
Nuclear receptor transcription pathway	0.225827	0.303891	4.0101	5.96697	RARG
Taste transduction	0.229708	0.308352	3.93127	5.7827	ADCY4
Thrombin signaling through protease-activated receptors	0.233569	0.311998	3.85548	5.60693	PIK3CA
GABA A and B receptor activation	0.233569	0.311998	3.85548	5.60693	ADCY4
Phospholipase C-mediated cascade	0.237412	0.315584	3.78254	5.43914	ADCY4
RANKL signaling pathway	0.237412	0.315584	3.78254	5.43914	FOS
Basal cell carcinoma	0.241235	0.319109	3.71231	5.27884	BMP2
TAp63 pathway	0.241235	0.319109	3.71231	5.27884	CDKN1A
Thromboxane A2 receptor signaling	0.245039	0.323357	3.64463	5.12558	SELE
Transmission across chemical synapses	0.245708	0.323456	2.13982	3.00348	ADCY4;HRAS
Inositol phosphate metabolism	0.248825	0.326749	3.57937	4.97892	PIK3CA
Peptide G-protein coupled receptors	0.249408	0.326749	2.11708	2.93991	EDNRB;ATP8A1
Arachidonic acid metabolism	0.252591	0.330125	3.51639	4.8385	GPX3
Jak-STAT signaling pathway	0.262374	0.341472	2.04113	2.731	PIK3CA;PTPRM
Cytochrome P450 pathway	0.263779	0.341472	3.34007	4.45112	CYB5R3
Ion channel transport	0.263779	0.341472	3.34007	4.45112	ATP8A1
Leptin signaling pathway	0.263779	0.341472	3.34007	4.45112	HRAS
Signaling events mediated by focal adhesion kinase	0.267472	0.344615	3.28515	4.33226	PIK3CA
Circadian rhythm	0.267472	0.344615	3.28515	4.33226	BHLHE40
Proteasome degradation	0.271146	0.348524	3.232	4.21808	UCHL1
Angiotensin II-stimulated signaling through G-proteins and beta-arrestin	0.274801	0.350742	3.18054	4.10832	EGR1
Interferon alpha/beta signaling	0.274801	0.350742	3.18054	4.10832	EGR1
MAPK cascade role in angiogenesis	0.274801	0.350742	3.18054	4.10832	TIMP2
DNA replication	0.2772	0.352905	1.96068	2.51558	CDKN1A;NDEL1
ERK1/ERK2 MAPK pathway	0.278439	0.352905	3.13068	4.00275	HRAS
Interleukin-12-mediated signaling events	0.278439	0.352905	3.13068	4.00275	FOS
Retinoblastoma protein regulation	0.282059	0.354198	3.08236	3.90116	CDKN1A
Semaphorin interactions	0.282059	0.354198	3.08236	3.90116	PLXNA4
Destabilization of mRNA by AUF1 (hnRNP D0)	0.282059	0.354198	3.08236	3.90116	HSPA1A
Endochondral ossification	0.282059	0.354198	3.08236	3.90116	ADAMTS1
Adipocytokine signaling pathway	0.28566	0.356258	3.03551	3.80335	CAMKK2
Telomerase regulation	0.28566	0.356258	3.03551	3.80335	FOS
G1 to S cell cycle control	0.28566	0.356258	3.03551	3.80335	CDKN1A
Activation of NF-kappaB in B cells	0.289244	0.359904	2.99005	3.70911	BCL10
Pancreatic cancer	0.296358	0.362141	2.90309	3.5307	PIK3CA
Complement and coagulation cascades	0.296358	0.362141	2.90309	3.5307	THBD
Hedgehog signaling pathway	0.296358	0.362141	2.90309	3.5307	BMP2
Long-term depression	0.296358	0.362141	2.90309	3.5307	HRAS
Long-term potentiation	0.296358	0.362141	2.90309	3.5307	HRAS
MicroRNA regulation of DNA damage response	0.296358	0.362141	2.90309	3.5307	CDKN1A
NCAM signaling for neurite out-growth	0.296358	0.362141	2.90309	3.5307	HRAS
Nucleotide metabolism	0.296358	0.362141	2.90309	3.5307	ADSS
Rac1 cell motility signaling pathway	0.299888	0.36482	2.86147	3.4462	PIK3CA
Viral myocarditis	0.299888	0.36482	2.86147	3.4462	CAV1
Costimulation by the CD28 family	0.303401	0.365827	2.82103	3.36463	PIK3CA
Cyclin A-Cdk2-associated events at S phase entry	0.303401	0.365827	2.82103	3.36463	CDKN1A
Leishmaniasis	0.303401	0.365827	2.82103	3.36463	FOS
Myocyte adrenergic pathway	0.303401	0.365827	2.82103	3.36463	HRAS
Signaling by NOTCH1	0.306897	0.367602	2.78171	3.28587	DLK1
Cap-dependent translation initiation	0.306897	0.367602	2.78171	3.28587	RPL36A
Myc repressed pathway	0.306897	0.367602	2.78171	3.28587	CDKN1A
Adherens junction cell adhesion	0.310375	0.368528	2.74346	3.20978	PTPRM
E2F transcription factor network	0.310375	0.368528	2.74346	3.20978	CDKN1A
Gastric acid secretion	0.310375	0.368528	2.74346	3.20978	ADCY4
Integrins in angiogenesis	0.310375	0.368528	2.74346	3.20978	PIK3CA
Actin cytoskeleton regulation	0.312314	0.369954	1.79264	2.08618	PIK3CA;HRAS
TGF-beta regulation of extracellular matrix	0.312934	0.369954	1.43635	1.6687	UCHL1;ADAMTS1;CAV1;HMGCR
Transcriptional regulation of white adipocyte differentiation	0.320707	0.377505	2.63477	2.99634	EBF1
G alpha (12/13) signaling events	0.320707	0.377505	2.63477	2.99634	PIK3CA
Peroxisome	0.324116	0.379063	2.60042	2.92977	ABCD4
Phosphatidylinositol signaling system	0.324116	0.379063	2.60042	2.92977	PIK3CA
Apoptosis regulation	0.324116	0.379063	2.60042	2.92977	CDKN1A
Unfolded protein response	0.327509	0.38221	2.56695	2.86534	WIPI1
Apoptosis modulation and signaling	0.330885	0.384503	2.53433	2.80293	FOS
Opioid signaling	0.330885	0.384503	2.53433	2.80293	ADCY4
Respiratory electron transport, ATP biosynthesis by chemiosmotic coupling, and heat production by uncoupling proteins	0.334244	0.38758	2.50253	2.74248	NDUFS6
APC/C-mediated degradation of cell cycle proteins	0.337586	0.389797	2.47151	2.6839	CDC14A
ATM-dependent DNA damage response	0.337586	0.389797	2.47151	2.6839	CDKN1A
T cell signal transduction	0.340912	0.392805	2.44124	2.6271	HRAS
Small cell lung cancer	0.344221	0.394948	2.41171	2.57202	PIK3CA
Cell junction organization	0.344221	0.394948	2.41171	2.57202	PARVA
TGF-beta regulation of skeletal system development	0.347513	0.397054	2.38288	2.51859	BMP2
MicroRNAs in cardiomyocyte hypertrophy	0.347513	0.397054	2.38288	2.51859	PIK3CA
Developmental biology	0.3507	0.399124	1.445	1.51411	EBF1;HRAS;PLXNA4
mRNA stability regulation by proteins that bind AU-rich elements	0.35079	0.399124	2.35472	2.46673	HSPA1A
Mitotic G2-G2/M phases	0.35405	0.401994	2.32723	2.4164	ODF2
DNA replication pre-Initiation	0.357294	0.404731	2.30036	2.36752	CDKN1A
SLC-mediated transmembrane transport	0.357946	0.404731	1.61061	1.65469	SLC15A2;SLCO3A1
Salivary secretion	0.360521	0.4068	2.2741	2.32005	ADCY4
Extracellular matrix organization	0.373273	0.420317	2.17479	2.14314	TIMP2
Fc gamma receptor-mediated phagocytosis	0.376421	0.422988	2.1513	2.10192	PIK3CA
Transport of inorganic cations/anions and amino acids/oligopeptides	0.379554	0.425631	2.1283	2.06182	SLC15A2
M phase pathway	0.382671	0.428245	2.10579	2.02279	NDEL1
Interferon-gamma signaling pathway	0.385772	0.430832	2.08375	1.98479	PIK3CA
Dilated cardiomyopathy	0.394984	0.440218	2.0203	1.87668	ADCY4
Pancreatic secretion	0.398025	0.441799	2	1.84248	ADCY4
TNF-alpha signaling pathway	0.398025	0.441799	2	1.84248	CAV1
Chromosome maintenance	0.40406	0.447587	1.96059	1.77667	RSF1
Amoebiasis	0.410035	0.452367	1.92269	1.7141	PIK3CA
Electron transport chain	0.410035	0.452367	1.92269	1.7141	NDUFS6
Neuronal system	0.414697	0.456586	1.42487	1.25418	ADCY4;HRAS
Cytoplasmic ribosomal proteins	0.418887	0.460269	1.8685	1.62588	RPL36A
Leptin influence on immune response	0.424715	0.465734	1.83403	1.57054	FOS
S phase	0.430486	0.47017	1.8008	1.51779	CDKN1A
Lipid metabolism regulation by peroxisome proliferator-activated receptor alpha (PPAR-alpha)	0.430486	0.47017	1.8008	1.51779	HMGCR
Oocyte meiosis	0.433349	0.472351	1.78463	1.49233	ADCY4
Fas signaling pathway	0.439034	0.477592	1.75315	1.44315	PIK3CA
Vascular smooth muscle contraction	0.441855	0.478934	1.73781	1.4194	ADCY4
Lipid and lipoprotein metabolism	0.443703	0.478934	1.23546	1.00393	PIK3CA;CAV1;HMGCR
Cell cycle checkpoints	0.444662	0.478934	1.72274	1.39618	CDKN1A
Tricarboxylic acid (TCA) cycle and respiratory electron transport	0.444662	0.478934	1.72274	1.39618	NDUFS6
Leukocyte transendothelial migration	0.444662	0.478934	1.72274	1.39618	PIK3CA
p53 activity regulation	0.447455	0.480992	1.70793	1.37349	CDKN1A
Signaling by NOTCH	0.450234	0.483027	1.69337	1.35129	DLK1
G alpha s pathway	0.452999	0.485038	1.67906	1.32959	ADCY4
Rho GTPase cycle	0.461213	0.492865	1.63752	1.26727	ARHGAP29
p75 neurotrophin receptor-mediated signaling	0.463923	0.494763	1.62413	1.24739	PIK3CA
G alpha (s) signaling events	0.46662	0.494763	1.61095	1.22793	ADCY4
Influenza viral RNA transcription and replication	0.46662	0.494763	1.61095	1.22793	RPL36A
Integration of energy metabolism	0.46662	0.494763	1.61095	1.22793	ADCY4
Innate immune system	0.475473	0.503171	1.26074	0.937287	PELI1;FOS
Axon guidance	0.485237	0.512508	1.23694	0.894452	HRAS;PLXNA4
Tight junction	0.487719	0.514133	1.5127	1.08614	HRAS
TNF-alpha effects on cytokine activity, cell motility, and apoptosis	0.492863	0.517554	1.48997	1.05419	SELE
Mitotic G1-G1/S phases	0.492863	0.517554	1.48997	1.05419	CDKN1A
Ubiquitin-mediated proteolysis	0.495416	0.518238	1.47886	1.03869	SAE1
Oxidative phosphorylation	0.495416	0.518238	1.47886	1.03869	NDUFS6
Diabetes pathways	0.497956	0.519897	1.46791	1.02349	WIPI1
Calcium regulation in the cardiac cell	0.527469	0.549657	1.34808	0.862318	ADCY4
Translation	0.532218	0.553547	1.32997	0.838813	RPL36A
Integrated breast cancer pathway	0.534574	0.554939	1.32109	0.827379	HMGCR
Interferon signaling	0.570722	0.591337	1.19355	0.669408	EGR1
Alzheimer's disease	0.572886	0.592453	1.18639	0.660899	NDUFS6
Fatty acid, triacylglycerol, and ketone body metabolism	0.581437	0.600157	1.15856	0.628234	HMGCR
Huntington's disease	0.604087	0.622359	1.08831	0.54855	NDUFS6
G alpha (i) signaling events	0.633031	0.650946	1.0051	0.459569	ADCY4
Phospholipid metabolism	0.644012	0.659749	0.975243	0.429144	PIK3CA
Platelet activation, signaling and aggregation	0.644012	0.659749	0.975243	0.429144	PIK3CA
Wnt signaling pathway	0.687959	0.703448	0.863856	0.323105	SOX7
Apoptosis	0.704893	0.719414	0.823966	0.288148	PIK3CA
Metabolism	0.706814	0.720025	0.85623	0.297102	CYB5R3;PIK3CA;NDUFS6;CAV1;ADCY4;HMGCR;ADSS
Gene expression	0.719288	0.731365	0.818465	0.269679	RARG;RPL36A;DCP1B;HSPA1A
Class A GPCRs (rhodopsin-like)	0.720917	0.731657	0.787558	0.257713	EDNRB
Antigen presentation: folding, assembly, and peptide loading of class I MHC proteins	0.723737	0.733154	0.781277	0.252608	SAE1
Signaling by GPCR	0.726069	0.734152	0.810509	0.259452	EDNRB;PIK3CA;ADCY4;HRAS
FSH regulation of apoptosis	0.734736	0.741539	0.757113	0.233376	S100A4
Cytokine-cytokine receptor interaction	0.737417	0.742869	0.751301	0.228848	BMP2
Neuroactive ligand-receptor interaction	0.746592	0.750724	0.731634	0.21381	EDNRB
Generic transcription pathway	0.851587	0.854723	0.5245	0.084263	RARG
GPCR ligand binding	0.874631	0.876238	0.481366	0.0644808	EDNRB
Protein metabolism	0.893583	0.893583	0.445704	0.0501491	RPL36A

## Sheet: ED Fig7l
	p_val	avg_logFC
Dlk1	0.0207542	2.09083
Adamts1	0.0497463	1.07991
Egr1	0.164945	0.705861
Fos	0.498579	0.672328
Bcl10	3.08041e-05	0.66525
Cdkn1a	0.110182	0.607283
Sele	0.175791	0.525776
Atxn2	0.000666057	0.517473
Kap	0.115221	0.517264
Ednrb	0.530905	0.505258
Hnrnpa0	0.00030285	-0.491455
Ppp6r1	0.000362864	-0.487982
Hey1	0.00537923	-0.483094
6430548M08Rik	0.0134416	-0.478048
Fut11	0.00172779	-0.45062
Isoc1	0.000123389	-0.449001
Plscr3	0.000186618	-0.436619
Icam1	0.0313709	-0.435316
Skp1a	0.0037585	-0.422978
Fam213a	0.00848317	-0.421055

## Sheet: ED Fig7m
	log FC
Hey1	-0.483094
Hes1	-0.122603
