# Supplementary material for: Single-cell profiling of vascular endothelial cells reveals progressive organ-specific vulnerabilities during obesity
Source: Nat Metab. 2022 Nov 18;4(11):1591–610. doi: 10.1038/s42255-022-00674-x (PMC9684070; doi:10.1038/s42255-022-00674-x)
Supplement: Supplementary file 17 — Statistical source data. [file 42255_2022_674_MOESM17_ESM.xlsx]

## Sheet: ED Fig 8b
	chow	Western
EC-AP1	210	211
EC-art	57	82
EC-cap	4538	4544
EC-capA	2829	3230
EC-fenestr	24	26
EC-Hb	210	123
EC-platelet	74	45
EC-ven	1121	1365

## Sheet: ED Fig 8d
Heatmap depicting obesity-induced gene expression changes in mitochondrial encoded members of the electron respiration chain in the neural ECs.
	EC-cap_logFC	EC-capA_logFC	EC-AP1_logFC	EC-art_logFC	EC-fenestr_logFC	EC-Hb_logFC	EC-platelet_logFC	EC-ven_logFC
mt-Nd4l	-0.11712	-0.155884	-0.0691454	-0.406436	-0.136297	-0.0231878	-0.354151	-0.132548
mt-Nd6	-0.0185859	-0.0422656	-0.0781437	0.178629	0.0177517	-0.0279565	-0.153251	-0.0492166
mt-Atp8	-0.0212136	-0.0398624	-0.0222452	0.203648	-0.106368	-0.00552812	0.106908	-0.0234507
mt-Nd5	0.0246265	-0.0650267	0.12509	0.0444557	-0.276146	0.215455	-0.0808408	0.0113559
mt-Nd4	0.0782236	0.0340737	0.0940672	0.140813	0.0957496	0.198062	0.130793	0.0716596
mt-Co2	0.117998	0.0877772	0.169461	0.172069	-0.0118081	0.231833	0.0415676	0.0831089
mt-Atp6	0.137946	0.0933794	0.183417	0.207186	-0.089687	0.221338	0.0572735	0.128571
mt-Co1	0.169266	0.117035	0.213353	0.119482	-0.0963388	0.234288	0.0445055	0.127038
mt-Cytb	0.135542	0.112638	0.211267	0.130626	-0.00590533	0.169835	0.0503298	0.133071
mt-Nd1	0.250698	0.204834	0.249265	0.250635	-0.206396	0.376476	0.118551	0.187404
mt-Nd2	0.214297	0.1725	0.21398	0.369462	0.246563	0.305558	0.199276	0.196167
mt-Nd3	0.258538	0.229882	0.258129	0.279858	0.0410489	0.33958	0.195276	0.262819
mt-Co3	0.301055	0.255335	0.4198	0.335328	0.118149	0.409439	0.188244	0.274244

## Sheet: ED Fig 8e
	art	AP1	capA	cap	ven	Hb	platelet	fenesterated
Sgms1	0.245678	0.0767281	0.113915	0.119743	0.109482	0.10256	0.207277	0.23721
Degs2	0.360349	0.0552956	0.115683	0.102543	0.0552956	0.13381	0.00420608	NA

## Sheet: ED Fig 8f
Heatmap showing the enrichment (z-scores) of tight junctions (blue), adherent junctions (green), gap junctions (black) and leukocyte adhesion molecules (red) across the neural EC clusters.
	EC.AP1_chow	EC.AP1_Western	EC.art_chow	EC.art_Western	EC.cap_chow	EC.cap_Western	EC.capA_chow	EC.capA_Western	EC.fenestr_chow	EC.fenestr_Western	EC.Hb_chow	EC.Hb_Western	EC.platelet_chow	EC.platelet_Western	EC.ven_chow	EC.ven_Western
Pcdh12	-0.45789	-0.460558	-0.426867	-0.441987	-0.151145	-0.206572	-0.425893	-0.437127	1.65005	3.22918	-0.338021	-0.288819	-0.347447	-0.168919	-0.379906	-0.348079
Jam3	-0.364952	-0.383357	-0.285837	-0.350956	-0.364191	-0.365817	-0.357311	-0.357929	2.19397	2.88694	-0.393811	-0.372478	-0.360679	-0.366473	-0.37872	-0.378393
Gja1	-0.534008	-0.59026	-0.758857	-0.737746	-0.131033	-0.0838454	-0.0479945	-0.080102	2.16362	2.68286	-0.380512	-0.337717	-0.462734	0.444199	-0.634548	-0.511322
Jup	-0.675093	-0.695469	-0.543982	-0.325723	-0.245073	-0.0795953	-0.324523	-0.172427	2.68817	2.26459	-0.73417	-0.518508	0.115649	-0.0221394	-0.446643	-0.285065
Cd47	-0.393103	-0.441749	0.133368	0.481334	-0.460858	-0.380864	-0.173107	-0.192072	2.45577	2.29677	-1.04513	-1.03794	-0.150132	-0.133617	-0.502409	-0.456257
Cdh5	0.586583	0.307698	-0.422374	-0.632003	-0.26856	-0.463742	0.482003	0.102087	2.23917	1.7926	-1.51607	-1.64014	0.0393171	0.0636804	-0.273982	-0.396259
Icam1	-0.844587	-0.68566	0.7811	1.24153	-0.629955	-0.655967	-0.651014	-0.530009	0.883051	-0.282252	-0.812792	-0.866392	-0.463541	-0.309056	1.57022	2.25532
Ctnnd1	0.0983731	-0.951812	0.631823	-0.865273	0.37763	0.0996237	-0.303496	-0.401738	1.39944	1.31068	-1.91569	-1.72857	1.28975	-0.0228151	0.649268	0.332811
Esam	-1.04247	-1.16291	-0.197607	-0.227158	0.946037	1.08322	-0.184258	-0.207637	0.521766	0.186646	-1.64931	-1.70177	0.402201	0.40201	1.22833	1.60291
Nectin1	-0.104507	0.279254	1.51408	3.17688	-0.385753	-0.388203	-0.199873	-0.147343	-0.61221	-0.61221	-0.52665	-0.61221	-0.61221	-0.61221	-0.0530695	-0.10376
Gja5	-0.356134	-0.351675	2.85078	2.23769	-0.382777	-0.380684	-0.316319	-0.259776	-0.382777	-0.382777	-0.365664	-0.382777	-0.382777	-0.382777	-0.378783	-0.382777
Alcam	-0.563061	-0.616155	2.14888	2.77822	-0.0682284	-0.139633	-0.298939	-0.412356	-0.45459	-0.764082	-0.430775	-0.4699	-0.475571	-0.448643	0.241919	-0.0270905
Vcam1	-0.408276	-0.325573	2.19176	2.79362	-0.486407	-0.483567	-0.392556	-0.362302	-0.437532	-0.489686	-0.473046	-0.467372	-0.483948	-0.462511	0.1602	0.127195
Icam2	0.433017	0.849576	1.94238	1.84059	-0.612788	-0.518718	-0.0196623	0.0207479	0.493557	-0.394184	-1.54178	-1.52484	-0.974458	-0.390084	0.159015	0.237628
F11r	0.488389	0.34243	2.06587	0.577438	-0.527548	-0.677246	0.201603	0.0790428	1.82181	0.256558	-1.57828	-1.56041	-0.684841	-0.681789	-0.00205017	-0.120976
Pecam1	0.375146	0.263164	1.42817	2.11412	-0.459334	-0.443315	-0.207163	-0.241232	1.4955	0.625758	-1.40925	-1.31466	-0.379482	-0.303649	-0.803143	-0.74063
Gja4	0.637858	0.361675	1.83372	2.43903	-0.724423	-0.72602	-0.314841	-0.353548	0.930604	0.145263	-0.651683	-0.688781	-0.681426	-0.742068	-0.727941	-0.737417
Jam2	1.77396	1.30956	-1.02969	-1.70497	0.779159	0.491097	0.293537	-0.0198528	-0.88338	-0.514394	-1.25784	-1.16959	0.804987	0.5696	0.516623	0.0411961
Tjp1	0.066134	-0.410515	0.470671	0.126673	0.999671	0.750376	0.531472	0.418526	-2.48247	-1.35217	-0.971763	-1.10398	0.740668	0.40313	1.07968	0.733887
Cldn5	-0.328288	-0.366539	0.92591	0.904012	0.647815	0.747019	0.268942	0.311821	-2.08177	-2.03578	-0.883768	-0.754125	0.354599	0.368739	0.976697	0.944719
Ocln	-0.618533	-0.694009	-0.413263	-0.0872289	0.904147	1.09856	0.385989	0.51197	-1.95956	-1.83693	-0.654683	-0.187647	0.327154	1.48385	0.767551	0.972624
Afdn	-0.106217	-0.131382	-0.655485	-0.817139	1.11665	0.962121	0.93655	0.850597	-2.27056	-0.742177	-0.971047	-1.03311	1.18433	0.712675	0.548941	0.41524
Ctnnb1	-0.0128644	-0.103602	-0.479519	-0.928875	0.995107	0.846075	0.931773	0.826452	-0.993382	-2.18799	-1.02189	-0.90018	1.07541	1.2682	0.269434	0.415853
Tjp2	-0.232016	0.251935	-1.05011	-1.03637	0.614144	0.786111	0.415931	0.763738	-1.05991	-2.16732	-0.680521	-0.632881	0.983867	0.710752	1.36169	0.970964

## Sheet: ED Fig 8g
Heatmap showing the enrichment (z-scores) of highly expressed SLC transporters across the neural EC clusters.
	EC.AP1	EC.art	EC.cap	EC.capA	EC.fenestr	EC.Hb	EC.platelet	EC.ven
Slc3a2	-1.38174	-0.989585	1.22687	0.0200295	-0.474006	-0.470447	1.13384	0.93504
Slc40a1	-0.927079	-0.998617	1.16948	0.00621006	-1.11179	-0.202961	0.604189	1.46057
Slc22a8	-0.990783	-0.929446	1.28485	-0.270034	-1.03043	-0.184153	0.850415	1.26958
Slc16a1	-0.907104	-0.911393	1.5239	-0.479688	-0.903026	-0.247174	0.780877	1.14361
Slc52a2	-1.00496	-1.15274	1.51056	-0.0368092	-0.844404	-0.259221	0.902932	0.88464
Slc7a1	-1.00761	-1.08216	1.42479	0.16913	-1.11995	-0.0982814	0.752115	0.961965
Slc1a1	-0.99271	-1.03239	1.61314	0.207254	-1.0241	0.0857648	1.11655	0.0264904
Slc7a5	-1.14169	-1.18239	1.4852	0.0340462	-0.705974	-0.10935	1.17665	0.44351
Slc39a10	-0.851463	-1.16786	1.32741	0.602296	-1.27065	-0.0898409	0.962026	0.488082
Slc2a1	-0.1386	0.198367	0.385304	1.02533	-2.12412	-0.624353	0.531283	0.746788
Slc30a1	0.596317	-1.57141	0.813461	1.07353	-1.15895	-0.641821	0.76905	0.11983
Slc38a5	-0.711565	-0.682826	0.543015	-0.57988	-0.641399	-0.25415	0.111428	2.21538
Slc25a37	-0.423878	-0.431296	-0.395748	-0.385562	0.0292316	2.44484	-0.409415	-0.42817
Slc27a3	1.01885	0.586684	-0.953195	-0.128292	1.70926	-0.814321	-0.484484	-0.9345
Slc25a24	1.89694	-0.0853022	-0.52408	0.404438	0.0637969	-1.71552	-0.0842357	0.0439621
Slc24a5	1.38025	0.196167	-0.0636273	-0.126125	0.58795	-2.12442	0.363339	-0.213536
Slc6a6	1.99659	-0.446597	-0.299512	0.740902	-1.28141	-0.715506	-0.101051	0.106584
Slc25a32	1.94333	0.308425	-0.287491	0.732445	-1.17887	-0.983032	-0.196202	-0.338598
Slc9a1	-0.291491	-0.220199	-0.447259	-0.492472	2.40415	-0.716708	0.108414	-0.344432
Slc29a1	-0.93578	0.0622523	-0.00792529	-0.681239	2.26024	-0.73778	0.0551689	-0.0149408
Slc39a7	-0.268928	0.351814	-0.020221	-0.0420836	2.13848	-1.25513	-0.801768	-0.10217
Slc12a6	-0.275517	-0.985606	0.0613721	0.166051	2.12656	-1.17961	-0.000320234	0.0870645
Slc25a30	-0.430947	-0.53909	0.0926345	0.124716	2.18316	-1.28252	-0.270901	0.12295
Slc6a8	-0.668735	-1.27126	-0.0380247	0.00959242	2.16263	-0.423059	-0.0483648	0.277217
Slc35f5	-0.308404	-0.47577	0.370867	1.51004	0.805489	-1.38273	-1.14436	0.624872

## Sheet: ED Fig 8h
gene	logFC	function
Slc9a1	-0.212386	sodium / hydrogen exchanger
Slc29a1	0.165428	Mediates both influx and efflux of nucleosides across the membrane (equilibrative transporter).
Slc39a7	-0.14533	Zinc transporter, that transports Zn(2+) from the endoplasmic reticulum/Golgi apparatus to the cytosol
Slc12a6	-0.100873	Mediates electroneutral potassium-chloride cotransport
Slc25a30	-0.295235	Although the outer mitochondrial membrane is permeable to many small metabolites, transport of solutes across the inner mitochondrial membrane is achieved by members of the mitochondrial carrier protein family, such as SLC25A30
Slc6a8	-0.433101	Required for the uptake of creatine in muscles and brain
