# Supplementary material for: Single-cell profiling of vascular endothelial cells reveals progressive organ-specific vulnerabilities during obesity
Source: Nat Metab. 2022 Nov 18;4(11):1591–610. doi: 10.1038/s42255-022-00674-x (PMC9684070; doi:10.1038/s42255-022-00674-x)
Supplement: Supplementary file 18 — Statistical source data. [file 42255_2022_674_MOESM18_ESM.xlsx]

## Sheet: ED Fig 9b
	chow3m	chow4m	chow6m	Western3m	Western4m	Western6m	Rev1m	Rev3m
brain	9063	8977	8914	9626	8505	3932	7079	7793
heart	14580	6831	6364	8485	7843	2503	6693	7615
lungs	8943	6838	6106	8599	7111	3900	5053	7541
liver	4247	7600	8335	3627	7841	2416	7739	7328
kidneys	7604	7978	8451	8056	8392	3883	7759	6961
vis AT	3267	4999	11578	3974	2946	7191	5675	4556	total
sc AT	5181	5833	9583	4432	5042	5724	4727	4419	376238

## Sheet: ED Fig 9f
	brain					lung					heart					liver					kidney					vis					sc
gene	WD_3m_logFC	WD_4m_logFC	WD_6m_logFC	Rev_1m_logFC	Rev_3m_logFC	WD_3m_logFC	WD_4m_logFC	WD_6m_logFC	Rev_1m_logFC	Rev_3m_logFC	WD_3m_logFC	WD_4m_logFC	WD_6m_logFC	Rev_1m_logFC	Rev_3m_logFC	WD_3m_logFC	WD_4m_logFC	WD_6m_logFC	Rev_1m_logFC	Rev_3m_logFC	WD_3m_logFC	WD_4m_logFC	WD_6m_logFC	Rev_1m_logFC	Rev_3m_logFC	WD_3m_logFC	WD_4m_logFC	WD_6m_logFC	Rev_1m_logFC	Rev_3m_logFC	WD_3m_logFC	WD_4m_logFC	WD_6m_logFC	Rev_1m_logFC	Rev_3m_logFC
Rpl13	-0.0217829	0.0648445	-0.0675203	0.0465247	-0.0684886	0.0636532	0.150243	-0.180198	0.0431181	-0.150317	0.0162534	-0.0441066	-0.153606	0.016895	-0.111792	-0.0834821	0.154712	-0.324833	0.154227	-0.112635	-0.0274927	0.00531857	-0.246678	0.0481791	-0.169942	0.0759886	-0.086442	-0.173654	0.0792665	-0.13554	-0.197574	-0.0901796	-0.205128	0.0876322	-0.168127
Dnajb1	-0.00889017	0.0534266	0.0249898	0.0211983	-0.0223066	-0.104989	0.0405413	-0.332773	-0.125303	-0.142855	-0.0552957	0.377724	0.0139526	0.13447	-0.0519544	-0.0623429	0.0340544	-0.019783	0.0375274	0.0211432	2.52459e-05	0.0137161	-0.289765	0.0171173	-0.222328	0.0759886	-0.189722	-0.391841	0.231766	0.105013	-0.233491	-0.400343	-0.324444	0.0349692	0.065069
Hexim1	-0.00707134	-0.024742	-0.0123316	0.0136574	0.0271462	0.0607884	-0.0715212	0.148738	-0.184953	0.0264612	0.00961485	-0.0289359	-0.0345909	-0.0455541	0.00425993	0.038118	-0.0142081	0.0644773	-0.0566285	0.00740426	-0.0630223	-0.0374554	0.0217407	-0.0227751	0.0509028	0.0759886	-0.489835	-0.767735	0.267038	0.217896	-0.200325	-0.780591	-0.688368	0.0253848	0.286325
Fos	-0.313646	-0.360195	-0.0536328	-0.462245	-0.45337	0.0578516	0.100827	0.21655	-0.0319877	0.0126022	-0.239562	0.336481	0.216898	0.271844	-0.206009	-0.484256	0.274436	0.183173	NA	NA	-0.255034	-0.262265	-0.595662	-0.229905	-0.425431	0.0759886	-0.549977	-0.751948	0.368877	-0.0312815	0.1348	-0.689666	-0.461664	0.095035	0.0696702
mt-Nd1	0.229471	0.206838	-0.0895062	0.163455	-0.0148537	0.0346674	-0.102733	-0.416851	0.0316919	-0.146335	0.110507	0.245261	-0.0839296	0.101753	-0.15929	-0.103259	-0.167253	-0.421477	-0.153738	-0.16891	-0.153429	-0.0624457	-0.35245	0.0360927	-0.19225	0.0759886	-0.0400407	-0.0462012	-0.102915	0.037058	-0.106306	0.038887	0.244914	0.0717046	0.146151
Kdr	-0.104612	-0.230207	-0.0855922	-0.0359715	0.0598419	0.0969451	-0.243294	-0.141211	-0.0727555	0.0285969	-0.144287	-0.209094	-0.0178506	-0.0378349	0.102065	-0.05522	0.0504187	-0.21847	-0.0963781	-0.116058	-0.0595144	-0.0936322	-0.0222074	0.086324	0.0878097	0.0759886	-0.309398	-0.275561	-0.188957	-0.0505805	-0.338411	-0.276004	-0.395746	-0.0745659	-0.0509543
mt-Nd4	0.0596159	0.0340843	-0.0993349	0.0820913	-0.0053755	0.0630001	-0.0396365	-0.292697	-0.0255393	-0.0449764	0.0834925	0.293762	-0.106286	0.124733	-0.197688	-0.0468448	-0.0867033	-0.235406	-0.187326	-0.162427	-0.122162	-0.0911137	-0.282211	-0.0162287	-0.13573	0.0759886	-0.146617	-0.200141	-0.216434	-0.064594	-0.239455	-0.264499	0.0661054	-0.145386	0.0765434
Hspa1b	0.00219714	0.0387963	0.150861	-0.22431	-0.285212	-0.0285054	0.228962	-0.00617327	0.0612465	-0.40748	-0.217125	0.956429	0.263924	0.302454	-0.0123167	-1.01904	0.141605	0.0361663	-0.108149	-0.261499	-0.0388559	-0.0133325	-0.284027	-0.121706	-0.31224	0.0759886	-0.260515	-0.563831	0.073257	-0.247928	-1.73176	-0.59128	-0.697105	-0.0390062	-0.33919
Rps15	-0.0105108	-0.0470686	-0.0314531	-0.10026	-0.0508798	0.079649	0.0413666	-0.0953403	0.0337609	-0.089518	-0.0633419	-0.120239	-0.0481854	0.0261315	-0.0212624	-0.0268785	0.208716	-0.156545	0.0476782	-0.0968191	0.011119	-0.100553	-0.162687	-0.039784	-0.095783	0.0759886	-0.184565	-0.247639	-0.0776593	0.0271997	-0.218165	-0.288965	-0.354187	-0.00910386	-0.0893476
Aldh2	0.0223012	0.154622	0.028613	0.071057	-0.117643	-0.0351924	0.0400437	-0.0642249	0.00381009	-0.0925535	-0.0160874	-0.044542	-0.11635	0.00197557	-0.112226	-0.157188	-0.298556	-0.378266	0.0852365	0.114271	-0.0467047	0.00109408	-0.0216179	-0.000370922	-0.0059428	0.0759886	-0.293806	-0.276598	-0.155322	-0.180176	-0.0650771	-0.249045	-0.26195	-0.0873584	-0.0601197
Jun	-0.188043	-0.140066	0.0611701	-0.150193	-0.282098	0.00784593	-0.00768665	-0.126962	-0.0258161	-0.126125	-0.0912024	0.315383	-0.0500227	0.289432	-0.216953	-0.405306	0.364649	0.153553	-0.00867094	-0.0718571	-0.257537	-0.311091	-0.416948	-0.113068	-0.20749	0.0759886	-0.109704	-0.538565	0.374598	0.232359	0.113815	-0.705973	-0.169927	0.0718402	0.230541
Ier2	-0.155575	0.105121	-0.102341	-0.053979	-0.240513	0.0277175	0.040495	-0.0702767	0.0829305	0.00485587	-0.0262225	0.190274	-0.0742233	0.197263	-0.261444	-0.0126334	0.199696	0.0467831	0.0198575	-0.0757308	-0.240552	-0.214917	-0.472339	-0.0438822	-0.29226	0.0759886	-0.140639	-0.318869	0.56308	0.0778206	0.0632194	-0.196034	-0.0909397	0.2372	0.0885537
Rps14	-0.0254474	-0.0118047	-0.0562983	-0.0553898	-0.0200803	0.0905253	0.0840987	-0.0901049	0.0100334	-0.108026	-0.0339779	-0.0858499	-0.0961234	-0.0221609	-0.0981901	0.00146264	0.178987	-0.207732	0.0604708	-0.108432	-0.0180848	-0.0288083	-0.21261	0.00579142	-0.130313	0.0759886	-0.117497	-0.241148	0.00693829	-0.037544	-0.175385	-0.155796	-0.175716	0.0222838	-0.109711
Efnb2	0.00677215	-0.046011	0.132391	0.0568492	0.146213	0.0183762	-0.115669	0.121586	-0.043694	0.133397	0.053297	0.0204134	0.1147	0.0370096	0.126607	0.178361	0.234255	0.205808	0.0476954	0.078971	0.0629942	0.00207787	0.110585	0.0562366	0.14578	0.0759886	0.161714	0.241949	0.110847	0.169693	0.224407	0.0378129	0.136098	0.00116778	0.128148
Clk1	0.0256615	0.0702212	0.0800374	-0.0384492	0.0162275	-0.00194363	0.0556393	0.0808217	-0.0881902	0.0767387	0.0504362	0.1453	0.178971	-0.00447837	0.0730262	0.0950581	0.0490293	0.387819	-0.0555683	0.0767159	-0.0278877	-0.0127262	0.000224644	-0.0959842	-0.0133108	0.0759886	0.142721	0.203676	0.163508	0.133849	0.0548905	-0.0621051	0.133928	-0.0265241	0.11621
Adam15	0.048017	-0.0779148	-0.0300925	-0.00998695	-0.0190367	0.0261588	0.0550536	0.125014	0.102094	0.0948516	-0.0223697	-0.0288424	0.0464601	0.0128801	0.0844931	0.0604121	0.0352459	0.263132	-0.00737109	0.0206214	0.036996	-0.0112507	0.0948864	0.00212031	0.01776	0.0759886	0.295653	0.34912	-0.00196417	0.0379883	-0.0487401	0.179105	0.219943	-0.00812782	-0.00149813
Tcim	-0.0780144	-0.0347228	0.0597919	0.0249581	-0.0479913	-0.191065	0.181418	0.227246	0.0946872	-0.00519677	0.291333	0.279378	0.134853	0.157636	0.0440318	-0.0798711	-0.199289	-0.14212	-0.0127113	-0.0557003	0.0447597	0.174618	0.122058	0.143841	0.0470402	0.0759886	0.504654	0.413971	0.235034	0.106547	0.106258	0.387493	0.260441	0.00243881	0.0453117
Klf2	-0.0589538	0.374294	0.120655	0.294028	-0.135967	0.0804433	0.514028	0.245788	0.39513	0.0556761	0.364659	0.485419	0.239703	0.387991	-0.0410146	0.0164448	0.107687	0.27975	0.0851353	-0.173821	-0.0161911	0.162198	-0.0246458	0.133759	-0.128008	0.0759886	0.208306	0.203756	0.253915	0.140062	0.293461	0.22446	0.079051	-0.0118107	0.106655
Ndufa3	0.0153644	0.0482566	0.147099	-0.201414	-0.163298	-0.0400254	0.0561249	0.177372	0.0966804	-0.0109224	-0.0867513	0.0727993	0.331439	0.0154923	0.12963	-0.00775106	0.138066	0.200599	0.0155101	-0.0035283	0.0906481	0.0293419	0.13927	-0.0941416	-0.0449597	0.0759886	-0.024145	0.272609	-0.156641	-0.082	0.0563402	0.00456702	-0.0980168	-0.228757	-0.14621
Thbd	-0.00543992	-0.0340333	0.0448884	0.0281421	0.037892	-0.0744532	0.231296	0.326697	0.218877	0.212927	0.181315	0.198513	0.141977	0.202652	0.16944	0.17567	0.0593086	0.272938	0.0322225	0.0273872	-0.0319851	0.0442814	0.164337	0.0336897	0.0945035	0.0759886	0.215846	0.270653	0.0991069	0.0974865	-0.362581	0.111318	-0.0477218	0.0544415	0.112746
Ucp2	0.0338984	0.158782	0.174141	0.185676	0.00644195	-0.0514676	0.378653	0.378018	0.25583	0.0674885	0.0576019	0.164226	0.185975	0.055426	0.037029	0.0720334	-0.0109762	-0.0570426	0.0252482	0.0345838	0.0729008	0.0614646	0.055339	0.0433527	-0.035013	0.0759886	0.214932	0.241337	0.117878	-0.0383184	-0.0716816	0.0864228	0.221374	0.12389	-0.0527787
Shank3	-0.0434204	-0.0299475	0.056863	0.0336595	0.0764254	0.00699078	0.00343262	0.213789	0.032019	0.145004	0.0903294	-0.0694563	0.148927	-0.0989745	0.119818	0.190375	0.0858064	0.383134	0.0448376	0.103101	-0.0157964	0.0582272	0.229279	0.0582566	0.161053	0.0759886	0.182293	0.150743	-0.0158956	0.164706	-0.207058	-0.141378	0.023564	-0.0807137	0.132725
Grcc10	0.00842067	0.106505	0.201492	0.00756702	0.00220416	NA	0.0699564	0.217455	0.0846476	NA	-0.0910826	0.110811	0.392245	0.0365132	0.00132505	0.00513328	-0.0203352	0.118598	0.0212049	0.0162418	-0.0125224	-0.0627477	0.172674	-0.0970016	-0.0167449	0.0759886	-0.0099322	0.206854	0.00631966	0.0188647	0.0216098	0.12426	-0.102671	0.0355669	0.0112104
Tspan4	-0.0950652	0.38387	0.11081	0.120756	-0.0924351	0.090312	0.338152	0.116144	0.0610562	-0.0428944	0.228873	0.334792	0.14967	0.023034	-0.100791	0.0325627	0.401754	0.188986	0.0684795	-0.0630525	-0.0434285	0.365532	0.12031	0.0604922	-0.0577749	0.0759886	0.078178	0.413717	0.182702	-0.140693	0.0648913	0.510227	0.109214	0.231744	-0.202072
Klf6	0.0103985	0.17661	0.129337	0.147255	-0.0467659	0.0563136	0.0474456	0.173804	-0.17502	-0.105052	0.23887	0.451178	0.187563	0.273326	-0.00109316	0.0633176	0.164515	0.0939852	0.0778086	0.0317707	-0.0738085	-0.0625539	-0.0380105	0.0498518	-0.0227812	0.0759886	0.16344	0.0994935	0.180059	0.13959	0.636734	0.251636	0.563677	0.168628	0.295106
Bloc1s1	-0.0251037	0.0691126	0.173083	0.0320807	-0.00831569	NA	0.0618754	0.157338	0.0476081	NA	-0.0349217	0.0247182	0.392387	-0.0147016	0.0310281	-0.00911015	-0.00283151	0.134372	0.0113122	0.00125088	0.0298105	-0.0215884	0.200628	-0.0679489	0.00604886	0.0759886	-0.0112079	0.237192	-0.010293	-0.00105054	0.0962794	0.188578	-0.0727218	0.052888	0.00092584
Rpl13a	0.0176789	0.221204	0.263193	0.0795856	-0.0277712	0.043989	0.155655	0.179876	0.107162	-0.041974	0.0468621	0.0510825	0.38712	0.0184568	-0.0832777	0.0402187	0.167118	0.135722	0.0780199	-0.0688101	-0.0325216	0.0585088	0.0983402	-0.04418	-0.0879803	0.0759886	-0.0390931	0.305941	0.130336	-0.089656	-0.0420474	0.154551	-0.146354	0.152948	-0.102615
S1pr1	0.00781303	-0.0432335	0.0933202	-0.0491691	0.0528098	-0.114961	-0.0385603	0.213341	0.00993532	0.173259	0.162531	0.0824507	0.132833	0.0361708	0.183212	0.0399352	0.178794	0.12532	0.0506491	0.0555844	0.0108363	-0.0109213	0.0959741	-0.00488833	0.0427246	0.0759886	0.368057	0.314484	0.00281892	0.153786	0.243172	0.0652202	0.262233	-0.00684262	0.0508949
Slc6a6	-0.0385627	-0.178762	-0.0706394	-0.0531383	-0.031498	0.210977	0.312475	0.440551	0.290656	0.104204	-0.0576363	-0.185092	0.075612	-0.0591605	0.0482165	-0.0695914	-0.0469501	-0.0690992	-0.0128391	0.0105313	0.087135	-0.350483	0.0200036	-0.0880931	0.048127	0.0759886	0.62787	0.583361	0.418229	0.189389	-0.30692	0.0701961	0.322837	0.0912433	-0.0436295
Trim37	0.000961001	-0.00245995	0.0465253	-0.0212816	-0.0198023	0.0260948	-0.00468976	0.398832	0.0649877	0.0724725	-0.158194	0.121959	0.356698	-0.0134124	0.040683	0.0228824	0.00477002	0.119529	0.00327945	0.0257609	0.0334545	-0.197403	0.221915	-0.192819	-0.016884	0.0759886	0.113799	0.238528	-0.122655	0.063639	0.0465654	0.108461	-0.0681934	-0.00548721	0.0403999
Tmsb10	-0.0614213	0.348232	0.272136	-0.0232987	-0.0976243	0.0684459	0.161178	0.111571	0.146847	-0.0943805	0.0205636	0.00793007	0.0196465	-0.0475383	-0.127925	0.104175	0.156758	0.248849	0.0809407	-0.0228983	0.112645	0.136935	0.1976	-0.054987	-0.0915876	0.0759886	-0.0466216	0.572617	0.0558727	0.0405756	0.770833	0.682295	-0.0781953	0.0879502	0.0116852
