# Supplementary material for: Single-cell profiling of vascular endothelial cells reveals progressive organ-specific vulnerabilities during obesity
Source: Nat Metab. 2022 Nov 18;4(11):1591–610. doi: 10.1038/s42255-022-00674-x (PMC9684070; doi:10.1038/s42255-022-00674-x)
Supplement: Supplementary file 19 — Statistical source data. [file 42255_2022_674_MOESM19_ESM.xlsx]

## Sheet: ED Fig 10a
	WD_3m_logFC	WD_4m_logFC	WD_6m_logFC	Rev_1m_logFC	Rev_3m_logFC
Hif1a - visceral	0.114659	0.14568	0.353258	0.00529521	0.0128991
Hif1a - SC	-0.0270457	0.154667	0.0766264	-0.0245201	-0.0303437

## Sheet: ED Fig 10b
VISCERAL
Term	P-value	Adjusted P-value	Odds Ratio	Combined Score	Genes
focal adhesion (GO:0005925)	4.21e-20	9.22e-18	7.68229	342.748	ITGB1;NRP1;ARF1;CD151;CD81;ARPC1B;HSP90B1;SLC9A3R2;PDLIM1;CDC42;LIMA1;TSPAN9;CFL1;TSPAN4;RPS2;MAPK3;PDIA3;ACTR2;JUP;CAV2;ACTN1;MCAM;CAV1;RHOG;ADAM10;RPL13A;SORBS3;RHOA;RHOB;DAB2;HNRNPK;ARPC3;CDC42EP1;CDH13;RPL27;VIM;PFN1;PPIB;PPIA
cell-substrate junction (GO:0030055)	7.95e-20	9.22e-18	7.52808	331.072	ITGB1;NRP1;ARF1;CD151;CD81;ARPC1B;HSP90B1;SLC9A3R2;PDLIM1;CDC42;LIMA1;TSPAN9;CFL1;TSPAN4;RPS2;MAPK3;PDIA3;ACTR2;JUP;CAV2;ACTN1;MCAM;CAV1;RHOG;ADAM10;RPL13A;SORBS3;RHOA;RHOB;DAB2;HNRNPK;ARPC3;CDC42EP1;CDH13;RPL27;VIM;PFN1;PPIB;PPIA
collagen-containing extracellular matrix (GO:0062023)	1.33e-08	1.03e-06	4.38611	79.5499	SEMA7A;EGFL7;COL15A1;SPARC;TINAGL1;CD151;LAMA4;SDC3;PDGFB;CLEC14A;FBLN2;FBLN5;HSP90B1;PLSCR1;CXCL12;COL4A2;COL4A1;PSAP;SERPINH1;S100A6;CDH13;IGFBP7;LGALS9;S100A10
vesicle (GO:0031982)	8.24e-07	4.78e-05	4.86345	68.1319	DYNC1I2;CD81;PIK3C2A;FBLN2;RHOA;RAB11A;GNAI2;SDCBP;CFL1;GNB1;TSPAN4;CHMP4B;TAGLN2;UBA52;CLIC1;PPIA
cell-cell junction (GO:0005911)	8.63e-06	0.000396	3.99594	46.5942	JUP;ACTN1;TMOD3;AQP7;F11R;RHOA;RASIP1;RAP1B;PDLIM1;CDH5;SDCBP;CCDC85B;CCDC85A;CDC42EP1;ESAM;S100A11
lysosome (GO:0005764)	1.02e-05	0.000396	3.10874	35.7167	IFITM3;SCARB1;ATP6V0B;GRN;RAMP2;IFITM2;TINAGL1;SDC3;TM6SF1;TMEM59;DAB2;TCN2;LAMP1;BLOC1S1;NEU1;PSAP;GNB1;GOPC;UBA52;CD34;AP2M1;ITM2C
endoplasmic reticulum lumen (GO:0005788)	1.62e-05	0.000535	3.78524	41.7646	PDIA3;APP;COL15A1;PDGFB;ADAM10;SELENOF;FSTL1;MANF;HSP90B1;COL4A2;COL4A1;CANX;SERPINH1;IGFBP7;PPIB;MAPK3
cytosolic large ribosomal subunit (GO:0022625)	2.69e-05	0.000781	9.11737	95.9341	RPL41;RPL10;RPL36AL;RPL35;RPL13A;RPL27;RPL29
cytoskeleton (GO:0005856)	4.17e-05	0.000994	2.67999	27.0303	ACTR2;RBM39;JUP;TPM3;ARPC1B;TMOD3;RHOG;DSTN;RHOC;RHOA;HYPK;RHOB;NISCH;PDLIM1;LIMA1;SDCBP;TUBA1B;TUBA1A;ARPC3;CFL1;CDC42EP1;TAX1BP3;VIM;MAPK3
large ribosomal subunit (GO:0015934)	4.29e-05	0.000994	8.41432	84.6267	RPL41;RPL10;RPL36AL;RPL35;RPL13A;RPL27;RPL29
caveola (GO:0005901)	4.79e-05	0.00100953	8.25514	82.1148	SCARB1;PLVAP;CAV2;CAV1;CDH13;TGFBR2;MAPK3
membrane raft (GO:0045121)	6.74e-05	0.00130367	4.55851	43.7818	RAP1B;ITGB1;APP;SDCBP;PLSCR1;CAV2;CAV1;SERPINH1;S100A10;TGFBR2;TNFRSF1A
lysosomal membrane (GO:0005765)	9.36e-05	0.00167113	3.23525	30.0103	IFITM3;SCARB1;ATP6V0B;GRN;IFITM2;TM6SF1;BST2;RAP1B;DAB2;LAMP1;BLOC1S1;PSAP;GNB1;GOPC;UBA52;AP2M1
lytic vacuole membrane (GO:0098852)	0.000113	0.00187285	3.50149	31.8214	IFITM3;SCARB1;ATP6V0B;GRN;IFITM2;TM6SF1;DAB2;LAMP1;BLOC1S1;PSAP;GNB1;GOPC;UBA52;AP2M1
adherens junction (GO:0005912)	0.000285	0.0044079	4.5863	37.4382	PDLIM1;CDH5;SDCBP;JUP;CCDC85B;TMOD3;CCDC85A;CDC42EP1;S100A11
plasma membrane raft (GO:0044853)	0.000349	0.00505836	5.82709	46.3887	SCARB1;PLVAP;CAV2;CAV1;CDH13;TGFBR2;MAPK3
cytoplasmic vesicle membrane (GO:0030659)	0.000458	0.00607217	2.78364	21.3996	ITGB1;SCARB1;ATP6V0B;TMED10;CAV1;RHOG;RHOA;RAB11A;RHOB;EHD1;FABP5;LAMP1;GOPC;UBA52;ITM2B;AP2M1
ribosome (GO:0005840)	0.000471	0.00607217	6.67449	51.1293	RPS26;RPL41;RPS27;RPL13A;RPL27;NCK1
secretory granule membrane (GO:0030667)	0.000515	0.00629329	3.1402	23.7731	SPARC;TMED10;RHOG;ADAM10;ANO6;CYBA;RHOA;BST2;RAP1B;FABP5;LAMP1;PSAP;CD47
integral component of plasma membrane (GO:0005887)	0.000593	0.00687537	1.83876	13.6634	APP;RAMP2;SEMA7A;SLC25A3;CD151;CD81;ICAM2;ADCY4;AQP7;SEMA3F;IL2RG;SDCBP;ADGRG1;LAMP1;TSPAN9;PODXL;TSPAN6;TSPAN4;LRRC8C;CD34;EPHB4;IFNAR2;ENTPD1;IL10RB;ATP8B1;CAV2;CAV1;TIE1;CYBA;ATP2B1;TM4SF1;TNFRSF1A;SLC6A6;PLSCR1;B3GNT3;APLNR;TMBIM6;CD47;CLEC2D;CD200
Golgi-associated vesicle (GO:0005798)	0.000911	0.0100695	7.39791	51.7887	APP;TMED10;ADAM10;GOPC;ITM2B
clathrin-coated vesicle (GO:0030136)	0.0018107	0.0182199	5.04633	31.8627	DAB2;TMED10;GOPC;PIK3C2A;AP2M1;VAMP3
heterotrimeric G-protein complex (GO:0005834)	0.0018459	0.0182199	8.54998	53.8203	GNG5;GNB1;GNG11;GNAI2
secretory granule lumen (GO:0034774)	0.00188482	0.0182199	2.69907	16.9338	APP;ACTR2;GRN;SPARC;JUP;ACTN1;PDGFB;HMGB1;SDCBP;FABP5;NEU1;PPIA;S100A11
endosome membrane (GO:0010008)	0.00240715	0.0223383	2.61999	15.7968	IFITM3;PDIA3;ITGB1;ATP6V0B;IFITM2;CAV1;RAB11A;RHOB;EHD1;LAMP1;UBA52;AP2M1;VAMP3
SC
Term	P-value	Adjusted P-value	Odds Ratio	Combined Score	Genes
focal adhesion (GO:0005925)	1.91444e-05	0.00150083	4.48004	48.669	GIT2;AHNAK;ARPC1B;RHOB;PDLIM1;GJA1;DAB2;CDH13;CD9;VIM;JAK2;TNS1;MAP4K4
cell-substrate junction (GO:0030055)	2.30896e-05	0.00150083	4.39615	46.9339	GIT2;AHNAK;ARPC1B;RHOB;PDLIM1;GJA1;DAB2;CDH13;CD9;VIM;JAK2;TNS1;MAP4K4
cell-cell junction (GO:0005911)	8.31548e-05	0.00360338	4.87013	45.7539	PDLIM1;GJA1;AHNAK;TMOD3;HEG1;DCHS1;WTIP;NDRG1;S100A11;RASIP1
adherens junction (GO:0005912)	0.000775666	0.0252091	5.94033	42.5434	PDLIM1;TMOD3;DCHS1;WTIP;NDRG1;S100A11
caveola (GO:0005901)	0.00148695	0.0386606	8.83036	57.4947	SCARB1;CAVIN3;CDH13;JAK2
platelet dense tubular network membrane (GO:0031095)	0.00231663	0.0501937	34.9718	212.196	EHD1;ITPR2
apical dendrite (GO:0097440)	0.00288023	0.0534899	30.5988	178.999	MYO1D;SLC1A1
platelet dense tubular network (GO:0031094)	0.00350137	0.0547656	27.1975	153.791	EHD1;ITPR2
cytoskeleton (GO:0005856)	0.00399852	0.0547656	2.58432	14.2702	PDLIM1;MYO1D;TUBA1A;AUTS2;AHNAK;TMOD3;ARPC1B;CDC42EP3;VIM;NDRG1;SPTAN1;RHOB
collagen-containing extracellular matrix (GO:0062023)	0.00421274	0.0547656	3.04643	16.6629	COL28A1;SEMA7A;SPARC;LGALS1;S100A6;CDH13;CLEC14A;ADAMTS9;S100A10
plasma membrane raft (GO:0044853)	0.00464128	0.0548515	6.33269	34.0241	SCARB1;CAVIN3;CDH13;JAK2
platelet alpha granule membrane (GO:0031092)	0.0083832	0.090818	16.3136	78.0038	SPARC;CD9
specific granule (GO:0042581)	0.0103434	0.103434	3.9929	18.2532	PTPRB;ANXA3;NEU1;ANO6;SPTAN1
membrane raft (GO:0045121)	0.011145	0.103489	3.91649	17.6115	PRNP;GJA1;AHNAK;JAK2;S100A10
dendrite (GO:0030425)	0.0241274	0.192103	2.8153	10.4853	MYO1D;PRNP;SLC6A6;FZD4;SLC1A1;RGS12
secretory granule membrane (GO:0030667)	0.0256915	0.192103	2.77272	10.1526	PTPRB;SPARC;FABP5;ITPR2;CD9;ANO6
catenin complex (GO:0016342)	0.0265988	0.192103	8.4321	30.5823	CDH13;DCHS1
Golgi stack (GO:0005795)	0.0265988	0.192103	8.4321	30.5823	MGAT4A;MGAT4B
cytoplasmic vesicle membrane (GO:0030659)	0.0374917	0.233402	2.32648	7.63931	EHD1;SCARB1;GJA1;FABP5;ITPR2;CD9;RHOB
vesicle (GO:0031982)	0.0387666	0.233402	2.79106	9.07149	MYO1D;AHNAK;CD9;PIK3C2A;SPTAN1
chloride channel complex (GO:0034707)	0.0403368	0.233402	30.4172	97.654	ANO6
Sec61 translocon complex (GO:0005784)	0.0403368	0.233402	30.4172	97.654	SEC61A1

## Sheet: ED Fig 10c
Term	P-value	Adjusted P-value	Odds Ratio	Combined Score	Genes
Integrin signaling pathway	5.37827e-10	4.57691e-07	7.9185	169.008	ITGB1;ACTN1;CAV1;ARPC1B;RHOG;ARPC4;RHOC;MYL12A;RHOA;MYL12B;RHOB;RAP1B;CDC42;ARPC3;TSPAN6;TSPAN4;MAPK3
Hemostasis pathway	2.60853e-09	1.10993e-06	4.1785	82.5858	ITGB1;APP;SPARC;PDGFB;SLC3A2;F11R;GNAI2;RAP1B;CDC42;THBD;GNG5;CFL1;PSAP;MAPK3;ACTN1;CAV1;H3F3A;RHOG;ATP2B1;GNG11;RHOA;RHOB;EHD1;GNB1;ESAM;CD47;PFN1;PPIA
Platelet activation, signaling and aggregation	6.12249e-09	1.73675e-06	6.1922	117.102	APP;SPARC;ACTN1;PDGFB;RHOG;GNG11;RHOA;RHOB;GNAI2;RAP1B;CDC42;GNG5;CFL1;PSAP;GNB1;PFN1;PPIA;MAPK3
Axon guidance	1.579e-08	3.35931e-06	4.70514	84.5227	ITGB1;NRP1;SEMA7A;CSNK2A1;RHOG;SEMA3F;RHOC;RHOA;MYL12B;RHOB;GNAI2;CDC42;SDCBP;CXCL12;COL4A2;COL4A1;CFL1;PFN1;EPHB4;AP2M1;NCK1;MAPK3
Leukocyte transendothelial migration	5.10184e-08	8.68334e-06	7.9444	133.395	ITGB1;ACTN1;CYBA;F11R;MYL12A;RHOA;MYL12B;GNAI2;RAP1B;CDC42;CDH5;CXCL12;ESAM
Semaphorin interactions	9.39173e-08	1.33206e-05	11.2672	182.313	ITGB1;CDC42;NRP1;SEMA7A;CFL1;RHOG;RHOC;RHOA;RHOB;MYL12B
PI3K subunit p85 role in regulation of actin organization and cell migration	1.14092e-07	1.38703e-05	37.4648	598.922	CDC42;ACTR2;ARPC3;ARPC1B;ARPC4;RHOA
FSH regulation of apoptosis	2.78914e-07	2.73189e-05	4.71222	71.1186	IFITM3;ACTR2;COL15A1;IFITM2;DUSP3;CSNK2A1;ACTN1;EMP1;ARPC4;ATP2B1;RHOB;TGFBR2;DAB2;TUBA1A;GNB1;ARL6IP5;S100A6;TMBIM6
Pathogenic Escherichia coli infection	2.88919e-07	2.73189e-05	11.7975	177.636	ITGB1;CDC42;TUBA1B;TUBA1A;ARPC3;ARPC1B;ARPC4;RHOA;NCK1
CXCR4 signaling pathway	3.68589e-07	3.13669e-05	7.30956	108.281	RAP1B;ITGB1;CDC42;CXCL12;CFL1;GNB1;RHOC;PLCB1;RHOA;RHOB;GNAI2;MAPK3
Influenza infection	5.00966e-07	3.61266e-05	6.39661	92.7938	RPL41;RPL10;RPL13A;RPS26;RPS27;PABPN1;CANX;RPL35;RPL27;RPS2;RPL29;UBA52;POLR2L
Disease	5.09423e-07	3.61266e-05	3.04716	44.1533	APP;ARF1;CCNT2;RPL10;ADCY4;HSP90B1;CDC42;PABPN1;RPL35;RPS2;AP2M1;MAPK3;POLR2L;XBP1;RPL41;ATP6V0B;H3F3A;ADAM10;RPL13A;CYBA;RPS26;RPS27;SPCS1;CANX;NMT1;RPL27;RPL29;UBA52;PPIA;ITM2B
Y branching of actin filaments	7.22465e-07	4.53129e-05	24.9702	353.093	CDC42;ACTR2;ARPC3;ARPC1B;ARPC4;NCK1
Salmonella infection	7.45454e-07	4.53129e-05	44.4665	627.391	CDC42;ACTR2;ARPC3;ARPC1B;ARPC4
Translation	1.01345e-06	5.74963e-05	5.97668	82.4911	RPL41;RPL10;RPL13A;RPS26;RPS27;SPCS1;RPL36AL;RPL35;RPL27;SEC61B;RPS2;RPL29;UBA52
PDGFB signaling pathway	1.16417e-06	5.97101e-05	6.49307	88.7181	RAP1B;SLC9A3R2;ACTR2;ARPC3;ARPC1B;PDGFB;S1PR1;ARPC4;RHOA;NCK1;YWHAH;MAPK3
BDNF signaling pathway	1.1928e-06	5.97101e-05	4.4542	60.7518	PNISR;XBP1;IFITM2;ARPC1B;NR1D2;ATP2B1;GNG11;RHOB;TGFBR2;CXCL12;SERPINH1;TXNIP;PLP2;CLIC1;S100A11;CD200;S100A10
Bacterial invasion of epithelial cells	1.96435e-06	9.28702e-05	9.12702	119.932	ITGB1;CDC42;CAV2;ARPC3;ARPC1B;CAV1;RHOG;ARPC4;RHOA
TGF-beta receptor signaling in EMT (epithelial to mesenchymal transition)	3.89963e-06	0.000174663	28.2911	352.356	FKBP1A;F11R;UBA52;RHOA;TGFBR2
Beta-3 integrin cell surface interactions	5.04288e-06	0.000214574	12.1639	148.37	COL4A1;LAMA4;PDGFB;HMGB1;CD47;F11R;TGFBR2
Influenza viral RNA transcription and replication	5.59745e-06	0.000216808	6.08984	73.6457	RPS26;RPL41;RPS27;RPL10;RPL35;RPL13A;RPL27;RPS2;RPL29;UBA52;POLR2L
Sema4D in semaphorin signaling	5.67556e-06	0.000216808	16.2783	196.631	CDC42;RHOG;RHOC;RHOA;MYL12B;RHOB
Focal adhesion	5.85966e-06	0.000216808	4.37601	52.7196	ITGB1;CAV2;ACTN1;CAV1;LAMA4;PDGFB;MYL12A;RHOA;MYL12B;RHOB;RAP1B;CDC42;COL4A2;COL4A1;MAPK3
Shigellosis	6.42407e-06	0.000227787	9.28884	111.052	ITGB1;CDC42;ARPC3;ARPC1B;RHOG;ARPC4;PFN1;MAPK3
Interleukin-2 signaling pathway	6.89719e-06	0.00023478	2.56288	30.4583	IFITM3;APP;ULK4;IL2RG;CRIP1;SOCS2;RBM3;PPP1R2;UCP2;S1PR1;JAK3;S100A11;MAPK3;PDIA3;XBP1;DUSP3;CSNK2A1;ACTN1;TSC22D3;SORBS3;RHOA;TGFBR2;EHD1;FUBP1;IL3RA;ID3;TAGLN2;TAX1BP3;TRIM37;VIM;PKIG;LY6E
Cytoplasmic ribosomal proteins	9.51411e-06	0.000311404	6.42463	74.2863	RPS26;RPL41;RPS27;RPL10;RPL35;RPL13A;RPL27;RPS2;RPL29;UBA52
S1P/S1P1 pathway	1.70072e-05	0.000536042	19.4452	213.545	PDGFB;S1PR1;RHOA;GNAI2;MAPK3
Actin cytoskeleton regulation	1.84791e-05	0.000561634	4.18748	45.6388	ITGB1;ACTN1;ARPC1B;PDGFB;ARPC4;PIK3C2A;MYL12A;RHOA;MYL12B;CDC42;ARPC3;CFL1;PFN1;MAPK3
Thrombin signaling through protease-activated receptors	2.10278e-05	0.000617058	9.51475	102.471	GNG5;GNB1;PLCB1;GNG11;RHOA;CYTH1;MAPK3
Signaling events mediated by PRL	2.73915e-05	0.000777005	17.2829	181.561	ITGB1;TUBA1B;RHOC;RHOA;MAPK3
G alpha (12/13) signaling events	3.24614e-05	0.000891119	7.26397	75.0765	CDC42;GNG5;GNB1;RHOG;RHOC;GNG11;RHOA;RHOB
Protein metabolism	3.40055e-05	0.000904334	3.03207	31.197	VKORC1;PDIA3;RPL41;RPL10;COX17;RPL13A;RPS26;TIMM10B;TUBA1B;RPS27;TUBA1A;SPCS1;CANX;B3GNT3;RPL35;RPL27;SEC61B;RPS2;RPL29;UBA52
Phagosome	4.01724e-05	0.00103596	4.84764	49.0694	ITGB1;SCARB1;DYNC1I2;TUBA1B;ATP6V0B;TUBA1A;LAMP1;CANX;CYBA;SEC61B;VAMP3
Cell-cell communication	4.49296e-05	0.00112456	5.2852	52.907	ITGB1;CDH5;CD151;JUP;ACTN1;CDH13;CD47;F11R;SKAP2;NCK1
Developmental biology	5.35668e-05	0.00128643	3.02457	29.7454	ITGB1;NRP1;SEMA7A;CSNK2A1;RHOG;RHOC;RHOA;MYL12B;RHOB;CDC42;SDCBP;COL4A2;COL4A1;CFL1;PPARG;PFN1;AP2M1;NCK1;MAPK3
Response to elevated platelet cytosolic calcium	5.59918e-05	0.00128643	6.68081	65.4072	APP;SPARC;ACTN1;CFL1;PSAP;PDGFB;PFN1;PPIA
S1P/S1P4 pathway	5.74103e-05	0.00128643	24.8189	242.364	CDC42;RHOA;GNAI2;MAPK3
Chemokine signaling pathway	5.74434e-05	0.00128643	4.27887	41.7819	RAP1B;CDC42;CXCL12;GNG5;GNB1;ADCY4;PLCB1;GNG11;JAK3;RHOA;GNAI2;MAPK3
ADP signalling through P2Y purinoceptor 12	6.2346e-05	0.00132641	14.1377	136.892	GNG5;GNB1;PLCB1;GNG11;GNAI2
VEGFR1 pathway	6.2346e-05	0.00132641	14.1377	136.892	NRP1;CAV1;HIF1A;MAPK3;NCK1
Immune system	7.11825e-05	0.00147747	2.22209	21.2215	IFITM3;ITGB1;APP;DYNC1I2;ARF1;IFITM2;CD81;DCTN4;ICAM2;HMGB1;IL2RG;HSP90B1;SOCS2;RAP1B;CDC42;HERC2;SEC61B;CD34;JAK3;AP2M1;NCK1;MAPK3;PDIA3;IFNAR2;DUSP3;CYBA;CANX;IL3RA;TXNIP;TRIM37;XAF1;UBA52;CD200
G-protein beta-gamma signalling	7.49078e-05	0.00151777	13.5223	128.452	GNG5;GNB1;PLCB1;GNG11;RHOA
Arf6 vesicle-mediated transport	7.72991e-05	0.0015298	22.5615	213.609	ARF1;RAB11A;RHOA;MAPK3
S1P/S1P3 pathway	8.93312e-05	0.00172775	12.9582	120.811	PDGFB;S1PR1;RHOA;GNAI2;MAPK3
T cell receptor regulation of apoptosis	0.000122497	0.00231655	2.54152	22.8926	IFITM3;RPL41;IL10RB;TSC22D3;RPL13A;SLC3A2;HMGB1;F11R;RHOC;COX6C;GNAI2;HSP90B1;TNFRSF1A;CDC42;SON;DDAH2;S100A6;CD38;TMBIM6;SEC61B;VIM;S100A10;MAPK3
CDC42 signaling events	0.000129576	0.00234615	6.94126	62.1329	CDC42;ACTR2;ARPC3;ARPC1B;CFL1;ARPC4;MAPK3
Signaling events mediated by VEGFR1 and VEGFR2	0.000129576	0.00234615	6.94126	62.1329	CDC42;CDH5;ARF1;CAV1;RHOA;NCK1;MAPK3
Cell surface interactions at the vascular wall	0.000135696	0.00240578	5.82302	51.8545	ITGB1;THBD;CAV1;SLC3A2;ESAM;CD47;F11R;PPIA
Aquaporin-mediated transport	0.000143056	0.00247857	8.5	75.2443	GNG5;GNB1;ADCY4;AQP7;GNG11;RAB11A
Syndecan 4 pathway	0.000145627	0.00247857	11.5166	101.743	ITGB1;SDCBP;CXCL12;ACTN1;RHOA
Insulin signaling pathway	0.000166	0.00271987	3.36662	29.3014	XBP1;ARF1;CSNK2A1;CAV1;RHOG;RHOC;PIK3C2A;RHOA;RHOB;TNFRSF1A;EHD1;SOCS2;NCK1;MAPK3
Cap-dependent translation initiation	0.000169044	0.00271987	6.62473	57.5381	RPL41;RPL10;RPL35;RPL13A;RPL27;RPL29;UBA52
Syndecan 2 pathway	0.000169393	0.00271987	11.1048	96.4259	ITGB1;SDCBP;CAV2;RHOA;MAPK3
Integrins in angiogenesis	0.000184173	0.00290243	6.52553	56.1171	COL15A1;COL4A1;F11R;PIK3C2A;RHOA;TGFBR2;MAPK3
Signal transduction by L1	0.000225697	0.00349215	10.3634	87.0144	ITGB1;NRP1;CSNK2A1;AP2M1;MAPK3
Phospholipids as signaling intermediaries	0.000258685	0.00393108	10.0286	82.8351	GNB1;S1PR1;PLCB1;RHOA;MAPK3
Presynaptic function of kainate receptors	0.000314108	0.00468958	14.5942	117.713	GNG5;GNB1;PLCB1;GNG11
TGF-beta regulation of extracellular matrix	0.000340193	0.00499146	2.46222	19.6633	COL15A1;JUP;CAV1;LAMA4;TM4SF1;AKAP2;FBLN5;TNFRSF1A;CDC42;CDH5;SDCBP;UCHL1;COL4A2;ARL6IP5;S1PR1;PPARG;GOPC;CD34;S100A11;S100A10;NCK1
CCR3 signaling in eosinophils	0.000379084	0.00538744	13.7827	108.577	CFL1;PLCB1;RHOA;MAPK3
E-cadherin nascent AJ-like junctions pathway	0.000379843	0.00538744	9.14231	72.0026	CDC42;RAP1B;CSNK2A1;JUP;RHOA
RAGE pathway	0.00039409	0.00549788	6.9224	54.2642	ITGB1;DDAH2;ICAM2;PDGFB;ID3;CYBA
Cell junction organization	0.000404444	0.00555132	5.67516	44.34	ITGB1;CDH5;CD151;JUP;ACTN1;CDH13;F11R
Endocytosis	0.00042224	0.00570359	3.63971	28.2803	EHD1;CDC42;DAB2;CAV2;CAV1;CHMP4B;IL2RG;RHOA;RAB11A;AP2M1;TGFBR2
Collagen binding in corneal epithelia mediated by Erk and PI-3 Kinase	0.000453125	0.00602514	13.0566	100.527	ITGB1;PFN1;RHOA;MAPK3
Signal transduction of S1P receptor	0.000536921	0.00702953	12.4032	93.3915	S1PR1;PLCB1;GNAI2;MAPK3
Collagen biosynthesis and modifying enzymes	0.00055939	0.00710509	6.44368	48.2545	COL15A1;COL4A2;COL4A1;SERPINH1;PLOD1;PPIB
Endothelins	0.00055939	0.00710509	6.44368	48.2545	CDC42;ADCY4;PLCB1;RHOA;GNAI2;MAPK3
Gap junction pathway	0.000614817	0.00769425	5.2633	38.9178	TUBA1B;TUBA1A;ADCY4;PDGFB;PLCB1;GNAI2;MAPK3
Basigin interactions	0.000631168	0.0077844	11.8119	87.0296	ITGB1;CAV1;SLC3A2;PPIA
Signaling by TGF-beta receptor complex	0.000660001	0.00791071	6.22825	45.6112	FKBP1A;CCNT2;F11R;UBA52;RHOA;TGFBR2
Thyroid-stimulating hormone signaling pathway	0.000660001	0.00791071	6.22825	45.6112	RAP1B;GNB1;PLCB1;GNAI2;MYL12B;MAPK3
Calcium regulation in the cardiac cell	0.000691339	0.00817125	4.02589	29.2959	FKBP1A;GNG5;GNB1;ADCY4;ATP2B1;PKIG;GNG11;YWHAH;GNAI2
ALK1 pathway	0.000736567	0.00856958	11.2744	81.3283	FKBP1A;CAV1;MAPK3;TGFBR2
G alpha (z) signaling events	0.000745181	0.00856958	7.76859	55.9485	GNG5;GNB1;ADCY4;GNG11;GNAI2
EGFR1 pathway	0.000797365	0.00904743	3.94083	28.1147	EHD1;CDC42;GRN;CAV2;CAV1;ARID5B;TXNIP;ID3;EMP1
Pathways in cancer	0.000823864	0.00912013	2.83997	20.1681	ITGB1;JUP;TPM3;LAMA4;PDGFB;HIF1A;RHOA;HSP90B1;TGFBR2;CDC42;COL4A2;COL4A1;PPARG;MAPK3
Syndecan 1 pathway	0.000825206	0.00912013	7.57873	53.808	SDCBP;COL15A1;COL4A1;PPIB;MAPK3
G-protein signaling pathways	0.000849543	0.00926873	4.96298	35.0923	GNG5;GNB1;ADCY4;GNG11;RHOA;AKAP2;GNAI2
Integration of energy metabolism	0.000934969	0.0100716	4.2734	29.8069	RAP1B;SPCS1;GNG5;GNB1;ADCY4;PLCB1;GNG11;GNAI2
Rac1 cell motility signaling pathway	0.000973077	0.0103343	5.74769	39.8605	ACTR2;ARPC3;ARPC1B;CFL1;CYBA;ARPC4
G-protein activation	0.000983644	0.0103343	10.3339	71.5542	GNG5;GNB1;GNG11;GNAI2
Advanced glycosylation endproduct receptor signaling	0.00103956	0.0107886	18.5557	127.458	APP;HMGB1;MAPK3
Inhibition of insulin secretion by adrenaline/noradrenaline	0.00112673	0.0115524	9.92	67.3412	GNG5;GNB1;GNG11;GNAI2
Adherens junction cell adhesion	0.00120923	0.012203	5.49328	36.9026	CDC42;CSNK2A1;ACTN1;RHOA;TGFBR2;MAPK3
Pancreatic secretion	0.00121886	0.012203	4.64477	31.1656	RAP1B;ADCY4;CD38;ATP2B1;PLCB1;RHOA;RAB11A
Activation of kainate receptors upon glutamate binding	0.0012838	0.0125013	9.53798	63.5032	GNG5;GNB1;PLCB1;GNG11
Nectin adhesion pathway	0.0012838	0.0125013	9.53798	63.5032	CDC42;RAP1B;PDGFB;F11R
Adhesion and diapedesis of lymphocytes	0.00130742	0.0125013	16.8679	111.998	ITGB1;ICAM2;CD34
Platelet amyloid precursor protein pathway	0.00130742	0.0125013	16.8679	111.998	APP;COL4A2;COL4A1
Tight junction	0.00139533	0.0131936	3.99826	26.2871	CDC42;CSNK2A1;ACTN1;F11R;MYL12A;RHOA;MYL12B;GNAI2
Signal amplification	0.00145555	0.0136118	9.18425	59.9949	GNG5;GNB1;GNG11;GNAI2
ERBB1 downstream pathway	0.00161378	0.014715	4.40906	28.3466	CDC42;ACTR2;ARPC3;ARPC1B;ARPC4;YWHAH;MAPK3
Mu-calpain pathway	0.00161495	0.014715	15.4615	99.3933	ITGB1;ACTN1;RHOA
Alpha-synuclein signaling	0.00164269	0.014715	8.85579	56.7782	FKBP1A;UCHL1;CSNK2A1;MAPK3
Netrin-mediated signaling events	0.00164269	0.014715	8.85579	56.7782	CDC42;RHOA;MAPK3;NCK1
Opioid signaling	0.0018107	0.0160292	5.04633	31.8627	GNG5;GNB1;ADCY4;PLCB1;GNG11;GNAI2
Glucagon signaling in metabolic regulation	0.0018459	0.0160292	8.54998	53.8203	GNG5;GNB1;ADCY4;GNG11
Glycoprotein VI-mediated activation cascade	0.0018459	0.0160292	8.54998	53.8203	CDC42;RHOG;RHOA;RHOB
Inhibition of platelet activation by aspirin	0.00196415	0.0167149	14.2714	88.9493	ITGB1;PLCB1;MAPK3
Interleukin-9 signaling pathway	0.00196415	0.0167149	14.2714	88.9493	IL2RG;JAK3;MAPK3
ECM-receptor interaction	0.00232228	0.0195669	4.78657	29.0315	ITGB1;COL4A2;COL4A1;LAMA4;SDC3;CD47
Integrin cell surface interactions	0.00246563	0.0205711	4.72574	28.3795	ITGB1;RAP1B;COL4A2;COL4A1;ICAM2;F11R
Ephrin receptor B forward pathway	0.0027398	0.022419	5.64557	33.3081	CDC42;RAP1B;EPHB4;NCK1;MAPK3
Neurotrophic factor-mediated Trk receptor signaling	0.0027398	0.022419	5.64557	33.3081	CDC42;RAP1B;RHOG;RHOA;MAPK3
Circadian rhythm	0.00316301	0.0253936	5.44692	31.3538	DBP;PER3;NR1D1;UBA52;HIF1A
Signaling events mediated by focal adhesion kinase	0.00316301	0.0253936	5.44692	31.3538	ITGB1;RAP1B;ACTN1;RHOA;NCK1
MAL role in Rho-mediated activation of SRF	0.00327983	0.0260854	11.5938	66.3158	CDC42;RHOA;MAPK3
G13 signaling pathway	0.00344114	0.0271149	7.08211	40.1694	CDC42;CFL1;PFN1;RHOA
G beta-gamma signaling through PI3K gamma	0.00369118	0.0288183	30.8386	172.752	GNB1;RHOA
Extracellular matrix organization	0.00386399	0.0297723	4.28944	23.8323	COL15A1;COL4A2;COL4A1;SERPINH1;PLOD1;PPIB
LPA receptor mediated events	0.00388334	0.0297723	5.17379	28.72	SLC9A3R2;GNB1;ADCY4;RHOA;GNAI2
Fc gamma receptor-mediated phagocytosis	0.00407306	0.0306741	4.24048	23.3369	CDC42;ARPC3;ARPC1B;CFL1;ARPC4;MAPK3
L1CAM interactions	0.00407306	0.0306741	4.24048	23.3369	ITGB1;NRP1;SDCBP;CSNK2A1;AP2M1;MAPK3
Plasma membrane estrogen receptor signaling	0.00413202	0.0308452	6.69861	36.7686	GNB1;PLCB1;RHOA;GNAI2
Adaptive immune system	0.004425	0.032745	2.04626	11.0917	PDIA3;ITGB1;DYNC1I2;ARF1;CD81;DCTN4;ICAM2;CYBA;RAP1B;CDC42;HERC2;CANX;TRIM37;SEC61B;UBA52;CD34;CD200;AP2M1;NCK1
Insulin secretion regulation by glucagon-like peptide-1	0.00491094	0.0360277	6.35444	33.7821	RAP1B;GNG5;GNB1;GNG11
G alpha (i) signaling events	0.00498245	0.0362399	2.95886	15.6874	APP;CXCL12;GNG5;GNB1;ADCY4;APLNR;S1PR1;GNG11;GNAI2
Smooth muscle contraction	0.00503067	0.0362805	9.76167	51.6607	TPM3;SORBS3;MYL12B
Renal cell carcinoma	0.00533345	0.0381409	4.77459	24.989	CDC42;RAP1B;PDGFB;HIF1A;MAPK3
Messenger RNA processing	0.00566103	0.0395781	2.89725	14.9908	RBM39;HNRNPK;TMED10;PABPN1;HNRNPF;SNRPG;PRPF4B;SRSF11;POLR2L
Rho cell motility signaling pathway	0.0057173	0.0395781	9.27311	47.8888	CFL1;PFN1;RHOA
Cell adhesion molecules (CAMs)	0.00572046	0.0395781	3.45948	17.8638	ITGB1;CDH5;SDC3;ICAM2;ESAM;F11R;CD34
Membrane trafficking	0.00572046	0.0395781	3.45948	17.8638	DAB2;ARF1;BLOC1S1;CHMP4B;PIK3C2A;UBA52;AP2M1
RhoA signaling pathway	0.00578271	0.0396862	6.04386	31.1433	ITGB1;CDC42;CFL1;RHOA
Alzheimer's disease	0.00607082	0.0413302	3.09853	15.8157	APP;NDUFA3;NDUFA1;ADAM10;PLCB1;COX6C;TNFRSF1A;MAPK3
RANKL regulation of apoptosis and immune response	0.00674104	0.0445417	4.49688	22.4823	CDC42;CDH5;FUBP1;ADAM10;TXNIP
CHL1 interactions	0.00674531	0.0445417	20.5569	102.762	ITGB1;NRP1
Support of platelet aggregation by Eph kinases and ephrins	0.00674531	0.0445417	20.5569	102.762	ITGB1;RAP1B
Agrin in postsynaptic differentiation	0.00675192	0.0445417	5.76216	28.7989	ITGB1;CDC42;LAMA4;MAPK3
Prolactin activation of MAPK signaling	0.00712991	0.0466735	4.43241	21.9114	ITGB1;SOCS2;PPIB;PPIA;MAPK3
EGF/EGFR signaling pathway	0.00780395	0.0504342	3.25162	15.7805	CDC42;PLSCR1;CAV1;CFL1;PTPN12;AP2M1;NCK1
Muscle contraction	0.00782293	0.0504342	5.5055	26.7055	TPM3;VIM;SORBS3;MYL12B
Ras signaling pathway	0.00810166	0.0518385	8.06235	38.8257	CDC42;RHOA;MAPK3
Alpha-4 beta-7 integrin signaling	0.00858105	0.0533027	17.6193	83.8364	ITGB1;RHOA
Axonogenesis regulation by p75 neurotrophin receptor	0.00858105	0.0533027	17.6193	83.8364	RHOA;RTN4
Benzo(a)pyrene metabolism	0.00858105	0.0533027	17.6193	83.8364	EPHX1;AKR1A1
Nef-mediated CD4 downregulation	0.00858105	0.0533027	17.6193	83.8364	ARF1;AP2M1
Signaling events mediated by hepatocyte growth factor receptor (c-Met)	0.00884226	0.0538338	4.19197	19.8205	CDC42;RAP1B;RHOA;NCK1;MAPK3
BAD phosphorylation regulation	0.00900765	0.0538338	7.72602	36.3871	IL3RA;MAPK3;YWHAH
EGFR downregulation	0.00900765	0.0538338	7.72602	36.3871	CDC42;UBA52;AP2M1
Transcription	0.00902776	0.0538338	2.88183	13.5661	CCNT2;PABPN1;CBX3;H3F3A;SNRPG;SRSF11;MAPK3;POLR2L
Epidermal growth factor receptor (EGFR) pathway	0.0090461	0.0538338	3.55084	16.7082	RHOG;RHOC;RHOA;NCK1;RHOB;MAPK3
Signaling by EGFR in cancer	0.0090461	0.0538338	3.55084	16.7082	CDC42;ADCY4;ADAM10;UBA52;AP2M1;MAPK3
Interleukin-2 receptor beta chain in T cell activation	0.0096293	0.0569065	5.16062	23.9605	IL2RG;JAK3;PPIA;MAPK3
Huntington's disease	0.00991112	0.0577206	2.83227	13.0684	DCTN4;NDUFA3;NDUFA1;PPARG;PLCB1;COX6C;AP2M1;POLR2L
Interleukin receptor SHC signaling	0.00997053	0.0577206	7.4166	34.1766	IL3RA;IL2RG;JAK3
TGF-beta receptor activation of SMADs	0.00997053	0.0577206	7.4166	34.1766	FKBP1A;UBA52;TGFBR2
TGF-beta signaling pathway	0.0102194	0.0587513	2.81612	12.9076	ITGB1;CDC42;FKBP1A;DAB2;CAV1;RHOA;TGFBR2;MAPK3
GABA A and B receptor activation	0.0102866	0.0587513	5.05504	23.1365	GNG5;GNB1;ADCY4;GNAI2
Gap junction degradation	0.0106133	0.0602128	15.4161	70.0764	DAB2;AP2M1
ADP-ribosylation factor	0.010991	0.0611328	7.13099	32.1656	ARF1;KDELR2;CYTH1
Adherens junction actin cytoskeletal organization	0.010991	0.0611328	7.13099	32.1656	CDH5;JUP;CDH13
Thyroid cancer	0.010991	0.0611328	7.13099	32.1656	TPM3;PPARG;MAPK3
Calcineurin-dependent NFAT signaling role in lymphocytes	0.0116869	0.0641647	4.85631	21.6071	FKBP1A;CSNK2A1;YWHAH;MAPK3
Vibrio cholerae infection	0.0116869	0.0641647	4.85631	21.6071	ARF1;ATP6V0B;KDELR2;SEC61B
Thromboxane A2 receptor signaling	0.0124306	0.0678105	4.76268	20.8967	GNB1;RHOA;RAB11A;GNAI2
Myometrial relaxation and contraction pathways	0.0127243	0.0686973	2.94192	12.8393	RAMP2;GNG5;GNB1;ADCY4;PKIG;GNG11;YWHAH
Bone mineralization regulation	0.0128353	0.0686973	13.7025	59.6822	COL4A2;COL4A1
Vitamin C in the brain	0.0128353	0.0686973	13.7025	59.6822	COL4A2;COL4A1
SHP2 signaling	0.0132039	0.0693763	4.67258	20.2194	PDGFB;IL2RG;JAK3;RHOA
Alpha-V beta-3 integrin/OPN pathway	0.0132068	0.0693763	6.62096	28.6491	CDC42;RHOA;MAPK3
Prostaglandin biosynthesis and regulation	0.0132068	0.0693763	6.62096	28.6491	ANXA3;S100A6;S100A10
Gene expression	0.0134299	0.0701154	1.67808	7.233	CCNT2;RPL10;PABPN1;RPL35;SEC61B;RPS2;SRSF11;MAPK3;POLR2L;RPL41;CBX3;H3F3A;RPL13A;NR1D2;NR1D1;RPS26;HNRNPK;RPS27;SPCS1;HNRNPF;SNRPG;RPL27;PPARG;RPL29;UBA52
Androgen receptor signaling, proteolysis, and transcription regulation	0.0136904	0.071037	3.7357	16.0301	CDC42;CAV1;DSTN;RHOA;RHOB
Signal transduction	0.0137733	0.071037	1.65675	7.09923	ITGB1;APP;NRP1;CCNT2;ICAM2;ADCY4;F11R;HIF1A;FSTL1;GNAI2;HDAC7;CDC42;GNG5;AP2M1;NCK1;MAPK3;ATP6V0B;DUSP3;ADAM10;GNG11;FKBP1A;CXCL12;COL4A2;COL4A1;GNB1;APLNR
Signaling by PDGF	0.0139724	0.0716296	3.21232	13.7187	COL4A2;COL4A1;PDGFB;ADCY4;NCK1;MAPK3
Serotonin HTR1 group and FOS pathway	0.0144031	0.0729583	6.39232	27.1055	RHOA;GNAI2;MAPK3
Signaling by Robo receptor	0.0144031	0.0729583	6.39232	27.1055	CDC42;PFN1;NCK1
p75 neurotrophin receptor-mediated signaling	0.0150357	0.0749694	3.15755	13.2533	APP;RHOC;UBA52;RTN4;RHOA;RHOB
Activation of chaperones by ATF6 alpha	0.0152406	0.0749694	12.3317	51.5931	XBP1;HSP90B1
Assembly of HIV virion	0.0152406	0.0749694	12.3317	51.5931	NMT1;UBA52
Beta-arrestins in GPCR desensitization	0.0152406	0.0749694	12.3317	51.5931	PLCB1;AP2M1
ERK inactivation	0.0152406	0.0749694	12.3317	51.5931	DUSP3;MAPK3
Immune system signaling by interferons, interleukins, prolactin, and growth hormones	0.0154248	0.0754396	2.31142	9.64274	IFITM3;IFNAR2;SOCS2;IFITM2;IL3RA;XAF1;IL2RG;UBA52;JAK3;MAPK3
G alpha (s) signaling events	0.0155879	0.0757137	3.13085	13.0283	RAMP2;GNG5;GNB1;ADCY4;GNG11;GNAI2
Glucagon-type ligand receptors	0.0156588	0.0757137	6.17893	25.6841	GNG5;GNB1;GNG11
Leptin signaling pathway	0.0166007	0.0798145	4.34379	17.8022	CDC42;SOCS2;RHOA;MAPK3
EGF receptor transactivation by GPCRs in cardiac hypertrophy	0.0169742	0.0806986	5.97931	24.372	GNB1;RHOA;MAPK3
N-cadherin signaling events	0.0169742	0.0806986	5.97931	24.372	CDC42;JUP;RHOA
Activation of DNA fragmentation factor	0.0178226	0.0824293	11.21	45.146	HIST1H1E;HMGB1
Adenylate cyclase inhibitory pathway	0.0178226	0.0824293	11.21	45.146	ADCY4;GNAI2
Angiotensin-converting enzyme 2 regulation of heart function	0.0178226	0.0824293	11.21	45.146	COL4A2;COL4A1
N-glycan trimming in the ER and calnexin/calreticulin cycle	0.0178226	0.0824293	11.21	45.146	PDIA3;CANX
Signal regulatory protein (SIRP) family interactions	0.0178226	0.0824293	11.21	45.146	CD47;SKAP2
Interleukin-7 signaling pathway	0.0183496	0.0844082	5.79216	23.1579	IL2RG;JAK3;MAPK3
Interferon alpha/beta signaling	0.0194761	0.0891083	4.12597	16.2504	IFITM3;IFNAR2;IFITM2;XAF1
TSH regulation of gene expression	0.0200697	0.0913334	3.36871	13.1667	CAV1;EMP1;CYBA;HMGB1;PPIC
DCC-mediated attractive signaling	0.0205751	0.0926423	10.2753	39.9061	CDC42;NCK1
Initiation of the second proteolytic cleavage of Notch receptor by receptor-ligand binding	0.0205751	0.0926423	10.2753	39.9061	ADAM10;UBA52
Beta-1 integrin cell surface interactions	0.0215535	0.0965368	3.99247	15.32	ITGB1;CD81;COL4A1;LAMA4
Senescence and autophagy	0.0217119	0.0967372	3.29669	12.626	SPARC;LAMP1;IGFBP7;SLC39A1;GABARAP
Integrin-mediated cell adhesion	0.0225647	0.0996627	3.26183	12.3668	RAP1B;ITGB1;CDC42;CAV2;CAV1
Signaling events mediated by HDAC class II	0.0228369	0.0996627	5.29488	20.0113	TUBA1B;GNB1;HDAC7
Signaling of hepatocyte growth factor receptor	0.0228369	0.0996627	5.29488	20.0113	ITGB1;RAP1B;MAPK3
Trefoil factor initiation of mucosal healing	0.0228369	0.0996627	5.29488	20.0113	ITGB1;RHOA;MAPK3
RNA polymerase II transcription	0.023439	0.100461	3.22768	12.1146	CCNT2;PABPN1;SNRPG;SRSF11;POLR2L
TNF-alpha signaling pathway	0.023439	0.100461	3.22768	12.1146	CSNK2A1;CAV1;CYBA;TNFRSF1A;MAPK3
Calcium signaling by HBx of hepatitis B virus	0.023492	0.100461	9.48445	35.577	CSNK2A1;MAPK3
Sema3A/PAK-dependent axon repulsion	0.023492	0.100461	9.48445	35.577	NRP1;CFL1
Epithelial cell signaling in Helicobacter pylori infection	0.0237615	0.100602	3.86731	14.4625	CDC42;ATP6V0B;ADAM10;F11R
Messenger RNA splicing: major pathway	0.0237615	0.100602	3.86731	14.4625	HNRNPK;PABPN1;HNRNPF;SRSF11
Capped intron-containing pre-mRNA processing	0.0240851	0.101467	2.82063	10.5101	HNRNPK;PABPN1;HNRNPF;SNRPG;SRSF11;POLR2L
Signaling events regulated by Ret tyrosine kinase	0.0244532	0.102511	5.14754	19.1025	RHOA;MAPK3;NCK1
MHC class II antigen presentation	0.0252526	0.105343	3.16149	11.6306	DYNC1I2;ARF1;DCTN4;CANX;AP2M1
Chagas disease	0.0261921	0.108697	3.1294	11.3982	PLCB1;TGFBR2;TNFRSF1A;GNAI2;MAPK3
Cell-extracellular matrix interactions	0.0265675	0.108697	8.80654	31.9507	ITGB1;ACTN1
Other semaphorin interactions	0.0265675	0.108697	8.80654	31.9507	ITGB1;SEMA7A
Sprouty regulation of FGF signaling	0.0265675	0.108697	8.80654	31.9507	UBA52;MAPK3
Amoebiasis	0.0271538	0.110037	3.09794	11.1719	COL4A2;COL4A1;ACTN1;LAMA4;PLCB1
Electron transport chain	0.0271538	0.110037	3.09794	11.1719	NDUFA3;COX17;UCP2;NDUFA1;COX6C
Interleukin-6 signaling pathway	0.0273219	0.110194	3.69358	13.2971	CSNK2A1;JAK3;HSP90B1;MAPK3
Alpha-M beta-2 integrin signaling	0.0278665	0.11186	4.87612	17.4581	RAP1B;HMGB1;RHOA
Signaling events mediated by T cell protein tyrosine phosphatase (TC-PTP)	0.0296631	0.116043	4.75085	16.7128	ITGB1;PDGFB;JAK3
Beta-arrestin-dependent recruitment of Src kinases in GPCR signaling	0.0297955	0.116043	8.21902	28.8767	PLCB1;MAPK3
Cadmium-induced DNA biosynthesis and proliferation in macrophages	0.0297955	0.116043	8.21902	28.8767	PLCB1;MAPK3
Inflammasomes	0.0297955	0.116043	8.21902	28.8767	APP;TXNIP
PIP biosynthesis at the Golgi membrane	0.0297955	0.116043	8.21902	28.8767	ARF1;PIK3C2A
Post-chaperonin tubulin folding pathway	0.0297955	0.116043	8.21902	28.8767	TUBA1B;TUBA1A
Signaling by NOTCH1	0.0298631	0.116043	3.58616	12.5915	ADAM10;UBA52;HIF1A;HDAC7
Cleavage of growing transcript in the termination region	0.0315195	0.121923	4.63184	16.013	PABPN1;SNRPG;SRSF11
G-protein-mediated events	0.0334355	0.127595	4.51864	15.355	ADCY4;PLCB1;GNAI2
Gastrin pathway	0.0334355	0.127595	4.51864	15.355	ITGB1;S100A6;HDAC7
Vasopressin-regulated water reabsorption	0.0334355	0.127595	4.51864	15.355	DYNC1I2;DCTN4;RAB11A
Transmission across chemical synapses	0.034078	0.129466	2.375	8.02536	GNG5;GNB1;ADCY4;PLCB1;GNG11;AP2M1;GNAI2
Integrin-linked kinase signaling	0.0354107	0.133338	4.41083	14.7354	CDC42;ACTN1;RHOG
Interleukin-3, interleukin-5, and GM-CSF signaling	0.0354107	0.133338	4.41083	14.7354	IL3RA;IL2RG;JAK3
mTOR signaling pathway	0.0356568	0.133674	2.86729	9.55903	FKBP1A;HIF1A;RHOA;YWHAH;MAPK3
PTEN-dependent cell cycle arrest and apoptosis	0.0366872	0.136335	7.25134	23.968	ITGB1;MAPK3
STAT3 pathway	0.0366872	0.136335	7.25134	23.968	JAK3;MAPK3
Alpha-6 beta-1 and alpha-6 beta-4 integrin signaling	0.0374448	0.138546	4.30803	14.1514	ITGB1;LAMA4;YWHAH
Antigen processing: cross presentation	0.038301	0.1411	3.29825	10.7598	PDIA3;CYBA;SEC61B;UBA52
Vascular smooth muscle contraction	0.0392239	0.143877	2.78937	9.03329	RAMP2;ADCY4;PLCB1;RHOA;MAPK3
Regulation of transcription by NOTCH1 intracellular domain	0.0395375	0.144405	4.20991	13.6001	HIF1A;UBA52;HDAC7
Acute myocardial infarction	0.0403399	0.145463	6.84814	21.9854	COL4A2;COL4A1
Golgi-associated vesicle biogenesis	0.0403399	0.145463	6.84814	21.9854	ARF1;BLOC1S1
Nerve growth factor (NGF) pathway	0.0403399	0.145463	6.84814	21.9854	CSNK2A1;MAPK3
Respiratory electron transport, ATP biosynthesis by chemiosmotic coupling, and heat production by uncoupling proteins	0.0413868	0.147927	3.21226	10.2304	NDUFA3;UCP2;NDUFA1;COX6C
Post-translational regulation of adherens junction stability and disassembly	0.0416884	0.147927	4.11614	13.0792	CDC42;JUP;ADAM10
Presenilin action in Notch and Wnt signaling	0.0416884	0.147927	4.11614	13.0792	CSNK2A1;ADAM10;MAPK3
HIV life cycle	0.0417186	0.147927	2.73972	8.70357	CCNT2;NMT1;PPIA;UBA52;POLR2L
Jak-STAT signaling pathway	0.0420483	0.148477	2.26262	7.17011	IFNAR2;SOCS2;IL10RB;IL3RA;PTPN12;IL2RG;JAK3
Platelet homeostasis	0.042981	0.14998	3.17091	9.97885	GNG5;GNB1;ATP2B1;GNG11
Immunoregulatory interactions between a lymphoid and a non-lymphoid cell	0.0430011	0.14998	2.71555	8.54456	ITGB1;CD81;ICAM2;CD34;CD200
HIV infection	0.0430024	0.14998	2.25078	7.08209	ARF1;CCNT2;NMT1;UBA52;PPIA;AP2M1;POLR2L
Toll receptor cascades	0.0435149	0.150196	2.43087	7.61994	APP;DUSP3;HMGB1;UBA52;HSP90B1;MAPK3
Angiopoietin receptor Tie2-mediated signaling	0.043897	0.150196	4.02646	12.5863	ITGB1;NCK1;MAPK3
Cytosolic sensors of pathogen-associated DNA	0.0441234	0.150196	6.48738	20.2456	APP;HMGB1
E-cadherin keratinocyte pathway	0.0441234	0.150196	6.48738	20.2456	JUP;RHOA
IGF1 signaling pathway	0.0441234	0.150196	6.48738	20.2456	CSNK2A1;MAPK3
PKC-catalyzed phosphorylation of inhibitory phosphoprotein of myosin phosphatase	0.0441234	0.150196	6.48738	20.2456	GNB1;PLCB1
Small cell lung cancer	0.0462721	0.156883	3.09132	9.50031	ITGB1;COL4A2;COL4A1;LAMA4
Transmembrane transport of small molecules	0.0470863	0.15901	1.78077	5.44162	SLC6A6;ATP6V0B;GNG5;ATP8B1;GNB1;ADCY4;AQP7;SLC3A2;ATP2B1;GNG11;SLC39A1;RAB11A
TGF-beta regulation of skeletal system development	0.0479688	0.159927	3.053	9.2726	ID3;RHOA;TGFBR2;MAPK3
Nephrin interactions	0.0480327	0.159927	6.1627	18.7092	ACTN1;NCK1
TRAF6 mediated NF-kB activation	0.0480327	0.159927	6.1627	18.7092	APP;HMGB1
Rho GTPase cycle	0.0483667	0.159927	2.62296	7.9448	CDC42;RHOG;RHOC;RHOA;RHOB
Amyloids	0.0484856	0.159927	3.85829	11.6771	APP;H3F3A;ITM2B
Nuclear receptor transcription pathway	0.0484856	0.159927	3.85829	11.6771	PPARG;NR1D2;NR1D1
Apoptotic execution phase	0.0508645	0.166484	3.77936	11.2572	HIST1H1E;HMGB1;VIM
Signaling events mediated by PTP1B	0.0508645	0.166484	3.77936	11.2572	CAV1;PDGFB;RHOA
Angiogenesis	0.0520627	0.16719	5.86894	17.3445	PDGFB;HIF1A
BAD phosphorylation mediated by IGF1R signaling	0.0520627	0.16719	5.86894	17.3445	MAPK3;YWHAH
Eicosanoid metabolism	0.0520627	0.16719	5.86894	17.3445	EPHX1;PLCB1
Modulation of interferon signaling by chaperones	0.0520627	0.16719	5.86894	17.3445	TAX1BP3;TNFRSF1A
Post-elongation processing of intronless pre-mRNA	0.0520627	0.16719	5.86894	17.3445	PABPN1;SNRPG
Neurotrophin signaling pathway	0.0526391	0.168406	2.55754	7.53015	RAP1B;CDC42;RHOA;YWHAH;MAPK3
Interferon signaling	0.0541787	0.172682	2.29477	6.69032	IFITM3;IFNAR2;IFITM2;XAF1;UBA52;MAPK3
Salivary secretion	0.0550959	0.174575	2.90874	8.43151	ADCY4;CD38;ATP2B1;PLCB1
Endogenous Toll-like receptor signaling	0.0562087	0.174575	5.60188	16.126	HMGB1;RHOA
Lysosome vesicle biogenesis	0.0562087	0.174575	5.60188	16.126	ARF1;BLOC1S1
Plexin D1 signaling	0.0562087	0.174575	5.60188	16.126	ITGB1;NRP1
Protein export	0.0562087	0.174575	5.60188	16.126	SPCS1;SEC61B
Ras-independent pathway in NK cell-mediated cytotoxicity	0.0562087	0.174575	5.60188	16.126	ITGB1;MAPK3
TAK1 activates NF-kappaB by phosphorylation and activation of IKK complex	0.0562087	0.174575	5.60188	16.126	APP;HMGB1
RNA polymerase I transcription	0.0583334	0.180515	3.56078	10.1182	CBX3;H3F3A;MAPK3
Alpha-9 beta-1 integrin pathway	0.0604658	0.183119	5.35805	15.033	ITGB1;ADAM15
Cellular response to hypoxia	0.0604658	0.183119	5.35805	15.033	HIF1A;UBA52
Ck1/Cdk5 regulation by type 1 glutamate receptors	0.0604658	0.183119	5.35805	15.033	GNB1;PLCB1
Ghrelin pathway	0.0604658	0.183119	5.35805	15.033	AQP7;PPARG
Phosphoinositides and their downstream targets	0.0604658	0.183119	5.35805	15.033	ARF1;AP2M1
TPO signaling pathway	0.0604658	0.183119	5.35805	15.033	CSNK2A1;MAPK3
Activation of mRNA upon binding of the cap-binding complex and eIFs, and subsequent binding to 43S	0.0635832	0.191877	3.42855	9.44704	RPS26;RPS27;RPS2
Cytokine-cytokine receptor interaction	0.0647905	0.194829	1.93155	5.28588	IFNAR2;CXCL12;IL10RB;IL3RA;PDGFB;IL2RG;TGFBR2;TNFRSF1A
Signaling by NGF	0.0663144	0.19871	2.02772	5.50192	DUSP3;ADCY4;UBA52;RHOA;AP2M1;RTN4;MAPK3
Class B GPCRs (secretin family receptors)	0.0667954	0.198751	2.71612	7.35016	RAMP2;GNG5;GNB1;GNG11
RNA polymerase I, RNA polymerase III, and mitochondrial transcription	0.0667954	0.198751	2.71612	7.35016	CBX3;H3F3A;MAPK3;POLR2L
NGF signaling via TRKA from the plasma membrane	0.0684187	0.202168	2.3611	6.33272	DUSP3;ADCY4;AP2M1;RHOA;MAPK3
Oxidative phosphorylation	0.0684187	0.202168	2.3611	6.33272	ATP6V0B;NDUFA3;COX17;NDUFA1;COX6C
Caspase cascade in apoptosis	0.0690434	0.202647	3.30576	8.83637	APP;VIM;TNFRSF1A
Cooperation of prefoldin and TriC/CCT in actin and tubulin folding	0.0692953	0.202647	4.9289	13.1571	TUBA1B;TUBA1A
Mammalian calpain regulation of cell motility	0.0692953	0.202647	4.9289	13.1571	ITGB1;MAPK3
Mitochondrial pathway of apoptosis: BH3-only Bcl-2 family	0.0709599	0.206804	2.65744	7.03063	CSNK2A1;NMT1;CD47;HIF1A
Endosomal sorting complex required for transport (ESCRT) pathway	0.0738587	0.213788	4.73909	12.3482	CHMP4B;UBA52
Nef in HIV-1 replication and disease pathogenesis	0.0738587	0.213788	4.73909	12.3482	ARF1;AP2M1
Clathrin derived vesicle budding	0.0747084	0.215515	3.19144	8.27912	ARF1;BLOC1S1;PIK3C2A
Colorectal cancer	0.077616	0.219012	3.13719	8.01861	RHOA;TGFBR2;MAPK3
APOBEC3G-mediated resistance to HIV-1 infection	0.0777222	0.219012	15.3711	39.2672	PPIA
Axonal growth stimulation	0.0777222	0.219012	15.3711	39.2672	RHOA
ERK activation	0.0777222	0.219012	15.3711	39.2672	MAPK3
G-protein signaling through tubby proteins	0.0777222	0.219012	15.3711	39.2672	PLCB1
NOSTRIN-mediated endothelial NOS trafficking	0.0777222	0.219012	15.3711	39.2672	CAV1
Neurophilin interactions with VEGF and VEGF receptor	0.0777222	0.219012	15.3711	39.2672	NRP1
Influence of Ras and Rho proteins on G1 to S transition	0.0785156	0.219792	4.56333	11.6112	RHOA;MAPK3
Integrin beta-2 pathway	0.0785156	0.219792	4.56333	11.6112	ICAM2;F11R
GnRH signaling pathway	0.0796769	0.221585	2.54733	6.44419	CDC42;ADCY4;PLCB1;MAPK3
Melanogenesis	0.0796769	0.221585	2.54733	6.44419	ADCY4;PLCB1;GNAI2;MAPK3
Gap junction trafficking and regulation	0.0832617	0.227234	4.40013	10.9377	DAB2;AP2M1
Inflammatory response pathway	0.0832617	0.227234	4.40013	10.9377	IL2RG;TNFRSF1A
Interleukin-2/STAT5 pathway	0.0832617	0.227234	4.40013	10.9377	IL2RG;JAK3
Nuclear events mediated by MAP kinases	0.0832617	0.227234	4.40013	10.9377	DUSP3;MAPK3
PDGFA signaling pathway	0.0832617	0.227234	4.40013	10.9377	CSNK2A1;MAPK3
Angiotensin II-stimulated signaling through G-proteins and beta-arrestin	0.0835772	0.227234	3.03402	7.5304	PLCB1;RHOA;MAPK3
MAPK cascade role in angiogenesis	0.0835772	0.227234	3.03402	7.5304	CDC42;NRP1;NCK1
Activated NOTCH1 signaling in the nucleus	0.0880931	0.235746	4.24819	10.3204	ADAM10;UBA52
Alpha-6 beta-4 integrin signaling pathway	0.0880931	0.235746	4.24819	10.3204	RHOA;MAPK3
Amino acid transport across the plasma membrane	0.0880931	0.235746	4.24819	10.3204	SLC6A6;SLC3A2
Inwardly rectifying potassium channels	0.0880931	0.235746	4.24819	10.3204	GNG5;GNB1
RNA polymerase I promoter opening	0.0880931	0.235746	4.24819	10.3204	H3F3A;MAPK3
HIF-1 transcriptional activity in hypoxia	0.0897283	0.239369	2.93741	7.082	CXCL12;HIF1A;HDAC7
ADP signalling through P2Y purinoceptor 1	0.0925285	0.243532	12.2963	29.268	GNB1
Basic mechanisms of SUMOylation	0.0925285	0.243532	12.2963	29.268	SUMO2
Influenza factor interactions with host	0.0925285	0.243532	12.2963	29.268	PABPN1
PDGF genes and receptors	0.0925285	0.243532	12.2963	29.268	PDGFB
Hypothetical network for drug addiction	0.0930058	0.243532	4.10637	9.75302	NISCH;MAPK3
Prothrombin activation intrinsic pathway	0.0930058	0.243532	4.10637	9.75302	COL4A2;COL4A1
Apoptosis	0.0960008	0.249998	1.84453	4.32247	IL3RA;NMT1;HIST1H1E;HMGB1;VIM;UBA52;TNFRSF1A
CD8/T cell receptor downstream pathway	0.0960627	0.249998	2.84673	6.6692	IFNAR2;IL2RG;MAPK3
Signaling by interleukins	0.0986117	0.255849	2.35229	5.44924	IL3RA;IL2RG;JAK3;MAPK3
PPAR signaling pathway	0.0992967	0.256844	2.80346	6.47499	FABP5;AQP7;PPARG
Long-term depression	0.102574	0.260249	2.76148	6.28835	PLCB1;GNAI2;MAPK3
Long-term potentiation	0.102574	0.260249	2.76148	6.28835	RAP1B;PLCB1;MAPK3
NCAM signaling for neurite out-growth	0.102574	0.260249	2.76148	6.28835	COL4A2;COL4A1;MAPK3
Pancreatic cancer	0.102574	0.260249	2.76148	6.28835	CDC42;TGFBR2;MAPK3
Signaling events mediated by HDAC class I	0.102574	0.260249	2.76148	6.28835	PPARG;TNFRSF1A;HDAC7
EPO receptor signaling	0.10306	0.260249	3.84933	8.7474	CSNK2A1;MAPK3
MAPK/TRK pathway	0.10306	0.260249	3.84933	8.7474	RAP1B;MAPK3
TOR signaling	0.10306	0.260249	3.84933	8.7474	CDC42;FKBP1A
Mitochondrial pathway of apoptosis: multidomain Bcl-2 family	0.105894	0.26534	2.72073	6.10889	UBL5;TMBIM6;PPIA
Activation of PKC through G-protein coupled receptors	0.107098	0.26534	10.2464	22.8905	PLCB1
Endothelial NOS activation	0.107098	0.26534	10.2464	22.8905	CAV1
Nef-mediated CD8 downregulation	0.107098	0.26534	10.2464	22.8905	AP2M1
Neurofascin interactions	0.107098	0.26534	10.2464	22.8905	SDCBP
PELP1 modulation of estrogen receptor activity	0.107098	0.26534	10.2464	22.8905	MAPK3
EGF receptor (ErbB1) signaling pathway	0.108194	0.26534	3.7325	8.30045	MAPK3;NCK1
Interleukin-2/PI3K pathway	0.108194	0.26534	3.7325	8.30045	IL2RG;JAK3
Primary immunodeficiency	0.108194	0.26534	3.7325	8.30045	IL2RG;JAK3
fMLP induced chemokine gene expression in HMC-1 cells	0.108194	0.26534	3.7325	8.30045	PLCB1;MAPK3
Leishmaniasis	0.109256	0.266409	2.68116	5.93626	ITGB1;CYBA;MAPK3
Sphingolipid metabolism	0.109256	0.266409	2.68116	5.93626	SPTLC2;NEU1;PSAP
Phospholipid metabolism	0.113229	0.274925	1.86456	4.06165	ARF1;SPTLC2;NEU1;PSAP;PIK3C2A;AGPAT4
Ion transport by P-type ATPases	0.113394	0.274925	3.62253	7.88584	ATP8B1;ATP2B1
Gastrin-CREB signaling pathway via PKC and MAPK	0.115155	0.278401	1.85514	4.00985	APP;GNG5;GNB1;PLCB1;GNG11;MAPK3
Gastric acid secretion	0.116101	0.279892	2.60537	5.61013	ADCY4;PLCB1;GNAI2
Antigen presentation: folding, assembly, and peptide loading of class I MHC proteins	0.117529	0.280055	1.74667	3.73975	PDIA3;HERC2;CANX;CYBA;TRIM37;SEC61B;UBA52
Latent infection of Homo sapiens with Mycobacterium tuberculosis	0.118658	0.280055	3.51885	7.50048	ATP6V0B;CYBA
Tricarboxylic acid (TCA) cycle and respiratory electron transport	0.11943	0.280055	2.18486	4.64289	NDUFA3;UCP2;NDUFA1;COX6C
Arrhythmogenic right ventricular cardiomyopathy (ARVC)	0.119583	0.280055	2.56905	5.45602	ITGB1;JUP;ACTN1
Aflatoxin B1 metabolism	0.121434	0.280055	8.78214	18.5161	EPHX1
Cross-presentation of particulate exogenous antigens (phagosomes)	0.121434	0.280055	8.78214	18.5161	CYBA
Cytoskeletal remodeling regulation and cell spreading by IPP complex components	0.121434	0.280055	8.78214	18.5161	ACTN1
Downregulation of ERBB4 signaling	0.121434	0.280055	8.78214	18.5161	UBA52
Formyl peptide interaction with formyl peptide receptors	0.121434	0.280055	8.78214	18.5161	APP
Insulin secretion regulation by fatty acids bound to GPR40 (FFAR1)	0.121434	0.280055	8.78214	18.5161	PLCB1
Integration of provirus	0.121434	0.280055	8.78214	18.5161	PPIA
Lysosphingolipid and lysophosphatidic acid (LPA) G-protein coupled receptors	0.121434	0.280055	8.78214	18.5161	S1PR1
Proepithelin conversion to epithelin and wound repair control	0.121434	0.280055	8.78214	18.5161	GRN
SREBP control of lipid biosynthesis	0.121434	0.280055	8.78214	18.5161	LIMA1
Sema4D-mediated inhibition of cell attachment and migration	0.121434	0.280055	8.78214	18.5161	RHOA
Visceral fat deposits and the metabolic syndrome	0.121434	0.280055	8.78214	18.5161	PPARG
Prolactin regulation of apoptosis	0.122156	0.28096	2.16559	4.55304	SOCS2;CMPK1;TMBIM6;MYL12B
RIG-I/MDA5-mediated induction of interferon-alpha/beta pathways	0.123103	0.281355	2.53373	5.3075	APP;HMGB1;UBA52
BMAL1-CLOCK/NPAS2 activates circadian expression	0.123981	0.281355	3.42093	7.14163	DBP;NR1D1
Glycosphingolipid metabolism	0.123981	0.281355	3.42093	7.14163	NEU1;PSAP
Nuclear receptors	0.123981	0.281355	3.42093	7.14163	NR1D2;PPARG
Striated muscle contraction	0.123981	0.281355	3.42093	7.14163	TPM3;VIM
Signaling by NOTCH	0.12491	0.282708	2.14665	4.46538	ADAM10;UBA52;HIF1A;HDAC7
Aurora B signaling	0.129361	0.291349	3.32831	6.80688	VIM;RHOA
Protein processing in the endoplasmic reticulum	0.129412	0.291349	1.91819	3.92223	PDIA3;XBP1;CANX;SEC61B;HSP90B1
Lysosome	0.130494	0.29301	2.10974	4.29632	ATP6V0B;LAMP1;NEU1;PSAP
MAPK signaling pathway	0.1342	0.295756	1.61816	3.24995	RAP1B;CDC42;DUSP3;H3F3A;PDGFB;TGFBR2;TNFRSF1A;MAPK3
Negative regulation of FGFR signaling	0.134794	0.295756	3.24055	6.49409	UBA52;MAPK3
PAC1 receptor pathway	0.134794	0.295756	3.24055	6.49409	ADCY4;PLCB1
Gene expression regulation by hypoxia-inducible factor	0.13554	0.295756	7.68398	15.3563	HIF1A
Inactivation of Cdc42 and Rac	0.13554	0.295756	7.68398	15.3563	CDC42
MAP kinase pathway regulation through dual specificity phosphatases	0.13554	0.295756	7.68398	15.3563	MAPK3
PI3K/AKT signalling	0.13554	0.295756	7.68398	15.3563	RHOA
PPAR-gamma coactivator role in obesity and thermogenesis	0.13554	0.295756	7.68398	15.3563	PPARG
Polyadenylation of mRNA	0.13554	0.295756	7.68398	15.3563	PABPN1
Rapid glucocorticoid receptor pathway	0.13554	0.295756	7.68398	15.3563	GNB1
Type I hemidesmosome assembly	0.13554	0.295756	7.68398	15.3563	CD151
Bioactive peptide-induced signaling pathway	0.140278	0.304532	3.1573	6.20135	GNB1;MAPK3
Transcriptional activity of SMAD2/SMAD3-SMAD4 heterotrimer	0.140278	0.304532	3.1573	6.20135	CCNT2;UBA52
ATM-dependent DNA damage response	0.144979	0.306404	2.34058	4.52005	CDC42;HMGB1;RHOA
Regular glucocorticoid receptor pathway	0.144979	0.306404	2.34058	4.52005	SUMO2;YWHAH;MAPK3
Aldosterone-regulated sodium reabsorption	0.145809	0.306404	3.07821	5.92698	SLC9A3R2;MAPK3
Messenger RNA splicing: minor pathway	0.145809	0.306404	3.07821	5.92698	SNRPG;POLR2L
Netrin-1 signaling	0.145809	0.306404	3.07821	5.92698	CDC42;NCK1
VEGF, hypoxia, and angiogenesis	0.145809	0.306404	3.07821	5.92698	CAV1;HIF1A
Activation of the AP-1 family of transcription factors	0.149421	0.306404	6.82986	12.9835	MAPK3
Apoptotic DNA fragmentation and tissue homeostasis	0.149421	0.306404	6.82986	12.9835	HMGB1
COPI-mediated vesicle transport	0.149421	0.306404	6.82986	12.9835	ARF1
Calcitonin-like ligand receptors	0.149421	0.306404	6.82986	12.9835	RAMP2
Cdc25 and Chk1 regulatory pathway in response to DNA damage	0.149421	0.306404	6.82986	12.9835	YWHAH
Deregulation of CDK5 in Alzheimer's disease	0.149421	0.306404	6.82986	12.9835	APP
Electron transport reaction in mitochondria	0.149421	0.306404	6.82986	12.9835	NDUFA1
Fanconi anemia pathway regulation	0.149421	0.306404	6.82986	12.9835	UBA52
IRAK2-mediated activation of TAK1 complex	0.149421	0.306404	6.82986	12.9835	UBA52
Insulin secretion regulation by acetylcholine	0.149421	0.306404	6.82986	12.9835	PLCB1
Interferon-alpha signaling pathway	0.149421	0.306404	6.82986	12.9835	IFNAR2
PIP biosynthesis at the late endosome membrane	0.149421	0.306404	6.82986	12.9835	PIK3C2A
Phospholipase C signaling pathway	0.149421	0.306404	6.82986	12.9835	PLCB1
Reduction of cytosolic calcium levels	0.149421	0.306404	6.82986	12.9835	ATP2B1
Signal-dependent regulation of myogenesis by corepressor MITR	0.149421	0.306404	6.82986	12.9835	YWHAH
Splicing regulation through Sam68	0.149421	0.306404	6.82986	12.9835	MAPK3
Zinc influx into cells by the SLC39 gene family	0.149421	0.306404	6.82986	12.9835	SLC39A1
HIV factor interactions with host	0.150823	0.308534	1.98993	3.76425	ARF1;PPIA;UBA52;AP2M1
Growth hormone receptor signaling	0.151384	0.308939	3.00298	5.66944	SOCS2;MAPK3
Differentiation pathway in PC12 cells	0.152538	0.310549	2.28255	4.29199	RAP1B;ADCY4;PLCB1
C-Myb transcription factor network	0.156363	0.316605	2.2546	4.18358	SLC25A3;ATP2B1;CD34
MicroRNAs in cardiomyocyte hypertrophy	0.156363	0.316605	2.2546	4.18358	RHOA;HDAC7;MAPK3
ERBB2/ERBB3 signaling events	0.157	0.316605	2.93133	5.42739	CDC42;MAPK3
NCAM1 interactions	0.157	0.316605	2.93133	5.42739	COL4A2;COL4A1
Parkinson's disease	0.159884	0.317576	1.94262	3.56142	UCHL1;NDUFA3;NDUFA1;COX6C
Progesterone-mediated oocyte maturation	0.160219	0.317576	2.22732	4.07871	ADCY4;GNAI2;MAPK3
Interleukin-3 signaling pathway	0.162656	0.317576	2.86302	5.19958	IL3RA;MAPK3
ALK2 pathway	0.16308	0.317576	6.14656	11.1469	FKBP1A
CD28-dependent Vav1 pathway	0.16308	0.317576	6.14656	11.1469	CDC42
Erythropoietin-mediated neuroprotection through NF-kB	0.16308	0.317576	6.14656	11.1469	HIF1A
Gamma-carboxylation, transport, and amino-terminal cleavage of proteins	0.16308	0.317576	6.14656	11.1469	VKORC1
Monocyte and its surface molecules	0.16308	0.317576	6.14656	11.1469	ITGB1
Notch receptor processing	0.16308	0.317576	6.14656	11.1469	ADAM10
Osteopontin signaling	0.16308	0.317576	6.14656	11.1469	MAPK3
Passive transport by aquaporins	0.16308	0.317576	6.14656	11.1469	AQP7
SLBP-dependent processing of replication-dependent histone pre-mRNAs	0.16308	0.317576	6.14656	11.1469	SNRPG
Signaling by VEGF	0.16308	0.317576	6.14656	11.1469	NRP1
Stress fiber formation mediated by Rho-selective guanine exchange factor AKAP13	0.16308	0.317576	6.14656	11.1469	RHOA
TGF-beta signaling in gastrointestinal stem cells	0.16308	0.317576	6.14656	11.1469	TGFBR2
Hematopoietic cell lineage	0.168015	0.326439	2.17469	3.87901	IL3RA;CD38;CD34
Neuronal system	0.171474	0.332403	1.56721	2.7635	GNG5;GNB1;ADCY4;PLCB1;GNG11;AP2M1;GNAI2
Prostate cancer	0.171954	0.332574	2.1493	3.7839	PDGFB;HSP90B1;MAPK3
Actions of nitric oxide in the heart	0.174072	0.334391	2.73549	4.78243	CAV1;GNB1
Nucleotide-binding domain, leucine rich repeat containing receptor (NLR) signaling pathways	0.174072	0.334391	2.73549	4.78243	APP;TXNIP
Regulation of NFAT transcription factors	0.174072	0.334391	2.73549	4.78243	SLC3A2;PPARG
Caspase-mediated cleavage of cytoskeletal proteins	0.17652	0.334562	5.5875	9.69053	VIM
Gamma-aminobutyric acid receptor life cycle	0.17652	0.334562	5.5875	9.69053	GABARAP
Hormone-sensitive lipase (HSL)-mediated triacylglycerol hydrolysis	0.17652	0.334562	5.5875	9.69053	CAV1
Rab GTPases mark targets in the endocytotic machinery	0.17652	0.334562	5.5875	9.69053	RAB11A
SODD/TNFR1 signaling pathway	0.17652	0.334562	5.5875	9.69053	TNFRSF1A
Toll-like receptor endosomal trafficking and processing	0.17652	0.334562	5.5875	9.69053	HSP90B1
Diurnally regulated genes with circadian orthologs	0.179828	0.337976	2.67589	4.59117	CBX3;NR1D2
Energy metabolism	0.179828	0.337976	2.67589	4.59117	UCP2;PPARG
Lipid digestion, mobilization, and transport	0.179828	0.337976	2.67589	4.59117	SCARB1;CAV1
Neural crest differentiation	0.179909	0.337976	2.10024	3.60254	ITGB1;RHOB;HDAC7
T cell receptor signaling pathway	0.184972	0.343559	1.82676	3.08274	CDC42;RHOA;NCK1;MAPK3
Amino acid and oligopeptide SLC transporters	0.185612	0.343559	2.61882	4.41035	SLC6A6;SLC3A2
Arf6 integrin-mediated signaling pathway	0.185612	0.343559	2.61882	4.41035	ITGB1;VAMP3
Ceramide signaling pathway	0.185612	0.343559	2.61882	4.41035	TNFRSF1A;MAPK3
G alpha 12 pathway	0.185612	0.343559	2.61882	4.41035	RHOA;MAPK3
Glycerolipid metabolism	0.185612	0.343559	2.61882	4.41035	AKR1A1;AGPAT4
Signaling by ERBB4	0.187963	0.343559	2.05335	3.4322	CXCL12;UBA52;MAPK3
Death receptor signaling	0.189745	0.343559	5.12161	8.51252	TNFRSF1A
Downregulation of ERBB2-ERBB3 signaling	0.189745	0.343559	5.12161	8.51252	UBA52
Glucose-dependent insulinotropic polypeptide (GIP) biosynthesis, secretion, and inactivation	0.189745	0.343559	5.12161	8.51252	SPCS1
HIV life cycle early phase	0.189745	0.343559	5.12161	8.51252	PPIA
Interleukin-22 soluble receptor signaling pathway	0.189745	0.343559	5.12161	8.51252	JAK3
MAP kinase downregulation by phosphorylation of MEK1 by Cdk5/p35	0.189745	0.343559	5.12161	8.51252	MAPK3
Melanocyte development and pigmentation pathway	0.189745	0.343559	5.12161	8.51252	MAPK3
PIP biosynthesis at the early endosome membrane	0.189745	0.343559	5.12161	8.51252	PIK3C2A
Platelet adhesion to exposed collagen	0.189745	0.343559	5.12161	8.51252	ITGB1
Signal attenuation	0.189745	0.343559	5.12161	8.51252	MAPK3
Phosphatidylinositol metabolism	0.191422	0.345128	2.56413	4.23921	ARF1;PIK3C2A
Type 2 diabetes mellitus	0.191422	0.345128	2.56413	4.23921	SOCS2;MAPK3
Malaria	0.197257	0.354895	2.51168	4.07708	CD81;SDC3
Interleukin-5 regulation of apoptosis	0.201263	0.354925	1.76106	2.82324	ANXA3;IL3RA;HIF1A;MAPK3
Activation of Rac	0.202758	0.354925	4.7274	7.54373	NCK1
Coagulation common pathway	0.202758	0.354925	4.7274	7.54373	THBD
Intronless pre-mRNA processing	0.202758	0.354925	4.7274	7.54373	PABPN1
Osteoblast signaling	0.202758	0.354925	4.7274	7.54373	PDGFB
Retrograde neurotrophin signaling	0.202758	0.354925	4.7274	7.54373	AP2M1
Sema3A-plexin repulsion signaling by inhibiting integrin adhesion	0.202758	0.354925	4.7274	7.54373	NRP1
Signaling by NOTCH2	0.202758	0.354925	4.7274	7.54373	ADAM10
T cell receptor/Ras pathway	0.202758	0.354925	4.7274	7.54373	MAPK3
Viral messenger RNA biosynthesis	0.202758	0.354925	4.7274	7.54373	POLR2L
Visual signal transduction	0.202758	0.354925	4.7274	7.54373	GNB1
Mitochondrial protein import	0.203112	0.354925	2.46132	3.92333	TIMM10B;COX17
Taste transduction	0.203112	0.354925	2.46132	3.92333	GNB1;ADCY4
Vitamin B12 metabolism	0.203112	0.354925	2.46132	3.92333	SCARB1;TCN2
JNK/MAPK pathway	0.208987	0.363698	2.41293	3.7774	CDC42;HNRNPK
Protein folding	0.208987	0.363698	2.41293	3.7774	TUBA1B;TUBA1A
RANKL signaling pathway	0.214879	0.366155	2.36641	3.63878	CDC42;MAPK3
AKAP95 role in mitosis and chromosome dynamics	0.215562	0.366155	4.38951	6.73573	H3F3A
Activation of IRF3/IRF7 mediated by TBK1/IKK epsilon	0.215562	0.366155	4.38951	6.73573	UBA52
Adhesion and diapedesis of granulocytes	0.215562	0.366155	4.38951	6.73573	ICAM2
Association of licensing factors with the pre-replicative complex	0.215562	0.366155	4.38951	6.73573	UBA52
HDL-mediated lipid transport	0.215562	0.366155	4.38951	6.73573	SCARB1
Interleukin-17 signaling pathway	0.215562	0.366155	4.38951	6.73573	CD34
PRC2 complex long-term gene silencing through modification of histone tails	0.215562	0.366155	4.38951	6.73573	H3F3A
Repression of pain sensation by the transcriptional regulator DREAM	0.215562	0.366155	4.38951	6.73573	MAPK3
Signaling to p38 via RIT and RIN	0.215562	0.366155	4.38951	6.73573	MAPK3
Spliceosomal assembly	0.215562	0.366155	4.38951	6.73573	SNRPG
TRAF6-mediated induction of TAK1 complex	0.215562	0.366155	4.38951	6.73573	UBA52
Dilated cardiomyopathy	0.216828	0.36684	1.90449	2.91131	ITGB1;TPM3;ADCY4
Pyrimidine metabolism	0.216828	0.36684	1.90449	2.91131	ENTPD1;CMPK1;POLR2L
Signaling by ERBB2	0.225241	0.371965	1.86583	2.78117	ADCY4;UBA52;MAPK3
Integrated breast cancer pathway	0.228159	0.371965	1.66519	2.46067	CDC42;GRN;AQP7;TGFBR2
Acetylation and deacetylation of RelA in the nucleus	0.228162	0.371965	4.09667	6.05364	TNFRSF1A
B cell survival pathway	0.228162	0.371965	4.09667	6.05364	ITGB1
CRMPs in Sema3A signaling	0.228162	0.371965	4.09667	6.05364	NRP1
Cell death signaling by NRIF in the nucleus	0.228162	0.371965	4.09667	6.05364	UBA52
DNA-PK pathway in nonhomologous end joining	0.228162	0.371965	4.09667	6.05364	CSNK2A1
Ghrelin biosynthesis, secretion, and deacylation	0.228162	0.371965	4.09667	6.05364	SPCS1
GluR2-containing AMPA receptor trafficking	0.228162	0.371965	4.09667	6.05364	AP2M1
Hypoxia-inducible factor in the cardivascular system	0.228162	0.371965	4.09667	6.05364	HIF1A
Inhibitor of DNA binding (ID) signaling pathway	0.228162	0.371965	4.09667	6.05364	ID3
Interleukin-10 anti-inflammatory signaling pathway	0.228162	0.371965	4.09667	6.05364	IL10RB
LPA4-mediated signaling events	0.228162	0.371965	4.09667	6.05364	ADCY4
Other glycan degradation	0.228162	0.371965	4.09667	6.05364	NEU1
Protein kinase A (PKA) at the centrosome	0.228162	0.371965	4.09667	6.05364	RHOA
Rap1 signaling	0.228162	0.371965	4.09667	6.05364	RAP1B
Rb tumor suppressor/checkpoint signaling in response to DNA damage	0.228162	0.371965	4.09667	6.05364	YWHAH
Serotonin receptor 2 and ELK-SRF/GATA4 signaling	0.228162	0.371965	4.09667	6.05364	MAPK3
p75 neurotrophin receptor signaling via NF-kB	0.228162	0.371965	4.09667	6.05364	UBA52
Acute myeloid leukemia	0.232639	0.377097	2.23699	3.26213	JUP;MAPK3
Inositol phosphate metabolism	0.232639	0.377097	2.23699	3.26213	PIK3C2A;PLCB1
Keratinocyte differentiation	0.232639	0.377097	2.23699	3.26213	TNFRSF1A;MAPK3
Interleukin-4 signaling pathway	0.233717	0.378123	1.82869	2.65827	IL2RG;JAK3;MAPK3
Atypical NF-kappaB pathway	0.24056	0.380514	3.84043	5.47179	CSNK2A1
Cell to cell adhesion signaling	0.24056	0.380514	3.84043	5.47179	ACTN1
Cells and molecules involved in local acute inflammatory response	0.24056	0.380514	3.84043	5.47179	ITGB1
Endocytotic role of NDK, phosphins and dynamin	0.24056	0.380514	3.84043	5.47179	AP2M1
GRB2-SOS provides linkage to MAPK signaling for integrins	0.24056	0.380514	3.84043	5.47179	RAP1B
HIV-1 elongation complex formation in the absence of HIV-1 Tat	0.24056	0.380514	3.84043	5.47179	CCNT2
Nitric oxide metabolism	0.24056	0.380514	3.84043	5.47179	CAV1
Osteoclast signaling	0.24056	0.380514	3.84043	5.47179	PDGFB
SHC-related events	0.24056	0.380514	3.84043	5.47179	MAPK3
SHC1 events in EGFR signaling	0.24056	0.380514	3.84043	5.47179	MAPK3
Syndecan 3 pathway	0.24056	0.380514	3.84043	5.47179	SDC3
Zinc transporters	0.24056	0.380514	3.84043	5.47179	SLC39A1
G alpha i pathway	0.250831	0.391087	1.75867	2.4322	RAP1B;ADCY4;MAPK3
Antigen-activated B-cell receptor generation of second messengers	0.251767	0.391087	1.49571	2.06297	CDC42;CSNK2A1;CD81;NCK1;MAPK3
Bone remodeling	0.252759	0.391087	3.61434	4.97086	IFNAR2
Downregulation of MTA-3 in ER-negative breast tumors	0.252759	0.391087	3.61434	4.97086	TUBA1A
Human cytomegalovirus and MAP kinase pathways	0.252759	0.391087	3.61434	4.97086	MAPK3
Nicotinic acetylcholine receptor role in the regulation of apoptosis	0.252759	0.391087	3.61434	4.97086	YWHAH
Nucleotide di- and triphosphate biosynthesis and interconversion	0.252759	0.391087	3.61434	4.97086	CMPK1
PKA activation in glucagon signaling	0.252759	0.391087	3.61434	4.97086	ADCY4
Pertussis toxin-insensitive CCR5 signaling in macrophage	0.252759	0.391087	3.61434	4.97086	CXCL12
Serotonin receptor 4/6/7 and NR3C signaling	0.252759	0.391087	3.61434	4.97086	MAPK3
Sodium/chloride-dependent neurotransmitter transporters	0.252759	0.391087	3.61434	4.97086	SLC6A6
Transcriptional activity regulation by PML	0.252759	0.391087	3.61434	4.97086	TNFRSF1A
Innate immune system	0.253394	0.391358	1.38381	1.89971	APP;DUSP3;TXNIP;HMGB1;UBA52;HSP90B1;MAPK3
HIV genome transcription	0.256442	0.394633	2.08491	2.83725	CCNT2;POLR2L
Ion channel transport	0.256442	0.394633	2.08491	2.83725	ATP8B1;ATP2B1
Interleukin-4 regulation of apoptosis	0.259113	0.398024	1.41711	1.9138	ACTN1;PDGFB;S1PR1;ID3;ARID5B;CYTH1
Lipid and lipoprotein metabolism	0.261836	0.39808	1.28886	1.72712	SCARB1;ARF1;SPTLC2;CAV1;NEU1;PSAP;PPARG;NR1D1;PIK3C2A;AGPAT4
Apoptosis modulation by HSP70	0.264763	0.39808	3.41337	4.53609	TNFRSF1A
Cell cycle progression regulation by PLK3	0.264763	0.39808	3.41337	4.53609	YWHAH
ER-associated degradation (ERAD) pathway	0.264763	0.39808	3.41337	4.53609	CANX
FRS2-mediated activation	0.264763	0.39808	3.41337	4.53609	MAPK3
G-protein-independent seven transmembrane receptor signaling	0.264763	0.39808	3.41337	4.53609	MAPK3
Hypoxic and oxygen homeostasis regulation of HIF-1-alpha	0.264763	0.39808	3.41337	4.53609	HIF1A
Lissencephaly gene (LIS1) in neuronal migration and development	0.264763	0.39808	3.41337	4.53609	CSNK2A1
Platelet calcium homeostasis	0.264763	0.39808	3.41337	4.53609	ATP2B1
Signaling by constitutively active EGFR	0.264763	0.39808	3.41337	4.53609	UBA52
Small ligand GPCRs	0.264763	0.39808	3.41337	4.53609	S1PR1
Tob role in T-cell activation	0.264763	0.39808	3.41337	4.53609	TGFBR2
Oocyte meiosis	0.272468	0.408942	1.6783	2.18219	ADCY4;YWHAH;MAPK3
Validated nuclear estrogen receptor alpha network	0.274325	0.409331	1.98372	2.56582	XBP1;NCOA7
Estrogen receptor signaling pathway	0.276575	0.409331	3.23355	4.156	GNB1
Heparan sulfate/heparin glycosaminoglycan (HS-GAG) degradation	0.276575	0.409331	3.23355	4.156	SDC3
Hypertrophy pathway	0.276575	0.409331	3.23355	4.156	ADAM10
ID regulation of gene expression	0.276575	0.409331	3.23355	4.156	SEMA3F
Interleukin-3 regulation of hematopoietic cells	0.276575	0.409331	3.23355	4.156	IL3RA
RNA polymerase III abortive and retractive initiation	0.276575	0.409331	3.23355	4.156	POLR2L
Sprouty regulation of tyrosine kinase signals	0.276575	0.409331	3.23355	4.156	MAPK3
ERK1/ERK2 MAPK pathway	0.280284	0.413382	1.95213	2.48302	ITGB1;MAPK3
Glioma	0.280284	0.413382	1.95213	2.48302	PDGFB;MAPK3
Nicotine activity on dopaminergic neurons	0.288198	0.422855	3.07172	3.82155	GNB1
Prion pathway	0.288198	0.422855	3.07172	3.82155	LAMA4
p38 MK2 pathway	0.288198	0.422855	3.07172	3.82155	YWHAH
G alpha 13 pathway	0.292188	0.425775	1.89187	2.32768	CDC42;RHOA
T cell receptor signaling in naive CD4+ T cells	0.292188	0.425775	1.89187	2.32768	CDC42;NCK1
Telomerase regulation	0.292188	0.425775	1.89187	2.32768	IFNAR2;MAPK3
cAMP cell motility pathway inferred from amoeba model	0.292188	0.425775	1.89187	2.32768	PLCB1;MAPK3
AKT signaling pathway	0.299634	0.435134	2.9253	3.52555	YWHAH
Fanconi anemia pathway	0.299634	0.435134	2.9253	3.52555	UBA52
G alpha s pathway	0.303059	0.438611	1.57733	1.88306	RAP1B;ADCY4;MAPK3
Interleukin-1 regulation of extracellular matrix	0.303059	0.438611	1.57733	1.88306	FABP5;PPARG;RHOB
NFAT involvement in hypertrophy of the heart	0.304067	0.439323	1.83521	2.18483	YWHAH;MAPK3
Notch signaling pathway	0.307446	0.440942	1.56388	1.84452	ADAM10;HIF1A;RAB11A
Antiviral mechanism by interferon-stimulated genes	0.309993	0.440942	1.80813	2.11769	UBA52;MAPK3
CREB transcription factor and its extracellular signals	0.310887	0.440942	2.79219	3.26218	MAPK3
Downregulation of SMAD2/3-SMAD4 transcriptional activity	0.310887	0.440942	2.79219	3.26218	UBA52
Hypoxia and p53 in the cardiovascular system	0.310887	0.440942	2.79219	3.26218	HIF1A
Incretin biosynthesis, secretion, and inactivation	0.310887	0.440942	2.79219	3.26218	SPCS1
Mitochondrial pathway of apoptosis: antiapoptotic Bcl-2 family	0.310887	0.440942	2.79219	3.26218	MAPK3
Progesterone-initiated oocyte maturation	0.310887	0.440942	2.79219	3.26218	MAPK3
RNA polymerase III transcription termination	0.310887	0.440942	2.79219	3.26218	POLR2L
Signaling by bone morphogenetic protein (BMP)	0.310887	0.440942	2.79219	3.26218	FSTL1
Visual signal transduction: rods	0.310887	0.440942	2.79219	3.26218	GNB1
Melanoma	0.315909	0.447319	1.78184	2.05321	PDGFB;MAPK3
Calcium signaling pathway	0.320318	0.450638	1.41448	1.61031	ADCY4;CD38;ATP2B1;PLCB1
Myocyte adrenergic pathway	0.321814	0.450638	1.75629	1.99125	FKBP1A;GNAI2
Dorso-ventral axis formation	0.32196	0.450638	2.67065	3.02672	MAPK3
Inhibition of cellular proliferation by Gleevec	0.32196	0.450638	2.67065	3.02672	MAPK3
NF-kappaB signaling pathway	0.32196	0.450638	2.67065	3.02672	TNFRSF1A
Nicotinate and nicotinamide metabolism	0.32196	0.450638	2.67065	3.02672	CD38
Triacylglyceride biosynthesis	0.32196	0.450638	2.67065	3.02672	AGPAT4
Factors involved in megakaryocyte development and platelet production	0.325013	0.454164	1.5123	1.69965	EHD1;CDC42;H3F3A
Chronic myeloid leukemia	0.327705	0.457176	1.73147	1.93169	TGFBR2;MAPK3
APC/C- and Cdc20-mediated degradation of Nek2A	0.332856	0.459838	2.55924	2.81529	UBA52
IGF1 receptor signaling through beta-arrestin	0.332856	0.459838	2.55924	2.81529	MAPK3
Interferon alpha signaling regulation	0.332856	0.459838	2.55924	2.81529	IFNAR2
Metal ion solute carrier family (SLC) transporters	0.332856	0.459838	2.55924	2.81529	SLC39A1
Regulatory RNA pathways	0.332856	0.459838	2.55924	2.81529	POLR2L
SHC1 events in ERBB2 signaling	0.332856	0.459838	2.55924	2.81529	MAPK3
Seven transmembrane receptor signaling through beta-arrestin	0.333583	0.460096	1.70733	1.87442	RHOA;MAPK3
GPCR ligand binding	0.337866	0.464839	1.22563	1.32994	APP;RAMP2;CXCL12;GNG5;GNB1;APLNR;S1PR1;GNG11
Signaling by FGFR in disease	0.33819	0.464839	1.47577	1.59996	ADCY4;UBA52;MAPK3
ERBB2 role in signal transduction and oncology	0.343577	0.464839	2.45675	2.62466	MAPK3
Fibroblast growth factor 1	0.343577	0.464839	2.45675	2.62466	PPARG
Integrin family cell surface interactions	0.343577	0.464839	2.45675	2.62466	ITGB1
Interleukin-9 regulation of target genes	0.343577	0.464839	2.45675	2.62466	SOCS2
PGC-1a regulation	0.343577	0.464839	2.45675	2.62466	YWHAH
Physiological and pathological hypertrophy of the heart	0.343577	0.464839	2.45675	2.62466	RHOA
RXR/VDR pathway	0.343577	0.464839	2.45675	2.62466	PPARG
Segmentation clock	0.343577	0.464839	2.45675	2.62466	CSNK2A1
TGF-beta signaling in development	0.343577	0.464839	2.45675	2.62466	TGFBR2
Tetrasaccharide linker sequence formation in glycosaminoglycan biosynthesis	0.343577	0.464839	2.45675	2.62466	SDC3
VEGF signaling pathway	0.345293	0.46642	1.66102	1.76626	CDC42;MAPK3
CTCF pathway	0.354126	0.46941	2.36214	2.45214	TGFBR2
Cell cycle: G2/M checkpoint	0.354126	0.46941	2.36214	2.45214	YWHAH
ERK5 role in neuronal survival pathway	0.354126	0.46941	2.36214	2.45214	MAPK3
FSH signaling pathway	0.354126	0.46941	2.36214	2.45214	MAPK3
Glycosphingolipid biosynthesis: lacto and neolacto series	0.354126	0.46941	2.36214	2.45214	B3GNT3
Insulin regulation of blood glucose	0.354126	0.46941	2.36214	2.45214	YWHAH
Oxidative stress	0.354126	0.46941	2.36214	2.45214	CYBA
RNA polymerase III transcription initiation from type 2 promoter	0.354126	0.46941	2.36214	2.45214	POLR2L
RORA activates circadian expression	0.354126	0.46941	2.36214	2.45214	NR1D1
TNF/stress-related signaling	0.354126	0.46941	2.36214	2.45214	TNFRSF1A
TWEAK regulation of gene expression	0.354126	0.46941	2.36214	2.45214	CXCL12
eIF4E and p70 S6 kinase regulation	0.354126	0.46941	2.36214	2.45214	MAPK3
Phosphatidylinositol signaling system	0.356936	0.472399	1.61714	1.66598	PIK3C2A;PLCB1
Adipogenesis	0.360111	0.47503	1.41865	1.44893	ID3;PPARG;HIF1A
Unfolded protein response	0.36273	0.47503	1.59606	1.61856	XBP1;HSP90B1
Dual incision reaction in TC-NER	0.364506	0.47503	2.27454	2.29549	POLR2L
Messenger RNA capping	0.364506	0.47503	2.27454	2.29549	POLR2L
Multi-step regulation of transcription by PITX2	0.364506	0.47503	2.27454	2.29549	CSNK2A1
PTM: gamma carboxylation, hypusine formation and arylsulfatase activation	0.364506	0.47503	2.27454	2.29549	VKORC1
Phosphatidic acid biosynthesis	0.364506	0.47503	2.27454	2.29549	AGPAT4
RNA polymerase III transcription initiation From type 3 promoter	0.364506	0.47503	2.27454	2.29549	POLR2L
Recycling pathway of cell adhesion molecule L1	0.364506	0.47503	2.27454	2.29549	AP2M1
TRAIL signaling pathway	0.364506	0.47503	2.27454	2.29549	MAPK3
Apoptosis modulation and signaling	0.368503	0.478091	1.57552	1.57285	TNFRSF1A;MAPK3
Cardiac muscle contraction	0.368503	0.478091	1.57552	1.57285	TPM3;COX6C
TNF-alpha effects on cytokine activity, cell motility, and apoptosis	0.368853	0.478091	1.39701	1.39332	IFNAR2;CXCL12;PDGFB
Antigen processing and presentation	0.374257	0.478091	1.55549	1.52876	PDIA3;CANX
Amine compound SLC transporters	0.37472	0.478091	2.19319	2.15278	SLC6A6
CDO in myogenesis	0.37472	0.478091	2.19319	2.15278	CDC42
Lipoprotein metabolism	0.37472	0.478091	2.19319	2.15278	SCARB1
Phototransduction	0.37472	0.478091	2.19319	2.15278	GNB1
RNA polymerase	0.37472	0.478091	2.19319	2.15278	POLR2L
Reelin signaling pathway	0.37472	0.478091	2.19319	2.15278	ITGB1
Skeletal myogenesis control by HDAC and calcium/calmodulin-dependent kinase (CaMK)	0.37472	0.478091	2.19319	2.15278	YWHAH
Statin pathway	0.37472	0.478091	2.19319	2.15278	SCARB1
T cell receptor calcium pathway	0.37472	0.478091	2.19319	2.15278	FKBP1A
Transferrin endocytosis and recycling	0.37472	0.478091	2.19319	2.15278	ATP6V0B
Adrenergic pathway	0.377574	0.479575	1.37602	1.34023	ADCY4;PLCB1;MAPK3
Diabetes pathways	0.377574	0.479575	1.37602	1.34023	XBP1;SPCS1;HSP90B1
Natural killer cell-mediated cytotoxicity	0.377574	0.479575	1.37602	1.34023	IFNAR2;ICAM2;MAPK3
Apoptosis intrinsic pathway	0.384771	0.47999	2.11746	2.0224	NMT1
CDC42 activity regulation	0.384771	0.47999	2.11746	2.0224	CDC42
Glutamate binding and activation of AMPA receptors and synaptic plasticity	0.384771	0.47999	2.11746	2.0224	AP2M1
Heparan sulfate/heparin glycosaminoglycan (HS-GAG) biosynthesis	0.384771	0.47999	2.11746	2.0224	SDC3
Inactivation of GSK3 by Akt causes accumulation of beta-catenin in alveolar macrophages	0.384771	0.47999	2.11746	2.0224	CSNK2A1
Interferon-beta enhancer pathway	0.384771	0.47999	2.11746	2.0224	HMGB1
Retinoic acid receptor-mediated signaling	0.384771	0.47999	2.11746	2.0224	MAPK3
Signaling pathway from G-protein families	0.384771	0.47999	2.11746	2.0224	MAPK3
TNFR1 signaling pathway	0.384771	0.47999	2.11746	2.0224	TNFRSF1A
Tight junction interactions	0.384771	0.47999	2.11746	2.0224	F11R
Tumor necrosis factor (TNF) pathway	0.384771	0.47999	2.11746	2.0224	TNFRSF1A
p38-alpha and p38-beta regulation	0.384771	0.47999	2.11746	2.0224	CDC42
T cell signal transduction	0.385698	0.47999	1.51693	1.44518	NCK1;MAPK3
Post-translational protein modification	0.385797	0.47999	1.28069	1.21979	VKORC1;PDIA3;CANX;B3GNT3
CD28 co-stimulation	0.39466	0.486747	2.04677	1.90295	CDC42
CD40/CD40L signaling	0.39466	0.486747	2.04677	1.90295	JAK3
Keratan sulfate/keratin metabolism	0.39466	0.486747	2.04677	1.90295	B3GNT3
NF-kappaB activation by non-typeable Hemophilus influenzae	0.39466	0.486747	2.04677	1.90295	TGFBR2
One-carbon metabolism	0.39466	0.486747	2.04677	1.90295	TCN2
Stathmin and breast cancer resistance to antimicrotubule agents	0.39466	0.486747	2.04677	1.90295	TUBA1A
Asparagine N-linked glycosylation	0.397049	0.487573	1.48023	1.36728	PDIA3;CANX
Myc active pathway	0.397049	0.487573	1.48023	1.36728	MYCT1;PDCD10
NOD signaling pathway	0.397049	0.487573	1.48023	1.36728	HSP90B1;MAPK3
Toll-like receptor signaling pathway regulation	0.399259	0.489581	1.32618	1.21763	IFNAR2;NEU1;MAPK3
Signaling by GPCR	0.401278	0.491349	1.0904	0.995647	APP;RAMP2;RHOG;ADCY4;RHOC;GNG11;RHOA;RHOB;GNAI2;CDC42;CXCL12;GNG5;GNB1;APLNR;S1PR1;PLCB1;MAPK3
Fibrin clot formation (clotting cascade)	0.404391	0.493739	1.98065	1.79322	THBD
Sphingolipid de novo biosynthesis	0.404391	0.493739	1.98065	1.79322	SPTLC2
Mitotic G2-G2/M phases	0.408301	0.4978	1.44525	1.29458	DYNC1I2;TUBA1A
HIF-1 degradation in normoxia	0.413889	0.502546	1.42837	1.26005	HIF1A;MAPK3
Negative regulators of RIG-I/MDA5 signaling	0.413965	0.502546	1.91865	1.6922	UBA52
PIP biosynthesis at the plasma membrane	0.413965	0.502546	1.91865	1.6922	PIK3C2A
Ephrin receptor A forward pathway	0.423387	0.511793	1.86042	1.59897	RHOA
Interleukin-7 interactions in immune response	0.423387	0.511793	1.86042	1.59897	CXCL12
Nuclear receptors in lipid metabolism and toxicity	0.423387	0.511793	1.86042	1.59897	PPARG
Thymic stromal lymphopoietin (TSLP) pathway	0.424986	0.512997	1.39577	1.19436	IL3RA;IL2RG
Arf6 signal transduction regulation	0.432657	0.518579	1.80561	1.51275	NCK1
Autophagy regulation	0.432657	0.518579	1.80561	1.51275	GABARAP
Base excision repair	0.432657	0.518579	1.80561	1.51275	HMGB1
PIK3C1/AKT pathway	0.432657	0.518579	1.80561	1.51275	YWHAH
Prion diseases	0.432657	0.518579	1.80561	1.51275	MAPK3
GM-CSF-mediated signaling events	0.441779	0.52581	1.75393	1.43286	MAPK3
Generation of second messenger molecules	0.441779	0.52581	1.75393	1.43286	NCK1
PI3K/PLC/TRK pathway	0.441779	0.52581	1.75393	1.43286	YWHAH
SNARE interactions in vesicular transport	0.441779	0.52581	1.75393	1.43286	VAMP3
Signaling to ERKs	0.441779	0.52581	1.75393	1.43286	MAPK3
ERBB signaling pathway	0.446845	0.531096	1.33481	1.07525	NCK1;MAPK3
ALK in cardiac myocytes	0.450755	0.532767	1.70512	1.3587	TGFBR2
FRA pathway	0.450755	0.532767	1.70512	1.3587	THBD
PI3K/AKT activation	0.450755	0.532767	1.70512	1.3587	RHOA
Platelet aggregation (plug formation)	0.450755	0.532767	1.70512	1.3587	RAP1B
Transport of inorganic cations/anions and amino acids/oligopeptides	0.452237	0.533778	1.32039	1.04779	SLC6A6;SLC3A2
Transport of glucose and other sugars, bile salts and organic acids, metal ions and amine compounds	0.457599	0.537975	1.30628	1.0212	SLC6A6;SLC39A1
Cyclin D-associated events in G1	0.459586	0.537975	1.65895	1.28972	UBA52
EGFR interaction with phospholipase C-gamma	0.459586	0.537975	1.65895	1.28972	ADCY4
ERBB4 signaling events	0.459586	0.537975	1.65895	1.28972	MAPK3
Triglyceride biosynthesis	0.459586	0.537975	1.65895	1.28972	AGPAT4
p38 alpha/beta MAPK downstream pathway	0.459586	0.537975	1.65895	1.28972	CSNK2A1
Interferon-gamma signaling pathway	0.462931	0.541146	1.29246	0.995423	RAP1B;MAPK3
Angiotensin II-mediated activation of JNK pathway via Pyk2-dependent signaling	0.468276	0.543661	1.61521	1.22546	MAPK3
FRS2-mediated cascade	0.468276	0.543661	1.61521	1.22546	MAPK3
HIV-1 transcription initiation	0.468276	0.543661	1.61521	1.22546	POLR2L
Iron uptake and transport	0.468276	0.543661	1.61521	1.22546	ATP6V0B
Vitamin A and carotenoid metabolism	0.468276	0.543661	1.61521	1.22546	SCARB1
Granule cell survival pathway	0.473502	0.548231	1.26568	0.946223	ADCY4;PLCB1
Potassium channels	0.473502	0.548231	1.26568	0.946223	GNG5;GNB1
Nuclear signaling by ErbB4	0.476827	0.551332	1.57372	1.1655	CXCL12
ERBB1 internalization pathway	0.485241	0.558027	1.5343	1.10946	CDC42
FOXM1 transcription factor network	0.485241	0.558027	1.5343	1.10946	LAMA4
Fc epsilon receptor I signaling in mast cells	0.485241	0.558027	1.5343	1.10946	MAPK3
Insulin biosynthesis and processing	0.485241	0.558027	1.5343	1.10946	SPCS1
Purine metabolism	0.491534	0.564496	1.14368	0.812267	ENTPD1;ADCY4;POLR2L
Bladder cancer	0.49352	0.564496	1.4968	1.05703	MAPK3
TWEAK signaling pathway	0.49352	0.564496	1.4968	1.05703	MAPK3
Urokinase-type plasminogen activator (uPA) and uPAR-mediated signaling	0.49352	0.564496	1.4968	1.05703	ITGB1
Cell differentiation by G alpha (i/o) pathway inferred from mouse Neuro2A model	0.501666	0.57151	1.46109	1.00789	RAP1B
Mitotic prometaphase	0.501666	0.57151	1.46109	1.00789	RPS27
PI3K class IB pathway in neutrophils	0.501666	0.57151	1.46109	1.00789	RHOA
DNA repair	0.504446	0.573909	1.19159	0.815396	UBA52;POLR2L
Wnt signaling pathway	0.509458	0.577548	1.08128	0.729226	SOX17;CSNK2A1;PLCB1;RHOA
HNF3A pathway	0.509681	0.577548	1.42703	0.961778	XBP1
Lysine degradation	0.509681	0.577548	1.42703	0.961778	PLOD1
HNF3B pathway	0.517568	0.584928	1.39453	0.918457	UCP2
RNA polymerase III transcription	0.517568	0.584928	1.39453	0.918457	POLR2L
Signaling by insulin receptor	0.524413	0.591342	1.14681	0.740237	ATP6V0B;MAPK3
Polo-like kinase 1 (PLK1) pathway	0.525329	0.591342	1.36347	0.877709	RHOA
RhoA activity regulation	0.525329	0.591342	1.36347	0.877709	RHOA
Fatty acid, triacylglycerol, and ketone body metabolism	0.527268	0.592742	1.08263	0.692933	PPARG;NR1D1;AGPAT4
Glycosaminoglycan metabolism	0.52932	0.593479	1.13613	0.722765	SDC3;B3GNT3
Leptin influence on immune response	0.52932	0.593479	1.13613	0.722765	CD38;PPARG
LKB1 signaling events	0.532965	0.59678	1.33376	0.839337	YWHAH
Lipid metabolism regulation by peroxisome proliferator-activated receptor alpha (PPAR-alpha)	0.539029	0.601238	1.11536	0.689276	PPARG;NR1D1
Activation of chaperones by IRE1 alpha	0.540478	0.601238	1.30532	0.803164	XBP1
Chondroitin sulfate/dermatan sulfate metabolism	0.540478	0.601238	1.30532	0.803164	SDC3
HES/HEY pathway	0.540478	0.601238	1.30532	0.803164	HIF1A
Intestinal immune network for IgA production	0.540478	0.601238	1.30532	0.803164	CXCL12
FoxO family signaling	0.547871	0.607873	1.27806	0.769027	YWHAH
Interleukin-5 signaling pathway	0.547871	0.607873	1.27806	0.769027	MAPK3
Fas signaling pathway	0.553333	0.613134	1.08558	0.642442	CD47;MAPK3
Non-coding RNA metabolism	0.555146	0.614342	1.25191	0.736781	SNRPG
Oncostatin M	0.560788	0.61978	1.00175	0.579423	CXCL12;ANXA3;PPARG;VIM;HIF1A
Type I interferon (interferon-alpha/beta) pathway	0.562304	0.620649	1.22681	0.706292	PTPN12
Endometrial cancer	0.569347	0.625179	1.2027	0.677438	MAPK3
Heparan sulfate/heparin glycosaminoglycan (HS-GAG) metabolism	0.569347	0.625179	1.2027	0.677438	SDC3
Pyruvate metabolism	0.569347	0.625179	1.2027	0.677438	ACYP2
Signaling events mediated by stem cell factor receptor (c-Kit)	0.569347	0.625179	1.2027	0.677438	MAPK3
Amyotrophic lateral sclerosis (ALS)	0.576277	0.63116	1.17951	0.650106	TNFRSF1A
Androgen receptor regulation of biosynthesis and transcription	0.576277	0.63116	1.17951	0.650106	HDAC7
Binding of chemokines to chemokine receptors	0.583095	0.634545	1.15719	0.624195	CXCL12
Kit receptor signaling pathway	0.583095	0.634545	1.15719	0.624195	MAPK3
Meiotic recombination	0.583095	0.634545	1.15719	0.624195	H3F3A
Non-small cell lung cancer	0.583095	0.634545	1.15719	0.624195	MAPK3
Phospholipase C-mediated cascade	0.583095	0.634545	1.15719	0.624195	ADCY4
Transport of mature transcript to cytoplasm	0.589805	0.641027	1.13571	0.599611	SRSF11
Cell cycle	0.593327	0.644032	0.961348	0.501832	DYNC1I2;ARF1;RPS27;TUBA1A;UBA52;YWHAH;HDAC7
Peptide G-protein coupled receptors	0.597876	0.648143	0.972846	0.500405	APP;CXCL12;APLNR
Mechanism of gene regulation by peroxisome proliferators via PPAR-alpha	0.602902	0.652761	1.09503	0.554087	MAPK3
Spliceosome	0.607375	0.656768	0.980765	0.489018	HNRNPK;SNRPG
HIV-1 Nef as negative effector of Fas and TNF	0.609294	0.657173	1.07577	0.532994	TNFRSF1A
Nucleotide excision repair	0.609294	0.657173	1.07577	0.532994	POLR2L
ATF2 transcription factor network	0.615583	0.663115	1.05717	0.512921	MAPK3
Natural killer cell receptor signaling pathway	0.621771	0.66809	1.03919	0.493808	MAPK3
Selenium pathway	0.621771	0.66809	1.03919	0.493808	SCARB1
FGF signaling pathway	0.62786	0.673782	1.02182	0.475595	MAPK3
Folate metabolism	0.639746	0.68395	0.98876	0.441663	SCARB1
O-linked glycosylation of mucins	0.639746	0.68395	0.98876	0.441663	B3GNT3
Proteasome degradation	0.639746	0.68395	0.98876	0.441663	UCHL1
Ubiquitin-mediated proteolysis	0.644556	0.688228	0.914472	0.401629	HERC2;TRIM37
Ubiquitin-mediated degradation of phosphorylated Cdc25A	0.645546	0.688421	0.973016	0.425848	UBA52
Interleukin-12-mediated signaling events	0.651254	0.693638	0.957764	0.410743	IL2RG
Systemic lupus erythematosus	0.656318	0.696134	0.894309	0.376603	ACTN1;H3F3A
Destabilization of mRNA by AUF1 (hnRNP D0)	0.656869	0.696134	0.942981	0.396307	UBA52
Endochondral ossification	0.656869	0.696134	0.942981	0.396307	SERPINH1
Retinoblastoma protein regulation	0.656869	0.696134	0.942981	0.396307	PPARG
Adipocytokine signaling pathway	0.662395	0.701117	0.928646	0.382503	TNFRSF1A
AMPK signaling	0.667831	0.705117	0.914739	0.369298	PLCB1
Activation of NF-kappaB in B cells	0.667831	0.705117	0.914739	0.369298	UBA52
AP-1 transcription factor network	0.678445	0.713667	0.888134	0.344554	HIF1A
Complement and coagulation cascades	0.678445	0.713667	0.888134	0.344554	THBD
Nucleotide metabolism	0.678445	0.713667	0.888134	0.344554	CMPK1
Viral myocarditis	0.683624	0.718227	0.875402	0.332957	CAV1
Costimulation by the CD28 family	0.68872	0.721798	0.863028	0.321841	CDC42
Cyclin A-Cdk2-associated events at S phase entry	0.68872	0.721798	0.863028	0.321841	UBA52
Degradation of beta-catenin by the destruction complex	0.693734	0.725267	0.850998	0.311182	UBA52
Myc repressed pathway	0.693734	0.725267	0.850998	0.311182	ITGB1
Wnt/calcium/cyclic GMP pathway	0.698667	0.729529	0.839298	0.300956	PLCB1
Signaling by the B cell receptor (BCR)	0.700273	0.730309	0.821779	0.292788	UBA52;NCK1
Glycolysis and gluconeogenesis	0.703521	0.732799	0.827914	0.291142	AKR1A1
Mitochondrial pathway of apoptosis: caspases	0.712998	0.740856	0.806044	0.272667	XAF1
Transcriptional regulation of white adipocyte differentiation	0.712998	0.740856	0.806044	0.272667	PPARG
Apoptosis regulation	0.717622	0.743844	0.795536	0.263969	UBA52
Signaling by SCF-KIT	0.717622	0.743844	0.795536	0.263969	MAPK3
Fc epsilon receptor I signaling pathway	0.722172	0.745835	0.785296	0.255608	MAPK3
Glycerophospholipid metabolism	0.722172	0.745835	0.785296	0.255608	AGPAT4
p73 transcription factor network	0.722172	0.745835	0.785296	0.255608	TUBA1A
Generic transcription pathway	0.726434	0.748641	0.821211	0.262465	CCNT2;NR1D2;PPARG;NR1D1;UBA52
Nuclear beta-catenin signaling and target gene transcription regulation	0.726648	0.748641	0.775316	0.247568	YWHAH
MAP kinase signaling pathway	0.731053	0.752269	0.765586	0.239834	MAPK3
APC/C-mediated degradation of cell cycle proteins	0.735387	0.755815	0.756096	0.232392	UBA52
Drug metabolism: cytochrome P450	0.739652	0.758366	0.746837	0.225228	EPHX1
Meiosis	0.739652	0.758366	0.746837	0.225228	H3F3A
Glycerophospholipid biosynthesis	0.752039	0.768289	0.720368	0.205281	AGPAT4
Non-class A, B, C GPCRs	0.752039	0.768289	0.720368	0.205281	S1PR1
mRNA stability regulation by proteins that bind AU-rich elements	0.752039	0.768289	0.720368	0.205281	UBA52
Metabolism	0.755642	0.771045	0.87687	0.245688	ARF1;ATP6V0B;CAV1;NDUFA3;COX17;AKR1A1;ADCY4;NDUFA1;NR1D1;COX6C;PIK3C2A;GNG11;GNAI2;AGPAT4;SPTLC2;GNG5;NEU1;GNB1;B3GNT3;CMPK1;CD38;PLCB1;POLR2L
DNA replication pre-Initiation	0.759968	0.774531	0.703736	0.19316	UBA52
SLC-mediated transmembrane transport	0.770256	0.784077	0.739159	0.192944	SLC6A6;SLC3A2;SLC39A1
Metapathway biotransformation	0.771482	0.784386	0.711052	0.184477	EPHX1;AKR1A1
M phase pathway	0.789238	0.801481	0.644211	0.152477	RPS27
Downstream signaling events Of B cell receptor (BCR)	0.795981	0.806405	0.630863	0.14395	UBA52
Wnt signaling pathway and pluripotency	0.795981	0.806405	0.630863	0.14395	RHOA
Fibroblast growth factor receptor pathway	0.817933	0.827659	0.588191	0.118211	MAPK3
S phase	0.83753	0.846482	0.550901	0.0976736	UBA52
DNA replication	0.847778	0.855823	0.595581	0.0983523	RPS27;UBA52
Cell cycle checkpoints	0.850226	0.857278	0.52702	0.0855104	UBA52
Interleukin-1 signaling pathway	0.868515	0.874682	0.492818	0.0694727	MAPK3
Mitotic G1-G1/S phases	0.888276	0.893526	0.455807	0.0540007	UBA52
Carbohydrate metabolism	0.893532	0.897752	0.523255	0.0589046	SDC3;B3GNT3
p53 signaling pathway	0.895325	0.898492	0.442505	0.0489272	CAV1
Neuroactive ligand-receptor interaction	0.934571	0.936773	0.450691	0.030497	APLNR;S1PR1
Class A GPCRs (rhodopsin-like)	0.98375	0.984908	0.24091	0.00394688	APLNR
Olfactory transduction	0.999144	0.999144	0.139559	0.000119477	GNB1

## Sheet: ED Fig 10d
Heatmaps representing changes in integrin signaling network in cap ECs of visceral and subcutaneous (sc) AT after administration of a WD, and upon dietary reversion. Data were standardized to chow at each timepoint.
vis AT	WD_3m_logFC	WD_4m_logFC	WD_6m_logFC	Rev_1m_logFC	Rev_3m_logFC			sc AT	WD_3m_logFC	WD_4m_logFC	WD_6m_logFC	Rev_1m_logFC	Rev_3m_logFC
Tspan6	0.4603	0.0922816	0.296586	0.103649	0.061848			Git2	-0.0085364	0.13877	0.239344	-0.0160058	0.109565
Rhob	0.204778	0.313206	0.317312	0.202806	0.12736			Rhob	0.163323	0.302617	0.393059	0.146279	0.14968
Rock2	0.153454	-0.0736995	-0.0955982	-0.160428	-0.0163362			Tspan7	0.127814	0.074123	-0.277376	0.0388918	0.027148
Tspan7	0.131686	-0.182671	-0.0090006	-0.149377	0.0202908			Capn1	-0.0324063	0.03485	0.00596103	0.00998462	0.0070342
Itgb1	0.253915	0.0528627	0.173423	-0.144284	-0.068001			Pxn	-0.0409492	-0.0006561	0.0496105	-0.0027195	0.0676797
Rapgef1	0.328295	0.124764	0.0681515	-0.0993513	0.107622			Capns1	-0.0554487	0.156381	0.00114396	0.056063	-0.0902143
Git2	0.268113	0.190577	0.131467	-0.0845647	0.120171			Mapk3	-0.0085452	0.210368	0.0639405	0.0511363	-0.0256399
Myl12a	0.0411632	-0.188396	0.139468	0.146972	0.0642697			Rac1	0.0620361	0.13691	-0.0656561	0.131079	0.0234034
Arpc3	0.0418529	-0.0491696	0.135404	0.126319	-0.0183923			Arhgap10	0.133911	0.0967567	0.0331843	0.0607955	-0.0123915
Rap1a	0.150109	-0.0662945	0.0699204	0.135179	-0.0220402			Rhog	0.0488215	0.09262	-0.0060382	0.012306	-0.031452
Myl12b	0.160728	-0.0988343	0.266311	0.106979	-0.038841			Fyn	0.0194107	0.112804	0.0392916	0.0285614	0.001323
Rhoa	0.146635	-0.0146712	0.247437	0.139465	0.0155852			Itgb1	0.271895	0.22193	0.0204384	-0.100444	-0.13746
Arpc1b	0.134343	0.0645735	0.193889	0.0680171	-0.104524			Rapgef1	0.275408	0.0592152	0.0824931	-0.0800631	0.0731238
Mapk3	0.232993	0.107159	0.213271	0.063286	-0.0289267			Rock2	0.247821	0.0984948	0.0789419	0.0133137	0.0482375
Rhoc	0.248378	0.0333679	0.251552	0.141287	-0.0777214			Kras	0.246892	0.13373	0.00288105	0.0555055	-0.0061409
Hras	0.147358	-0.0224386	0.0122418	-0.0249985	-0.162944			Ilk	0.19354	0.187024	0.047802	0.0422394	0.026193
Capns1	0.173291	-0.0537278	0.0855289	-0.0183095	-0.0499451			Myl12a	0.152091	0.312743	-0.157648	0.215978	-0.0306852
Rras	0.235992	-0.0280031	0.0567391	0.087256	-0.166271			Arpc3	0.143233	0.326566	-0.0413157	0.141838	-0.115472
Pxn	0.149095	0.0167112	-0.0100426	-0.0237282	0.0501409			Cav1	0.178448	0.317512	-0.017846	0.12075	-0.0284574
Kras	0.251278	0.0153692	0.0392281	0.00553849	0.00720421			Rhoa	0.136636	0.366255	-0.0969529	0.166818	-0.033061
Rhog	0.221497	0.0156875	0.17695	0.0286443	0.00243338			Myl12b	0.175551	0.428746	-0.08879	0.167224	-0.0628
Ilk	0.245282	0.0137651	0.138918	0.0163951	0.0389542			Rhoc	0.227723	0.319599	0.110121	0.0533623	-0.0985225
Cav1	0.0869705	0.0421555	0.16205	0.00497049	0.0565899			Tspan6	0.301843	0.401516	0.101503	0.0824163	0.00997031
Fyn	0.17249	0.101572	0.0993861	0.0325558	0.0748749			Arpc1b	0.0475957	0.248033	0.136882	0.0648462	-0.123498
Arhgap10	0.140504	-0.0114386	0.0978407	0.0699257	-0.0180097			Hras	0.120688	0.220252	0.0752657	0.0619683	-0.0891979
Capn1	0.10258	0.0112623	0.0932534	0.00735614	0.0287938			Rap1a	0.114111	0.21158	0.0427042	0.120864	0.0089699
Rac1	0.128386	-0.0210283	0.081344	0.0653485	0.0632134			Rras	0.0994101	0.253384	0.0400423	0.140089	-0.0282006

## Sheet: ED Fig 10e
Heatmap depicting gene expression changes in mitochondrial respiratory network in liver art, cap and ven EC clusters.
		art					cap					ven
		WD_3m_logFC	WD_4m_logFC	WD_6m_logFC	Rev_1m_logFC	Rev_3m_logFC	WD_3m_logFC	WD_4m_logFC	WD_6m_logFC	Rev_1m_logFC	Rev_3m_logFC	WD_3m_logFC	WD_4m_logFC	WD_6m_logFC	Rev_1m_logFC	Rev_3m_logFC
Respiratory Complex I	mt-Nd1	-0.206	-0.068	-0.408	-0.032	-0.129	-0.103	-0.167	-0.421	-0.153738	-0.168909	-0.0464756	-0.0267657	-0.377912	-0.072349	-0.14856
Respiratory Complex I	mt-Nd2	-0.265	-0.08	-0.343	0.0758	-0.104	-0.178	-0.204	-0.341	-0.0704965	-0.158929	-0.18978	-0.0956702	-0.416121	0.0670715	-0.157485
Respiratory Complex I	mt-Nd3	-0.011	0.3942	0.1897	0.0576	-0.161	0.099	0.2523	0.19	-0.177687	-0.229808	0.0240499	0.194273	0.0499939	-0.0676824	-0.135328
Respiratory Complex I	mt-Nd4	-0.011	0.0184	-0.237	-0.057	-0.092	-0.047	-0.087	-0.235	-0.187326	-0.162427	-0.117186	-0.0195886	-0.275136	-0.0534285	-0.156871
Respiratory Complex I	mt-Nd4l	-0.036	-0.057	0.446	0.0447	0.1296	-0.003	-0.249	0.3754	-0.074032	0.137984	0.030751	-0.24123	0.321135	-0.0589273	0.162891
Respiratory Complex I	mt-Nd5	-0.099	-0.075	-0.002	-0.041	-0.021	-0.038	-0.231	0.1203	-0.0507058	0.0507336	-0.10219	-0.14857	-0.0847908	0.0490783	-0.0520581
Respiratory Complex I	mt-Nd6	-0.059	-0.21	-0.187	0.0056	0.0811	-0.029	-0.191	0.0739	0.00668137	0.118946	-0.0596085	-0.0035956	0.0284617	0.0221444	0.244307
Respiratory Complex I	Ndufs1	0.0032	0.0283	0.1421	0.0108	0.0091	0.003	-0.002	0.0253	-0.0147661	-0.0077049	0.0573892	-0.0272924	-0.0655645	-0.0923113	-0.108488
Respiratory Complex I	Ndufs2	0.1437	0.0298	-0.135	-0.031	-0.13	-0.008	0.0006	0.0865	-0.0191539	-0.0208992	-0.0981751	0.0448935	-0.0556663	0.0294262	-0.0595963
Respiratory Complex I	Ndufs3	0.0269	0.0094	-0.059	0.0251	-0.132	-0.08	-0.005	-0.087	0.03498	-0.027604	0.0129129	-0.0558575	-0.0716925	-0.0541864	-0.128971
Respiratory Complex I	Ndufs7	0.0072	-0.027	-0.135	0.0158	-0.052	-0.089	-0.037	-0.155	0.06153	-0.0228851	0.0182213	-0.115147	-0.241903	-0.0109042	-0.099019
Respiratory Complex I	Ndufs8	-0.001	-0.068	-0.161	0.0763	0.0161	-0.108	0.0226	-0.078	0.0881273	-0.0254251	-0.162453	-0.0148188	-0.100477	0.13345	-0.0360859
Respiratory Complex I	Ndufv1	0.2033	-0.03	-0.121	0.0079	-0.038	-0.054	0.0058	-0.022	0.0475213	-0.0006124	-0.0824008	0.00460094	-0.142759	0.099973	-0.0912266
Respiratory Complex I	Ndufv2	-0.034	-0.058	0.0498	-0.03	-0.035	-0.06	-0.025	-0.038	0.051825	-0.0453279	-0.0492718	-0.0520626	-0.0794894	0.0314683	-0.0345821
Respiratory Complex I	Ndufab1	-0.126	-0.028	-0.295	0.0288	0.0539	-0.031	-0.024	-0.143	0.0427999	-0.0149456	-0.193674	0.0240357	-0.0957313	0.0499125	-0.0493544
Respiratory Complex I	Ndufa1	0.17	-0.126	-0.065	-0.035	-0.05	-0.067	0.0041	-0.092	0.0177295	0.00933129	-0.133714	0.0548771	0.100039	-0.0636394	0.0382733
Respiratory Complex I	Ndufa2	0.0512	-0.008	-0.182	-0.073	0.0484	-0.041	0.0752	-0.085	-0.0401857	-0.0954927	0.01631	0.118256	0.0288619	-0.0473907	-0.0950209
Respiratory Complex I	Ndufa3	0.0437	0.0497	0.3511	-0.035	0.0389	-0.008	0.1381	0.2006	0.0155101	-0.0035283	-0.0958953	0.0915729	0.266273	-0.0531266	0.0556548
Respiratory Complex I	Ndufa5	-0.114	0.0464	-0.174	-0.0001	0.0678	-0.086	-0.0002	-0.188	-0.0096954	-0.117013	-0.0424053	0.0522728	-0.174915	0.00343841	-0.133297
Respiratory Complex I	Ndufa6	-0.023	0.1338	-0.07	-0.1	0.0149	-0.035	0.1538	-0.02	0.0145924	-0.0760931	0.0587359	0.134306	0.0145527	0.0035203	-0.105002
Respiratory Complex I	Ndufa7	-0.079	0.0326	-0.223	0.0999	0.0556	-0.104	-0.001	-0.204	0.0522761	-0.0489861	-0.154484	0.0162082	-0.156475	-0.0306624	-0.0523758
Respiratory Complex I	Ndufa8	0.0157	-0.069	-0.126	-0.03	0.096	-0.074	-0.059	-0.146	0.104863	-0.0187846	-0.167179	-0.147342	-0.331893	0.176917	-0.0493504
Respiratory Complex I	Ndufa9	0.0694	-0.077	-0.122	-0.025	-0.022	-0.048	0.0079	-0.034	0.0548147	-0.0201002	0.0197291	-0.102533	-0.0395052	0.00377621	0.0059089
Respiratory Complex I	Ndufa10	0.1309	-0.007	-0.239	0.0379	-0.041	-0.021	0.0699	-0.008	0.0168155	-0.0371711	-0.0658135	-0.0116411	-0.0521984	-0.0170657	-0.0682464
Respiratory Complex I	Ndufa11	0.0567	-0.088	-0.277	-0.036	-0.099	-0.13	0.005	-0.211	0.0824903	-0.0310057	-0.146414	-0.0293417	-0.126294	0.0327514	-0.039392
Respiratory Complex I	Ndufa12	-0.111	-0.044	-0.16	0.0607	-0.003	-0.126	0.0035	-0.146	0.0861665	-0.0143593	-0.0924628	0.0108653	-0.25357	0.050567	-0.0145749
Respiratory Complex I	Ndufa13	-0.022	-0.134	-0.088	-0.036	0.1456	-0.139	-0.016	-0.248	0.135793	-0.022773	-0.10438	-0.0767035	-0.393586	0.0139706	-0.11234
Respiratory Complex I	Ndufb2	-0.056	-0.086	-0.066	0.0845	0.0856	-0.035	0.0204	-0.091	0.0623714	-0.0190224	0.032326	-0.0404725	-0.0670985	0.0779216	-0.0646279
Respiratory Complex I	Ndufb3	-0.076	0.063	-0.089	0.0684	0.0218	-0.066	-0.019	-0.044	0.0350393	-0.0268102	-0.0432399	0.0600192	-0.0561799	0.00983391	-0.103227
Respiratory Complex I	Ndufb4	0.0549	-0.083	-0.295	-0.092	-0.065	-0.04	-0.033	-0.211	-0.0047803	-0.0408433	-0.0258584	-0.014225	-0.212314	-0.0317112	-0.17195
Respiratory Complex I	Ndufb5	-0.182	-0.061	-0.243	0.05	0.0023	-0.138	-0.023	-0.192	0.0540152	-0.0618668	-0.0211108	0.00647824	-0.183319	0.135042	-0.0772538
Respiratory Complex I	Ndufb6	-0.074	-0.12	-0.087	-0.012	-0.047	-0.105	-0.016	-0.102	0.0251137	-0.0602993	-0.0260779	-0.0414212	-0.130323	0.0289278	-0.0414158
Respiratory Complex I	Ndufb7	-0.152	-0.072	-0.027	0.0342	-0.018	-0.057	-0.053	-0.197	0.0507832	-0.0840117	-0.0453032	0.00649204	-0.203046	0.0940097	-0.101844
Respiratory Complex I	Ndufb8	-0.165	0.055	-0.135	0.036	-0.066	-0.134	-0.037	-0.182	0.111002	-0.0453062	-0.0766018	-0.0398908	-0.163886	0.00015999	-0.0516458
Respiratory Complex I	Ndufb9	-0.099	-0.218	-0.274	-0.07	-0.02	-0.123	-0.025	-0.253	0.152724	-0.0227806	-0.132844	0.0267646	-0.273306	0.147757	-0.079085
Respiratory Complex I	Ndufb10	-0.16	-0.092	-0.206	-0.082	0.0065	-0.062	-0.058	-0.204	0.0304665	-0.0603323	-0.0962363	-0.0133102	-0.125613	0.0126309	-0.0362164
Respiratory Complex I	Ndufb11	-0.127	0.0182	-0.222	0.082	-0.0006	-0.173	-0.016	-0.294	0.106986	-0.0761437	-0.0937652	-0.0283175	-0.308863	0.0291962	-0.0839661
Respiratory Complex I	Ndufc1	0.0472	-0.096	-0.034	-0.103	0.0546	-0.053	0.0014	-0.153	0.0141808	-0.0039633	-0.0216199	0.0752918	-0.0617487	0.00953434	0.00342326
Respiratory Complex I	Ndufc2	0.004	-0.042	-0.198	0.0016	-0.025	-0.116	-0.055	-0.145	0.0341949	-0.0882515	-0.0519187	-0.0774911	-0.134999	-0.119833	-0.0457015
Respiratory Complex I	Ndufs4	-0.091	-0.07	-0.084	0.0291	-0.005	0.0053	-0.014	-0.051	0.0538552	-0.0394836	0.0127435	-0.0275881	-0.107975	0.0393823	-0.0928542
Respiratory Complex I	Ndufs5	-0.119	-0.108	-0.12	0.0619	0.0623	-0.081	-0.063	-0.196	0.0658507	-0.0390681	-0.160297	0.0102299	-0.227673	-0.0947767	-0.125028
Respiratory Complex I	Ndufs6	-0.047	-0.042	-0.151	0.0898	0.0059	-0.072	-0.019	-0.185	0.00802924	-0.0629571	-0.124387	0.0219175	-0.234486	0.115322	-0.0654742
Respiratory Complex I	Ndufv3	-0.006	0.019	-0.251	-0.071	0.0157	-0.05	0.0398	-0.066	0.0476123	-0.0015862	-0.0253325	0.0346467	-0.0977701	-0.0533595	-0.0248193
Respiratory Complex II	Sdha	0.0377	0.0262	0.0468	-0.0006	-0.057	0.0488	-0.002	-0.051	-0.0379615	-0.0329889	-0.0104651	-0.0320972	-0.0247376	0.0120284	0.044578
Respiratory Complex II	Sdhaf1	-0.018	-0.042	-0.116	0.1116	-0.055	-0.035	0.0022	-0.027	0.00429604	-0.009891	-0.0306517	-0.0109772	-0.0179291	-0.0321187	0.00719203
Respiratory Complex II	Sdhaf2	-0.059	-0.08	0.0435	-0.007	0.0129	-0.013	0.025	-0.002	0.0284169	0.0237548	-0.0184222	-0.0299225	0.00331494	0.0629561	0.0509937
Respiratory Complex II	Sdhaf4	-0.195	-0.09	-0.229	-0.082	-0.006	-0.081	-0.026	-0.088	0.0316217	-0.0136633	-0.137556	0.0386915	-0.0243759	0.00329114	-0.0447437
Respiratory Complex II	Sdhb	-0.134	-0.003	0.0286	0.0032	-0.046	-0.092	0.0155	-0.03	0.0800101	0.00189447	-0.150722	0.0070664	-0.115551	0.00060518	0.0280869
Respiratory Complex II	Sdhc	0.1095	0.0621	-0.106	0.0473	-0.036	-0.004	0.0171	-0.016	-0.0482106	-0.055357	0.00413343	0.0613841	0.0555039	0.033624	-0.0601639
Respiratory Complex II	Sdhd	-0.01	-0.033	-0.148	0.0605	-0.049	-0.034	-0.039	-0.094	-0.021332	-0.0681933	-0.122707	0.00611721	-0.0807079	-0.0176491	-0.0638282
Respiratory Complex III	Uqcrb	0.0005	-0.04	-0.273	-0.03	-0.05	-0.089	-0.05	-0.307	0.0713564	-0.0800728	-0.20232	-0.0589847	-0.198724	-0.0212766	-0.0791844
Respiratory Complex III	Uqcrq	-0.019	-0.139	-0.091	-0.041	0.0853	-0.038	0.0413	-0.174	0.0363045	0.0167136	-0.102869	0.0995472	-0.100988	0.0739016	-0.0551409
Respiratory Complex III	Uqcrc1	-0.06	-0.009	0.0349	0.072	0.0044	-0.049	0.0147	-0.04	0.0958169	7.2669e-05	-0.0164015	-0.0279652	-0.155933	0.0720314	-0.0494601
Respiratory Complex III	Uqcrc2	0.0717	0.0159	-0.059	0.0458	-0.0004	-0.069	0.0496	-0.05	0.0257315	-0.0317561	0.0781375	-0.0014731	-0.101763	0.011467	-0.0489488
Respiratory Complex III	mt-Cytb	0.0193	0.1907	-0.176	-0.003	-0.151	0.0219	0.0291	-0.122	-0.166373	-0.188509	-0.0792425	0.0720025	-0.259702	-0.0720998	-0.155201
Respiratory Complex III	Cyc1	0.0064	0.0464	-0.005	0.0706	0.04	-0.074	0.0078	-0.071	0.0709536	0.0240382	0.0282003	-0.0105368	-0.0618102	0.0573044	0.0207614
Respiratory Complex III	Uqcrfs1	0.037	0.0536	-0.134	0.048	0.0061	-0.005	0.0657	-0.038	0.0220459	-0.0377799	0.0113615	-0.0388787	-0.0793259	-0.0494265	-0.100001
Respiratory Complex III	Uqcrh	-0.024	0.0289	0.0281	0.0135	-0.086	-0.015	0.1195	-0.161	-0.0295326	-0.0965663	-0.0403308	0.173402	-0.0164864	0.0331165	-0.10205
Respiratory Complex III	Uqcr10	-0.032	-0.012	-0.148	-0.005	0.1	-0.069	0.072	-0.156	0.0237469	0.00122246	0.0453927	0.164258	-0.20889	0.0591846	-0.104696
Respiratory Complex III	Uqcr11	0.1055	0.0314	-0.208	-0.021	0.0206	-0.055	0.059	-0.165	0.0307723	-0.0240758	-0.119245	0.151327	-0.0950147	0.00206628	-0.0986347
Respiratory Complex IV	Cox4i1	0.015	-0.021	-0.123	-0.005	-0.067	-0.096	0.0614	-0.115	0.0627668	-0.0880134	-0.0823917	-0.0077369	-0.177886	0.040096	-0.0439813
Respiratory Complex IV	Cox5a	-0.105	-0.114	-0.202	0.0634	0.0076	-0.069	-0.018	-0.161	0.0403161	-0.0889647	-0.0097266	-0.0780209	-0.157202	0.0838283	-0.0458415
Respiratory Complex IV	Cox5b	-0.051	-0.043	-0.187	0.0943	-0.03	-0.152	-0.014	-0.316	0.0976471	-0.0677626	-0.216649	-0.101432	-0.361064	-0.0559549	-0.0360624
Respiratory Complex IV	Cox6a1	-0.004	0.0191	-0.043	-0.071	0.0789	-0.052	0.0038	-0.046	0.0023024	-0.0389156	-0.105381	0.0301468	0.0179127	0.0542516	-0.0360032
Respiratory Complex IV	Cox6b1	0.0021	-0.015	0.1023	-0.002	0.0507	-0.041	0.0719	-0.084	0.031469	-0.0545964	-0.0070123	0.12081	-0.0431787	0.0234944	-0.0092032
Respiratory Complex IV	Cox6c	0.1381	0.0593	-0.078	0.0223	0.0919	-0.055	0.0809	-0.18	0.0770798	0.0117437	-0.0227213	0.0977296	-0.139209	-0.0100318	0.0296179
Respiratory Complex IV	Cox7a2	-0.059	-0.052	-0.251	-0.097	0.0834	-0.095	0.0414	-0.278	0.0751327	-0.0353604	-0.0907421	0.0783508	-0.166358	0.0330741	-0.100741
Respiratory Complex IV	Cox7b	-0.101	-0.015	-0.126	-0.015	0.0963	-0.074	0.0154	-0.186	0.0789429	-0.0255755	-0.306505	0.0545347	-0.240571	0.193717	-0.0580633
Respiratory Complex IV	Cox7c	0.0024	-0.002	-0.007	-0.025	0.0333	0.0069	-0.005	-0.15	-0.0263436	-0.0026598	0.0625284	0.0309102	0.00597311	-0.0765993	-0.0148467
Respiratory Complex IV	Cox8a	0.0361	-0.111	-0.333	0.0989	0.0698	-0.105	0.0057	-0.293	0.135424	0.0369472	-0.125938	0.131286	-0.194546	0.149731	-0.0195813
Respiratory Complex IV	Cox17	0.1375	0.0409	0.2972	-0.053	0.1131	0.0234	0.1009	0.143	-0.0372836	0.0236977	0.170595	0.108058	0.197221	0.0194752	0.0336992
Respiratory Complex IV	mt-Co1	-0.143	-0.084	-0.336	-0.081	-0.055	-0.041	-0.076	-0.297	-0.18894	-0.195366	-0.05934	-0.0467943	-0.274571	-0.0802477	-0.164583
Respiratory Complex IV	mt-Co2	-0.104	-0.086	-0.437	-0.009	-0.174	-0.051	-0.092	-0.366	-0.14991	-0.2232	-0.0708144	-0.0577603	-0.370559	-0.0826618	-0.204929
Respiratory Complex IV	mt-Co3	-0.216	-0.021	-0.402	-0.0002	-0.101	-0.097	-0.075	-0.337	-0.0935802	-0.163446	-0.138847	-0.0517107	-0.443776	0.0133159	-0.154263
Respiratory Complex IV	Ndufa4	-0.007	-0.065	-0.244	0.0193	0.0609	-0.104	0.0175	-0.191	0.0761013	-0.0531146	-0.0518111	0.154804	-0.0349916	0.0381277	-0.0205728
Respiratory Complex V	mt-Atp6	-0.15	-0.024	-0.312	-0.0002	-0.149	-0.059	-0.088	-0.309	-0.124873	-0.205429	-0.042366	-0.0443757	-0.373125	-0.0607272	-0.174239
Respiratory Complex V	mt-Atp8	0.0101	-0.186	0.3619	-0.061	-0.051	0.0576	-0.138	0.2281	0.0596107	0.013932	-0.086403	-0.0522133	0.114893	0.0172303	-0.0596485
Respiratory Complex V	Atp5j2	-0.038	-0.047	-0.141	0.0357	0.0511	-0.072	0.0309	-0.213	0.085133	0.00578665	-0.0430742	0.0877621	-0.195547	0.0377166	-0.0414479
Respiratory Complex V	Atp5h	-0.042	-0.113	-0.265	-0.06	-0.051	-0.164	-0.072	-0.309	0.0936288	-0.0801834	-0.155245	0.00935821	-0.249247	0.0299388	-0.0817099
Respiratory Complex V	Atp5g1	0.0424	-0.012	-0.148	0.1298	0.095	-0.095	0.0059	-0.205	0.146732	-0.0229181	-0.159057	0.0213265	-0.209864	0.116034	-0.0431303
Respiratory Complex V	Atp5l	0.0981	0.0318	0.0228	0.041	0.0079	-0.043	0.1115	-0.122	0.00149929	-0.0539699	0.028761	0.129336	-0.0834504	0.00254347	-0.0125284
Respiratory Complex V	Atp5e	-0.088	-0.1	-0.03	-0.066	0.0258	-0.033	0.1499	-0.151	0.0565826	-0.0098794	-0.0945603	0.171667	-0.0131099	-0.007568	0.00877593
Respiratory Complex V	Atp5d	-0.123	-0.119	-0.311	0.0086	0.0093	-0.065	-0.039	-0.22	0.131719	-0.0319828	-0.0679741	-0.0776286	-0.295962	0.0830449	-0.0898362
Respiratory Complex V	Atp5f1	-0.046	-0.077	-0.001	0.0335	0.0626	-0.062	-0.035	-0.131	0.0142101	-0.0450098	-0.0122824	-0.0908117	-0.159623	0.0322182	-0.0723896
Respiratory Complex V	Atp5j2	-0.038	-0.047	-0.141	0.0357	0.0511	-0.072	0.0309	-0.213	0.085133	0.00578665	-0.0430742	0.0877621	-0.195547	0.0377166	-0.0414479
Respiratory Complex V	Atp5g3	0.2385	-0.105	-0.017	-0.01	0.0643	0.0174	0.0191	0.0573	-0.0483358	-0.0309875	-0.0042224	-0.0137236	0.0966641	-0.0396749	-0.0187138

## Sheet: ED Fig 10f
Term	P-value	Adjusted P-value	Odds Ratio	Combined Score	Genes
Platelet activation, signaling and aggregation	3.93631e-16	4.84166e-14	80.1145	2841.75	GP9;FCER1G;TMSB4X;PLEK;ITGA2B;CD9;PPBP;THBS1;GP5;GNG11;PF4
Hemostasis pathway	3.39932e-12	2.09058e-10	33.557	886.156	GP9;FCER1G;TMSB4X;PLEK;ITGA2B;CD9;PPBP;THBS1;GP5;GNG11;PF4
Response to elevated platelet cytosolic calcium	7.40662e-12	3.03671e-10	101.822	2609.57	TMSB4X;PLEK;ITGA2B;CD9;PPBP;THBS1;PF4
Platelet adhesion to exposed collagen	4.89319e-07	1.50465e-05	272.25	3955.86	GP9;FCER1G;GP5
ECM-receptor interaction	3.42384e-06	7.3633e-05	47.369	596.127	GP9;ITGA2B;THBS1;GP5
Hematopoietic cell lineage	4.12398e-06	7.3633e-05	45.1043	559.234	GP9;ITGA2B;CD9;GP5
G alpha (i) signaling events	4.19049e-06	7.3633e-05	25.491	315.647	RGS18;RGS10;PPBP;GNG11;PF4
Interleukin-2 signaling pathway	5.69404e-06	8.75458e-05	10.7332	129.615	RGS18;FCER1G;GPX4;PLEK;ITGA2B;ODC1;RGS10;PPBP
Fibrin clot formation (clotting cascade)	8.35436e-06	0.000114176	93.79	1096.66	GP9;GP5;PF4
Platelet aggregation (plug formation)	1.30336e-05	0.000160313	79.9773	899.583	GP9;ITGA2B;GP5
Glycoprotein 1b-IX-V activation signaling	6.70875e-05	0.000750161	217.033	2085.58	GP9;GP5
Coagulation intrinsic pathway	0.00015594	0.00159838	133.525	1170.49	GP9;GP5
Focal adhesion	0.000187336	0.00177248	16.4242	140.963	ITGA2B;ZYX;THBS1;MYL9
Leptin influence on immune response	0.000340883	0.0029949	25.3203	202.157	FCER1G;PPBP;PF4
Prothrombin activation intrinsic pathway	0.000727107	0.00596228	57.8116	417.772	GP9;GP5
Calcium regulation in the cardiac cell	0.000826376	0.00635276	18.5202	131.465	RGS18;RGS10;GNG11
Myometrial relaxation and contraction pathways	0.000926426	0.00670296	17.7838	124.205	RGS18;RGS10;GNG11
Beta-3 integrin cell surface interactions	0.00131265	0.00896979	42.2778	280.543	ITGA2B;THBS1
Integrin-linked kinase signaling	0.00143692	0.00930217	40.3074	263.822	ZYX;MYL9
Chemokine signaling pathway	0.00163898	0.0100798	14.5081	93.0501	PPBP;GNG11;PF4
Glutathione metabolism	0.00184211	0.0107895	35.3611	222.664	GPX4;ODC1
Binding of chemokines to chemokine receptors	0.00206276	0.0115327	33.3161	206.017	PPBP;PF4
Actin cytoskeleton regulation	0.00272543	0.0145751	12.0783	71.3237	TMSB4X;ITGA2B;MYL9
G alpha q pathway	0.00343887	0.0176242	25.4565	144.405	RGS18;RGS10
Integrin cell surface interactions	0.00502566	0.0247263	20.8402	110.311	ITGA2B;THBS1
Cell surface interactions at the vascular wall	0.00611116	0.0289105	18.793	95.8	FCER1G;PF4
Signaling by GPCR	0.00646405	0.0294473	4.8876	24.6408	RGS18;RGS10;PPBP;GNG11;PF4
Integrin-mediated cell adhesion	0.00688907	0.0302627	17.6371	87.7942	ITGA2B;ZYX
G alpha i pathway	0.00799254	0.0338994	16.2994	78.714	RGS18;RGS10
G alpha s pathway	0.00978667	0.0395107	14.633	67.7031	RGS18;RGS10
TSP1-induced apoptosis in microvascular endothelial cell	0.00995799	0.0395107	118.857	547.858	THBS1
Adrenergic pathway	0.0126051	0.0484509	12.7794	55.8926	RGS18;RGS10
GPCR ligand binding	0.014076	0.0524649	6.55618	27.9509	PPBP;GNG11;PF4
Coagulation common pathway	0.017364	0.061022	63.9808	259.337	PF4

## Sheet: ED Fig 10g
Platelet+ cells	Pf4>1 or Ppbp>1 or Nrgn>1
brain	chow3m	chow4m	chow6m	Rev1m	Rev3m	Western3m	Western4m	Western6m
platelet+	150	149	192	214	154	104	121	104
total	9063	8977	8914	7079	7793	9626	8505	3932
%	1.65508	1.6598	2.15392	3.02303	1.97613	1.08041	1.42269	2.64496
heart
platelet+	159	151	102	148	107	84	102	50
total	14580	6831	6364	6693	7615	8485	7843	2503
%	1.09053	2.21051	1.60277	2.21127	1.40512	0.989982	1.30052	1.9976
lung
platelet+	125	172	166	185	164	100	141	97
total	8943	6838	6106	5053	7541	8599	7111	3900
%	1.39774	2.51536	2.71864	3.66119	2.17478	1.16293	1.98284	2.48718
kidney
platelet+	295	510	567	376	433	469	541	275
total	7604	7978	8451	7759	6961	8056	8392	3883
%	3.87954	6.39258	6.70927	4.84599	6.22037	5.82175	6.44662	7.08215

## Sheet: ED Fig 10i
	WD_6m_logFC	Rev_1m_logFC	Rev_3m_logFC
Egr1	3.24	-0.53	-0.4
Fos	3.13	0.13	-1.4
Fosb	2.41	-0.02	-0.33
Jun	1.1	0.17	0.22
Junb	2.16	0.17	-0.04
Jund	1.36	0.06	-0.09

## Sheet: ED Fig 10j
	WD_3m_logFC	WD_4m_logFC	WD_6m_logFC	Rev_1m_logFC	Rev_3m_logFC
Fabp4	-0.00248659	0.0932006	0.215723	-0.069372	-0.0295522

## Sheet: ED Fig 10k
Obesity-associated changes in the expression of mitochondria-encoded genes in lung art, cap and ven EC populations.
	art					cap					ven
	WD_3m_logFC	WD_4m_logFC	WD_6m_logFC	Rev_1m_logFC	Rev_3m_logFC	WD_3m_logFC	WD_4m_logFC	WD_6m_logFC	Rev_1m_logFC	Rev_3m_logFC	WD_3m_logFC	WD_4m_logFC	WD_6m_logFC	Rev_1m_logFC	Rev_3m_logFC
mt-Atp6	0.115408	0.0523391	-0.209	0.00589746	-0.151967	0.129869	-0.0168943	-0.402603	-0.0626652	-0.189926	0.0433745	-0.100331	-0.460491	-0.0702587	-0.120299
mt-Atp8	0.0423737	-0.170895	0.0828892	-0.20228	-0.0510016	0.0125548	-0.118042	0.0946026	-0.0722503	-0.0423561	-0.0228617	-0.122824	-0.0297918	-0.0293995	-0.0678331
mt-Co1	0.0161724	0.0179106	-0.064393	0.060396	0.021592	0.158252	0.0161507	-0.197349	-0.0293339	-0.0334616	-0.016149	-0.0933537	-0.306415	0.0135486	0.0124172
mt-Co2	0.0925151	0.0239773	-0.281574	0.0294973	-0.128416	0.153899	0.00711498	-0.419541	-0.0405445	-0.184503	0.0355166	-0.0568323	-0.457664	-0.0496883	-0.0915786
mt-Co3	0.0726199	0.0837257	-0.280483	0.151511	0.0185233	0.0930363	0.00582813	-0.490328	0.0255254	-0.111197	-0.0440134	-0.0787035	-0.565178	0.0480978	-0.0589872
mt-Cytb	-0.0047639	0.128916	-0.107879	0.14239	-0.083321	0.0330882	0.0794261	-0.311095	0.0367092	-0.140687	-0.108122	0.0158033	-0.368731	0.0463642	-0.0971105
mt-Nd1	-0.0896912	-0.117152	-0.339257	0.0620553	-0.0566985	0.0346674	-0.102733	-0.416851	0.0316919	-0.146335	-0.158656	-0.20009	-0.580155	-0.0155375	-0.0878812
mt-Nd2	-0.0282331	-0.161006	-0.305273	0.031926	-0.187644	-0.0002499	-0.122602	-0.457157	-0.0112364	-0.179445	-0.10454	-0.213071	-0.577887	-0.0339474	-0.12155
mt-Nd3	0.0386157	-0.113121	-0.257329	-0.0914228	-0.239054	0.0243526	-0.128511	-0.359064	-0.150469	-0.233722	-0.0497463	-0.183173	-0.400975	-0.113041	-0.232459
mt-Nd4	-0.0091612	-0.0373703	-0.203803	-0.0117553	-0.0238775	0.0630001	-0.0396365	-0.292697	-0.0255393	-0.0449764	-0.0378998	-0.113569	-0.377287	-0.0471145	-0.0046757
mt-Nd4l	0.0252599	-0.0161882	0.388236	0.0138032	-0.0326214	0.00473062	0.0121032	0.170781	-0.0533532	0.05443	-0.0359762	-0.0779818	0.186415	-0.0770323	0.131831
mt-Nd5	0.03696	-0.102138	0.0824109	-0.139278	0.10171	0.0456967	-0.0921762	-0.0663734	-0.10367	0.0112672	-0.0170276	-0.132157	-0.175168	-0.0306846	0.0333128
mt-Nd6	-0.036798	-0.156363	0.0744965	-0.149952	0.0590072	-0.0280267	-0.0658114	-0.0219964	-0.029838	0.0352727	-0.0385896	-0.149482	-0.0705871	-0.0508874	0.0607436

[truncated: 3 more sheets: ED Fig 10l, ED Fig 10m, ED Fig 10n]
